# Supplementary material for: Murine T-cell receptor OT-I exhibits imperfect discrimination between foreign and self-antigens
Source: EMBO J. 2025 Nov 26;45(2):394–416. doi: 10.1038/s44318-025-00644-5 (PMC12811252; doi:10.1038/s44318-025-00644-5)
Supplement: Supplementary file 3 — Source data Fig. 1 [file 44318_2025_644_MOESM3_ESM.zip]

Archive with 94 entries (91 files):
- Figure 1/
- __MACOSX/._Figure 1
- Figure 1/.DS_Store
- __MACOSX/Figure 1/._.DS_Store
- Figure 1/1b/
- __MACOSX/Figure 1/._1b
- Figure 1/1c/
- __MACOSX/Figure 1/._1c
- Figure 1/1b/N4 09-08-20 (2nd Sensogram).csv
- __MACOSX/Figure 1/1b/._N4 09-08-20 (2nd Sensogram).csv
- Figure 1/1b/Ab Standard Curve.xlsx
- __MACOSX/Figure 1/1b/._Ab Standard Curve.xlsx
- Figure 1/1b/N4 B2M Ab binding FC2 09-08-20.csv
- __MACOSX/Figure 1/1b/._N4 B2M Ab binding FC2 09-08-20.csv
- Figure 1/1c/E1 14-12-20 (2nd Sensogram).csv
- __MACOSX/Figure 1/1c/._E1 14-12-20 (2nd Sensogram).csv
- Figure 1/1c/Stat3 23-07-21 (2nd Sensogram).csv
- __MACOSX/Figure 1/1c/._Stat3 23-07-21 (2nd Sensogram).csv
- Figure 1/1c/VSV 06-05-21 (Equilibrium).csv
- __MACOSX/Figure 1/1c/._VSV 06-05-21 (Equilibrium).csv
- Figure 1/1c/K4 28-05-21 (Equilibrium).csv
- __MACOSX/Figure 1/1c/._K4 28-05-21 (Equilibrium).csv
- Figure 1/1c/Q7 12-05-21 (2nd Sensogram).csv
- __MACOSX/Figure 1/1c/._Q7 12-05-21 (2nd Sensogram).csv
- Figure 1/1c/Q7 12-05-21 (Equilibrium).csv
- __MACOSX/Figure 1/1c/._Q7 12-05-21 (Equilibrium).csv
- Figure 1/1c/Q4R7 12-05-21 (Equilibrium).csv
- __MACOSX/Figure 1/1c/._Q4R7 12-05-21 (Equilibrium).csv
- Figure 1/1c/N4 09-08-20 (2nd Sensogram).csv
- __MACOSX/Figure 1/1c/._N4 09-08-20 (2nd Sensogram).csv
- Figure 1/1c/Catnb 29-04-21 P1 (2nd Sensogram).csv
- __MACOSX/Figure 1/1c/._Catnb 29-04-21 P1 (2nd Sensogram).csv
- Figure 1/1c/Mapk3 10-06-21 (Equilibrium).csv
- __MACOSX/Figure 1/1c/._Mapk3 10-06-21 (Equilibrium).csv
- Figure 1/1c/Mapk3 10-06-21 (2nd Sensogram).csv
- __MACOSX/Figure 1/1c/._Mapk3 10-06-21 (2nd Sensogram).csv
- Figure 1/1c/V4 15-12-20 (Equilibrium).csv
- __MACOSX/Figure 1/1c/._V4 15-12-20 (Equilibrium).csv
- Figure 1/1c/A2 10-09-20 (Equilibrium).csv
- __MACOSX/Figure 1/1c/._A2 10-09-20 (Equilibrium).csv
- Figure 1/1c/Cappa 04-04-22 P1 (Equilibrium).csv
- __MACOSX/Figure 1/1c/._Cappa 04-04-22 P1 (Equilibrium).csv
- Figure 1/1c/Q4 29-04-21 (2nd Sensogram).csv
- __MACOSX/Figure 1/1c/._Q4 29-04-21 (2nd Sensogram).csv
- Figure 1/1c/VSV 06-05-21 (2nd Sensogram).csv
- __MACOSX/Figure 1/1c/._VSV 06-05-21 (2nd Sensogram).csv
- Figure 1/1c/Stat3 10-06-21 (Equilibrium).csv
- __MACOSX/Figure 1/1c/._Stat3 10-06-21 (Equilibrium).csv
- Figure 1/1c/E1 14-12-20 (Equilibrium).csv
- __MACOSX/Figure 1/1c/._E1 14-12-20 (Equilibrium).csv
- Figure 1/1c/G4 17-12-20 (2nd Sensogram).csv
- __MACOSX/Figure 1/1c/._G4 17-12-20 (2nd Sensogram).csv
- Figure 1/1c/Null 07-05-21 (Equilibrium).csv
- __MACOSX/Figure 1/1c/._Null 07-05-21 (Equilibrium).csv
- Figure 1/1c/Q4 29-04-21 (Equilibrium).csv
- __MACOSX/Figure 1/1c/._Q4 29-04-21 (Equilibrium).csv
- Figure 1/1c/E4 28-05-21 (Equilibrium).csv
- __MACOSX/Figure 1/1c/._E4 28-05-21 (Equilibrium).csv
- Figure 1/1c/G4 17-12-20 (Equilibrium).csv
- __MACOSX/Figure 1/1c/._G4 17-12-20 (Equilibrium).csv
- Figure 1/1c/V4 15-12-20 (2nd Sensogram).csv
- __MACOSX/Figure 1/1c/._V4 15-12-20 (2nd Sensogram).csv
- Figure 1/1c/K4 28-05-21 (2nd Sensogram).csv
- __MACOSX/Figure 1/1c/._K4 28-05-21 (2nd Sensogram).csv
- Figure 1/1c/T4 08-09-20 (Equilibrium).csv
- __MACOSX/Figure 1/1c/._T4 08-09-20 (Equilibrium).csv
- Figure 1/1c/Q4R7 12-05-21 (2nd Sensogram).csv
- __MACOSX/Figure 1/1c/._Q4R7 12-05-21 (2nd Sensogram).csv
- Figure 1/1c/Null 07-05-21 (2nd Sensogram).csv
- __MACOSX/Figure 1/1c/._Null 07-05-21 (2nd Sensogram).csv
- Figure 1/1c/Q4H7 12-05-21 (Equilibrium).csv
- __MACOSX/Figure 1/1c/._Q4H7 12-05-21 (Equilibrium).csv
- Figure 1/1c/R4 14-12-20 (2nd Sensogram).csv
- __MACOSX/Figure 1/1c/._R4 14-12-20 (2nd Sensogram).csv
- Figure 1/1c/R4 14-12-20 (Equilibrium).csv
- __MACOSX/Figure 1/1c/._R4 14-12-20 (Equilibrium).csv
- Figure 1/1c/Q4H7 12-05-21 (2nd Sensogram).csv
- __MACOSX/Figure 1/1c/._Q4H7 12-05-21 (2nd Sensogram).csv
- Figure 1/1c/Catnb 29-04-21 P1 (Equilibrium).csv
- __MACOSX/Figure 1/1c/._Catnb 29-04-21 P1 (Equilibrium).csv
- Figure 1/1c/V-OVA 18-12-20 (Equilibrium).csv
- __MACOSX/Figure 1/1c/._V-OVA 18-12-20 (Equilibrium).csv
- Figure 1/1c/A2 17-06-21 (2nd Sensogram).csv
- __MACOSX/Figure 1/1c/._A2 17-06-21 (2nd Sensogram).csv
- Figure 1/1c/E4 28-05-21 (2nd Sensogram).csv
- __MACOSX/Figure 1/1c/._E4 28-05-21 (2nd Sensogram).csv
- Figure 1/1c/Cappa1 04-04-22 P1 (2nd Sensogram).csv
- __MACOSX/Figure 1/1c/._Cappa1 04-04-22 P1 (2nd Sensogram).csv
- Figure 1/1c/V-OVA 18-12-20 (2nd Sensogram).csv
- __MACOSX/Figure 1/1c/._V-OVA 18-12-20 (2nd Sensogram).csv
- Figure 1/1c/N4 09-08-20 (Equilibrium).csv
- __MACOSX/Figure 1/1c/._N4 09-08-20 (Equilibrium).csv
- Figure 1/1c/T4 08-09-20 (2nd Sensogram).csv
- __MACOSX/Figure 1/1c/._T4 08-09-20 (2nd Sensogram).csv
