# Supplementary material for: Murine T-cell receptor OT-I exhibits imperfect discrimination between foreign and self-antigens
Source: EMBO J. 2025 Nov 26;45(2):394–416. doi: 10.1038/s44318-025-00644-5 (PMC12811252; doi:10.1038/s44318-025-00644-5)
Supplement: Supplementary file 3 — Source data Fig. 1 [file 44318_2025_644_MOESM3_ESM.zip › Figure 1/1b/N4 09-08-20 (2nd Sensogram).csv]

time [s]	128	64	32	16	8	4	2	1	128
-30.0	-0.172	-0.034	0.366	0.038	-0.122	-0.066	0.118	0.092	0.07
-29.9	-0.172	0.066	0.366	0.038	-0.022	0.034	0.118	0.192	-0.03
-29.8	-0.072	0.066	0.266	-0.062	-0.022	0.034	0.118	0.092	-0.03
-29.7	-0.172	-0.034	0.166	-0.062	-0.022	-0.066	0.118	0.092	-0.03
-29.6	-0.172	0.066	0.166	-0.062	-0.122	-0.066	0.118	-0.008	0.07
-29.5	-0.072	-0.034	0.266	-0.062	-0.022	0.034	0.118	0.092	-0.03
-29.4	-0.072	0.066	0.366	0.038	-0.022	0.034	0.018	0.092	-0.03
-29.3	-0.072	0.166	0.266	0.038	-0.022	0.034	0.118	0.092	-0.03
-29.2	-0.072	0.066	0.266	-0.062	-0.022	-0.066	0.118	0.092	0.07
-29.1	-0.072	0.066	0.266	-0.062	-0.022	0.034	0.118	0.092	-0.03
-29.0	-0.072	-0.034	0.166	-0.062	-0.022	0.034	0.018	0.092	-0.03
-28.9	-0.072	0.066	0.266	0.038	-0.022	0.034	0.118	0.192	-0.03
-28.8	-0.072	0.066	0.366	-0.062	-0.122	-0.166	0.118	0.192	-0.03
-28.7	-0.072	0.066	0.166	-0.162	0.078	0.034	0.118	0.092	-0.03
-28.6	-0.072	0.166	0.166	-0.062	0.078	0.034	0.218	0.092	-0.13
-28.5	-0.172	-0.034	0.166	-0.062	-0.022	-0.066	0.018	0.092	-0.13
-28.4	-0.072	-0.034	0.266	-0.062	-0.122	0.034	0.018	0.092	-0.13
-28.3	0.028	0.066	0.166	0.038	-0.022	-0.066	0.018	0.092	-0.03
-28.2	0.028	0.166	0.166	-0.062	-0.022	-0.066	0.018	0.092	-0.13
-28.1	0.028	0.166	0.166	-0.062	0.078	-0.066	0.018	-0.008	-0.13
-28.0	-0.072	0.066	0.166	-0.162	-0.022	0.034	0.018	0.092	-0.13
-27.9	-0.072	-0.034	0.066	-0.062	-0.122	-0.066	0.018	0.092	-0.03
-27.8	-0.072	0.066	0.166	0.038	-0.022	-0.066	0.018	0.092	-0.03
-27.7	-0.072	0.066	0.166	-0.062	0.078	0.034	0.018	-0.008	-0.03
-27.6	-0.072	0.066	0.166	-0.062	0.078	0.034	-0.082	-0.008	-0.13
-27.5	0.028	0.166	0.166	-0.062	-0.022	-0.166	-0.082	-0.008	-0.03
-27.4	0.028	0.066	0.166	-0.062	-0.022	-0.066	0.018	0.092	-0.03
-27.3	-0.072	0.066	0.266	-0.062	-0.022	-0.066	0.118	0.092	-0.13
-27.2	0.028	0.166	0.166	0.038	-0.022	-0.066	-0.082	0.092	-0.03
-27.1	0.028	0.166	0.166	-0.062	0.078	-0.066	-0.082	-0.008	-0.03
-27.0	-0.072	0.066	0.166	-0.162	-0.122	-0.066	-0.082	-0.108	-0.13
-26.9	0.028	0.166	0.166	-0.162	-0.022	-0.066	0.018	0.092	-0.13
-26.8	-0.072	0.166	0.166	-0.062	0.078	0.034	0.018	0.092	-0.03
-26.7	0.028	0.066	0.066	-0.062	-0.022	-0.066	0.018	0.092	-0.03
-26.6	0.028	0.166	0.166	-0.062	-0.022	-0.066	-0.082	-0.008	-0.13
-26.5	0.028	0.166	0.066	-0.262	0.078	-0.066	-0.082	-0.008	-0.03
-26.4	-0.072	0.166	0.166	-0.062	-0.022	-0.066	-0.082	-0.008	-0.03
-26.3	0.028	0.166	0.166	-0.062	-0.022	-0.066	0.018	-0.008	-0.13
-26.2	0.028	0.266	0.166	-0.062	0.078	-0.066	0.018	0.092	-0.13
-26.1	-0.072	0.166	0.066	-0.162	0.078	0.034	-0.082	0.092	-0.03
-26.0	-0.072	0.166	0.066	-0.162	-0.122	-0.066	0.018	0.092	-0.13
-25.9	-0.072	0.166	0.066	-0.162	-0.022	0.034	-0.082	-0.008	-0.13
-25.8	0.028	0.166	0.166	-0.162	0.078	0.034	0.018	0.092	-0.13
-25.7	0.028	0.266	0.066	-0.162	-0.022	-0.066	0.118	0.092	-0.13
-25.6	0.028	0.266	0.066	-0.062	-0.122	-0.066	0.118	0.092	-0.13
-25.5	-0.072	0.166	0.066	-0.062	-0.022	-0.066	0.018	-0.008	-0.13
-25.4	-0.172	0.066	0.066	-0.262	-0.022	0.034	-0.082	0.092	-0.23
-25.3	0.028	0.266	0.166	-0.062	-0.022	-0.066	0.118	0.092	-0.13
-25.2	-0.072	0.166	0.166	-0.062	-0.022	-0.066	0.018	-0.008	-0.13
-25.1	-0.072	0.266	0.166	-0.062	0.078	0.034	0.018	-0.008	-0.13
-25.0	0.028	0.166	0.066	-0.262	-0.122	-0.066	0.018	0.092	-0.13
-24.9	0.028	0.266	0.066	-0.162	-0.122	-0.066	0.018	-0.008	-0.13
-24.8	0.028	0.266	0.166	-0.062	0.078	-0.066	0.018	0.092	-0.13
-24.7	0.028	0.266	0.066	-0.162	0.078	0.034	0.018	0.092	-0.13
-24.6	0.028	0.266	0.166	-0.062	-0.122	-0.066	0.018	0.092	-0.23
-24.5	-0.072	0.266	0.166	-0.062	-0.022	-0.066	0.018	-0.008	-0.23
-24.4	-0.072	0.066	0.066	-0.162	-0.022	-0.066	0.118	0.092	-0.03
-24.3	-0.072	0.166	0.066	-0.162	-0.022	0.034	0.118	0.092	-0.03
-24.2	0.028	0.266	0.166	-0.062	-0.022	0.034	-0.082	0.092	-0.13
-24.1	0.128	0.266	0.166	-0.062	0.078	-0.066	0.018	0.092	-0.23
-24.0	0.128	0.266	0.066	-0.062	-0.022	-0.066	0.018	0.092	-0.13
-23.9	-0.072	0.166	0.066	0.038	-0.122	-0.066	0.018	-0.008	-0.03
-23.8	0.028	0.166	0.166	-0.062	-0.122	-0.066	0.018	0.092	-0.13
-23.7	0.028	0.166	0.166	-0.062	0.078	0.034	0.118	0.092	-0.13
-23.6	0.128	0.166	0.166	0.038	0.078	0.034	0.118	0.092	-0.23
-23.5	0.028	0.266	-0.034	-0.062	-0.022	-0.166	-0.082	-0.008	-0.13
-23.4	0.028	0.266	0.066	-0.062	-0.022	-0.066	0.018	0.092	-0.23
-23.3	0.028	0.166	0.166	0.038	-0.122	-0.066	0.118	0.092	-0.13
-23.2	0.128	0.266	0.066	-0.162	-0.022	-0.066	0.118	-0.008	-0.13
-23.1	0.128	0.266	0.166	-0.062	-0.122	-0.166	0.018	-0.008	-0.13
-23.0	0.028	0.166	0.166	-0.062	-0.022	-0.066	0.018	0.092	-0.03
-22.9	-0.072	0.166	0.166	-0.062	-0.022	0.034	0.018	0.092	-0.23
-22.8	0.028	0.166	-0.034	-0.162	-0.122	0.034	0.118	0.092	-0.23
-22.7	0.128	0.266	0.066	0.038	-0.222	-0.166	0.118	0.092	-0.13
-22.6	0.128	0.266	0.066	0.038	-0.122	-0.166	0.018	-0.108	-0.23
-22.5	0.128	0.266	0.166	0.038	-0.122	-0.166	0.118	0.092	-0.13
-22.4	0.028	0.166	0.166	0.038	-0.022	-0.066	0.118	0.092	-0.13
-22.3	-0.072	0.166	-0.034	-0.162	-0.022	-0.066	0.018	0.092	-0.23
-22.2	0.028	0.166	0.066	-0.062	-0.022	-0.066	0.018	-0.008	-0.23
-22.1	0.028	0.166	0.066	0.038	-0.222	-0.066	0.118	0.092	-0.23
-22.0	0.128	0.266	0.066	0.038	-0.222	-0.166	0.118	0.092	-0.13
-21.9	0.028	0.066	0.166	0.038	-0.022	-0.066	0.118	0.192	-0.13
-21.8	-0.072	0.166	0.066	-0.062	-0.022	-0.066	0.218	0.092	-0.13
-21.7	-0.072	0.166	0.066	-0.162	-0.022	-0.066	0.118	0.092	-0.23
-21.6	0.028	0.166	0.066	-0.162	-0.022	0.034	0.118	0.092	-0.13
-21.5	0.028	0.166	-0.034	-0.062	-0.222	-0.166	0.118	0.092	-0.23
-21.4	0.028	0.066	0.166	0.038	-0.022	-0.066	0.218	0.092	-0.23
-21.3	0.028	0.066	0.166	0.038	-0.022	-0.066	0.118	-0.008	-0.03
-21.2	0.028	0.166	0.066	-0.062	-0.022	-0.066	0.118	-0.008	-0.03
-21.1	-0.072	0.166	0.066	-0.062	-0.022	0.034	0.118	0.092	-0.13
-21.0	0.028	0.166	0.066	-0.062	0.078	0.034	0.118	0.092	-0.13
-20.9	0.028	0.166	-0.034	-0.062	0.178	0.134	0.218	0.092	-0.03
-20.8	-0.072	-0.034	0.066	0.038	0.078	-0.066	0.118	0.092	-0.13
-20.7	-0.072	0.066	-0.034	-0.062	-0.022	0.034	0.118	0.092	-0.03
-20.6	0.028	0.166	0.066	-0.062	-0.022	0.034	0.118	0.092	-0.13
-20.5	0.028	0.166	0.066	0.038	-0.022	0.134	0.218	0.092	-0.03
-20.4	0.028	0.266	-0.034	0.038	0.178	0.134	0.118	0.092	-0.13
-20.3	-0.072	0.166	-0.134	-0.162	0.078	0.034	0.118	0.092	-0.13
-20.2	-0.072	0.066	-0.034	-0.162	0.078	0.034	0.118	0.092	-0.03
-20.1	0.028	0.066	-0.034	-0.062	0.078	0.134	0.118	0.092	-0.03
-20.0	0.028	0.066	0.066	0.038	0.178	0.134	0.018	-0.008	-0.13
-19.9	0.028	0.166	0.166	0.038	0.078	0.134	0.118	0.092	-0.13
-19.8	-0.072	0.166	0.166	0.038	0.078	0.234	0.118	-0.008	-0.03
-19.7	0.028	0.166	0.066	-0.062	0.078	0.234	0.118	0.092	-0.03
-19.6	0.028	0.166	0.066	-0.062	0.178	0.134	0.018	-0.008	-0.03
-19.5	-0.072	0.066	0.066	-0.062	0.178	0.134	0.018	-0.008	-0.03
-19.4	-0.072	0.066	0.066	-0.062	0.178	0.134	0.018	0.092	-0.13
-19.3	-0.072	0.066	0.166	-0.062	0.078	0.234	0.118	0.092	-0.13
-19.2	0.028	0.066	0.066	-0.162	0.078	0.234	0.118	-0.008	-0.03
-19.1	-0.072	0.066	0.166	-0.062	0.078	0.134	0.018	-0.108	-0.13
-19.0	0.028	0.266	0.066	0.038	0.078	0.134	-0.082	-0.108	-0.13
-18.9	0.028	0.166	0.166	0.038	0.178	0.234	0.018	-0.008	-0.13
-18.8	0.028	0.066	0.066	-0.162	0.178	0.234	0.018	-0.008	-0.13
-18.7	0.028	0.066	0.066	-0.162	0.178	0.134	0.018	-0.008	-0.03
-18.6	0.028	0.066	0.066	-0.162	0.078	0.034	0.018	-0.008	-0.13
-18.5	-0.072	0.066	0.166	-0.062	0.078	0.034	0.018	0.092	-0.23
-18.4	-0.072	0.066	0.166	-0.062	0.178	0.134	0.018	0.092	-0.23
-18.3	0.028	0.066	0.266	0.038	0.178	0.134	-0.082	-0.008	-0.23
-18.2	0.028	0.066	0.266	-0.062	0.178	0.134	-0.082	-0.008	-0.23
-18.1	0.028	-0.034	0.166	-0.162	0.178	0.134	-0.082	-0.008	-0.23
-18.0	0.028	-0.034	0.166	-0.162	0.178	0.134	0.018	-0.008	-0.23
-17.9	-0.072	-0.034	0.166	-0.162	0.078	0.034	0.018	-0.008	-0.23
-17.8	-0.072	-0.034	0.066	-0.162	0.078	0.034	-0.082	-0.108	-0.23
-17.7	0.028	0.166	0.066	-0.162	-0.022	-0.066	0.018	0.092	-0.13
-17.6	0.028	0.066	0.066	-0.162	-0.022	-0.066	-0.082	0.092	-0.13
-17.5	0.028	0.166	0.066	-0.162	-0.022	0.034	-0.082	-0.008	-0.23
-17.4	-0.072	0.066	0.066	-0.162	0.178	0.134	-0.082	-0.008	-0.13
-17.3	-0.072	0.066	0.166	-0.062	0.178	0.134	-0.082	-0.008	-0.13
-17.2	-0.072	0.066	0.066	-0.162	0.178	0.134	-0.082	-0.008	-0.13
-17.1	-0.072	0.066	0.166	-0.162	0.178	0.134	-0.082	-0.008	-0.13
-17.0	-0.172	0.066	0.166	-0.262	0.178	0.134	-0.082	-0.008	-0.13
-16.9	-0.172	-0.034	0.166	-0.262	0.178	0.134	-0.082	-0.008	-0.13
-16.8	-0.172	-0.034	0.166	-0.262	0.178	0.134	-0.082	-0.008	-0.13
-16.7	-0.072	-0.034	0.066	-0.262	0.078	0.034	0.018	-0.008	-0.13
-16.6	-0.072	-0.034	0.066	-0.162	-0.022	-0.066	0.018	0.092	-0.23
-16.5	-0.072	-0.034	0.066	-0.162	-0.022	-0.066	-0.082	-0.008	-0.13
-16.4	0.028	0.066	0.066	-0.162	-0.022	-0.066	-0.082	-0.008	-0.13
-16.3	0.028	0.066	0.166	-0.062	0.078	0.034	-0.082	-0.008	-0.13
-16.2	0.028	0.066	0.166	-0.062	0.078	0.034	-0.082	-0.008	-0.13
-16.1	-0.072	-0.034	0.066	-0.062	0.078	0.034	-0.082	-0.008	-0.13
-16.0	-0.072	-0.134	0.066	-0.062	0.178	0.034	-0.082	-0.008	-0.13
-15.9	-0.172	-0.134	0.066	-0.062	0.178	0.134	-0.082	-0.008	-0.13
-15.8	-0.172	-0.134	0.066	-0.062	0.178	0.034	-0.182	-0.008	-0.13
-15.7	-0.172	-0.034	0.066	-0.162	0.178	0.034	-0.082	-0.008	-0.03
-15.6	-0.172	-0.034	-0.034	-0.262	0.078	0.034	-0.082	-0.008	0.07
-15.5	-0.072	0.066	0.066	-0.262	0.078	0.034	0.018	-0.008	-0.03
-15.4	-0.072	0.066	0.066	-0.262	-0.022	-0.066	0.018	-0.008	-0.03
-15.3	-0.072	0.066	0.066	-0.262	-0.022	-0.066	0.018	0.092	-0.03
-15.2	-0.072	0.066	0.066	-0.262	0.078	0.034	0.018	0.092	-0.03
-15.1	-0.072	0.066	0.066	-0.162	0.078	0.034	0.018	0.092	-0.03
-15.0	0.028	0.066	0.066	-0.062	0.178	0.034	-0.082	-0.008	-0.13
-14.9	0.028	-0.034	0.066	-0.062	0.178	0.034	-0.082	-0.008	-0.13
-14.8	-0.072	-0.134	0.066	-0.162	0.178	0.034	0.018	-0.008	-0.03
-14.7	-0.072	-0.134	0.066	-0.162	0.178	0.034	0.018	-0.108	0.07
-14.6	-0.072	-0.034	0.066	-0.162	0.078	0.034	-0.082	-0.108	-0.03
-14.5	-0.072	-0.034	0.066	-0.162	-0.022	-0.166	-0.082	-0.108	-0.03
-14.4	-0.072	0.066	0.066	-0.162	-0.022	-0.066	-0.082	-0.108	-0.03
-14.3	-0.072	0.066	-0.034	-0.162	-0.022	-0.066	0.018	0.092	-0.03
-14.2	-0.072	0.066	-0.034	-0.162	-0.022	-0.066	0.018	0.092	-0.03
-14.1	-0.072	0.066	0.066	-0.062	0.078	0.034	0.018	0.092	-0.13
-14.0	-0.072	0.066	0.066	-0.062	0.078	0.034	0.118	0.092	-0.13
-13.9	-0.072	0.066	-0.034	-0.162	0.078	0.034	0.018	-0.008	-0.13
-13.8	-0.072	-0.034	0.066	-0.162	0.078	0.034	0.018	-0.008	-0.03
-13.7	0.028	-0.034	0.066	-0.162	0.078	0.034	0.018	-0.008	-0.13
-13.6	0.028	-0.034	0.066	-0.062	0.078	0.034	0.018	-0.008	-0.13
-13.5	0.028	-0.034	0.066	-0.162	0.178	0.034	0.018	-0.108	-0.13
-13.4	0.028	0.066	0.066	-0.162	0.078	-0.066	0.018	-0.008	-0.03
-13.3	0.028	0.066	-0.034	-0.162	0.078	0.034	0.018	-0.008	-0.03
-13.2	0.028	0.066	-0.034	-0.162	0.178	0.134	0.018	-0.008	-0.03
-13.1	0.028	0.066	-0.034	-0.162	0.078	0.034	0.118	-0.008	-0.03
-13.0	0.028	0.066	-0.034	-0.162	0.078	0.034	0.018	-0.008	-0.03
-12.9	-0.072	0.066	-0.034	-0.162	0.078	0.034	0.018	-0.008	-0.13
-12.8	-0.072	0.066	-0.034	-0.162	0.078	0.034	0.018	-0.008	-0.13
-12.7	-0.072	-0.034	0.066	-0.062	0.078	0.034	0.018	-0.008	-0.13
-12.6	-0.072	-0.034	0.066	0.038	0.078	0.034	0.018	-0.108	-0.13
-12.5	0.028	0.066	0.066	0.038	-0.022	-0.066	0.018	-0.108	-0.13
-12.4	0.028	0.166	0.066	0.038	-0.022	-0.066	-0.082	-0.108	-0.13
-12.3	0.128	0.166	0.066	0.038	-0.022	-0.066	-0.082	-0.108	-0.13
-12.2	0.028	0.066	0.166	-0.062	0.078	-0.066	0.018	-0.108	-0.03
-12.1	0.028	0.066	0.166	-0.062	0.078	-0.066	0.018	-0.108	-0.03
-12.0	0.028	0.066	0.066	-0.162	0.178	0.034	0.118	0.092	-0.03
-11.9	0.028	0.066	0.066	-0.162	0.078	0.034	0.018	-0.008	-0.03
-11.8	0.028	0.066	0.066	-0.162	0.078	0.034	0.018	-0.008	-0.13
-11.7	0.028	0.066	-0.034	-0.162	0.078	0.034	0.018	-0.008	-0.13
-11.6	0.028	0.066	-0.034	-0.162	0.078	0.034	0.018	-0.008	-0.13
-11.5	0.028	0.066	-0.034	-0.062	0.078	0.034	0.018	-0.008	-0.13
-11.4	0.028	0.066	-0.034	-0.062	0.078	0.034	0.018	-0.008	-0.13
-11.3	0.028	0.066	-0.034	-0.062	-0.022	-0.066	0.018	-0.008	-0.13
-11.2	0.028	0.066	-0.034	-0.062	-0.022	-0.066	-0.082	-0.008	-0.13
-11.1	0.028	0.266	-0.034	-0.062	-0.022	-0.066	-0.082	-0.108	-0.13
-11.0	0.028	0.166	0.066	0.038	-0.022	-0.066	-0.082	-0.108	-0.13
-10.9	-0.072	0.066	0.166	-0.062	0.078	0.034	0.118	-0.008	-0.13
-10.8	-0.072	0.066	0.166	-0.062	0.078	0.034	0.018	-0.108	-0.13
-10.7	-0.072	0.066	0.166	-0.062	0.078	0.034	0.018	-0.108	-0.13
-10.6	0.028	0.066	0.166	-0.062	0.178	0.034	0.018	-0.108	-0.03
-10.5	0.028	0.066	0.166	-0.062	0.178	0.034	0.018	-0.108	-0.03
-10.4	0.028	0.066	0.066	-0.062	0.178	0.034	0.018	-0.008	-0.13
-10.3	0.028	0.066	0.066	-0.062	0.078	0.034	-0.082	-0.008	-0.13
-10.2	0.028	0.066	0.066	0.038	0.078	0.134	-0.082	-0.008	-0.13
-10.1	0.028	0.066	-0.034	-0.062	-0.022	0.034	-0.082	-0.008	-0.13
-10.0	0.028	0.066	-0.034	-0.062	-0.022	-0.066	0.018	-0.008	-0.13
-9.9	0.028	0.166	-0.034	-0.062	-0.022	-0.066	-0.082	-0.108	-0.13
-9.8	-0.072	0.066	-0.034	-0.062	0.078	0.034	-0.082	-0.108	-0.03
-9.7	-0.072	-0.034	-0.034	-0.062	0.078	0.034	-0.082	-0.108	-0.03
-9.6	-0.072	-0.034	0.066	0.038	0.078	0.034	0.018	-0.008	0.07
-9.5	-0.072	-0.034	0.066	0.038	0.078	0.034	0.018	-0.108	-0.03
-9.4	-0.172	-0.034	0.066	0.038	0.078	0.034	0.018	-0.108	-0.03
-9.3	0.028	0.066	0.166	0.038	0.078	0.034	0.018	-0.008	-0.03
-9.2	0.028	0.066	0.166	0.138	-0.022	-0.066	0.018	-0.008	-0.13
-9.1	0.028	0.066	0.066	0.038	0.078	0.034	0.018	-0.008	-0.03
-9.0	0.028	0.066	0.066	0.038	-0.022	0.034	0.018	-0.008	-0.03
-8.9	0.028	0.066	-0.034	-0.062	-0.022	0.034	0.018	-0.008	-0.03
-8.8	-0.072	-0.034	-0.034	-0.062	-0.022	-0.066	-0.082	-0.108	-0.03
-8.7	-0.072	-0.034	-0.034	-0.062	-0.022	-0.066	-0.082	-0.108	-0.03
-8.6	-0.072	-0.034	-0.034	-0.062	-0.022	-0.066	-0.082	-0.108	-0.03
-8.5	-0.072	0.066	-0.034	-0.062	-0.022	-0.066	-0.082	-0.108	-0.03
-8.4	0.028	-0.034	-0.034	-0.062	-0.022	-0.066	-0.082	-0.008	-0.03
-8.3	0.028	-0.034	0.066	-0.062	0.078	0.034	-0.082	-0.008	0.07
-8.2	0.028	-0.034	0.166	0.038	0.078	0.034	0.018	0.092	-0.03
-8.1	0.028	-0.034	0.066	0.038	0.078	0.034	0.118	0.092	-0.03
-8.0	0.028	-0.034	0.066	0.038	0.078	-0.066	0.018	-0.008	-0.03
-7.9	0.028	0.066	0.066	0.038	0.078	0.034	0.018	-0.008	-0.03
-7.8	-0.072	-0.034	-0.034	-0.062	-0.022	0.034	0.018	-0.008	-0.03
-7.7	-0.072	-0.034	-0.034	0.038	-0.022	0.034	-0.082	-0.108	-0.03
-7.6	-0.072	-0.034	-0.034	0.038	-0.022	0.034	-0.082	-0.108	0.07
-7.5	-0.072	-0.034	-0.034	0.038	-0.022	0.034	0.018	-0.108	0.17
-7.4	0.028	0.066	-0.034	-0.062	-0.022	0.034	0.018	-0.108	0.07
-7.3	0.028	0.066	-0.034	-0.062	-0.022	0.034	0.018	-0.008	0.07
-7.2	0.028	-0.034	0.066	-0.062	-0.022	-0.066	0.018	-0.008	0.07
-7.1	0.028	-0.034	0.066	-0.062	-0.122	-0.066	0.018	-0.008	0.07
-7.0	0.028	-0.034	0.066	-0.062	-0.122	-0.066	0.018	-0.008	0.07
-6.9	0.028	-0.034	-0.034	-0.062	-0.022	-0.066	0.018	-0.008	-0.03
-6.8	0.028	-0.034	-0.034	0.038	-0.022	-0.066	0.018	0.092	-0.03
-6.7	0.028	-0.034	-0.034	0.038	-0.022	-0.066	0.018	0.092	-0.03
-6.6	0.028	0.066	-0.034	0.038	0.078	0.034	0.018	0.092	0.07
-6.5	-0.072	-0.034	-0.034	0.038	0.078	0.034	0.018	0.192	0.07
-6.4	-0.072	-0.034	-0.034	0.038	-0.022	0.034	0.018	0.192	0.07
-6.3	-0.072	-0.134	-0.034	0.038	-0.022	0.034	0.018	0.092	-0.03
-6.2	-0.072	-0.134	-0.034	0.038	-0.022	0.034	0.018	0.092	-0.03
-6.1	0.028	-0.034	-0.034	0.038	0.078	0.134	0.018	-0.008	0.07
-6.0	0.028	-0.034	0.066	0.038	0.078	0.134	0.018	-0.008	-0.03
-5.9	0.028	-0.034	0.066	0.038	0.078	0.134	0.018	-0.008	-0.03
-5.8	0.028	-0.034	-0.034	-0.062	-0.022	0.034	0.018	-0.008	-0.03
-5.7	0.028	0.066	-0.134	-0.062	-0.022	-0.066	0.018	-0.008	-0.03
-5.6	0.128	0.066	-0.134	0.038	-0.022	-0.066	0.018	0.092	0.07
-5.5	0.128	0.066	-0.134	0.038	-0.022	-0.066	0.018	0.092	0.07
-5.4	0.128	0.066	-0.034	0.038	-0.122	-0.066	0.018	0.092	0.07
-5.3	0.128	0.066	-0.034	0.038	-0.122	-0.066	0.018	0.092	0.07
-5.2	0.028	-0.034	-0.034	0.038	-0.122	0.034	0.018	0.092	-0.03
-5.1	0.028	-0.034	-0.034	0.038	-0.122	0.034	0.118	0.092	-0.03
-5.0	-0.072	-0.134	-0.034	0.038	-0.022	0.034	0.218	0.192	-0.03
-4.9	-0.072	-0.034	0.066	0.038	-0.022	0.034	0.118	0.192	-0.03
-4.8	-0.072	-0.034	-0.034	-0.062	-0.022	0.034	0.118	0.292	-0.03
-4.7	0.128	0.066	-0.134	-0.062	-0.022	0.034	0.018	0.092	0.07
-4.6	0.128	0.066	-0.134	-0.062	-0.122	-0.066	0.018	0.092	-0.03
-4.5	0.128	0.066	-0.134	-0.062	-0.022	0.034	0.018	0.092	-0.03
-4.4	0.128	-0.034	-0.134	-0.162	-0.122	0.034	0.018	0.092	0.07
-4.3	0.128	-0.034	-0.134	-0.062	-0.122	0.034	0.018	0.092	0.07
-4.2	0.028	-0.134	-0.134	-0.062	-0.022	0.034	0.118	0.292	0.07
-4.1	0.028	0.066	-0.034	0.038	-0.022	0.034	0.018	0.192	-0.03
-4.0	0.028	0.066	-0.134	-0.062	-0.022	0.034	0.018	0.192	-0.03
-3.9	0.028	0.066	-0.034	-0.062	0.078	0.134	0.018	0.192	-0.03
-3.8	0.128	0.066	-0.034	-0.062	-0.022	0.034	0.018	0.092	0.07
-3.7	0.128	0.066	0.066	0.038	-0.122	0.034	0.018	0.092	0.07
-3.6	0.128	0.066	-0.034	0.038	-0.122	0.034	0.118	0.292	-0.03
-3.5	0.128	0.066	0.066	0.038	-0.022	0.034	0.118	0.292	-0.13
-3.4	0.028	-0.134	0.066	0.038	-0.022	0.034	0.018	0.192	-0.03
-3.3	-0.072	-0.034	-0.034	-0.062	0.078	0.134	0.018	0.192	-0.03
-3.2	0.028	0.066	-0.034	-0.062	0.078	0.134	0.018	0.092	-0.03
-3.1	0.128	0.066	-0.034	-0.062	0.078	0.134	0.018	0.192	0.07
-3.0	0.128	0.066	0.066	0.038	-0.022	0.034	0.118	0.192	-0.13
-2.9	0.128	0.066	0.166	-0.062	-0.122	0.034	0.018	0.192	-0.03
-2.8	0.028	0.066	0.166	-0.062	-0.122	0.034	0.018	0.192	-0.03
-2.7	0.128	0.166	0.066	-0.062	-0.022	0.134	0.018	0.192	-0.13
-2.6	0.128	0.066	-0.034	-0.062	-0.022	0.034	0.118	0.192	-0.13
-2.5	0.028	-0.034	0.066	-0.062	-0.022	0.034	-0.082	0.092	-0.03
-2.4	0.028	-0.034	0.166	0.038	-0.022	0.034	0.118	0.192	-0.13
-2.3	0.128	-0.034	0.166	-0.062	-0.022	0.034	0.118	0.092	-0.13
-2.2	0.028	-0.034	0.166	-0.062	-0.022	0.034	0.018	-0.008	-0.23
-2.1	0.128	0.166	0.166	-0.062	-0.022	0.034	0.018	-0.008	-0.13
-2.0	0.128	0.066	0.266	-0.062	-0.022	0.034	0.118	0.192	-0.23
-1.9	0.028	0.066	0.266	-0.062	-0.022	0.034	0.118	0.192	-0.13
-1.8	0.128	0.066	0.166	-0.162	-0.022	0.034	0.018	0.092	-0.13
-1.7	0.028	0.066	0.166	-0.162	-0.222	-0.066	0.118	-0.008	-0.13
-1.6	0.028	0.066	0.166	-0.162	-0.122	0.034	0.018	0.092	-0.13
-1.5	0.028	0.066	0.166	-0.062	0.078	0.134	0.018	0.092	-0.23
-1.4	0.028	0.066	0.166	0.038	-0.022	-0.066	0.018	0.092	-0.13
-1.3	-0.072	-0.034	0.166	0.038	-0.022	-0.066	0.018	0.092	-0.13
-1.2	0.028	0.066	0.166	0.038	-0.122	-0.066	0.118	-0.008	-0.13
-1.1	-0.072	-0.034	0.166	0.138	-0.022	0.134	0.118	-0.008	-0.13
-1.0	-0.072	-0.034	0.166	0.138	-0.022	0.034	0.118	0.092	-0.13
-0.9	-0.072	-0.034	0.066	0.038	-0.022	-0.066	0.018	-0.108	-0.13
-0.8	-0.272	-0.434	0.166	-0.062	0.078	0.234	0.018	-0.208	-0.03
-0.7	1.028	0.366	0.066	1.038	-0.122	0.034	0.118	0.992	-0.33
-0.6	1.528	0.866	0.966	4.038	2.878	1.134	1.618	3.692	-0.33
-0.5	0.628	0.366	3.966	4.838	4.278	3.734	1.918	2.692	3.27
-0.4	0.328	0.166	4.666	5.138	1.678	1.334	0.218	0.792	4.07
-0.3	0.828	0.566	1.666	2.038	0.778	0.734	0.218	0.692	2.67
-0.2	-0.272	-0.534	0.966	0.438	0.078	0.534	0.118	0.092	1.27
-0.1	-0.372	-0.034	0.266	-1.162	-1.522	0.934	1.718	1.192	1.57
0.0	-1.672	-3.534	10.266	-21.462	-17.522	78.034	203.918	228.292	4.97
0.1	-5.272	-9.934	28.966	-40.062	-77.422	215.634	419.318	577.292	9.27
0.2	-1.672	-3.034	21.666	-12.662	-38.122	155.934	270.818	374.092	7.87
0.3	2.528	4.966	25.466	16.538	11.678	144.534	217.018	263.192	14.67
0.4	6.828	12.766	33.366	42.838	55.978	156.434	211.318	224.292	16.57
0.5	10.428	19.966	41.566	63.638	90.378	172.034	223.818	233.292	16.57
0.6	12.928	24.566	47.966	77.638	113.778	185.234	237.418	258.192	16.07
0.7	14.328	27.766	51.966	85.638	127.278	193.834	248.518	279.192	15.67
0.8	15.528	29.866	54.066	90.338	135.378	198.634	255.518	293.592	15.57
0.9	16.228	31.266	55.466	92.938	139.678	201.834	260.018	303.092	15.47
1.0	16.928	31.966	56.766	94.438	141.878	203.434	263.118	309.492	15.27
1.1	17.128	32.366	57.266	95.338	143.578	204.334	264.918	313.892	15.37
1.2	17.228	32.666	57.666	96.338	144.578	205.234	266.318	316.592	15.27
1.3	17.228	33.066	57.966	97.038	145.378	205.634	267.118	318.392	15.47
1.4	17.428	33.266	58.466	97.438	145.978	206.034	267.618	319.492	15.47
1.5	17.628	33.366	58.566	97.738	146.378	206.434	267.818	319.692	15.67
1.6	17.428	33.166	58.566	97.938	146.578	206.534	267.518	319.492	15.47
1.7	17.528	33.266	58.766	98.038	146.678	206.334	267.618	318.892	15.57
1.8	17.628	33.266	58.766	98.138	146.478	206.234	267.518	318.492	15.67
1.9	17.628	33.266	58.966	98.338	146.678	206.534	267.418	318.292	16.07
2.0	17.628	33.166	58.966	98.438	146.678	206.334	267.018	317.492	16.17
2.1	17.628	33.266	59.066	98.438	146.878	206.134	266.918	317.192	15.97
2.2	17.428	33.066	59.266	98.638	146.878	206.234	266.918	316.992	16.07
2.3	17.428	33.066	59.166	98.638	146.778	206.234	266.918	316.392	16.07
2.4	17.728	33.466	59.166	98.738	146.878	206.334	266.618	315.792	16.17
2.5	17.228	33.066	59.266	98.738	146.978	206.234	266.618	315.692	16.27
2.6	17.728	33.566	59.266	98.638	146.978	206.134	266.618	315.592	16.47
2.7	17.628	33.266	59.266	98.738	146.978	206.134	266.518	315.292	16.47
2.8	17.628	33.366	59.366	98.738	146.978	206.034	266.518	315.092	16.47
2.9	17.628	33.366	59.366	98.838	147.078	206.034	266.218	314.692	16.37
3.0	17.628	33.266	59.266	98.938	147.078	206.034	266.218	314.692	16.57
3.1	17.528	33.366	59.366	98.838	147.178	206.034	266.218	314.592	16.57
3.2	17.528	33.366	59.366	98.838	147.178	206.034	266.218	314.592	16.57
3.3	17.528	33.266	59.366	98.938	146.978	205.934	266.118	314.392	16.77
3.4	17.428	33.266	59.366	98.938	147.178	206.034	266.118	314.392	16.77
3.5	17.428	33.266	59.366	98.938	147.078	206.034	266.118	314.292	16.67
3.6	17.528	33.366	59.366	98.938	147.278	206.034	266.018	314.292	16.57
3.7	17.528	33.366	59.366	98.838	147.178	206.034	266.018	314.192	16.57
3.8	17.628	33.466	59.366	98.938	147.178	206.034	265.918	313.992	16.57
3.9	17.528	33.366	59.366	98.838	147.178	205.934	266.018	313.992	16.67
4.0	17.528	33.366	59.366	98.838	147.178	206.034	265.918	313.892	16.67
4.1	17.528	33.466	59.466	98.938	147.078	205.934	265.718	313.792	16.57
4.2	17.628	33.366	59.466	98.838	147.078	205.834	265.718	313.692	16.57
4.3	17.628	33.466	59.466	98.938	147.178	205.934	265.818	313.792	16.67
4.4	17.528	33.366	59.366	98.938	147.078	205.934	265.618	313.692	16.67
4.5	17.628	33.366	59.566	99.038	146.978	205.734	265.618	313.692	16.77
4.6	17.628	33.466	59.566	99.038	147.178	205.834	265.618	313.692	16.57
4.7	17.528	33.466	59.466	99.038	147.178	205.834	265.618	313.592	16.77
4.8	17.628	33.566	59.466	99.038	147.178	205.734	265.518	313.592	16.67
4.9	17.628	33.466	59.666	99.138	147.178	205.734	265.518	313.592	16.67
5.0	17.528	33.566	59.466	99.038	147.078	205.834	265.418	313.492	16.67
5.1	17.528	33.366	59.666	99.138	147.078	205.834	265.418	313.492	16.67
5.2	17.528	33.466	59.566	99.038	147.078	205.834	265.318	313.392	16.87
5.3	17.528	33.366	59.566	99.138	146.978	205.634	265.418	313.392	16.87
5.4	17.628	33.566	59.666	99.138	147.178	205.734	265.218	313.292	16.77
5.5	17.628	33.466	59.566	99.138	147.078	205.634	265.218	313.292	16.87
5.6	17.528	33.466	59.566	99.038	147.178	205.734	265.118	313.292	16.87
5.7	17.528	33.466	59.466	99.038	147.078	205.634	265.118	313.292	16.87
5.8	17.528	33.266	59.566	99.038	147.078	205.634	265.118	313.192	16.87
5.9	17.528	33.466	59.566	99.038	146.978	205.434	265.118	313.292	16.77
6.0	17.528	33.466	59.566	99.038	147.078	205.434	264.918	313.292	16.97
6.1	17.528	33.366	59.566	99.038	146.978	205.334	265.018	313.292	16.97
6.2	17.628	33.466	59.366	98.938	146.978	205.434	265.018	313.292	16.97
6.3	17.628	33.366	59.566	99.138	146.978	205.334	264.918	313.292	16.87
6.4	17.628	33.466	59.566	99.038	146.978	205.234	264.818	313.192	16.87
6.5	17.728	33.466	59.566	99.138	146.878	205.334	264.918	313.292	16.87
6.6	17.628	33.266	59.466	99.038	146.878	205.334	264.718	313.092	16.77
6.7	17.628	33.266	59.466	99.038	146.878	205.234	264.718	313.192	16.77
6.8	17.728	33.466	59.466	99.138	146.778	205.234	264.818	313.292	16.87
6.9	17.828	33.466	59.366	98.938	146.778	205.134	264.718	313.092	16.87
7.0	17.728	33.566	59.466	99.138	146.778	205.134	264.618	313.192	16.77
7.1	17.628	33.366	59.566	99.138	146.678	205.034	264.818	313.292	16.77
7.2	17.728	33.366	59.466	99.038	146.678	205.034	264.718	313.292	16.87
7.3	17.728	33.466	59.466	99.038	146.678	205.134	264.718	313.192	16.97
7.4	17.728	33.466	59.366	99.038	146.778	205.134	264.718	313.292	16.87
7.5	17.628	33.366	59.366	98.938	146.578	205.034	264.718	313.192	16.87
7.6	17.728	33.466	59.366	98.938	146.678	205.034	264.518	313.292	16.77
7.7	17.728	33.366	59.366	98.938	146.578	205.034	264.518	313.392	16.77
7.8	17.828	33.466	59.366	98.938	146.578	204.934	264.618	313.392	16.77
7.9	17.828	33.566	59.366	98.938	146.578	204.834	264.418	313.492	16.87
8.0	17.928	33.566	59.366	98.838	146.478	204.834	264.518	313.592	16.87
8.1	17.728	33.466	59.466	98.938	146.478	204.834	264.518	313.592	16.77
8.2	17.728	33.566	59.366	98.938	146.378	204.934	264.518	313.692	16.77
8.3	17.728	33.466	59.266	98.838	146.478	204.934	264.318	313.692	16.77
8.4	17.728	33.466	59.266	98.838	146.278	204.734	264.318	313.792	16.67
8.5	17.728	33.566	59.366	98.838	146.278	204.734	264.218	313.692	16.67
8.6	17.828	33.566	59.366	98.838	146.378	204.734	264.318	313.792	16.67
8.7	17.828	33.566	59.166	98.738	146.378	204.834	264.218	313.792	16.67
8.8	17.728	33.366	59.366	98.838	146.378	204.834	264.218	313.892	16.77
8.9	17.728	33.466	59.366	98.838	146.378	204.734	264.218	313.992	16.67
9.0	17.728	33.466	59.366	98.838	146.278	204.734	264.218	313.992	16.77
9.1	17.728	33.466	59.266	98.838	146.378	204.634	264.218	313.992	16.77
9.2	17.828	33.466	59.266	98.838	146.278	204.734	264.018	313.892	16.77
9.3	17.728	33.466	59.266	98.738	146.278	204.734	264.018	313.892	16.77
9.4	17.728	33.466	59.266	98.838	146.078	204.634	264.018	313.892	16.67
9.5	17.728	33.466	59.266	98.738	146.178	204.534	264.018	313.892	16.67
9.6	17.728	33.366	59.266	98.838	146.078	204.634	264.018	313.892	16.67
9.7	17.628	33.366	59.166	98.638	146.178	204.634	264.018	313.892	16.67
9.8	17.628	33.366	59.166	98.638	146.078	204.534	264.018	313.892	16.67
9.9	17.728	33.466	59.266	98.638	146.178	204.534	264.018	313.992	16.77
10.0	17.628	33.366	59.266	98.638	145.978	204.534	263.818	313.792	16.67
10.1	17.628	33.366	59.266	98.638	145.978	204.534	263.918	313.792	16.67
10.2	17.628	33.366	59.166	98.738	145.978	204.534	263.718	313.792	16.67
10.3	17.628	33.266	59.166	98.638	145.978	204.534	263.718	313.792	16.67
10.4	17.628	33.366	59.266	98.638	145.978	204.434	263.718	313.792	16.67
10.5	17.628	33.366	59.266	98.638	145.978	204.434	263.718	313.792	16.67
10.6	17.528	33.266	59.266	98.638	145.878	204.334	263.718	313.792	16.67
10.7	17.528	33.266	59.166	98.638	145.978	204.334	263.718	313.792	16.57
10.8	17.528	33.266	59.166	98.638	145.878	204.334	263.718	313.892	16.67
10.9	17.528	33.366	59.166	98.538	145.978	204.434	263.718	313.792	16.67
11.0	17.528	33.366	59.166	98.538	145.878	204.334	263.718	313.892	16.67
11.1	17.528	33.366	59.166	98.638	145.978	204.234	263.618	313.892	16.67
11.2	17.628	33.366	59.166	98.638	146.078	204.334	263.618	313.992	16.67
11.3	17.628	33.366	59.166	98.538	145.978	204.234	263.618	313.892	16.57
11.4	17.628	33.266	59.266	98.538	146.078	204.334	263.618	313.992	16.57
11.5	17.628	33.266	59.266	98.638	146.078	204.334	263.718	313.992	16.57
11.6	17.628	33.366	59.266	98.538	145.978	204.134	263.718	314.092	16.57
11.7	17.628	33.366	59.166	98.538	145.878	204.134	263.518	313.892	16.67
11.8	17.628	33.366	59.066	98.538	145.878	204.134	263.418	313.892	16.67
11.9	17.528	33.266	59.066	98.538	145.878	204.134	263.418	313.892	16.67
12.0	17.528	33.266	59.066	98.438	145.978	204.034	263.418	313.992	16.67
12.1	17.628	33.366	59.066	98.438	145.878	204.034	263.518	313.992	16.67
12.2	17.528	33.266	59.066	98.538	145.978	204.134	263.418	314.092	16.57
12.3	17.528	33.266	59.166	98.538	145.878	204.034	263.518	314.092	16.67
12.4	17.628	33.266	59.166	98.538	145.878	204.134	263.518	314.192	16.67
12.5	17.628	33.266	59.166	98.538	145.778	204.034	263.418	314.092	16.67
12.6	17.628	33.266	59.166	98.438	145.778	204.034	263.418	314.092	16.67
12.7	17.628	33.266	59.166	98.538	145.778	203.934	263.318	313.992	16.67
12.8	17.628	33.266	59.166	98.538	145.878	204.034	263.218	314.092	16.77
12.9	17.528	33.166	59.166	98.538	145.778	203.934	263.318	314.192	16.77
13.0	17.528	33.166	59.166	98.538	145.778	203.934	263.318	314.292	16.67
13.1	17.628	33.166	59.066	98.438	145.778	203.834	263.118	314.092	16.67
13.2	17.628	33.166	59.066	98.438	145.678	203.834	263.118	314.292	16.67
13.3	17.628	33.166	59.066	98.438	145.678	203.834	263.118	314.292	16.67
13.4	17.528	33.066	59.066	98.338	145.778	203.834	263.018	314.192	16.77
13.5	17.428	33.066	59.066	98.438	145.778	203.834	262.918	314.192	16.77
13.6	17.428	33.066	59.066	98.438	145.778	203.834	262.918	314.092	16.67
13.7	17.428	33.066	59.066	98.438	145.778	203.834	262.818	313.892	16.77
13.8	17.628	33.166	58.966	98.338	145.678	203.734	262.818	313.892	16.67
13.9	17.528	33.066	58.966	98.338	145.678	203.634	262.818	313.892	16.77
14.0	17.528	33.166	58.966	98.338	145.678	203.634	262.718	313.692	16.77
14.1	17.528	33.166	58.966	98.338	145.778	203.734	262.718	313.692	16.77
14.2	17.428	33.066	58.966	98.338	145.778	203.634	262.718	313.692	16.77
14.3	17.528	33.066	58.966	98.338	145.678	203.534	262.618	313.592	16.77
14.4	17.528	33.066	59.066	98.438	145.678	203.534	262.618	313.392	16.87
14.5	17.528	33.066	58.966	98.438	145.778	203.534	262.518	313.392	16.77
14.6	17.428	32.966	58.966	98.438	145.678	203.534	262.618	313.492	16.77
14.7	17.428	33.066	58.966	98.438	145.778	203.534	262.518	313.392	16.77
14.8	17.628	33.166	59.066	98.438	145.678	203.534	262.518	313.292	16.87
14.9	17.628	33.166	58.966	98.338	145.678	203.434	262.418	313.292	16.67
15.0	17.528	33.066	58.966	98.338	145.678	203.434	262.418	313.192	16.67
15.1	17.528	33.066	58.966	98.338	145.778	203.534	262.318	313.192	16.67
15.2	17.628	33.066	58.966	98.338	145.578	203.334	262.418	313.192	16.77
15.3	17.528	32.966	58.866	98.238	145.678	203.334	262.318	313.192	16.67
15.4	17.528	32.966	58.866	98.238	145.778	203.534	262.218	312.992	16.67
15.5	17.528	33.066	58.866	98.338	145.778	203.534	262.218	313.092	16.67
15.6	17.528	33.066	58.866	98.338	145.678	203.334	262.218	313.192	16.77
15.7	17.528	32.966	58.866	98.238	145.778	203.434	262.218	313.092	16.67
15.8	17.628	33.066	58.866	98.238	145.778	203.334	262.118	313.092	16.57
15.9	17.628	33.066	58.766	98.138	145.778	203.334	262.218	313.092	16.67
16.0	17.528	33.066	58.766	98.138	145.678	203.334	262.118	313.092	16.77
16.1	17.528	33.066	58.766	98.138	145.778	203.334	262.318	313.192	16.77
16.2	17.628	33.066	58.766	98.138	145.678	203.234	262.218	313.192	16.67
16.3	17.628	33.066	58.666	98.038	145.678	203.234	262.218	313.192	16.77
16.4	17.528	32.966	58.666	98.038	145.678	203.234	262.218	313.192	16.77
16.5	17.628	32.966	58.666	98.038	145.778	203.234	262.018	313.192	16.67
16.6	17.628	33.066	58.666	98.038	145.778	203.334	262.118	313.092	16.77
16.7	17.528	32.966	58.566	97.938	145.678	203.234	262.118	313.192	16.67
16.8	17.528	32.966	58.566	98.038	145.778	203.134	262.118	313.292	16.67
16.9	17.428	32.966	58.766	98.138	145.778	203.134	262.018	313.192	16.67
17.0	17.528	32.966	58.766	98.138	145.778	203.134	261.918	313.192	16.67
17.1	17.528	33.066	58.666	98.038	145.778	203.134	262.018	313.192	16.67
17.2	17.528	33.066	58.666	98.038	145.778	203.034	261.818	313.192	16.57
17.3	17.528	33.066	58.666	98.038	145.778	203.034	262.018	313.292	16.77
17.4	17.628	33.066	58.666	98.038	145.678	202.934	261.918	313.292	16.77
17.5	17.628	33.066	58.566	97.938	145.678	202.934	261.918	313.292	16.67
17.6	17.628	33.066	58.566	97.938	145.678	203.034	261.818	313.292	16.67
17.7	17.528	33.066	58.566	97.938	145.778	202.934	261.818	313.392	16.67
17.8	17.528	33.066	58.466	97.838	145.678	202.834	261.718	313.292	16.67
17.9	17.528	33.066	58.466	97.838	145.778	203.034	261.718	313.292	16.57
18.0	17.628	33.066	58.466	97.838	145.778	202.934	261.618	313.292	16.67
18.1	17.628	33.066	58.666	97.938	145.778	202.834	261.718	313.492	16.67
18.2	17.628	33.066	58.666	97.938	145.678	202.734	261.518	313.392	16.57
18.3	17.628	33.066	58.666	97.938	145.778	202.834	261.718	313.592	16.57
18.4	17.728	33.066	58.666	97.938	145.778	202.834	261.718	313.592	16.57
18.5	17.728	33.166	58.666	97.938	145.778	202.734	261.618	313.592	16.67
18.6	17.728	33.166	58.666	97.938	145.678	202.734	261.718	313.692	16.67
18.7	17.728	33.166	58.566	97.838	145.778	202.934	261.718	313.592	16.57
18.8	17.628	33.066	58.566	97.838	145.878	202.834	261.618	313.692	16.57
18.9	17.628	33.066	58.566	97.938	145.778	202.834	261.618	313.692	16.67
19.0	17.628	33.066	58.566	97.938	145.778	202.834	261.818	313.792	16.57
19.1	17.628	33.166	58.566	97.938	145.778	202.734	261.718	313.692	16.57
19.2	17.628	33.166	58.466	97.838	145.778	202.834	261.718	313.692	16.67
19.3	17.528	33.066	58.466	97.838	145.578	202.734	261.718	313.792	16.67
19.4	17.628	33.066	58.466	97.838	145.678	202.734	261.818	313.792	16.57
19.5	17.728	33.066	58.566	97.738	145.678	202.734	261.718	313.792	16.57
19.6	17.628	32.966	58.566	97.738	145.778	202.934	261.718	313.692	16.67
19.7	17.628	32.966	58.466	97.638	145.778	202.934	261.618	313.792	16.67
19.8	17.728	33.066	58.566	97.738	145.678	202.734	261.618	313.792	16.67
19.9	17.728	33.066	58.566	97.738	145.678	202.834	261.618	313.792	16.57
20.0	17.728	33.066	58.566	97.738	145.778	202.834	261.618	313.792	16.67
20.1	17.628	32.966	58.466	97.738	145.678	202.834	261.618	313.892	16.77
20.2	17.728	32.966	58.566	97.738	145.578	202.734	261.618	313.792	16.77
20.3	17.728	32.966	58.566	97.738	145.678	202.734	261.518	313.792	16.57
20.4	17.628	32.866	58.566	97.738	145.678	202.834	261.518	313.792	16.57
20.5	17.628	32.866	58.566	97.738	145.678	202.934	261.518	313.892	16.67
20.6	17.628	32.966	58.566	97.638	145.778	202.934	261.518	313.792	16.67
20.7	17.728	33.066	58.566	97.638	145.678	202.834	261.418	313.792	16.67
20.8	17.628	32.966	58.566	97.738	145.678	202.934	261.418	313.892	16.57
20.9	17.628	32.966	58.566	97.738	145.778	202.834	261.518	313.792	16.67
21.0	17.628	32.966	58.566	97.638	145.778	202.834	261.418	313.792	16.67
21.1	17.628	32.866	58.666	97.738	145.678	202.834	261.518	313.892	16.67
21.2	17.628	32.966	58.666	97.738	145.678	202.934	261.618	313.992	16.57
21.3	17.528	32.866	58.666	97.738	145.678	202.834	261.518	313.892	16.77
21.4	17.528	32.866	58.566	97.638	145.778	202.934	261.618	313.892	16.77
21.5	17.628	32.866	58.566	97.638	145.678	202.834	261.618	313.992	16.67
21.6	17.628	32.866	58.666	97.738	145.878	202.834	261.518	313.892	16.77
21.7	17.528	32.866	58.666	97.738	145.878	202.934	261.518	313.892	16.77
21.8	17.728	32.966	58.566	97.638	145.778	202.934	261.618	313.992	16.77
21.9	17.728	33.066	58.566	97.638	145.778	202.834	261.618	313.992	16.77
22.0	17.728	33.066	58.666	97.638	145.878	202.934	261.518	313.992	16.77
22.1	17.628	32.966	58.566	97.538	145.778	202.834	261.618	314.092	16.77
22.2	17.728	32.966	58.566	97.638	145.778	202.834	261.518	313.992	16.57
22.3	17.728	32.966	58.566	97.638	145.878	202.834	261.418	313.992	16.67
22.4	17.628	32.966	58.566	97.638	145.778	202.834	261.518	313.992	16.67
22.5	17.628	32.966	58.466	97.538	145.778	202.734	261.418	314.092	16.67
22.6	17.628	32.966	58.466	97.538	145.678	202.734	261.518	314.192	16.57
22.7	17.728	32.966	58.466	97.438	145.678	202.734	261.418	314.092	16.67
22.8	17.628	32.866	58.466	97.538	145.678	202.734	261.318	314.092	16.67
22.9	17.628	32.866	58.566	97.538	145.678	202.634	261.418	314.192	16.67
23.0	17.628	32.866	58.566	97.538	145.678	202.634	261.318	314.192	16.57
23.1	17.528	32.766	58.566	97.438	145.578	202.634	261.418	314.192	16.67
23.2	17.628	32.766	58.566	97.338	145.678	202.634	261.218	314.092	16.67
23.3	17.628	32.766	58.566	97.338	145.578	202.534	261.318	314.092	16.57
23.4	17.628	32.866	58.566	97.438	145.578	202.634	261.418	314.192	16.57
23.5	17.628	32.866	58.566	97.438	145.578	202.634	261.318	314.192	16.67
23.6	17.628	32.866	58.466	97.338	145.578	202.534	261.418	314.192	16.67
23.7	17.528	32.766	58.466	97.338	145.478	202.534	261.318	314.192	16.77
23.8	17.628	32.766	58.466	97.338	145.578	202.534	261.318	314.092	16.67
23.9	17.628	32.766	58.466	97.338	145.578	202.434	261.318	314.192	16.67
24.0	17.628	32.766	58.566	97.438	145.578	202.534	261.418	314.192	16.67
24.1	17.528	32.666	58.466	97.338	145.478	202.534	261.418	314.192	16.67
24.2	17.528	32.666	58.466	97.338	145.578	202.634	261.318	314.192	16.77
24.3	17.528	32.666	58.466	97.338	145.578	202.534	261.318	314.092	16.77
24.4	17.628	32.666	58.566	97.438	145.478	202.434	261.318	314.192	16.67
24.5	17.628	32.766	58.566	97.438	145.478	202.534	261.418	314.192	16.67
24.6	17.628	32.766	58.566	97.538	145.478	202.434	261.318	314.192	16.67
24.7	17.528	32.666	58.466	97.438	145.478	202.434	261.318	314.292	16.67
24.8	17.628	32.766	58.566	97.338	145.478	202.534	261.218	314.092	16.67
24.9	17.628	32.766	58.566	97.338	145.578	202.534	261.218	314.192	16.67
25.0	17.628	32.766	58.566	97.338	145.678	202.534	261.218	314.192	16.77
25.1	17.628	32.766	58.566	97.338	145.478	202.534	261.218	314.292	16.67
25.2	17.528	32.666	58.566	97.338	145.478	202.534	261.218	314.292	16.67
25.3	17.528	32.666	58.466	97.238	145.478	202.434	261.118	314.192	16.67
25.4	17.628	32.666	58.466	97.238	145.478	202.434	261.218	314.192	16.77
25.5	17.628	32.766	58.466	97.238	145.478	202.534	261.118	314.292	16.77
25.6	17.628	32.766	58.466	97.238	145.478	202.434	261.018	314.392	16.67
25.7	17.628	32.766	58.466	97.238	145.278	202.334	261.118	314.292	16.77
25.8	17.528	32.666	58.466	97.238	145.278	202.334	260.918	314.292	16.77
25.9	17.528	32.666	58.366	97.138	145.278	202.234	261.018	314.292	16.77
26.0	17.628	32.666	58.466	97.238	145.378	202.334	261.018	314.292	16.77
26.1	17.628	32.666	58.466	97.238	145.378	202.334	260.918	314.292	16.77
26.2	17.528	32.766	58.466	97.238	145.378	202.334	261.018	314.392	16.67
26.3	17.528	32.766	58.366	97.138	145.378	202.234	260.918	314.392	16.67
26.4	17.528	32.766	58.366	97.238	145.278	202.134	260.818	314.292	16.77
26.5	17.528	32.666	58.366	97.238	145.178	202.134	260.818	314.392	16.87
26.6	17.528	32.666	58.466	97.238	145.278	202.334	260.918	314.392	16.67
26.7	17.628	32.766	58.466	97.138	145.178	202.134	260.918	314.492	16.67
26.8	17.428	32.666	58.466	97.238	145.178	202.134	260.718	314.392	16.77
26.9	17.528	32.666	58.366	97.138	145.178	202.134	260.818	314.492	16.77
27.0	17.428	32.666	58.366	97.138	145.078	202.034	260.818	314.592	16.77
27.1	17.528	32.766	58.366	97.138	145.178	202.234	260.718	314.492	16.77
27.2	17.528	32.666	58.466	97.238	145.178	202.234	260.818	314.592	16.67
27.3	17.428	32.766	58.366	97.138	145.078	202.034	260.818	314.692	16.77
27.4	17.428	32.766	58.466	97.138	145.178	202.134	260.818	314.592	16.77
27.5	17.428	32.766	58.466	97.138	145.278	202.134	260.718	314.592	16.67
27.6	17.428	32.566	58.366	97.238	145.278	202.134	260.818	314.692	16.67
27.7	17.428	32.666	58.366	97.238	145.178	202.034	260.618	314.592	16.77
27.8	17.428	32.666	58.366	97.238	145.078	202.034	260.618	314.692	16.67
27.9	17.428	32.666	58.466	97.238	145.078	202.134	260.718	314.592	16.77
28.0	17.428	32.766	58.466	97.238	145.078	202.034	260.618	314.692	16.67
28.1	17.428	32.766	58.466	97.238	145.078	202.034	260.718	314.592	16.67
28.2	17.628	32.866	58.366	97.138	145.078	202.034	260.718	314.692	16.57
28.3	17.528	32.766	58.366	97.038	145.078	202.034	260.818	314.792	16.67
28.4	17.528	32.866	58.466	97.138	145.178	201.934	260.618	314.692	16.67
28.5	17.428	32.666	58.466	97.138	145.178	202.034	260.618	314.592	16.57
28.6	17.528	32.766	58.466	97.338	145.278	202.134	260.618	314.592	16.57
28.7	17.628	32.866	58.466	97.338	145.178	202.034	260.618	314.692	16.67
28.8	17.528	32.766	58.466	97.138	145.278	202.134	260.618	314.692	16.57
28.9	17.528	32.966	58.466	97.238	145.178	202.034	260.618	314.492	16.57
29.0	17.528	32.766	58.366	97.238	145.278	202.034	260.618	314.592	16.57
29.1	17.628	32.866	58.266	97.138	145.278	201.934	260.518	314.492	16.67
29.2	17.328	32.766	58.466	97.138	145.278	202.034	260.418	314.592	16.67
29.3	17.028	32.466	58.366	97.238	145.378	202.134	260.418	314.492	16.67
29.4	17.228	32.666	58.366	97.138	145.278	202.134	260.518	314.692	16.77
29.5	17.428	32.966	58.266	97.038	145.178	201.934	260.218	314.492	16.67
29.6	17.528	33.166	58.066	96.838	145.178	201.934	260.318	314.292	16.47
29.7	18.128	33.066	57.966	97.238	145.478	201.934	260.518	314.692	16.67
29.8	18.828	34.066	58.366	101.138	148.778	202.534	261.918	312.692	16.97
29.9	17.128	32.266	62.566	102.038	150.278	205.134	260.218	-577.108	18.97
30.0	16.328	31.466	45.966	97.538	134.478	-30.466	-235.582	-1403.808	22.57
30.1	19.028	35.466	-6.834	113.638	176.278	-225.366	-569.882	-101.308	11.47
30.2	15.728	29.166	27.966	93.738	160.278	79.434	54.718	187.292	0.77
30.3	10.928	19.866	31.466	64.038	113.978	111.634	155.818	156.092	1.67
30.4	6.328	11.866	21.866	37.938	67.878	76.534	112.018	88.892	4.37
30.5	3.828	6.566	12.466	20.838	37.178	43.034	61.918	47.892	4.37
30.6	2.228	3.766	7.266	11.138	20.078	23.234	32.518	26.592	3.27
30.7	1.328	1.966	3.866	5.638	10.578	11.934	17.418	14.792	2.07
30.8	0.528	1.066	2.066	2.838	5.278	5.734	9.118	8.692	1.27
30.9	0.128	0.366	1.066	1.338	2.478	2.634	4.318	5.492	0.77
31.0	0.228	0.166	0.566	0.638	0.878	0.434	1.818	3.792	0.77
31.1	0.228	-0.034	0.166	0.238	-0.022	-0.466	0.518	2.892	0.67
31.2	0.228	-0.034	0.066	-0.062	-0.622	-1.166	-0.582	2.092	0.57
31.3	0.128	-0.034	-0.034	-0.362	-0.922	-1.566	-0.882	1.592	0.57
31.4	-0.172	-0.434	-0.234	-0.462	-1.122	-1.966	-1.482	1.392	0.67
31.5	-0.072	-0.334	-0.334	-0.662	-1.422	-2.066	-1.882	1.192	0.47
31.6	-0.172	-0.434	-0.334	-0.862	-1.522	-2.166	-1.982	1.092	0.37
31.7	-0.172	-0.334	-0.634	-0.962	-1.522	-2.366	-2.082	0.892	0.37
31.8	-0.172	-0.434	-0.634	-0.962	-1.622	-2.466	-2.082	0.792	0.17
31.9	-0.072	-0.334	-0.734	-1.162	-1.622	-2.266	-2.182	0.692	0.27
32.0	-0.272	-0.634	-0.734	-1.162	-1.722	-2.366	-2.282	0.692	0.27
32.1	-0.172	-0.434	-0.834	-1.262	-1.822	-2.366	-2.382	0.592	0.27
32.2	-0.072	-0.434	-0.834	-1.362	-1.822	-2.466	-2.282	0.592	0.27
32.3	-0.172	-0.534	-0.934	-1.462	-1.922	-2.566	-2.482	0.492	0.27
32.4	-0.072	-0.434	-0.734	-1.462	-2.022	-2.666	-2.382	0.692	0.27
32.5	-0.172	-0.534	-0.834	-1.562	-2.022	-2.666	-2.382	0.592	0.17
32.6	-0.172	-0.634	-0.834	-1.562	-2.122	-2.866	-2.582	0.592	0.27
32.7	-0.272	-0.634	-0.934	-1.662	-2.022	-2.666	-2.482	0.692	0.17
32.8	-0.272	-0.634	-0.934	-1.662	-2.122	-2.866	-2.382	0.692	0.17
32.9	-0.272	-0.634	-0.834	-1.562	-2.122	-2.966	-2.382	0.692	0.17
33.0	-0.172	-0.434	-0.734	-1.562	-2.122	-2.866	-2.382	0.592	0.07
33.1	-0.172	-0.634	-0.834	-1.662	-2.122	-2.866	-2.382	0.692	0.17
33.2	-0.272	-0.634	-0.934	-1.662	-2.222	-2.966	-2.482	0.692	0.17
33.3	-0.272	-0.734	-1.034	-1.762	-2.222	-2.966	-2.582	0.492	0.07
33.4	-0.272	-0.634	-0.934	-1.762	-2.222	-2.966	-2.582	0.492	-0.03
33.5	-0.372	-0.734	-1.034	-1.862	-2.222	-2.866	-2.582	0.492	0.07
33.6	-0.172	-0.634	-0.934	-1.762	-2.222	-2.966	-2.582	0.492	0.07
33.7	-0.272	-0.634	-0.834	-1.662	-2.222	-2.866	-2.582	0.492	-0.03
33.8	-0.272	-0.634	-1.134	-1.862	-2.322	-3.066	-2.582	0.492	0.17
33.9	-0.372	-0.734	-0.934	-1.662	-2.322	-2.966	-2.582	0.492	0.07
34.0	-0.272	-0.534	-0.934	-1.862	-2.422	-2.966	-2.482	0.692	0.07
34.1	-0.372	-0.634	-0.934	-1.762	-2.322	-2.866	-2.582	0.592	0.17
34.2	-0.372	-0.634	-0.934	-1.762	-2.322	-2.966	-2.582	0.592	-0.03
34.3	-0.272	-0.634	-1.034	-1.762	-2.422	-3.066	-2.582	0.492	0.07
34.4	-0.272	-0.634	-0.934	-1.762	-2.522	-3.066	-2.482	0.692	0.07
34.5	-0.472	-0.634	-0.934	-1.762	-2.422	-2.966	-2.482	0.492	0.07
34.6	-0.372	-0.634	-0.934	-1.662	-2.422	-2.966	-2.482	0.492	-0.03
34.7	-0.272	-0.634	-0.834	-1.662	-2.522	-3.066	-2.582	0.492	-0.03
34.8	-0.372	-0.634	-0.934	-1.762	-2.422	-2.966	-2.582	0.492	0.07
34.9	-0.372	-0.834	-0.834	-1.762	-2.422	-2.966	-2.582	0.592	0.07
35.0	-0.372	-0.734	-0.934	-1.662	-2.322	-2.966	-2.482	0.592	-0.03
35.1	-0.272	-0.734	-0.934	-1.862	-2.522	-3.066	-2.682	0.492	0.07
35.2	-0.372	-0.734	-0.934	-1.762	-2.322	-2.966	-2.682	0.492	-0.03
35.3	-0.372	-0.834	-0.934	-1.762	-2.422	-2.966	-2.582	0.492	-0.03
35.4	-0.372	-0.734	-0.934	-1.662	-2.422	-3.066	-2.782	0.392	0.07
35.5	-0.372	-0.734	-1.034	-1.762	-2.422	-2.966	-2.682	0.492	0.07
35.6	-0.372	-0.734	-0.934	-1.662	-2.422	-2.866	-2.582	0.592	-0.03
35.7	-0.472	-0.834	-1.034	-1.662	-2.422	-2.966	-2.682	0.592	0.07
35.8	-0.472	-0.734	-1.034	-1.762	-2.422	-2.866	-2.682	0.492	0.07
35.9	-0.472	-0.834	-0.934	-1.562	-2.422	-3.066	-2.782	0.492	0.17
36.0	-0.472	-0.734	-1.034	-1.662	-2.422	-2.866	-2.682	0.592	-0.03
36.1	-0.372	-0.834	-1.034	-1.662	-2.422	-2.966	-2.782	0.492	0.17
36.2	-0.572	-0.834	-0.934	-1.662	-2.422	-2.766	-2.682	0.592	0.07
36.3	-0.372	-0.734	-1.034	-1.662	-2.422	-2.966	-2.682	0.692	0.17
36.4	-0.372	-0.834	-1.034	-1.762	-2.322	-2.866	-2.782	0.592	0.17
36.5	-0.372	-0.734	-1.034	-1.762	-2.422	-2.966	-2.582	0.692	0.17
36.6	-0.372	-0.834	-1.034	-1.762	-2.322	-2.866	-2.782	0.592	-0.03
36.7	-0.472	-0.834	-1.034	-1.762	-2.422	-2.966	-2.682	0.692	0.07
36.8	-0.372	-0.734	-1.034	-1.762	-2.422	-2.966	-2.582	0.692	-0.03
36.9	-0.372	-0.834	-1.034	-1.762	-2.322	-2.866	-2.682	0.592	0.07
37.0	-0.272	-0.634	-1.034	-1.862	-2.422	-2.966	-2.482	0.692	-0.03
37.1	-0.372	-0.834	-1.034	-1.662	-2.422	-2.966	-2.582	0.592	0.07
37.2	-0.372	-0.734	-1.134	-1.862	-2.522	-3.066	-2.482	0.692	-0.03
37.3	-0.372	-0.734	-1.034	-1.862	-2.422	-2.966	-2.482	0.692	-0.03
37.4	-0.472	-0.834	-1.134	-1.762	-2.422	-3.066	-2.482	0.692	-0.03
37.5	-0.372	-0.834	-1.034	-1.862	-2.522	-2.966	-2.482	0.692	-0.13
37.6	-0.472	-0.734	-1.134	-1.962	-2.422	-3.066	-2.482	0.692	0.07
37.7	-0.372	-0.834	-1.034	-1.762	-2.422	-2.966	-2.482	0.792	-0.03
37.8	-0.372	-0.734	-1.134	-1.962	-2.522	-2.966	-2.482	0.692	-0.03
37.9	-0.372	-0.834	-1.134	-1.962	-2.422	-2.966	-2.482	0.792	-0.03
38.0	-0.372	-0.734	-1.034	-1.862	-2.422	-3.066	-2.482	0.792	0.07
38.1	-0.472	-0.734	-1.234	-2.062	-2.422	-2.966	-2.382	0.792	-0.03
38.2	-0.472	-0.934	-1.134	-1.962	-2.422	-2.866	-2.482	0.892	0.07
38.3	-0.372	-0.734	-1.034	-1.862	-2.422	-3.066	-2.382	0.892	-0.13
38.4	-0.372	-0.734	-1.134	-1.962	-2.322	-2.966	-2.382	0.892	-0.03
38.5	-0.472	-0.934	-1.034	-1.962	-2.322	-2.966	-2.382	0.892	0.07
38.6	-0.472	-0.734	-1.034	-1.962	-2.322	-2.966	-2.382	0.892	-0.03
38.7	-0.372	-0.734	-1.134	-1.962	-2.222	-2.866	-2.482	0.792	0.07
38.8	-0.472	-0.834	-1.134	-2.062	-2.322	-2.966	-2.282	0.892	0.07
38.9	-0.472	-0.734	-1.034	-1.962	-2.322	-2.866	-2.382	0.892	-0.03
39.0	-0.372	-0.634	-1.034	-2.062	-2.322	-2.966	-2.282	0.892	0.07
39.1	-0.572	-0.834	-1.034	-2.062	-2.322	-2.866	-2.282	0.892	0.07
39.2	-0.372	-0.634	-1.134	-2.062	-2.322	-2.866	-2.282	0.892	-0.03
39.3	-0.472	-0.634	-0.934	-1.962	-2.222	-2.766	-2.382	0.892	0.07
39.4	-0.572	-0.834	-1.134	-1.962	-2.322	-2.966	-2.282	0.792	0.07
39.5	-0.372	-0.634	-1.034	-2.062	-2.322	-2.866	-2.282	0.992	0.07
39.6	-0.372	-0.634	-1.034	-1.962	-2.222	-2.766	-2.182	0.892	0.07
39.7	-0.472	-0.734	-1.034	-1.962	-2.222	-2.766	-2.382	0.892	0.07
39.8	-0.372	-0.634	-1.034	-2.062	-2.322	-2.866	-2.382	0.892	0.07
39.9	-0.372	-0.634	-1.034	-1.962	-2.322	-2.766	-2.182	0.992	0.07
40.0	-0.372	-0.634	-1.034	-1.962	-2.222	-2.666	-2.282	0.892	0.07
40.1	-0.372	-0.634	-1.134	-1.962	-2.222	-2.866	-2.282	0.892	0.17
40.2	-0.472	-0.734	-1.034	-1.962	-2.322	-2.766	-2.382	0.792	0.07
40.3	-0.472	-0.634	-1.034	-1.962	-2.322	-2.766	-2.382	0.892	0.07
40.4	-0.272	-0.634	-1.134	-2.062	-2.322	-2.866	-2.182	0.892	0.07
40.5	-0.372	-0.634	-1.134	-1.962	-2.322	-2.766	-2.182	0.992	0.17
40.6	-0.472	-0.634	-1.134	-2.062	-2.222	-2.766	-2.282	0.892	0.17
40.7	-0.372	-0.734	-1.034	-1.962	-2.322	-2.866	-2.382	0.792	-0.03
40.8	-0.372	-0.634	-1.034	-1.962	-2.322	-2.866	-2.182	0.992	0.07
40.9	-0.372	-0.634	-1.134	-1.962	-2.322	-2.866	-2.282	0.892	0.07
41.0	-0.272	-0.534	-1.134	-1.962	-2.222	-2.766	-2.182	0.892	0.07
41.1	-0.372	-0.634	-1.234	-2.062	-2.222	-2.866	-2.282	0.992	0.17
41.2	-0.272	-0.534	-1.134	-1.962	-2.222	-2.766	-2.282	0.892	0.07
41.3	-0.472	-0.734	-1.134	-1.962	-2.322	-2.866	-2.282	0.992	-0.03
41.4	-0.372	-0.634	-1.134	-1.862	-2.322	-2.966	-2.282	0.992	0.17
41.5	-0.372	-0.634	-1.134	-2.062	-2.322	-2.866	-2.182	0.992	0.07
41.6	-0.372	-0.634	-1.234	-2.062	-2.322	-2.866	-2.282	0.892	0.07
41.7	-0.472	-0.734	-1.134	-1.862	-2.222	-2.866	-2.082	1.092	0.17
41.8	-0.372	-0.634	-1.034	-1.862	-2.222	-2.766	-2.182	1.092	0.07
41.9	-0.372	-0.634	-1.134	-1.962	-2.222	-2.966	-2.082	1.092	0.07
42.0	-0.572	-0.834	-1.234	-1.962	-2.222	-2.966	-2.182	0.992	0.07
42.1	-0.572	-0.734	-1.234	-1.962	-2.322	-2.866	-2.282	0.992	0.27
42.2	-0.372	-0.634	-1.134	-1.962	-2.322	-2.966	-2.082	1.092	0.07
42.3	-0.372	-0.634	-1.134	-2.062	-2.222	-2.966	-2.082	1.192	0.07
42.4	-0.472	-0.634	-1.134	-1.962	-2.222	-2.866	-2.182	0.992	-0.03
42.5	-0.472	-0.734	-1.134	-1.962	-2.222	-2.966	-2.182	0.992	0.17
42.6	-0.472	-0.634	-1.134	-1.962	-2.322	-2.966	-2.182	0.992	0.07
42.7	-0.472	-0.634	-1.234	-1.962	-2.222	-2.866	-2.182	1.092	0.07
42.8	-0.372	-0.734	-1.134	-1.962	-2.222	-2.866	-2.082	1.092	0.17
42.9	-0.572	-0.834	-1.134	-1.962	-2.222	-2.866	-2.182	1.092	0.07
43.0	-0.472	-0.634	-1.134	-1.962	-2.422	-2.966	-2.182	1.092	-0.03
43.1	-0.472	-0.634	-1.234	-2.062	-2.322	-2.966	-2.182	0.992	0.17
43.2	-0.372	-0.734	-1.134	-2.062	-2.322	-2.966	-2.182	1.092	0.17
43.3	-0.472	-0.734	-1.034	-1.962	-2.222	-2.866	-2.182	1.092	0.07
43.4	-0.572	-0.734	-1.134	-1.962	-2.322	-2.966	-2.182	1.092	0.07
43.5	-0.472	-0.634	-1.034	-1.862	-2.322	-2.866	-2.182	1.092	0.07
43.6	-0.472	-0.734	-1.134	-1.962	-2.322	-2.866	-2.182	1.092	0.17
43.7	-0.472	-0.734	-1.134	-2.062	-2.322	-2.966	-2.082	1.092	0.17
43.8	-0.572	-0.734	-1.034	-1.962	-2.322	-2.966	-2.282	1.092	0.07
43.9	-0.472	-0.534	-1.034	-1.862	-2.322	-2.866	-2.082	1.092	0.07
44.0	-0.372	-0.634	-1.034	-1.862	-2.322	-2.866	-2.082	1.092	0.07
44.1	-0.472	-0.734	-0.934	-1.862	-2.322	-2.766	-2.182	1.192	0.07
44.2	-0.572	-0.634	-1.134	-1.962	-2.222	-2.866	-2.282	1.092	0.07
44.3	-0.472	-0.634	-1.134	-1.962	-2.222	-2.866	-2.182	1.092	0.07
44.4	-0.372	-0.534	-1.034	-1.862	-2.422	-2.966	-2.182	1.092	-0.03
44.5	-0.472	-0.734	-0.934	-1.862	-2.422	-2.866	-2.182	1.192	-0.03
44.6	-0.572	-0.634	-0.934	-1.862	-2.322	-2.966	-2.182	1.092	0.07
44.7	-0.472	-0.634	-1.134	-1.862	-2.222	-2.866	-2.182	1.092	0.07
44.8	-0.472	-0.634	-1.134	-1.962	-2.322	-2.866	-2.182	1.192	-0.03
44.9	-0.572	-0.634	-1.034	-1.962	-2.422	-2.866	-2.182	1.192	-0.03
45.0	-0.472	-0.634	-0.934	-1.862	-2.322	-2.966	-2.182	1.192	-0.03
45.1	-0.472	-0.634	-0.834	-1.862	-2.322	-2.866	-2.182	1.092	0.07
45.2	-0.372	-0.534	-0.934	-1.762	-2.322	-2.866	-2.182	1.192	0.07
45.3	-0.372	-0.634	-1.034	-1.862	-2.222	-2.766	-2.182	1.092	-0.03
45.4	-0.472	-0.634	-1.034	-1.862	-2.222	-2.666	-2.182	1.092	-0.03
45.5	-0.472	-0.634	-1.034	-1.862	-2.322	-2.766	-2.082	1.292	0.07
45.6	-0.372	-0.534	-0.934	-1.762	-2.322	-2.866	-2.182	1.192	-0.03
45.7	-0.272	-0.534	-0.834	-1.762	-2.222	-2.766	-2.182	1.092	-0.03
45.8	-0.372	-0.634	-0.934	-1.762	-2.322	-2.766	-2.082	1.192	-0.03
45.9	-0.472	-0.634	-0.934	-1.862	-2.222	-2.666	-2.182	1.192	-0.03
46.0	-0.272	-0.434	-0.934	-1.862	-2.222	-2.666	-2.282	0.992	0.07
46.1	-0.272	-0.534	-0.934	-1.762	-2.122	-2.666	-2.182	1.092	-0.03
46.2	-0.372	-0.634	-0.934	-1.762	-2.322	-2.766	-2.182	1.092	-0.03
46.3	-0.472	-0.634	-0.834	-1.762	-2.322	-2.766	-2.182	1.192	0.07
46.4	-0.372	-0.534	-0.834	-1.762	-2.222	-2.766	-2.182	1.092	-0.03
46.5	-0.272	-0.434	-0.934	-1.862	-2.222	-2.766	-2.182	1.092	0.07
46.6	-0.372	-0.534	-0.934	-1.862	-2.222	-2.666	-2.182	1.092	-0.03
46.7	-0.372	-0.634	-0.834	-1.762	-2.222	-2.766	-2.182	0.992	-0.03
46.8	-0.372	-0.534	-0.834	-1.762	-2.322	-2.766	-2.082	1.092	-0.03
46.9	-0.372	-0.534	-0.834	-1.762	-2.322	-2.766	-2.182	1.092	0.17
47.0	-0.272	-0.434	-0.834	-1.762	-2.222	-2.666	-2.282	0.892	0.17
47.1	-0.372	-0.534	-0.934	-1.862	-2.122	-2.566	-2.182	1.092	0.07
47.2	-0.272	-0.534	-0.934	-1.862	-2.222	-2.766	-2.082	1.092	-0.03
47.3	-0.372	-0.534	-0.934	-1.862	-2.222	-2.766	-2.082	1.092	-0.03
47.4	-0.272	-0.434	-0.834	-1.762	-2.222	-2.666	-2.082	1.192	0.17
47.5	-0.372	-0.534	-0.734	-1.762	-2.222	-2.666	-2.282	0.992	0.07
47.6	-0.372	-0.534	-0.834	-1.862	-2.222	-2.666	-2.182	0.992	0.07
47.7	-0.372	-0.634	-0.934	-1.862	-2.222	-2.666	-2.182	0.992	0.07
47.8	-0.472	-0.634	-0.934	-1.862	-2.222	-2.666	-2.082	1.092	0.17
47.9	-0.372	-0.534	-0.934	-1.862	-2.222	-2.766	-1.982	1.092	0.17
48.0	-0.372	-0.534	-0.934	-1.762	-2.322	-2.766	-1.982	1.092	-0.03
48.1	-0.272	-0.434	-0.834	-1.762	-2.222	-2.666	-2.082	1.092	-0.03
48.2	-0.372	-0.534	-0.834	-1.862	-2.222	-2.666	-2.182	0.992	0.07
48.3	-0.272	-0.534	-0.834	-1.862	-2.222	-2.666	-2.082	0.992	0.07
48.4	-0.372	-0.534	-0.934	-1.862	-2.222	-2.566	-2.082	1.092	0.17
48.5	-0.472	-0.634	-0.934	-1.862	-2.122	-2.666	-1.982	1.192	0.07
48.6	-0.372	-0.534	-0.934	-1.762	-2.122	-2.666	-1.982	1.092	0.07
48.7	-0.372	-0.534	-0.834	-1.762	-2.322	-2.666	-1.982	1.092	-0.03
48.8	-0.372	-0.634	-0.834	-1.762	-2.322	-2.666	-2.082	1.092	0.07
48.9	-0.472	-0.634	-0.934	-1.962	-2.322	-2.666	-2.082	1.092	0.17
49.0	-0.372	-0.534	-1.034	-1.962	-2.222	-2.666	-1.982	1.092	0.07
49.1	-0.372	-0.534	-0.934	-1.862	-2.222	-2.566	-1.982	1.092	0.07
49.2	-0.472	-0.634	-0.934	-1.862	-2.222	-2.666	-1.882	1.192	-0.03
49.3	-0.372	-0.634	-0.834	-1.762	-2.222	-2.666	-1.982	1.192	0.17
49.4	-0.272	-0.534	-0.834	-1.762	-2.222	-2.666	-1.982	1.192	0.17
49.5	-0.472	-0.634	-0.934	-1.862	-2.322	-2.566	-1.982	1.092	0.17
49.6	-0.472	-0.634	-1.034	-1.862	-2.222	-2.566	-1.982	1.192	0.17
49.7	-0.472	-0.634	-0.934	-1.862	-2.222	-2.566	-1.982	1.192	0.07
49.8	-0.272	-0.534	-0.934	-1.962	-2.222	-2.466	-1.782	1.292	0.17
49.9	-0.372	-0.634	-0.934	-1.962	-2.222	-2.566	-1.782	1.292	0.07
50.0	-0.472	-0.634	-0.934	-1.862	-2.222	-2.566	-1.882	1.192	0.07
50.1	-0.472	-0.634	-1.034	-1.862	-2.122	-2.566	-1.982	1.192	0.17
50.2	-0.372	-0.634	-1.134	-1.962	-2.222	-2.666	-1.882	1.192	0.07
50.3	-0.372	-0.534	-1.134	-1.962	-2.322	-2.566	-1.882	1.292	0.17
50.4	-0.372	-0.634	-0.934	-1.862	-2.322	-2.566	-1.882	1.192	0.17
50.5	-0.372	-0.634	-0.934	-1.962	-2.322	-2.666	-2.082	1.092	0.07
50.6	-0.472	-0.634	-0.934	-1.862	-2.322	-2.666	-1.982	1.192	0.07
50.7	-0.472	-0.634	-0.934	-1.862	-2.222	-2.566	-1.882	1.292	0.17
50.8	-0.372	-0.534	-1.034	-1.962	-2.222	-2.566	-1.882	1.292	0.17
50.9	-0.372	-0.634	-1.034	-1.962	-2.222	-2.566	-1.782	1.192	0.17
51.0	-0.372	-0.634	-1.034	-1.962	-2.322	-2.566	-1.782	1.192	0.07
51.1	-0.472	-0.634	-1.034	-1.962	-2.422	-2.666	-1.882	1.292	0.07
51.2	-0.472	-0.634	-1.034	-1.862	-2.322	-2.666	-1.982	1.192	0.07
51.3	-0.372	-0.534	-0.934	-1.862	-2.322	-2.666	-1.982	1.192	0.07
51.4	-0.372	-0.734	-0.934	-1.862	-2.222	-2.566	-1.982	1.292	0.17
51.5	-0.372	-0.734	-0.834	-1.862	-2.222	-2.566	-1.782	1.292	0.17
51.6	-0.372	-0.634	-0.934	-1.862	-2.222	-2.566	-1.782	1.292	0.17
51.7	-0.472	-0.634	-1.034	-1.962	-2.322	-2.566	-1.782	1.292	0.07
51.8	-0.472	-0.634	-1.034	-1.862	-2.222	-2.566	-1.882	1.292	0.07
51.9	-0.372	-0.634	-0.934	-1.862	-2.222	-2.566	-1.882	1.292	0.07
52.0	-0.372	-0.734	-0.934	-1.862	-2.322	-2.666	-1.882	1.192	0.17
52.1	-0.372	-0.634	-0.934	-1.862	-2.322	-2.666	-1.882	1.192	0.17
52.2	-0.372	-0.634	-1.034	-1.862	-2.322	-2.666	-1.882	1.292	0.17
52.3	-0.272	-0.534	-0.934	-1.862	-2.322	-2.666	-1.882	1.292	0.17
52.4	-0.372	-0.634	-1.034	-1.962	-2.222	-2.566	-1.982	1.192	0.17
52.5	-0.372	-0.534	-1.034	-1.962	-2.222	-2.566	-1.982	1.092	-0.03
52.6	-0.372	-0.634	-1.034	-1.962	-2.322	-2.666	-1.982	1.192	0.07
52.7	-0.372	-0.734	-1.034	-1.962	-2.322	-2.666	-1.882	1.292	0.17
52.8	-0.372	-0.634	-0.934	-1.862	-2.322	-2.666	-1.882	1.292	0.17
52.9	-0.372	-0.634	-0.834	-1.862	-2.222	-2.566	-1.782	1.292	0.07
53.0	-0.372	-0.634	-0.934	-1.862	-2.222	-2.566	-1.782	1.392	0.07
53.1	-0.372	-0.634	-0.934	-1.862	-2.222	-2.566	-1.882	1.292	0.07
53.2	-0.372	-0.734	-0.934	-1.862	-2.222	-2.566	-1.982	1.192	0.17
53.3	-0.272	-0.634	-0.934	-1.862	-2.222	-2.566	-1.882	1.292	0.27
53.4	-0.472	-0.734	-0.934	-1.962	-2.222	-2.666	-1.882	1.292	0.17
53.5	-0.372	-0.634	-0.934	-1.962	-2.222	-2.566	-1.882	1.292	0.17
53.6	-0.372	-0.634	-1.034	-1.962	-2.222	-2.566	-1.982	1.192	0.07
53.7	-0.372	-0.634	-1.034	-1.962	-2.322	-2.666	-1.982	1.092	0.17
53.8	-0.272	-0.634	-1.034	-1.962	-2.322	-2.666	-1.882	1.292	0.07
53.9	-0.372	-0.734	-0.834	-1.762	-2.222	-2.666	-1.882	1.292	0.07
54.0	-0.372	-0.734	-0.834	-1.762	-2.222	-2.666	-1.882	1.292	0.07
54.1	-0.372	-0.634	-0.834	-1.762	-2.222	-2.666	-1.782	1.292	0.17
54.2	-0.372	-0.634	-0.834	-1.762	-2.222	-2.666	-1.782	1.292	0.17
54.3	-0.372	-0.634	-0.934	-1.862	-2.222	-2.566	-1.882	1.292	0.07
54.4	-0.372	-0.734	-1.034	-1.862	-2.222	-2.566	-1.882	1.292	0.07
54.5	-0.372	-0.634	-0.934	-1.862	-2.222	-2.666	-1.782	1.392	-0.03
54.6	-0.372	-0.634	-0.934	-1.862	-2.222	-2.666	-1.882	1.192	0.07
54.7	-0.372	-0.634	-0.934	-1.862	-2.222	-2.566	-1.782	1.292	0.07
54.8	-0.472	-0.734	-0.934	-1.762	-2.222	-2.566	-1.782	1.292	0.17
54.9	-0.472	-0.534	-0.934	-1.862	-2.222	-2.566	-1.782	1.292	0.17
55.0	-0.372	-0.534	-0.834	-1.862	-2.222	-2.666	-1.782	1.292	0.17
55.1	-0.372	-0.634	-0.934	-1.862	-2.222	-2.666	-1.782	1.292	0.17
55.2	-0.372	-0.634	-0.934	-1.862	-2.122	-2.566	-1.782	1.292	0.17
55.3	-0.472	-0.734	-0.934	-1.862	-2.122	-2.566	-1.782	1.292	0.07
55.4	-0.572	-0.634	-0.934	-1.862	-2.322	-2.666	-1.882	1.292	0.17
55.5	-0.472	-0.634	-0.934	-1.862	-2.322	-2.666	-1.882	1.192	0.17
55.6	-0.472	-0.734	-0.834	-1.762	-2.322	-2.766	-1.882	1.192	0.17
55.7	-0.372	-0.634	-0.934	-1.762	-2.322	-2.766	-1.882	1.192	0.17
55.8	-0.472	-0.634	-0.934	-1.762	-2.222	-2.666	-1.782	1.392	0.17
55.9	-0.472	-0.634	-0.934	-1.862	-2.122	-2.566	-1.882	1.392	0.07
56.0	-0.472	-0.634	-1.034	-1.962	-2.122	-2.566	-1.882	1.192	0.17
56.1	-0.472	-0.734	-0.834	-1.862	-2.122	-2.566	-1.882	1.292	0.27
56.2	-0.372	-0.634	-0.834	-1.862	-2.222	-2.666	-1.882	1.292	0.27
56.3	-0.372	-0.534	-0.834	-1.862	-2.122	-2.666	-1.882	1.292	0.27
56.4	-0.472	-0.634	-0.934	-1.762	-2.122	-2.566	-1.982	1.392	0.17
56.5	-0.472	-0.634	-0.934	-1.762	-2.122	-2.666	-1.882	1.292	0.17
56.6	-0.472	-0.634	-0.834	-1.762	-2.222	-2.666	-1.782	1.392	0.17
56.7	-0.472	-0.634	-0.934	-1.862	-2.222	-2.666	-1.782	1.392	0.17
56.8	-0.472	-0.634	-0.934	-1.862	-2.222	-2.666	-1.782	1.492	0.17
56.9	-0.372	-0.534	-0.934	-1.862	-2.222	-2.666	-1.882	1.392	0.17
57.0	-0.372	-0.634	-0.934	-1.862	-2.322	-2.666	-1.882	1.392	0.17
57.1	-0.472	-0.634	-0.834	-1.762	-2.322	-2.666	-1.882	1.392	0.17
57.2	-0.472	-0.634	-0.934	-1.762	-2.222	-2.666	-1.882	1.392	0.17
57.3	-0.472	-0.634	-0.834	-1.762	-2.222	-2.766	-1.882	1.392	0.17
57.4	-0.472	-0.634	-0.834	-1.762	-2.222	-2.766	-1.882	1.392	0.17
57.5	-0.472	-0.734	-0.834	-1.762	-2.222	-2.766	-1.982	1.392	0.07
57.6	-0.372	-0.634	-0.834	-1.762	-2.222	-2.666	-1.982	1.292	0.07
57.7	-0.372	-0.634	-0.934	-1.762	-2.222	-2.666	-1.882	1.392	0.17
57.8	-0.472	-0.634	-0.834	-1.762	-2.322	-2.666	-1.782	1.392	0.17
57.9	-0.472	-0.634	-0.834	-1.762	-2.222	-2.666	-1.882	1.492	0.17
58.0	-0.472	-0.734	-0.834	-1.762	-2.222	-2.666	-1.882	1.492	0.17
58.1	-0.472	-0.734	-0.934	-1.762	-2.322	-2.766	-1.882	1.492	0.17
58.2	-0.372	-0.634	-0.934	-1.762	-2.322	-2.766	-1.782	1.492	0.07
58.3	-0.472	-0.634	-0.834	-1.762	-2.322	-2.766	-1.782	1.492	-0.03
58.4	-0.572	-0.634	-0.834	-1.762	-2.322	-2.766	-1.982	1.392	0.07
58.5	-0.472	-0.734	-0.834	-1.762	-2.322	-2.766	-1.982	1.392	0.17
58.6	-0.472	-0.734	-0.834	-1.762	-2.222	-2.666	-1.982	1.392	0.17
58.7	-0.472	-0.734	-0.834	-1.762	-2.122	-2.566	-1.982	1.492	0.17
58.8	-0.472	-0.734	-0.734	-1.762	-2.122	-2.566	-1.882	1.392	0.17
58.9	-0.472	-0.634	-0.834	-1.762	-2.222	-2.566	-1.882	1.392	0.07
59.0	-0.472	-0.634	-0.834	-1.762	-2.222	-2.666	-1.882	1.392	0.07
59.1	-0.472	-0.634	-0.834	-1.662	-2.222	-2.666	-1.782	1.592	0.17
59.2	-0.472	-0.734	-0.834	-1.662	-2.222	-2.566	-1.882	1.492	0.17
59.3	-0.472	-0.734	-0.834	-1.662	-2.322	-2.666	-1.882	1.392	0.17
59.4	-0.372	-0.734	-0.834	-1.762	-2.222	-2.666	-1.882	1.392	0.17
59.5	-0.372	-0.734	-0.734	-1.762	-2.222	-2.666	-1.882	1.392	0.17
59.6	-0.472	-0.734	-0.834	-1.862	-2.222	-2.666	-1.882	1.492	0.17
59.7	-0.472	-0.634	-0.934	-1.862	-2.222	-2.666	-1.882	1.492	0.17
59.8	-0.472	-0.634	-0.934	-1.762	-2.222	-2.566	-1.782	1.492	0.07
59.9	-0.372	-0.634	-0.834	-1.662	-2.222	-2.666	-1.982	1.292	0.17
60.0	-0.472	-0.834	-0.834	-1.662	-2.322	-2.666	-1.882	1.492	0.17
60.1	-0.572	-0.734	-0.834	-1.662	-2.222	-2.666	-1.882	1.492	0.17
60.2	-0.572	-0.734	-0.734	-1.662	-2.222	-2.666	-1.882	1.492	0.17
60.3	-0.572	-0.734	-0.734	-1.662	-2.222	-2.566	-1.782	1.592	0.17
60.4	-0.472	-0.734	-0.734	-1.762	-2.222	-2.566	-1.782	1.492	0.17
60.5	-0.372	-0.634	-0.834	-1.762	-2.222	-2.566	-1.782	1.492	0.07
60.6	-0.472	-0.834	-0.834	-1.762	-2.222	-2.566	-1.982	1.392	0.07
60.7	-0.472	-0.734	-0.934	-1.762	-2.222	-2.666	-1.882	1.392	0.17
60.8	-0.372	-0.734	-0.834	-1.762	-2.222	-2.566	-1.882	1.492	0.07
60.9	-0.472	-0.734	-0.834	-1.762	-2.222	-2.666	-1.882	1.492	0.07
61.0	-0.472	-0.734	-0.834	-1.762	-2.222	-2.566	-1.882	1.492	0.07
61.1	-0.472	-0.734	-0.834	-1.762	-2.222	-2.566	-1.882	1.392	0.17
61.2	-0.472	-0.734	-0.734	-1.562	-2.222	-2.566	-1.882	1.392	0.17
61.3	-0.372	-0.634	-0.834	-1.662	-2.222	-2.566	-1.982	1.392	0.27
61.4	-0.372	-0.634	-0.834	-1.762	-2.122	-2.566	-1.982	1.392	0.27
61.5	-0.472	-0.734	-0.934	-1.762	-2.122	-2.466	-1.882	1.492	0.17
61.6	-0.472	-0.734	-0.834	-1.762	-2.122	-2.466	-1.782	1.492	0.07
61.7	-0.372	-0.734	-0.834	-1.762	-2.122	-2.566	-1.782	1.492	0.07
61.8	-0.372	-0.634	-0.834	-1.762	-2.122	-2.566	-1.782	1.492	0.07
61.9	-0.372	-0.634	-0.834	-1.762	-2.222	-2.566	-1.782	1.492	0.07
62.0	-0.372	-0.634	-0.834	-1.762	-2.322	-2.566	-1.982	1.392	0.17
62.1	-0.472	-0.734	-0.834	-1.662	-2.322	-2.566	-1.882	1.392	0.17
62.2	-0.472	-0.834	-0.834	-1.662	-2.222	-2.566	-1.882	1.392	0.27
62.3	-0.472	-0.834	-0.934	-1.762	-2.222	-2.566	-1.882	1.392	0.27
62.4	-0.372	-0.634	-0.834	-1.762	-2.122	-2.566	-1.882	1.392	0.17
62.5	-0.372	-0.634	-0.934	-1.762	-2.122	-2.566	-1.782	1.592	0.17
62.6	-0.372	-0.634	-0.834	-1.762	-2.122	-2.566	-1.782	1.492	0.17
62.7	-0.372	-0.734	-0.834	-1.662	-2.122	-2.466	-1.882	1.492	0.17
62.8	-0.372	-0.634	-0.834	-1.662	-2.222	-2.466	-1.882	1.392	0.17
62.9	-0.472	-0.734	-0.834	-1.662	-2.122	-2.466	-1.882	1.492	0.17
63.0	-0.372	-0.634	-0.834	-1.662	-2.122	-2.466	-1.882	1.492	0.17
63.1	-0.372	-0.634	-0.934	-1.762	-2.222	-2.566	-1.782	1.492	0.07
63.2	-0.372	-0.634	-0.834	-1.762	-2.222	-2.666	-1.782	1.492	0.07
63.3	-0.372	-0.734	-0.934	-1.762	-2.222	-2.566	-1.982	1.392	0.17
63.4	-0.372	-0.634	-0.934	-1.762	-2.122	-2.566	-1.882	1.492	0.17
63.5	-0.472	-0.734	-0.934	-1.862	-2.222	-2.566	-1.882	1.492	0.27
63.6	-0.472	-0.734	-0.834	-1.762	-2.222	-2.566	-1.882	1.492	0.27
63.7	-0.372	-0.634	-0.934	-1.762	-2.222	-2.566	-1.782	1.492	0.27
63.8	-0.472	-0.734	-0.834	-1.762	-2.222	-2.566	-1.782	1.492	0.27
63.9	-0.372	-0.634	-0.834	-1.762	-2.222	-2.566	-1.782	1.592	0.07
64.0	-0.372	-0.634	-0.934	-1.762	-2.122	-2.466	-1.782	1.592	0.17
64.1	-0.372	-0.634	-0.934	-1.762	-2.022	-2.466	-1.782	1.492	0.17
64.2	-0.372	-0.734	-0.934	-1.762	-2.022	-2.466	-1.882	1.392	0.27
64.3	-0.272	-0.634	-0.934	-1.762	-2.222	-2.566	-1.882	1.392	0.27
64.4	-0.372	-0.634	-0.834	-1.762	-2.222	-2.566	-1.882	1.392	0.27
64.5	-0.372	-0.634	-0.834	-1.762	-2.222	-2.466	-1.882	1.492	0.27
64.6	-0.372	-0.634	-0.934	-1.862	-2.222	-2.466	-1.882	1.492	0.27
64.7	-0.372	-0.634	-0.934	-1.862	-2.222	-2.466	-1.782	1.592	0.27
64.8	-0.372	-0.634	-0.934	-1.862	-2.122	-2.466	-1.782	1.492	0.27
64.9	-0.272	-0.634	-1.034	-1.862	-2.122	-2.566	-1.782	1.492	0.17
65.0	-0.472	-0.634	-0.834	-1.762	-2.122	-2.566	-1.882	1.492	0.17
65.1	-0.372	-0.634	-0.834	-1.762	-2.222	-2.466	-1.882	1.492	0.27
65.2	-0.372	-0.634	-0.834	-1.762	-2.222	-2.466	-1.882	1.492	0.27
65.3	-0.372	-0.634	-0.934	-1.862	-2.222	-2.466	-1.882	1.492	0.27
65.4	-0.372	-0.634	-0.934	-1.762	-2.022	-2.366	-1.882	1.392	0.27
65.5	-0.372	-0.634	-0.834	-1.762	-2.122	-2.466	-1.782	1.492	0.27
65.6	-0.372	-0.634	-0.934	-1.762	-2.122	-2.466	-1.782	1.592	0.27
65.7	-0.272	-0.634	-0.934	-1.862	-2.122	-2.466	-1.782	1.592	0.27
65.8	-0.372	-0.634	-0.934	-1.862	-2.222	-2.466	-1.782	1.592	0.27
65.9	-0.372	-0.634	-0.934	-1.862	-2.222	-2.366	-1.882	1.492	0.27
66.0	-0.372	-0.634	-0.934	-1.862	-2.222	-2.366	-1.782	1.492	0.27
66.1	-0.372	-0.634	-0.934	-1.962	-2.222	-2.466	-1.782	1.492	0.37
66.2	-0.472	-0.734	-0.834	-1.762	-2.122	-2.466	-1.782	1.492	0.27
66.3	-0.372	-0.634	-0.834	-1.762	-2.122	-2.466	-1.782	1.492	0.27
66.4	-0.272	-0.534	-0.934	-1.762	-2.122	-2.466	-1.782	1.492	0.27
66.5	-0.272	-0.534	-0.934	-1.762	-2.122	-2.466	-1.882	1.592	0.27
66.6	-0.272	-0.634	-0.934	-1.762	-2.122	-2.366	-1.782	1.592	0.27
66.7	-0.272	-0.634	-0.934	-1.762	-2.222	-2.466	-1.782	1.492	0.27
66.8	-0.472	-0.734	-0.834	-1.862	-2.122	-2.466	-1.882	1.392	0.27
66.9	-0.472	-0.734	-0.834	-1.862	-2.022	-2.366	-1.882	1.392	0.27
67.0	-0.472	-0.734	-0.934	-1.862	-2.022	-2.466	-1.782	1.592	0.17
67.1	-0.272	-0.634	-0.934	-1.862	-2.122	-2.466	-1.682	1.592	0.27
67.2	-0.272	-0.534	-1.034	-1.862	-2.122	-2.366	-1.782	1.592	0.27
67.3	-0.372	-0.634	-1.034	-1.862	-2.122	-2.366	-1.782	1.492	0.27
67.4	-0.372	-0.734	-0.934	-1.862	-2.122	-2.366	-1.882	1.492	0.27
67.5	-0.372	-0.734	-0.834	-1.762	-2.122	-2.366	-1.882	1.492	0.27
67.6	-0.472	-0.734	-0.834	-1.762	-2.122	-2.466	-1.882	1.492	0.27
67.7	-0.372	-0.734	-0.834	-1.662	-2.122	-2.466	-1.782	1.492	0.27
67.8	-0.472	-0.734	-1.034	-1.762	-2.122	-2.466	-1.682	1.592	0.27
67.9	-0.372	-0.634	-1.034	-1.762	-2.122	-2.366	-1.782	1.592	0.27
68.0	-0.372	-0.634	-1.034	-1.762	-2.122	-2.366	-1.782	1.592	0.27
68.1	-0.372	-0.734	-1.034	-1.862	-2.122	-2.366	-1.682	1.592	0.27
68.2	-0.372	-0.834	-0.934	-1.862	-2.022	-2.466	-1.782	1.492	0.27
68.3	-0.372	-0.834	-0.934	-1.762	-2.122	-2.566	-1.782	1.592	0.27
68.4	-0.372	-0.734	-0.934	-1.762	-2.222	-2.466	-1.782	1.592	0.27
68.5	-0.372	-0.634	-0.934	-1.762	-2.222	-2.466	-1.782	1.592	0.27
68.6	-0.372	-0.634	-1.034	-1.762	-2.122	-2.366	-1.782	1.492	0.17
68.7	-0.372	-0.634	-1.134	-1.862	-2.122	-2.366	-1.682	1.592	0.17
68.8	-0.372	-0.734	-1.034	-1.862	-2.122	-2.366	-1.782	1.592	0.17
68.9	-0.372	-0.734	-0.934	-1.662	-2.022	-2.366	-1.782	1.592	0.27
69.0	-0.372	-0.734	-0.934	-1.662	-2.022	-2.366	-1.782	1.592	0.27
69.1	-0.372	-0.734	-0.934	-1.762	-2.022	-2.366	-1.782	1.592	0.17
69.2	-0.472	-0.734	-0.934	-1.762	-2.122	-2.466	-1.782	1.692	0.17
69.3	-0.472	-0.734	-1.034	-1.762	-2.122	-2.466	-1.782	1.592	0.27
69.4	-0.372	-0.634	-1.034	-1.862	-2.122	-2.466	-1.782	1.492	0.17
69.5	-0.372	-0.734	-1.034	-1.862	-2.122	-2.466	-1.782	1.492	0.17
69.6	-0.372	-0.734	-1.034	-1.762	-2.022	-2.366	-1.682	1.592	0.17
69.7	-0.372	-0.734	-1.034	-1.762	-2.022	-2.366	-1.682	1.692	0.17
69.8	-0.372	-0.634	-0.934	-1.762	-1.922	-2.266	-1.682	1.692	0.17
69.9	-0.372	-0.734	-0.934	-1.762	-2.022	-2.366	-1.682	1.592	0.17
70.0	-0.372	-0.634	-0.834	-1.662	-2.122	-2.366	-1.582	1.592	0.27
70.1	-0.372	-0.634	-0.834	-1.762	-2.122	-2.466	-1.782	1.592	0.27
70.2	-0.372	-0.734	-0.934	-1.762	-2.022	-2.366	-1.782	1.592	0.17
70.3	-0.372	-0.734	-0.934	-1.762	-2.022	-2.366	-1.682	1.692	0.17
70.4	-0.272	-0.634	-0.934	-1.762	-2.022	-2.366	-1.682	1.692	0.17
70.5	-0.372	-0.734	-0.934	-1.762	-2.022	-2.366	-1.582	1.692	0.17
70.6	-0.372	-0.734	-0.934	-1.762	-2.022	-2.366	-1.682	1.592	0.17
70.7	-0.372	-0.734	-0.934	-1.762	-2.122	-2.466	-1.682	1.592	0.17
70.8	-0.472	-0.734	-1.034	-1.762	-2.122	-2.466	-1.782	1.592	0.07
70.9	-0.372	-0.534	-0.934	-1.662	-2.122	-2.466	-1.782	1.592	0.17
71.0	-0.372	-0.734	-1.034	-1.862	-2.022	-2.366	-1.682	1.692	0.17
71.1	-0.372	-0.734	-1.034	-1.862	-2.022	-2.366	-1.682	1.692	0.17
71.2	-0.372	-0.734	-1.034	-1.862	-2.022	-2.366	-1.682	1.592	0.17
71.3	-0.372	-0.634	-0.934	-1.762	-2.022	-2.366	-1.682	1.592	0.17
71.4	-0.472	-0.634	-0.834	-1.762	-2.122	-2.366	-1.682	1.692	0.07
71.5	-0.472	-0.634	-0.934	-1.762	-2.122	-2.366	-1.682	1.692	0.07
71.6	-0.372	-0.634	-0.934	-1.662	-2.022	-2.366	-1.682	1.592	0.07
71.7	-0.372	-0.734	-1.034	-1.762	-2.122	-2.466	-1.682	1.592	0.17
71.8	-0.372	-0.734	-1.034	-1.762	-2.122	-2.466	-1.682	1.692	0.17
71.9	-0.372	-0.734	-1.034	-1.862	-2.022	-2.366	-1.582	1.792	0.17
72.0	-0.372	-0.734	-1.034	-1.862	-2.122	-2.366	-1.582	1.792	0.07
72.1	-0.372	-0.634	-0.934	-1.862	-2.122	-2.366	-1.682	1.692	0.07
72.2	-0.472	-0.734	-0.934	-1.862	-2.122	-2.366	-1.682	1.592	0.07
72.3	-0.472	-0.734	-0.834	-1.662	-2.022	-2.366	-1.582	1.692	0.07
72.4	-0.372	-0.634	-0.934	-1.662	-2.022	-2.366	-1.582	1.692	0.17
72.5	-0.372	-0.634	-1.034	-1.762	-2.022	-2.366	-1.582	1.692	0.17
72.6	-0.372	-0.534	-1.034	-1.762	-2.122	-2.366	-1.682	1.592	0.17
72.7	-0.372	-0.634	-1.034	-1.762	-2.122	-2.366	-1.682	1.692	0.27
72.8	-0.372	-0.634	-0.934	-1.762	-2.022	-2.266	-1.682	1.692	0.07
72.9	-0.472	-0.734	-0.934	-1.862	-2.022	-2.366	-1.582	1.692	0.07
73.0	-0.472	-0.734	-0.934	-1.862	-2.022	-2.366	-1.582	1.692	0.17
73.1	-0.472	-0.734	-0.934	-1.762	-2.022	-2.366	-1.582	1.692	0.17
73.2	-0.372	-0.634	-1.034	-1.762	-2.122	-2.366	-1.582	1.692	0.17
73.3	-0.272	-0.634	-1.034	-1.762	-2.122	-2.266	-1.682	1.692	0.27
73.4	-0.272	-0.634	-1.034	-1.762	-2.122	-2.366	-1.582	1.692	0.17
73.5	-0.372	-0.734	-0.934	-1.762	-2.122	-2.466	-1.582	1.692	0.07
73.6	-0.472	-0.734	-0.934	-1.762	-2.122	-2.466	-1.582	1.792	0.07
73.7	-0.472	-0.734	-0.934	-1.662	-2.122	-2.466	-1.682	1.692	0.07
73.8	-0.472	-0.734	-0.934	-1.662	-2.022	-2.266	-1.582	1.692	0.17
73.9	-0.372	-0.734	-1.034	-1.862	-2.122	-2.266	-1.482	1.692	0.07
74.0	-0.372	-0.734	-1.134	-1.862	-2.122	-2.266	-1.582	1.692	0.07
74.1	-0.272	-0.634	-1.134	-1.862	-2.122	-2.266	-1.582	1.792	0.07
74.2	-0.372	-0.734	-1.134	-1.862	-2.022	-2.266	-1.582	1.792	0.07
74.3	-0.472	-0.734	-0.934	-1.762	-2.122	-2.466	-1.482	1.792	0.07
74.4	-0.372	-0.734	-0.934	-1.662	-2.122	-2.366	-1.582	1.592	0.07
74.5	-0.372	-0.734	-0.934	-1.662	-2.122	-2.366	-1.582	1.592	0.07
74.6	-0.372	-0.734	-1.034	-1.762	-2.022	-2.366	-1.682	1.692	0.17
74.7	-0.372	-0.734	-1.034	-1.862	-2.022	-2.366	-1.582	1.692	0.17
74.8	-0.372	-0.734	-0.934	-1.862	-2.022	-2.266	-1.482	1.792	0.07
74.9	-0.172	-0.534	-0.934	-1.862	-2.022	-2.266	-1.482	1.792	0.17
75.0	-0.372	-0.634	-0.934	-1.762	-2.022	-2.366	-1.482	1.692	0.17
75.1	-0.372	-0.634	-1.034	-1.862	-2.022	-2.266	-1.482	1.792	0.07
75.2	-0.372	-0.634	-1.034	-1.762	-2.122	-2.366	-1.382	1.792	0.07
75.3	-0.372	-0.734	-1.034	-1.762	-2.022	-2.366	-1.482	1.792	0.07
75.4	-0.372	-0.734	-1.034	-1.762	-2.022	-2.366	-1.582	1.692	0.07
75.5	-0.472	-0.834	-1.034	-1.862	-2.122	-2.366	-1.582	1.692	0.07
75.6	-0.472	-0.834	-0.934	-1.862	-2.122	-2.366	-1.582	1.692	-0.03
75.7	-0.272	-0.634	-0.934	-1.862	-2.122	-2.366	-1.582	1.692	0.17
75.8	-0.272	-0.634	-1.034	-1.862	-2.122	-2.366	-1.482	1.692	0.17
75.9	-0.372	-0.634	-1.034	-1.862	-2.122	-2.366	-1.482	1.692	0.17
76.0	-0.372	-0.734	-1.134	-1.862	-2.122	-2.366	-1.382	1.792	0.07
76.1	-0.372	-0.734	-1.034	-1.862	-2.022	-2.366	-1.482	1.892	0.07
76.2	-0.372	-0.734	-1.034	-1.862	-2.022	-2.366	-1.582	1.792	0.07
76.3	-0.372	-0.734	-0.934	-1.862	-2.022	-2.366	-1.482	1.692	0.07
76.4	-0.372	-0.734	-0.934	-1.862	-2.022	-2.266	-1.482	1.692	-0.03
76.5	-0.372	-0.734	-1.034	-1.862	-2.022	-2.266	-1.482	1.792	0.07
76.6	-0.272	-0.634	-1.034	-1.862	-2.122	-2.366	-1.582	1.792	0.07
76.7	-0.372	-0.634	-1.034	-1.862	-2.022	-2.366	-1.582	1.792	0.07
76.8	-0.372	-0.634	-1.034	-1.862	-2.022	-2.366	-1.582	1.792	0.07
76.9	-0.372	-0.734	-0.934	-1.862	-2.022	-2.366	-1.382	1.792	0.07
77.0	-0.372	-0.734	-0.934	-1.862	-2.022	-2.366	-1.382	1.892	-0.03
77.1	-0.472	-0.834	-0.934	-1.762	-2.022	-2.266	-1.482	1.792	0.07
77.2	-0.372	-0.734	-1.034	-1.862	-2.022	-2.366	-1.482	1.792	0.07
77.3	-0.372	-0.734	-1.034	-1.862	-2.022	-2.366	-1.482	1.792	0.07
77.4	-0.372	-0.734	-1.034	-1.862	-1.922	-2.366	-1.482	1.792	0.07
77.5	-0.372	-0.734	-1.034	-1.862	-2.022	-2.366	-1.482	1.792	0.07
77.6	-0.272	-0.634	-0.934	-1.862	-2.022	-2.366	-1.482	1.792	0.17
77.7	-0.272	-0.634	-0.834	-1.862	-2.022	-2.266	-1.482	1.792	0.07
77.8	-0.372	-0.834	-0.934	-1.762	-2.022	-2.266	-1.482	1.892	0.07
77.9	-0.372	-0.734	-1.034	-1.862	-2.022	-2.266	-1.482	1.892	0.07
78.0	-0.372	-0.734	-1.034	-1.862	-1.922	-2.366	-1.482	1.892	0.07
78.1	-0.372	-0.734	-1.034	-1.862	-2.022	-2.466	-1.482	1.792	0.07
78.2	-0.372	-0.734	-1.034	-1.862	-2.022	-2.366	-1.482	1.792	0.07
78.3	-0.372	-0.734	-0.934	-1.862	-2.022	-2.366	-1.482	1.892	0.07
78.4	-0.272	-0.534	-1.034	-1.862	-2.022	-2.366	-1.482	1.892	0.17
78.5	-0.372	-0.634	-1.034	-1.962	-1.922	-2.266	-1.382	1.892	0.17
78.6	-0.372	-0.734	-1.034	-1.962	-1.922	-2.266	-1.582	1.792	0.17
78.7	-0.372	-0.734	-0.934	-1.862	-1.922	-2.366	-1.582	1.792	0.07
78.8	-0.272	-0.734	-0.934	-1.862	-2.022	-2.266	-1.482	1.892	0.07
78.9	-0.272	-0.734	-0.934	-1.862	-2.022	-2.266	-1.482	1.892	0.07
79.0	-0.272	-0.734	-0.934	-1.762	-1.922	-2.266	-1.382	1.892	0.07
79.1	-0.272	-0.734	-1.034	-1.762	-1.922	-2.266	-1.382	1.892	0.17
79.2	-0.372	-0.734	-1.034	-1.762	-1.922	-2.266	-1.382	1.892	0.17
79.3	-0.472	-0.734	-1.034	-1.762	-1.922	-2.266	-1.482	1.892	0.17
79.4	-0.472	-0.834	-1.034	-1.862	-2.022	-2.466	-1.582	1.792	0.17
79.5	-0.472	-0.834	-1.034	-1.862	-2.022	-2.366	-1.482	1.892	0.17
79.6	-0.372	-0.734	-0.934	-1.862	-2.022	-2.366	-1.482	1.892	0.17
79.7	-0.372	-0.734	-0.934	-1.862	-1.822	-2.266	-1.382	1.892	0.07
79.8	-0.272	-0.734	-0.934	-1.862	-1.822	-2.266	-1.482	1.892	0.07
79.9	-0.272	-0.734	-1.034	-1.862	-1.922	-2.266	-1.482	1.892	0.17
