# Supplementary material for: Murine T-cell receptor OT-I exhibits imperfect discrimination between foreign and self-antigens
Source: EMBO J. 2025 Nov 26;45(2):394–416. doi: 10.1038/s44318-025-00644-5 (PMC12811252; doi:10.1038/s44318-025-00644-5)
Supplement: Supplementary file 3 — Source data Fig. 1 [file 44318_2025_644_MOESM3_ESM.zip › Figure 1/1b/Ab Standard Curve.xlsx]

## Sheet: Ab Standard Curve
	Max AB Binding (RU)		Bmax TCR binding (RU)
Peptide name	B2M	Y3			*excluded
OVA	568.5		363.6
OVA	719		485.2
OVA	551		310
OVA	942		537
A2	323		230
OVA	1371		778
OVA	1561		870
OVA	1643		930
OVA	3000.0*		1621
OVA	1107		707.8
OVA	1273		807.7
OVA	1730		1054
OVA	1766		1076
OVA	1373		887.6
OVA	1550		944.4
OVA	1487		900.4
OVA	478		362.3
A2	1765		980.8
OVA	1530		1001
OVA	1150		678.5
OVA	1272		724.3
OVA		324.9	141.9
OVA		300	201.2
OVA		650	371
OVA		344	210
OVA		654	373
OVA		1457	944.9
OVA		1645	1041
OVA		560	431.9
OVA		1600	1001
OVA		981	678.5
OVA		1040	724.3
