# Supplementary material for: Murine T-cell receptor OT-I exhibits imperfect discrimination between foreign and self-antigens
Source: EMBO J. 2025 Nov 26;45(2):394–416. doi: 10.1038/s44318-025-00644-5 (PMC12811252; doi:10.1038/s44318-025-00644-5)
Supplement: Supplementary file 3 — Source data Fig. 1 [file 44318_2025_644_MOESM3_ESM.zip › Figure 1/1b/N4 B2M Ab binding FC2 09-08-20.csv]

time [s]	Ab binding [RU]
-4.2	7.8
-4.1	7.8
-4.0	7.8
-3.9	7.8
-3.8	7.8
-3.7	7.7
-3.6	7.7
-3.5	7.7
-3.4	7.7
-3.3	7.7
-3.2	7.8
-3.1	7.7
-3.0	7.7
-2.9	7.7
-2.8	7.7
-2.7	7.8
-2.6	7.8
-2.5	7.7
-2.4	7.6
-2.3	7.5
-2.2	7.6
-2.1	7.9
-2.0	8.1
-1.9	8.1
-1.8	8.0
-1.7	8.0
-1.6	7.8
-1.5	7.8
-1.4	7.9
-1.3	7.9
-1.2	8.0
-1.1	8.0
-1.0	8.4
-0.9	8.6
-0.8	9.0
-0.7	9.1
-0.6	8.7
-0.5	9.2
-0.4	10.0
-0.3	10.4
-0.2	10.2
-0.1	10.3
0.0	10.5
0.1	11.9
0.2	13.8
0.3	16.5
0.4	19.8
0.5	23.0
0.6	26.8
0.7	31.2
0.8	35.9
0.9	40.2
1.0	45.1
1.1	49.9
1.2	54.7
1.3	59.7
1.4	64.8
1.5	69.9
1.6	75.0
1.7	80.0
1.8	85.1
1.9	90.1
2.0	95.2
2.1	100.2
2.2	105.3
2.3	110.5
2.4	115.5
2.5	120.4
2.6	125.4
2.7	130.2
2.8	135.1
2.9	140.0
3.0	144.8
3.1	149.7
3.2	154.5
3.3	159.2
3.4	163.8
3.5	168.6
3.6	173.3
3.7	177.8
3.8	182.4
3.9	186.9
4.0	191.4
4.1	195.9
4.2	200.3
4.3	204.7
4.4	209.3
4.5	213.5
4.6	217.7
4.7	221.9
4.8	226.0
4.9	230.2
5.0	234.3
5.1	238.2
5.2	242.3
5.3	246.0
5.4	249.8
5.5	253.5
5.6	257.5
5.7	261.2
5.8	264.8
5.9	268.4
6.0	272.0
6.1	275.6
6.2	279.1
6.3	282.5
6.4	285.9
6.5	289.3
6.6	292.7
6.7	295.7
6.8	298.9
6.9	302.0
7.0	305.0
7.1	308.1
7.2	311.1
7.3	314.0
7.4	316.8
7.5	319.5
7.6	322.3
7.7	325.1
7.8	327.8
7.9	330.3
8.0	332.9
8.1	335.5
8.2	338.1
8.3	340.6
8.4	342.9
8.5	345.1
8.6	347.4
8.7	349.6
8.8	351.8
8.9	354.0
9.0	356.1
9.1	358.5
9.2	360.3
9.3	362.3
9.4	364.3
9.5	366.3
9.6	368.2
9.7	370.1
9.8	372.0
9.9	373.7
10.0	375.6
10.1	377.3
10.2	379.0
10.3	380.7
10.4	382.4
10.5	384.0
10.6	385.5
10.7	387.1
10.8	388.6
10.9	390.2
11.0	391.7
11.1	393.2
11.2	394.7
11.3	396.1
11.4	397.4
11.5	398.7
11.6	400.0
11.7	401.4
11.8	402.6
11.9	403.9
12.0	405.1
12.1	406.3
12.2	407.5
12.3	408.7
12.4	409.9
12.5	411.0
12.6	412.1
12.7	413.2
12.8	414.3
12.9	415.3
13.0	416.5
13.1	417.6
13.2	418.6
13.3	419.6
13.4	420.5
13.5	421.5
13.6	422.4
13.7	423.3
13.8	424.2
13.9	425.1
14.0	426.0
14.1	426.9
14.2	427.9
14.3	428.8
14.4	429.7
14.5	430.5
14.6	431.3
14.7	432.2
14.8	433.0
14.9	433.8
15.0	434.6
15.1	435.4
15.2	436.1
15.3	436.9
15.4	437.6
15.5	438.4
15.6	439.1
15.7	439.8
15.8	440.5
15.9	441.2
16.0	441.9
16.1	442.6
16.2	443.3
16.3	443.9
16.4	444.5
16.5	445.1
16.6	445.9
16.7	446.4
16.8	447.0
16.9	447.6
17.0	448.3
17.1	448.9
17.2	449.5
17.3	450.1
17.4	450.7
17.5	451.2
17.6	451.8
17.7	452.4
17.8	452.9
17.9	453.5
18.0	454.0
18.1	454.5
18.2	455.1
18.3	455.6
18.4	456.2
18.5	456.7
18.6	457.3
18.7	457.7
18.8	458.3
18.9	458.8
19.0	459.3
19.1	459.8
19.2	460.3
19.3	460.7
19.4	461.1
19.5	461.6
19.6	462.1
19.7	462.5
19.8	463.0
19.9	463.4
20.0	463.8
20.1	464.4
20.2	464.8
20.3	465.2
20.4	465.6
20.5	465.9
20.6	466.3
20.7	466.7
20.8	467.1
20.9	467.5
21.0	468.0
21.1	468.4
21.2	468.8
21.3	469.2
21.4	469.6
21.5	470.0
21.6	470.3
21.7	470.7
21.8	471.1
21.9	471.5
22.0	471.8
22.1	472.2
22.2	472.5
22.3	472.9
22.4	473.2
22.5	473.7
22.6	474.0
22.7	474.4
22.8	474.7
22.9	475.0
23.0	475.3
23.1	475.7
23.2	476.0
23.3	476.3
23.4	476.8
23.5	477.1
23.6	477.4
23.7	477.7
23.8	478.1
23.9	478.4
24.0	478.6
24.1	479.0
24.2	479.3
24.3	479.7
24.4	480.0
24.5	480.3
24.6	480.6
24.7	480.9
24.8	481.2
24.9	481.5
25.0	481.8
25.1	482.1
25.2	482.3
25.3	482.6
25.4	482.8
25.5	483.1
25.6	483.4
25.7	483.7
25.8	483.9
25.9	484.2
26.0	484.4
26.1	484.7
26.2	485.0
26.3	485.3
26.4	485.5
26.5	485.8
26.6	486.1
26.7	486.3
26.8	486.6
26.9	486.8
27.0	487.1
27.1	487.2
27.2	487.5
27.3	487.8
27.4	488.0
27.5	488.3
27.6	488.5
27.7	488.7
27.8	489.1
27.9	489.3
28.0	489.5
28.1	489.7
28.2	489.9
28.3	490.1
28.4	490.3
28.5	490.6
28.6	490.9
28.7	491.1
28.8	491.3
28.9	491.6
29.0	491.9
29.1	492.0
29.2	492.3
29.3	492.5
29.4	492.7
29.5	493.0
29.6	493.2
29.7	493.4
29.8	493.6
29.9	493.8
30.0	494.0
30.1	494.2
30.2	494.4
30.3	494.6
30.4	494.8
30.5	495.0
30.6	495.3
30.7	495.5
30.8	495.6
30.9	495.8
31.0	495.9
31.1	496.1
31.2	496.5
31.3	496.7
31.4	496.9
31.5	497.1
31.6	497.3
31.7	497.5
31.8	497.7
31.9	497.8
32.0	498.1
32.1	498.3
32.2	498.5
32.3	498.6
32.4	498.8
32.5	499.0
32.6	498.9
32.7	499.1
32.8	499.4
32.9	499.7
33.0	499.8
33.1	500.0
33.2	500.2
33.3	500.4
33.4	500.5
33.5	500.8
33.6	500.9
33.7	501.1
33.8	501.3
33.9	501.5
34.0	501.8
34.1	502.0
34.2	502.2
34.3	502.3
34.4	502.4
34.5	502.4
34.6	502.7
34.7	502.9
34.8	503.1
34.9	503.2
35.0	503.4
35.1	503.5
35.2	503.8
35.3	503.8
35.4	504.0
35.5	504.1
35.6	504.3
35.7	504.4
35.8	504.5
35.9	504.7
36.0	504.8
36.1	505.0
36.2	505.2
36.3	505.2
36.4	505.6
36.5	505.7
36.6	505.9
36.7	506.0
36.8	506.2
36.9	506.3
37.0	506.4
37.1	506.6
37.2	506.7
37.3	506.9
37.4	507.0
37.5	507.1
37.6	507.3
37.7	507.4
37.8	507.6
37.9	507.8
38.0	507.9
38.1	508.0
38.2	508.2
38.3	508.3
38.4	508.3
38.5	508.6
38.6	508.7
38.7	508.8
38.8	509.1
38.9	509.2
39.0	509.2
39.1	509.3
39.2	509.4
39.3	509.7
39.4	509.8
39.5	509.9
39.6	510.0
39.7	510.1
39.8	510.2
39.9	510.3
40.0	510.4
40.1	510.6
40.2	510.8
40.3	510.9
40.4	511.0
40.5	511.2
40.6	511.3
40.7	511.3
40.8	511.5
40.9	511.6
41.0	511.7
41.1	511.9
41.2	512.0
41.3	512.1
41.4	512.3
41.5	512.5
41.6	512.5
41.7	512.6
41.8	512.7
41.9	512.8
42.0	512.9
42.1	513.0
42.2	513.1
42.3	513.4
42.4	513.5
42.5	513.5
42.6	513.6
42.7	513.7
42.8	513.9
42.9	514.1
43.0	514.2
43.1	514.2
43.2	514.4
43.3	514.5
43.4	514.6
43.5	514.7
43.6	514.8
43.7	514.9
43.8	514.9
43.9	515.1
44.0	515.2
44.1	515.4
44.2	515.4
44.3	515.6
44.4	515.6
44.5	515.7
44.6	515.8
44.7	515.9
44.8	516.1
44.9	516.3
45.0	516.4
45.1	516.5
45.2	516.6
45.3	516.8
45.4	516.8
45.5	516.9
45.6	517.0
45.7	517.1
45.8	517.2
45.9	517.4
46.0	517.6
46.1	517.7
46.2	517.8
46.3	517.9
46.4	518.0
46.5	517.9
46.6	518.1
46.7	518.1
46.8	518.3
46.9	518.4
47.0	518.5
47.1	518.7
47.2	518.8
47.3	518.9
47.4	518.9
47.5	519.1
47.6	519.2
47.7	519.2
47.8	519.3
47.9	519.4
48.0	519.4
48.1	519.5
48.2	519.8
48.3	519.8
48.4	519.9
48.5	520.0
48.6	520.0
48.7	520.1
48.8	520.2
48.9	520.3
49.0	520.3
49.1	520.4
49.2	520.4
49.3	520.5
49.4	520.6
49.5	520.7
49.6	520.8
49.7	520.8
49.8	521.0
49.9	521.1
50.0	521.2
50.1	521.3
50.2	521.4
50.3	521.5
50.4	521.6
50.5	521.7
50.6	521.9
50.7	521.9
50.8	521.9
50.9	522.0
51.0	522.2
51.1	522.2
51.2	522.3
51.3	522.4
51.4	522.5
51.5	522.7
51.6	522.7
51.7	522.8
51.8	522.8
51.9	522.9
52.0	523.0
52.1	523.0
52.2	523.2
52.3	523.2
52.4	523.3
52.5	523.4
52.6	523.4
52.7	523.6
52.8	523.7
52.9	523.8
53.0	523.8
53.1	523.9
53.2	524.0
53.3	524.0
53.4	524.1
53.5	524.2
53.6	524.4
53.7	524.4
53.8	524.4
53.9	524.4
54.0	524.5
54.1	524.6
54.2	524.6
54.3	524.9
54.4	525.0
54.5	524.9
54.6	525.0
54.7	525.1
54.8	525.1
54.9	525.2
55.0	525.3
55.1	525.4
55.2	525.5
55.3	525.4
55.4	525.5
55.5	525.6
55.6	525.8
55.7	525.8
55.8	525.9
55.9	526.1
56.0	526.1
56.1	526.1
56.2	526.1
56.3	526.2
56.4	526.3
56.5	526.4
56.6	526.5
56.7	526.5
56.8	526.6
56.9	526.7
57.0	526.8
57.1	526.8
57.2	527.0
57.3	527.1
57.4	527.1
57.5	527.1
57.6	527.2
57.7	527.1
57.8	527.2
57.9	527.3
58.0	527.5
58.1	527.5
58.2	527.4
58.3	527.5
58.4	527.5
58.5	527.6
58.6	527.7
58.7	527.8
58.8	527.9
58.9	528.0
59.0	528.1
59.1	528.2
59.2	528.2
59.3	528.3
59.4	528.4
59.5	528.5
59.6	528.5
59.7	528.6
59.8	528.7
59.9	528.7
60.0	528.7
60.1	528.8
60.2	528.9
60.3	529.0
60.4	529.1
60.5	529.2
60.6	529.2
60.7	529.2
60.8	529.3
60.9	529.3
61.0	529.5
61.1	529.5
61.2	529.6
61.3	529.6
61.4	529.8
61.5	529.8
61.6	529.9
61.7	529.9
61.8	530.0
61.9	530.1
62.0	530.1
62.1	530.2
62.2	530.2
62.3	530.3
62.4	530.4
62.5	530.5
62.6	530.6
62.7	530.6
62.8	530.7
62.9	530.7
63.0	530.7
63.1	530.7
63.2	530.8
63.3	530.9
63.4	530.9
63.5	531.1
63.6	531.1
63.7	531.2
63.8	531.4
63.9	531.3
64.0	531.3
64.1	531.4
64.2	531.5
64.3	531.6
64.4	531.6
64.5	531.7
64.6	531.7
64.7	531.7
64.8	531.8
64.9	531.8
65.0	531.9
65.1	531.9
65.2	532.0
65.3	532.2
65.4	532.2
65.5	532.3
65.6	532.2
65.7	532.3
65.8	532.3
65.9	532.4
66.0	532.4
66.1	532.6
66.2	532.6
66.3	532.7
66.4	532.8
66.5	532.7
66.6	532.8
66.7	532.8
66.8	533.0
66.9	533.0
67.0	533.1
67.1	533.1
67.2	533.2
67.3	533.2
67.4	533.4
67.5	533.3
67.6	533.4
67.7	533.4
67.8	533.5
67.9	533.6
68.0	533.6
68.1	533.7
68.2	533.7
68.3	533.8
68.4	533.8
68.5	533.8
68.6	533.8
68.7	533.9
68.8	534.0
68.9	534.1
69.0	534.2
69.1	534.2
69.2	534.2
69.3	534.3
69.4	534.3
69.5	534.3
69.6	534.3
69.7	534.5
69.8	534.5
69.9	534.5
70.0	534.6
70.1	534.6
70.2	534.7
70.3	534.7
70.4	534.8
70.5	534.8
70.6	534.8
70.7	534.9
70.8	534.9
70.9	534.9
71.0	535.0
71.1	535.0
71.2	535.2
71.3	535.2
71.4	535.2
71.5	535.3
71.6	535.3
71.7	535.3
71.8	535.4
71.9	535.5
72.0	535.7
72.1	535.7
72.2	535.6
72.3	535.7
72.4	535.7
72.5	535.7
72.6	535.9
72.7	535.9
72.8	536.0
72.9	536.0
73.0	535.9
73.1	535.9
73.2	536.1
73.3	536.1
73.4	536.3
73.5	536.3
73.6	536.3
73.7	536.3
73.8	536.4
73.9	536.4
74.0	536.4
74.1	536.5
74.2	536.5
74.3	536.6
74.4	536.7
74.5	536.7
74.6	536.7
74.7	536.8
74.8	536.8
74.9	536.8
75.0	536.9
75.1	536.9
75.2	536.9
75.3	537.1
75.4	537.0
75.5	537.1
75.6	537.1
75.7	537.2
75.8	537.3
75.9	537.3
76.0	537.3
76.1	537.4
76.2	537.3
76.3	537.4
76.4	537.5
76.5	537.5
76.6	537.5
76.7	537.7
76.8	537.6
76.9	537.6
77.0	537.7
77.1	537.8
77.2	537.8
77.3	537.8
77.4	537.9
77.5	537.9
77.6	537.9
77.7	538.0
77.8	538.0
77.9	538.1
78.0	538.1
78.1	538.1
78.2	538.3
78.3	538.3
78.4	538.3
78.5	538.2
78.6	538.3
78.7	538.3
78.8	538.4
78.9	538.6
79.0	538.6
79.1	538.6
79.2	538.6
79.3	538.7
79.4	538.7
79.5	538.6
79.6	538.6
79.7	538.9
79.8	538.9
79.9	538.9
80.0	539.0
80.1	539.0
80.2	539.0
80.3	539.1
80.4	539.0
80.5	539.0
80.6	539.0
80.7	539.1
80.8	539.3
80.9	539.3
81.0	539.3
81.1	539.4
81.2	539.3
81.3	539.3
81.4	539.3
81.5	539.4
81.6	539.5
81.7	539.5
81.8	539.7
81.9	539.7
82.0	539.7
82.1	539.6
82.2	539.7
82.3	539.7
82.4	539.7
82.5	539.8
82.6	540.0
82.7	540.0
82.8	539.9
82.9	540.0
83.0	540.0
83.1	540.0
83.2	540.0
83.3	540.1
83.4	540.1
83.5	540.2
83.6	540.3
83.7	540.2
83.8	540.2
83.9	540.3
84.0	540.4
84.1	540.4
84.2	540.5
84.3	540.5
84.4	540.5
84.5	540.5
84.6	540.5
84.7	540.5
84.8	540.6
84.9	540.7
85.0	540.8
85.1	540.8
85.2	540.7
85.3	540.8
85.4	540.8
85.5	540.8
85.6	540.8
85.7	541.0
85.8	541.1
85.9	541.1
86.0	541.0
86.1	541.1
86.2	541.1
86.3	541.2
86.4	541.2
86.5	541.3
86.6	541.3
86.7	541.4
86.8	541.5
86.9	541.5
87.0	541.5
87.1	541.5
87.2	541.5
87.3	541.6
87.4	541.6
87.5	541.7
87.6	541.9
87.7	541.8
87.8	541.8
87.9	541.8
88.0	541.9
88.1	541.9
88.2	541.9
88.3	542.0
88.4	542.1
88.5	542.2
88.6	542.2
88.7	542.1
88.8	542.2
88.9	542.2
89.0	542.3
89.1	542.3
89.2	542.3
89.3	542.4
89.4	542.3
89.5	542.3
89.6	542.4
89.7	542.5
89.8	542.6
89.9	542.6
90.0	542.6
90.1	542.6
90.2	542.7
90.3	542.6
90.4	542.6
90.5	542.7
90.6	542.8
90.7	542.8
90.8	542.8
90.9	542.9
91.0	543.1
91.1	543.1
91.2	543.1
91.3	543.0
91.4	543.1
91.5	543.1
91.6	543.1
91.7	543.1
91.8	543.3
91.9	543.3
92.0	543.3
92.1	543.3
92.2	543.4
92.3	543.4
92.4	543.3
92.5	543.3
92.6	543.4
92.7	543.6
92.8	543.6
92.9	543.6
93.0	543.6
93.1	543.6
93.2	543.7
93.3	543.8
93.4	543.8
93.5	543.8
93.6	543.7
93.7	543.8
93.8	543.9
93.9	543.9
94.0	543.9
94.1	544.0
94.2	544.1
94.3	544.1
94.4	544.1
94.5	544.1
94.6	544.1
94.7	544.0
94.8	544.1
94.9	544.2
95.0	544.3
95.1	544.3
95.2	544.3
95.3	544.3
95.4	544.4
95.5	544.4
95.6	544.4
95.7	544.3
95.8	544.4
95.9	544.4
96.0	544.5
96.1	544.5
96.2	544.6
96.3	544.7
96.4	544.7
96.5	544.6
96.6	544.6
96.7	544.6
96.8	544.7
96.9	544.8
97.0	544.8
97.1	544.8
97.2	544.8
97.3	545.0
97.4	545.0
97.5	544.9
97.6	544.9
97.7	544.9
97.8	545.0
97.9	545.1
98.0	545.1
98.1	545.1
98.2	545.1
98.3	545.1
98.4	545.0
98.5	545.1
98.6	545.3
98.7	545.3
98.8	545.3
98.9	545.3
99.0	545.3
99.1	545.3
99.2	545.2
99.3	545.4
99.4	545.4
99.5	545.4
99.6	545.4
99.7	545.4
99.8	545.5
99.9	545.5
100.0	545.6
100.1	545.7
100.2	545.6
100.3	545.6
100.4	545.6
100.5	545.6
100.6	545.6
100.7	545.7
100.8	545.8
100.9	545.8
101.0	545.9
101.1	545.8
101.2	545.8
101.3	545.8
101.4	545.9
101.5	545.9
101.6	545.9
101.7	546.0
101.8	546.0
101.9	546.1
102.0	546.1
102.1	546.0
102.2	546.1
102.3	546.1
102.4	546.1
102.5	546.2
102.6	546.3
102.7	546.3
102.8	546.3
102.9	546.3
103.0	546.3
103.1	546.3
103.2	546.5
103.3	546.5
103.4	546.5
103.5	546.5
103.6	546.5
103.7	546.4
103.8	546.4
103.9	546.6
104.0	546.6
104.1	546.6
104.2	546.6
104.3	546.7
104.4	546.7
104.5	546.7
104.6	546.8
104.7	546.8
104.8	546.8
104.9	546.8
105.0	546.8
105.1	546.9
105.2	546.9
105.3	547.1
105.4	547.0
105.5	547.0
105.6	547.0
105.7	547.0
105.8	547.0
105.9	547.0
106.0	547.1
106.1	547.2
106.2	547.2
106.3	547.2
106.4	547.2
106.5	547.2
106.6	547.3
106.7	547.3
106.8	547.3
106.9	547.4
107.0	547.3
107.1	547.3
107.2	547.4
107.3	547.5
107.4	547.5
107.5	547.5
107.6	547.4
107.7	547.4
107.8	547.4
107.9	547.4
108.0	547.5
108.1	547.6
108.2	547.7
108.3	547.7
108.4	547.6
108.5	547.6
108.6	547.7
108.7	547.7
108.8	547.7
108.9	547.7
109.0	547.8
109.1	547.7
109.2	547.8
109.3	547.8
109.4	547.8
109.5	547.8
109.6	547.9
109.7	547.9
109.8	548.0
109.9	547.9
110.0	548.0
110.1	548.0
110.2	548.0
110.3	548.1
110.4	548.1
110.5	548.1
110.6	548.2
110.7	548.1
110.8	548.1
110.9	548.1
111.0	548.1
111.1	548.1
111.2	548.2
111.3	548.3
111.4	548.4
111.5	548.4
111.6	548.4
111.7	548.4
111.8	548.3
111.9	548.3
112.0	548.3
112.1	548.4
112.2	548.4
112.3	548.5
112.4	548.5
112.5	548.5
112.6	548.5
112.7	548.6
112.8	548.6
112.9	548.6
113.0	548.7
113.1	548.7
113.2	548.7
113.3	548.7
113.4	548.7
113.5	548.8
113.6	548.8
113.7	548.8
113.8	549.0
113.9	549.0
114.0	548.9
114.1	549.0
114.2	549.0
114.3	549.0
114.4	549.0
114.5	549.0
114.6	549.0
114.7	549.1
114.8	549.1
114.9	549.2
115.0	549.2
115.1	549.2
115.2	549.2
115.3	549.2
115.4	549.3
115.5	549.3
115.6	549.3
115.7	549.3
115.8	549.4
115.9	549.4
116.0	549.4
116.1	549.4
116.2	549.4
116.3	549.4
116.4	549.5
116.5	549.6
116.6	549.5
116.7	549.5
116.8	549.5
116.9	549.5
117.0	549.6
117.1	549.6
117.2	549.6
117.3	549.6
117.4	549.6
117.5	549.7
117.6	549.7
117.7	549.6
117.8	549.7
117.9	549.8
118.0	549.8
118.1	549.8
118.2	549.8
118.3	549.9
118.4	549.9
118.5	549.9
118.6	549.9
118.7	550.0
118.8	549.9
118.9	550.0
119.0	550.0
119.1	550.1
119.2	550.1
119.3	550.1
119.4	550.1
119.5	550.2
119.6	550.2
119.7	550.1
119.8	550.1
119.9	550.2
120.0	550.2
120.1	550.3
120.2	550.3
120.3	550.3
120.4	550.3
120.5	550.3
120.6	550.3
120.7	550.4
120.8	550.4
120.9	550.4
121.0	550.4
121.1	550.5
121.2	550.5
121.3	550.5
121.4	550.5
121.5	550.6
121.6	550.6
121.7	550.6
121.8	550.6
121.9	550.6
122.0	550.6
122.1	550.6
122.2	550.6
122.3	550.7
122.4	550.6
122.5	550.7
122.6	550.7
122.7	550.7
122.8	550.8
122.9	550.8
123.0	550.8
123.1	550.9
123.2	550.9
123.3	550.9
123.4	550.9
123.5	550.9
123.6	550.9
123.7	550.9
123.8	550.9
123.9	550.9
124.0	551.0
124.1	551.0
124.2	551.0
124.3	551.0
124.4	551.1
124.5	551.1
124.6	551.1
124.7	551.1
124.8	551.1
124.9	551.1
125.0	551.2
125.1	551.3
125.2	551.2
125.3	551.3
125.4	551.3
125.5	551.3
125.6	551.3
125.7	551.3
125.8	551.3
125.9	551.3
126.0	551.4
126.1	551.4
126.2	551.4
126.3	551.4
126.4	551.4
126.5	551.4
126.6	551.4
126.7	551.5
126.8	551.6
126.9	551.6
127.0	551.6
127.1	551.6
127.2	551.6
127.3	551.5
127.4	551.6
127.5	551.6
127.6	551.7
127.7	551.7
127.8	551.7
127.9	551.7
128.0	551.8
128.1	551.8
128.2	551.8
128.3	551.8
128.4	551.8
128.5	551.7
128.6	551.7
128.7	551.9
128.8	551.9
128.9	551.9
129.0	551.9
129.1	551.9
129.2	551.9
129.3	551.9
129.4	551.8
129.5	551.9
129.6	551.9
129.7	551.9
129.8	551.9
129.9	552.1
130.0	552.1
130.1	552.1
130.2	552.1
130.3	552.1
130.4	552.1
130.5	552.1
130.6	552.1
130.7	552.0
130.8	552.1
130.9	552.1
131.0	552.1
131.1	552.1
131.2	552.2
131.3	552.2
131.4	552.2
131.5	552.3
131.6	552.4
131.7	552.4
131.8	552.4
131.9	552.3
132.0	552.3
132.1	552.3
132.2	552.3
132.3	552.4
132.4	552.5
132.5	552.5
132.6	552.5
132.7	552.5
132.8	552.5
132.9	552.5
133.0	552.5
133.1	552.5
133.2	552.5
133.3	552.6
133.4	552.7
133.5	552.7
133.6	552.7
133.7	552.7
133.8	552.7
133.9	552.6
134.0	552.6
134.1	552.7
134.2	552.7
134.3	552.8
134.4	552.8
134.5	552.8
134.6	552.8
134.7	552.8
134.8	552.8
134.9	552.8
135.0	552.8
135.1	552.8
135.2	552.8
135.3	552.8
135.4	552.8
135.5	552.9
135.6	552.9
135.7	553.0
135.8	553.0
135.9	553.0
136.0	553.0
136.1	553.0
136.2	553.0
136.3	552.9
136.4	552.9
136.5	552.9
136.6	553.0
136.7	553.1
136.8	553.1
136.9	553.2
137.0	553.2
137.1	553.2
137.2	553.2
137.3	553.2
137.4	553.1
137.5	553.1
137.6	553.2
137.7	553.2
137.8	553.2
137.9	553.4
138.0	553.4
138.1	553.4
138.2	553.4
138.3	553.4
138.4	553.4
138.5	553.3
138.6	553.3
138.7	553.3
138.8	553.3
138.9	553.3
139.0	553.3
139.1	553.5
139.2	553.5
139.3	553.6
139.4	553.6
139.5	553.6
139.6	553.6
139.7	553.6
139.8	553.6
139.9	553.6
140.0	553.6
140.1	553.6
140.2	553.6
140.3	553.7
140.4	553.7
140.5	553.7
140.6	553.7
140.7	553.7
140.8	553.7
140.9	553.8
141.0	553.9
141.1	553.9
141.2	553.9
141.3	553.8
141.4	553.8
141.5	553.8
141.6	553.8
141.7	553.9
141.8	554.0
141.9	554.0
142.0	554.0
142.1	554.0
142.2	554.0
142.3	554.0
142.4	554.1
142.5	554.0
142.6	554.0
142.7	554.1
142.8	554.1
142.9	554.1
143.0	554.1
143.1	554.1
143.2	554.1
143.3	554.2
143.4	554.2
143.5	554.2
143.6	554.2
143.7	554.2
143.8	554.2
143.9	554.2
144.0	554.2
144.1	554.2
144.2	554.2
144.3	554.3
144.4	554.3
144.5	554.3
144.6	554.2
144.7	554.2
144.8	554.2
144.9	554.3
145.0	554.3
145.1	554.3
145.2	554.3
145.3	554.3
145.4	554.4
145.5	554.4
145.6	554.4
145.7	554.4
145.8	554.4
145.9	554.4
146.0	554.4
146.1	554.4
146.2	554.4
146.3	554.4
146.4	554.5
146.5	554.6
146.6	554.6
146.7	554.6
146.8	554.5
146.9	554.5
147.0	554.5
147.1	554.6
147.2	554.6
147.3	554.6
147.4	554.6
147.5	554.6
147.6	554.6
147.7	554.6
147.8	554.7
147.9	554.6
148.0	554.6
148.1	554.6
148.2	554.8
148.3	554.8
148.4	554.8
148.5	554.8
148.6	554.8
148.7	554.8
148.8	554.8
148.9	554.7
149.0	554.8
149.1	554.9
149.2	554.9
149.3	555.0
149.4	555.0
149.5	555.0
149.6	555.0
149.7	555.0
149.8	555.0
149.9	555.0
150.0	555.0
150.1	555.1
150.2	555.1
150.3	555.1
150.4	555.0
150.5	555.0
150.6	555.0
150.7	555.1
150.8	555.1
150.9	555.1
151.0	555.1
151.1	555.1
151.2	555.1
151.3	555.3
151.4	555.2
151.5	555.2
151.6	555.2
151.7	555.2
151.8	555.2
151.9	555.3
152.0	555.3
152.1	555.3
152.2	555.3
152.3	555.3
152.4	555.4
152.5	555.4
152.6	555.5
152.7	555.4
152.8	555.4
152.9	555.4
153.0	555.5
153.1	555.5
153.2	555.5
153.3	555.5
153.4	555.5
153.5	555.5
153.6	555.5
153.7	555.5
153.8	555.7
153.9	555.7
154.0	555.6
154.1	555.7
154.2	555.7
154.3	555.7
154.4	555.7
154.5	555.7
154.6	555.7
154.7	555.7
154.8	555.8
154.9	555.8
155.0	555.8
155.1	555.8
155.2	555.8
155.3	555.8
155.4	555.8
155.5	555.8
155.6	555.8
155.7	555.8
155.8	555.8
155.9	555.8
156.0	555.9
156.1	555.9
156.2	555.9
156.3	556.0
156.4	556.0
156.5	556.0
156.6	556.0
156.7	556.0
156.8	556.0
156.9	556.0
157.0	556.1
157.1	556.0
157.2	556.0
157.3	556.0
157.4	556.0
157.5	556.1
157.6	556.1
157.7	556.1
157.8	556.1
157.9	556.2
158.0	556.2
158.1	556.2
158.2	556.2
158.3	556.2
158.4	556.1
158.5	556.1
158.6	556.1
158.7	556.1
158.8	556.1
158.9	556.1
159.0	556.3
159.1	556.3
159.2	556.3
159.3	556.3
159.4	556.3
159.5	556.2
159.6	556.2
159.7	556.2
159.8	556.2
159.9	556.3
160.0	556.3
160.1	556.3
160.2	556.3
160.3	556.3
160.4	556.2
160.5	556.3
160.6	556.3
160.7	556.3
160.8	556.4
160.9	556.4
161.0	556.5
161.1	556.5
161.2	556.5
161.3	556.5
161.4	556.5
161.5	556.5
161.6	556.5
161.7	556.5
161.8	556.4
161.9	556.4
162.0	556.4
162.1	556.4
162.2	556.5
162.3	556.5
162.4	556.6
162.5	556.6
162.6	556.6
162.7	556.6
162.8	556.5
162.9	556.6
163.0	556.6
163.1	556.6
163.2	556.6
163.3	556.6
163.4	556.6
163.5	556.6
163.6	556.6
163.7	556.7
163.8	556.7
163.9	556.7
164.0	556.7
164.1	556.7
164.2	556.9
164.3	556.8
164.4	556.8
164.5	556.8
164.6	556.8
164.7	556.8
164.8	556.8
164.9	556.8
165.0	556.8
165.1	556.8
165.2	556.8
165.3	556.8
165.4	556.9
165.5	557.0
165.6	557.0
165.7	557.0
165.8	556.9
165.9	556.9
166.0	556.9
166.1	556.9
166.2	556.9
166.3	556.9
166.4	556.9
166.5	556.9
166.6	556.9
166.7	556.9
166.8	556.9
166.9	556.9
167.0	556.9
167.1	557.1
167.2	557.1
167.3	557.1
167.4	557.1
167.5	557.1
167.6	557.1
167.7	557.1
167.8	557.0
167.9	557.1
168.0	557.1
168.1	557.1
168.2	557.1
168.3	557.1
168.4	557.1
168.5	557.0
168.6	557.0
168.7	557.0
168.8	557.1
168.9	557.1
169.0	557.1
169.1	557.1
169.2	557.1
169.3	557.1
169.4	557.0
169.5	557.0
169.6	557.0
169.7	557.1
169.8	557.2
169.9	557.2
170.0	557.2
170.1	557.3
170.2	557.3
170.3	557.3
170.4	557.3
170.5	557.3
170.6	557.3
170.7	557.3
170.8	557.3
170.9	557.2
171.0	557.2
171.1	557.2
171.2	557.3
171.3	557.3
171.4	557.3
171.5	557.3
171.6	557.4
171.7	557.4
171.8	557.4
171.9	557.4
172.0	557.3
172.1	557.4
172.2	557.4
172.3	557.4
172.4	557.5
172.5	557.5
172.6	557.5
172.7	557.5
172.8	557.5
172.9	557.5
173.0	557.5
173.1	557.5
173.2	557.6
173.3	557.6
173.4	557.5
173.5	557.5
173.6	557.6
173.7	557.6
173.8	557.6
173.9	557.6
174.0	557.6
174.1	557.6
174.2	557.6
174.3	557.6
174.4	557.6
174.5	557.6
174.6	557.7
174.7	557.7
174.8	557.6
174.9	557.6
175.0	557.6
175.1	557.6
175.2	557.6
175.3	557.8
175.4	557.8
175.5	557.8
175.6	557.8
175.7	557.8
175.8	557.8
175.9	557.9
176.0	557.9
176.1	557.9
176.2	557.9
176.3	557.9
176.4	557.9
176.5	557.8
176.6	557.8
176.7	557.9
176.8	557.9
176.9	557.9
177.0	557.9
177.1	557.9
177.2	557.9
177.3	557.9
177.4	558.0
177.5	558.0
177.6	558.0
177.7	558.0
177.8	558.0
177.9	558.0
178.0	558.0
178.1	558.0
178.2	558.0
178.3	557.9
178.4	557.9
178.5	557.9
178.6	558.0
178.7	558.1
178.8	558.1
178.9	558.1
179.0	558.1
179.1	558.0
179.2	558.0
179.3	558.0
179.4	558.0
179.5	558.0
179.6	558.0
179.7	558.0
179.8	558.0
179.9	558.0
180.0	558.2
180.1	558.2
180.2	558.2
180.3	558.2
180.4	558.1
180.5	558.1
180.6	558.1
180.7	558.1
180.8	558.1
180.9	558.1
181.0	558.2
181.1	558.2
181.2	558.2
181.3	558.2
181.4	558.2
181.5	558.2
181.6	558.3
181.7	558.2
181.8	558.3
181.9	558.3
182.0	558.3
182.1	558.3
182.2	558.3
182.3	558.3
182.4	558.3
182.5	558.3
182.6	558.3
182.7	558.3
182.8	558.3
182.9	558.4
183.0	558.4
183.1	558.4
183.2	558.4
183.3	558.4
183.4	558.4
183.5	558.4
183.6	558.4
183.7	558.4
183.8	558.5
183.9	558.5
184.0	558.5
184.1	558.5
184.2	558.5
184.3	558.6
184.4	558.6
184.5	558.6
184.6	558.6
184.7	558.6
184.8	558.6
184.9	558.6
185.0	558.6
185.1	558.7
185.2	558.7
185.3	558.7
185.4	558.6
185.5	558.6
185.6	558.6
185.7	558.6
185.8	558.6
185.9	558.6
186.0	558.6
186.1	558.6
186.2	558.6
186.3	558.6
186.4	558.6
186.5	558.7
186.6	558.7
186.7	558.7
186.8	558.7
186.9	558.7
187.0	558.6
187.1	558.6
187.2	558.7
187.3	558.7
187.4	558.7
187.5	558.8
187.6	558.8
187.7	558.8
187.8	558.8
187.9	558.8
188.0	558.8
188.1	558.8
188.2	558.8
188.3	558.7
188.4	558.7
188.5	558.7
188.6	558.7
188.7	558.7
188.8	558.8
188.9	558.8
189.0	558.8
189.1	558.8
189.2	558.8
189.3	558.8
189.4	558.8
189.5	558.8
189.6	558.8
189.7	558.9
189.8	558.9
189.9	558.9
190.0	558.9
190.1	558.9
190.2	558.9
190.3	558.9
190.4	558.9
190.5	558.9
190.6	558.9
190.7	558.9
190.8	558.9
190.9	559.0
191.0	559.0
191.1	558.9
191.2	558.9
191.3	559.1
191.4	559.1
191.5	559.1
191.6	559.1
191.7	559.1
191.8	559.1
191.9	559.1
192.0	559.1
192.1	559.1
192.2	559.0
192.3	559.0
192.4	559.0
192.5	559.0
192.6	559.1
192.7	559.1
192.8	559.2
192.9	559.2
193.0	559.2
193.1	559.2
193.2	559.2
193.3	559.2
193.4	559.2
193.5	559.1
193.6	559.1
193.7	559.1
193.8	559.1
193.9	559.1
194.0	559.1
194.1	559.1
194.2	559.1
194.3	559.1
194.4	559.1
194.5	559.2
194.6	559.2
194.7	559.2
194.8	559.3
194.9	559.2
195.0	559.2
195.1	559.2
195.2	559.2
195.3	559.2
195.4	559.2
195.5	559.2
195.6	559.2
[truncated: 3,944 more rows]
