# Supplementary material for: Murine T-cell receptor OT-I exhibits imperfect discrimination between foreign and self-antigens
Source: EMBO J. 2025 Nov 26;45(2):394–416. doi: 10.1038/s44318-025-00644-5 (PMC12811252; doi:10.1038/s44318-025-00644-5)
Supplement: Supplementary file 3 — Source data Fig. 1 [file 44318_2025_644_MOESM3_ESM.zip › Figure 1/1c/E1 14-12-20 (2nd Sensogram).csv]

time [s]	8	7	6	5	4	3	2	1	8
-30.0	0.428	0.33	-0.068	0.166	0.006	-0.008	0.188	0.052	0.02
-29.9	0.328	0.23	0.032	0.266	0.106	-0.008	0.188	0.152	0.12
-29.8	0.328	0.13	0.032	0.166	0.106	0.092	0.188	0.052	0.02
-29.7	0.328	0.23	-0.068	0.166	0.106	0.092	0.188	-0.048	0.02
-29.6	0.328	0.23	0.032	0.266	0.106	-0.008	0.288	0.052	0.12
-29.5	0.428	0.33	0.032	0.266	0.106	-0.008	0.288	0.052	0.02
-29.4	0.428	0.23	0.032	0.266	0.106	0.092	0.088	0.052	0.12
-29.3	0.328	0.23	0.032	0.166	0.106	0.092	0.088	0.052	0.12
-29.2	0.328	0.23	0.132	0.266	0.306	0.192	0.288	0.052	0.12
-29.1	0.428	0.33	0.032	0.266	0.206	0.092	0.288	0.152	0.12
-29.0	0.428	0.33	0.132	0.366	0.206	0.092	0.288	0.152	-0.08
-28.9	0.328	0.13	0.032	0.166	0.206	0.092	0.188	0.052	0.12
-28.8	0.228	0.23	0.132	0.266	0.106	-0.008	0.188	0.052	0.12
-28.7	0.228	0.13	0.032	0.266	0.206	0.192	0.288	0.252	0.12
-28.6	0.328	0.23	0.032	0.166	0.206	0.192	0.288	0.152	0.12
-28.5	0.328	0.13	0.032	0.266	0.306	0.092	0.288	0.152	0.02
-28.4	0.328	0.23	0.132	0.366	0.106	0.092	0.188	0.052	0.12
-28.3	0.328	0.23	0.132	0.266	0.106	0.092	0.288	0.152	0.12
-28.2	0.228	0.13	0.032	0.266	0.206	0.192	0.388	0.252	0.22
-28.1	0.228	0.13	0.032	0.266	0.306	0.192	0.388	0.352	0.12
-28.0	0.428	0.23	0.132	0.266	0.206	0.092	0.288	0.152	0.02
-27.9	0.328	0.23	0.232	0.266	0.106	0.092	0.388	0.252	0.02
-27.8	0.228	0.13	0.132	0.266	0.206	0.092	0.388	0.252	0.12
-27.7	0.328	0.23	0.032	0.266	0.206	0.092	0.288	0.252	0.12
-27.6	0.328	0.23	0.132	0.266	0.206	0.092	0.288	0.152	0.22
-27.5	0.128	0.13	0.032	0.066	0.306	0.192	0.288	0.252	0.12
-27.4	0.328	0.13	0.032	0.166	0.206	0.092	0.288	0.152	0.12
-27.3	0.328	0.23	0.232	0.266	0.106	-0.008	0.288	0.252	0.12
-27.2	0.228	0.13	0.032	0.166	0.206	-0.008	0.388	0.352	0.22
-27.1	0.228	0.13	0.032	0.166	0.306	0.192	0.388	0.352	0.22
-27.0	0.228	0.23	0.032	0.166	0.306	0.192	0.288	0.252	0.02
-26.9	0.228	0.03	0.032	0.066	0.206	0.092	0.288	0.252	0.12
-26.8	0.328	0.13	0.032	0.066	0.206	-0.008	0.288	0.252	0.22
-26.7	0.328	0.13	0.032	0.266	0.306	0.092	0.288	0.252	0.22
-26.6	0.228	0.13	0.132	0.166	0.206	0.092	0.388	0.352	0.12
-26.5	0.228	0.13	0.032	0.066	0.206	0.092	0.288	0.352	0.12
-26.4	0.228	0.13	0.032	0.166	0.306	0.092	0.388	0.352	0.12
-26.3	0.228	0.03	0.132	0.166	0.106	-0.008	0.288	0.252	0.12
-26.2	0.028	0.03	0.032	0.166	0.206	0.092	0.188	0.252	0.22
-26.1	0.228	0.13	0.032	0.166	0.206	0.092	0.388	0.452	0.22
-26.0	0.228	0.13	0.132	0.166	0.206	-0.008	0.288	0.252	0.22
-25.9	0.228	0.03	0.132	0.166	0.206	0.092	0.288	0.252	0.22
-25.8	0.228	0.03	0.132	0.166	0.206	0.092	0.288	0.352	0.12
-25.7	0.128	-0.07	0.032	0.066	0.206	-0.008	0.188	0.252	0.22
-25.6	0.128	0.03	0.032	0.166	0.206	0.092	0.188	0.152	0.32
-25.5	0.228	0.13	0.032	0.066	0.206	0.092	0.288	0.352	0.12
-25.4	0.128	0.03	0.132	0.066	0.306	0.092	0.288	0.352	0.12
-25.3	0.128	-0.07	0.132	0.066	0.106	0.092	0.288	0.252	0.22
-25.2	0.228	0.03	0.032	0.166	0.206	0.092	0.288	0.152	0.12
-25.1	0.228	0.03	0.032	0.066	0.206	0.092	0.188	0.252	0.22
-25.0	0.228	0.03	0.032	-0.034	0.206	-0.008	0.188	0.152	0.32
-24.9	0.128	0.03	0.032	0.066	0.206	0.092	0.188	0.252	0.12
-24.8	0.128	-0.07	-0.068	0.066	0.106	-0.008	0.288	0.252	0.12
-24.7	0.128	-0.07	0.032	0.066	0.206	-0.008	0.388	0.252	0.22
-24.6	0.228	0.03	0.032	0.066	0.206	0.092	0.188	0.252	0.22
-24.5	0.228	0.03	0.032	0.166	0.206	0.092	0.288	0.252	0.22
-24.4	0.228	-0.07	0.132	0.066	0.206	0.092	0.288	0.152	0.32
-24.3	0.228	0.03	0.032	0.066	0.206	-0.008	0.188	0.152	0.22
-24.2	0.228	0.03	0.032	-0.034	0.206	0.092	0.288	0.252	0.22
-24.1	0.228	0.03	0.032	0.066	0.106	-0.008	0.188	0.052	0.22
-24.0	0.228	0.03	-0.068	-0.034	0.206	-0.008	0.188	0.052	0.22
-23.9	0.228	-0.07	0.032	-0.034	0.206	-0.108	0.288	0.152	0.22
-23.8	0.328	0.13	0.032	-0.034	0.206	-0.008	0.188	0.052	0.22
-23.7	0.428	0.13	0.032	0.066	0.206	-0.008	0.088	0.052	0.12
-23.6	0.228	-0.07	0.032	-0.034	0.206	-0.008	0.088	0.052	0.12
-23.5	0.228	0.03	0.032	-0.034	0.206	-0.008	0.088	0.052	0.12
-23.4	0.328	0.03	0.032	0.066	0.206	-0.008	0.188	0.052	0.22
-23.3	0.328	0.03	0.032	0.066	0.206	-0.008	0.188	0.052	0.12
-23.2	0.328	0.13	0.032	-0.034	0.206	-0.008	0.088	-0.148	0.12
-23.1	0.228	0.03	0.032	-0.034	0.106	-0.108	-0.012	-0.048	0.12
-23.0	0.428	0.03	0.032	-0.034	0.106	-0.108	0.088	0.052	0.02
-22.9	0.328	0.13	0.032	-0.034	0.006	-0.108	0.188	0.052	0.12
-22.8	0.328	0.13	-0.068	-0.034	0.206	-0.008	0.088	-0.048	0.12
-22.7	0.228	0.03	0.032	-0.034	0.206	-0.008	0.088	-0.048	0.12
-22.6	0.228	0.03	0.032	-0.034	0.206	-0.008	0.088	-0.148	0.02
-22.5	0.328	0.03	0.032	-0.034	0.206	-0.108	0.088	-0.048	0.02
-22.4	0.328	-0.07	0.132	0.066	0.206	-0.208	-0.112	-0.148	0.02
-22.3	0.328	-0.07	-0.068	-0.034	0.306	-0.008	-0.012	-0.048	0.02
-22.2	0.228	0.03	0.032	-0.034	0.206	-0.008	-0.012	-0.048	0.02
-22.1	0.228	0.03	0.032	-0.134	0.206	-0.008	0.088	0.052	-0.08
-22.0	0.228	0.03	0.032	-0.134	0.206	-0.108	0.088	0.052	0.02
-21.9	0.428	0.03	0.032	-0.034	0.106	-0.208	-0.012	-0.048	0.02
-21.8	0.328	-0.07	0.032	-0.034	0.206	-0.108	0.088	0.152	0.02
-21.7	0.328	-0.07	-0.068	-0.034	0.206	-0.108	0.088	0.052	0.02
-21.6	0.228	-0.07	-0.068	-0.034	0.206	-0.008	0.088	0.052	0.02
-21.5	0.228	-0.07	-0.068	-0.134	0.206	-0.008	0.088	0.052	0.02
-21.4	0.228	0.03	0.132	-0.034	0.306	-0.108	0.188	0.152	0.02
-21.3	0.228	0.03	0.032	-0.034	0.306	-0.108	0.088	0.152	0.12
-21.2	0.428	0.03	0.032	-0.034	0.206	-0.108	-0.012	-0.048	0.02
-21.1	0.328	-0.07	0.032	-0.134	0.306	-0.008	0.188	0.152	-0.08
-21.0	0.228	0.03	0.032	-0.034	0.306	-0.008	0.188	0.152	0.12
-20.9	0.228	0.03	0.032	-0.034	0.306	-0.008	0.188	0.152	0.12
-20.8	0.228	0.03	0.132	-0.034	0.206	-0.108	0.188	0.152	-0.08
-20.7	0.328	0.13	0.032	-0.034	0.306	-0.008	0.088	0.152	0.02
-20.6	0.228	0.03	0.032	-0.034	0.206	-0.108	0.088	0.152	0.02
-20.5	0.328	0.13	0.132	-0.034	0.306	-0.008	0.188	0.052	0.22
-20.4	0.428	0.13	0.132	0.066	0.306	0.092	0.188	0.152	0.22
-20.3	0.328	0.23	0.132	-0.034	0.206	-0.108	0.188	0.152	0.02
-20.2	0.228	0.13	0.132	0.066	0.306	-0.008	0.088	0.052	0.12
-20.1	0.328	0.23	0.232	0.066	0.206	-0.108	0.088	0.152	0.12
-20.0	0.328	0.23	0.232	-0.034	0.206	-0.008	0.288	0.252	0.02
-19.9	0.228	0.13	0.132	0.066	0.206	-0.008	0.188	0.052	0.02
-19.8	0.328	0.23	0.132	-0.034	0.106	-0.108	0.188	0.052	-0.08
-19.7	0.328	0.23	0.232	0.066	0.106	-0.108	0.188	0.052	0.02
-19.6	0.228	0.23	0.232	-0.034	0.206	-0.008	0.188	0.052	0.02
-19.5	0.328	0.23	0.232	-0.034	0.206	-0.108	0.088	0.052	0.02
-19.4	0.228	0.33	0.132	-0.034	0.206	-0.108	0.188	0.152	0.02
-19.3	0.228	0.23	0.032	-0.034	0.106	-0.208	0.088	0.052	-0.08
-19.2	0.328	0.23	0.132	0.066	0.006	-0.208	0.088	-0.048	-0.08
-19.1	0.328	0.23	0.132	0.066	0.006	-0.208	0.088	-0.048	0.02
-19.0	0.228	0.13	0.232	-0.034	0.006	-0.208	0.088	0.052	0.02
-18.9	0.328	0.13	0.132	-0.034	0.006	-0.208	0.088	0.052	0.02
-18.8	0.328	0.13	0.232	0.066	0.106	-0.208	-0.112	-0.048	-0.08
-18.7	0.328	0.23	0.132	0.066	0.106	-0.208	-0.012	0.052	-0.08
-18.6	0.228	0.13	0.132	0.066	0.006	-0.208	-0.012	0.052	-0.08
-18.5	0.228	0.13	0.032	-0.134	0.006	-0.208	-0.012	-0.048	-0.08
-18.4	0.328	0.23	0.132	-0.034	0.006	-0.308	-0.012	-0.048	-0.08
-18.3	0.328	0.23	0.132	0.066	0.006	-0.208	0.088	-0.048	0.02
-18.2	0.328	0.13	0.132	0.066	0.006	-0.208	0.088	-0.048	0.02
-18.1	0.328	0.13	0.132	0.066	0.006	-0.208	0.088	0.152	-0.08
-18.0	0.228	0.13	0.132	0.166	0.106	-0.108	0.088	0.152	-0.18
-17.9	0.328	0.23	0.132	0.166	0.106	-0.108	-0.012	-0.048	-0.08
-17.8	0.228	0.23	0.132	0.166	0.006	-0.108	-0.012	-0.048	-0.08
-17.7	0.228	0.13	0.032	-0.034	0.106	-0.208	-0.012	-0.048	-0.08
-17.6	0.228	0.13	0.132	-0.034	0.006	-0.308	-0.012	-0.048	-0.08
-17.5	0.228	0.13	0.132	-0.034	0.006	-0.308	-0.012	-0.048	-0.08
-17.4	0.228	0.23	0.232	0.066	0.006	-0.208	0.088	0.152	-0.08
-17.3	0.228	0.23	0.132	0.166	0.006	-0.208	0.088	0.152	-0.08
-17.2	0.128	0.23	0.132	0.166	0.006	-0.208	0.088	0.052	-0.08
-17.1	0.228	0.13	0.032	0.066	0.006	-0.108	0.088	0.052	-0.08
-17.0	0.228	0.13	0.032	-0.034	0.006	-0.108	0.088	0.052	-0.08
-16.9	0.128	0.13	0.032	-0.034	0.006	-0.208	0.088	0.052	-0.08
-16.8	0.128	0.13	0.032	-0.034	0.006	-0.208	0.088	0.052	-0.08
-16.7	0.228	0.23	0.032	-0.034	0.106	-0.108	-0.012	0.152	-0.08
-16.6	0.228	0.23	0.032	-0.034	0.206	-0.008	-0.012	0.052	-0.08
-16.5	0.228	0.13	0.032	-0.034	0.206	-0.008	0.088	0.152	0.02
-16.4	0.228	0.13	0.032	-0.034	0.106	-0.008	0.088	0.052	0.02
-16.3	0.128	0.13	0.132	0.066	0.006	-0.208	0.088	0.052	0.02
-16.2	0.028	0.13	0.032	-0.034	0.006	-0.208	0.088	0.052	-0.08
-16.1	0.228	0.13	0.032	-0.034	0.006	-0.108	0.088	0.052	-0.18
-16.0	0.228	0.13	0.032	-0.034	0.206	-0.008	0.088	0.052	-0.18
-15.9	0.228	0.13	0.032	-0.034	0.206	-0.008	0.088	0.152	-0.18
-15.8	0.128	0.13	-0.068	-0.034	0.206	-0.008	0.188	0.152	0.02
-15.7	0.128	0.13	-0.068	-0.034	0.206	-0.008	0.088	0.052	0.02
-15.6	0.128	0.13	0.032	0.166	0.206	-0.108	0.188	0.152	0.02
-15.5	0.128	0.13	-0.068	-0.034	0.106	-0.108	0.188	0.152	0.02
-15.4	0.228	0.13	-0.068	-0.034	0.106	-0.008	0.088	0.052	-0.08
-15.3	0.128	0.13	0.032	-0.034	0.106	-0.008	0.088	0.152	-0.08
-15.2	0.228	0.23	-0.068	-0.034	0.206	-0.008	0.088	0.152	-0.18
-15.1	0.128	0.13	-0.068	-0.034	0.206	-0.008	0.088	0.152	-0.08
-15.0	0.128	0.03	-0.068	-0.034	0.306	0.092	0.188	0.052	-0.08
-14.9	0.128	0.03	-0.168	-0.134	0.306	-0.008	0.188	0.052	0.02
-14.8	0.128	0.03	-0.168	-0.034	0.106	-0.108	0.188	0.152	0.02
-14.7	0.128	0.03	-0.068	0.066	0.206	-0.008	0.188	0.152	-0.08
-14.6	0.128	0.13	0.032	-0.034	0.206	-0.008	0.188	0.152	-0.08
-14.5	0.128	0.13	-0.068	-0.034	0.206	-0.008	0.088	0.052	-0.18
-14.4	0.228	0.13	-0.068	-0.034	0.306	0.092	0.088	0.152	-0.18
-14.3	0.128	0.03	-0.068	-0.034	0.306	0.092	0.088	0.052	-0.08
-14.2	0.228	0.03	-0.168	-0.134	0.306	0.092	0.188	0.052	0.02
-14.1	0.228	0.03	-0.168	-0.034	0.206	0.092	0.188	0.052	0.02
-14.0	0.128	0.03	-0.268	-0.034	0.206	0.092	0.188	0.152	0.02
-13.9	0.128	0.13	-0.268	-0.034	0.306	0.092	0.188	0.152	-0.08
-13.8	0.128	0.03	-0.268	-0.034	0.306	-0.008	0.188	0.152	-0.08
-13.7	0.128	0.03	-0.168	0.066	0.306	0.092	0.188	0.152	-0.18
-13.6	0.228	0.13	-0.068	-0.034	0.306	0.092	0.088	0.052	-0.18
-13.5	0.128	0.03	-0.068	-0.034	0.206	0.092	0.088	0.052	-0.18
-13.4	0.228	0.03	-0.068	-0.034	0.206	0.092	0.088	-0.048	-0.18
-13.3	0.228	0.03	-0.168	-0.134	0.306	0.192	0.088	-0.048	-0.18
-13.2	0.228	0.03	-0.268	-0.034	0.306	0.192	0.088	0.052	-0.08
-13.1	0.128	-0.07	-0.268	-0.034	0.206	0.092	0.188	0.052	-0.08
-13.0	0.128	-0.07	-0.268	-0.034	0.206	0.092	0.188	0.052	-0.08
-12.9	0.128	-0.07	-0.268	-0.034	0.206	-0.008	0.288	0.152	-0.08
-12.8	0.128	0.03	-0.068	0.066	0.206	0.092	0.288	0.152	-0.08
-12.7	0.228	0.03	-0.068	0.066	0.206	0.092	0.088	0.052	-0.18
-12.6	0.128	-0.07	-0.068	-0.034	0.206	0.092	0.088	-0.048	-0.18
-12.5	0.228	0.03	-0.068	-0.034	0.206	0.092	0.088	-0.048	-0.18
-12.4	0.128	0.03	-0.168	-0.034	0.206	0.092	0.188	0.052	-0.18
-12.3	0.128	0.03	-0.268	-0.034	0.206	0.092	0.188	0.152	-0.18
-12.2	0.128	0.03	-0.268	-0.034	0.206	0.092	0.188	0.152	-0.08
-12.1	0.128	0.03	-0.268	-0.034	0.206	0.092	0.188	0.152	-0.08
-12.0	0.128	0.03	-0.268	-0.034	0.106	0.092	0.088	0.052	-0.08
-11.9	0.028	-0.07	-0.168	0.066	0.206	0.092	0.088	0.052	-0.08
-11.8	0.028	-0.07	-0.068	-0.034	0.206	0.092	0.088	0.052	-0.08
-11.7	0.128	0.03	-0.068	-0.034	0.206	0.092	0.088	-0.048	-0.08
-11.6	0.128	0.03	-0.068	-0.034	0.206	0.092	0.088	-0.048	0.02
-11.5	0.128	0.03	-0.068	-0.034	0.206	0.092	0.088	-0.048	0.02
-11.4	0.228	0.03	-0.068	0.066	0.106	0.092	0.088	-0.048	-0.18
-11.3	0.128	0.03	-0.268	-0.034	0.106	0.092	0.088	-0.048	-0.18
-11.2	0.128	0.03	-0.268	-0.034	0.106	0.092	-0.012	-0.148	-0.18
-11.1	0.028	0.03	-0.168	0.066	0.106	0.092	0.088	0.052	-0.08
-11.0	0.028	-0.07	-0.168	0.066	0.106	0.092	0.088	0.052	-0.08
-10.9	0.028	-0.07	-0.068	0.066	0.006	-0.008	-0.012	-0.048	-0.08
-10.8	0.028	-0.07	-0.068	-0.034	0.106	0.092	-0.012	-0.048	-0.08
-10.7	0.028	-0.07	-0.068	-0.034	0.106	0.092	0.088	-0.048	-0.18
-10.6	0.028	-0.07	-0.068	-0.034	0.106	0.092	0.088	-0.048	-0.08
-10.5	-0.072	-0.07	-0.168	-0.134	0.106	0.092	0.088	-0.048	-0.08
-10.4	0.028	0.03	-0.168	-0.134	0.106	0.092	0.088	-0.048	-0.08
-10.3	0.028	0.03	-0.168	-0.134	0.106	0.092	0.088	-0.048	-0.08
-10.2	-0.072	0.03	-0.168	-0.034	0.006	-0.008	-0.012	-0.048	-0.08
-10.1	0.028	0.03	-0.268	-0.034	0.006	-0.008	-0.012	-0.048	-0.08
-10.0	0.028	0.03	-0.168	0.066	0.006	-0.008	-0.012	-0.048	-0.08
-9.9	0.028	-0.07	-0.068	-0.034	0.006	-0.008	-0.012	-0.148	-0.08
-9.8	0.028	-0.07	-0.068	-0.034	-0.094	-0.008	0.088	-0.048	-0.08
-9.7	0.028	-0.07	-0.068	-0.034	0.006	-0.008	0.088	-0.048	-0.08
-9.6	0.028	-0.07	-0.068	-0.034	0.006	-0.008	0.088	-0.048	-0.08
-9.5	-0.172	-0.17	-0.168	-0.134	0.106	0.092	-0.012	-0.048	-0.08
-9.4	-0.072	0.03	-0.168	-0.034	0.006	-0.008	-0.012	-0.048	0.02
-9.3	-0.072	0.03	-0.168	-0.034	0.006	-0.008	-0.012	-0.048	0.02
-9.2	-0.072	0.03	-0.068	0.066	0.006	-0.008	0.088	-0.048	0.02
-9.1	0.028	0.03	-0.068	0.066	-0.094	-0.008	-0.012	-0.148	-0.08
-9.0	0.028	-0.07	-0.068	-0.034	-0.094	-0.008	-0.012	-0.148	-0.18
-8.9	0.028	-0.07	-0.068	-0.134	-0.094	-0.108	-0.012	-0.148	-0.18
-8.8	0.028	-0.07	-0.168	-0.134	-0.194	-0.108	-0.012	0.052	-0.08
-8.7	0.028	-0.07	-0.168	-0.134	-0.094	-0.008	-0.012	0.052	0.02
-8.6	0.028	-0.07	-0.168	-0.034	0.006	-0.008	-0.012	0.052	0.02
-8.5	-0.072	0.03	-0.168	-0.034	0.006	-0.008	0.088	-0.048	0.02
-8.4	-0.072	0.03	-0.068	0.066	0.006	-0.008	0.088	-0.048	0.02
-8.3	-0.072	0.03	-0.068	0.066	0.006	-0.008	0.088	-0.048	0.02
-8.2	0.028	-0.07	-0.068	-0.034	0.006	-0.008	-0.012	-0.148	-0.08
-8.1	0.028	-0.07	0.032	-0.034	0.006	-0.008	-0.112	-0.048	-0.18
-8.0	0.028	-0.07	-0.068	-0.134	0.106	0.192	-0.112	-0.048	0.02
-7.9	0.028	-0.07	-0.068	-0.034	0.006	-0.008	-0.112	-0.048	0.02
-7.8	0.028	0.03	0.032	0.066	-0.094	-0.008	0.088	0.052	0.02
-7.7	-0.072	0.03	0.032	0.066	0.006	-0.008	0.088	0.052	0.02
-7.6	-0.072	0.03	-0.068	0.066	0.006	-0.008	0.088	0.152	0.02
-7.5	-0.172	-0.07	-0.068	0.066	0.006	-0.008	0.088	0.052	-0.08
-7.4	0.028	-0.07	0.032	-0.034	0.006	-0.008	0.088	0.052	-0.08
-7.3	0.028	-0.07	0.032	-0.034	-0.094	-0.108	-0.112	-0.048	0.02
-7.2	0.028	0.03	0.032	0.066	0.006	-0.008	-0.112	-0.048	0.12
-7.1	0.028	0.03	0.032	0.066	0.006	-0.008	-0.112	-0.048	0.12
-7.0	0.028	0.03	0.032	0.066	0.006	-0.008	-0.112	-0.048	0.02
-6.9	0.028	0.03	0.032	0.066	0.006	-0.008	-0.012	-0.048	0.02
-6.8	-0.072	-0.07	0.132	0.066	0.006	-0.008	0.088	0.152	0.02
-6.7	0.128	0.03	0.032	0.066	-0.094	-0.108	0.088	0.152	0.02
-6.6	0.028	-0.07	0.032	-0.034	0.006	0.092	0.088	0.152	0.02
-6.5	0.028	0.03	0.032	-0.034	0.006	0.092	-0.012	0.052	0.02
-6.4	0.028	0.03	0.032	0.066	0.006	0.092	-0.012	0.052	0.12
-6.3	0.028	0.03	0.132	0.066	0.006	-0.008	-0.012	0.052	0.12
-6.2	0.028	0.03	0.132	0.066	0.006	-0.008	-0.112	-0.048	0.02
-6.1	-0.072	0.03	0.132	0.066	0.106	-0.008	-0.112	-0.048	0.12
-6.0	-0.072	0.13	0.132	-0.034	0.006	-0.008	-0.112	-0.048	0.02
-5.9	0.028	0.13	0.132	-0.034	0.006	-0.008	-0.012	0.052	0.02
-5.8	0.028	0.03	0.132	-0.034	0.106	0.092	0.088	0.152	0.02
-5.7	0.028	0.03	0.232	0.066	0.106	-0.008	-0.012	0.052	0.02
-5.6	0.028	0.03	0.232	0.066	0.006	-0.008	-0.012	0.052	0.02
-5.5	0.028	0.03	0.132	0.066	0.106	-0.008	-0.012	0.052	0.12
-5.4	0.128	0.13	0.132	0.066	0.006	-0.008	-0.012	0.052	0.12
-5.3	0.028	0.13	0.032	-0.034	0.006	-0.008	-0.012	0.052	0.02
-5.2	-0.072	0.03	0.132	-0.034	0.006	-0.008	-0.012	0.152	0.02
-5.1	0.028	0.13	0.132	-0.134	0.106	0.092	-0.012	0.052	0.02
-5.0	0.028	0.13	0.132	-0.134	0.106	0.092	-0.112	-0.048	0.12
-4.9	0.028	0.03	0.132	-0.134	0.106	0.092	-0.012	0.052	0.12
-4.8	-0.072	0.13	0.232	0.066	0.106	-0.008	-0.012	0.052	0.12
-4.7	-0.072	0.13	0.132	0.066	0.106	-0.008	-0.012	0.052	0.02
-4.6	0.128	0.23	0.132	0.066	0.006	-0.008	0.088	0.052	0.02
-4.5	0.028	0.13	0.132	-0.034	0.006	-0.008	0.088	0.152	0.02
-4.4	0.028	0.03	0.132	-0.134	0.106	0.092	0.088	0.052	0.02
-4.3	0.028	0.13	0.132	-0.134	0.206	0.092	-0.112	-0.048	0.12
-4.2	0.028	0.13	0.132	-0.134	0.106	0.092	-0.112	-0.048	0.12
-4.1	0.028	0.13	0.032	-0.034	0.106	-0.008	-0.012	0.052	0.02
-4.0	0.028	0.13	0.132	-0.034	0.006	-0.008	-0.012	0.152	-0.08
-3.9	0.028	0.13	0.132	-0.034	0.106	-0.008	0.088	0.152	0.02
-3.8	0.028	0.13	0.132	-0.134	0.006	-0.108	0.088	0.152	0.02
-3.7	0.028	0.13	0.132	-0.034	0.106	-0.008	-0.012	-0.048	0.02
-3.6	0.028	0.13	0.032	-0.034	0.106	-0.008	-0.012	-0.048	0.02
-3.5	0.128	0.23	0.032	-0.134	0.106	0.092	-0.112	-0.048	0.02
-3.4	0.028	0.13	0.032	-0.134	0.106	-0.008	0.088	0.152	-0.08
-3.3	0.028	0.13	0.032	-0.134	0.106	-0.008	0.088	0.152	0.02
-3.2	0.028	0.13	0.032	-0.034	0.006	-0.108	0.088	0.152	-0.08
-3.1	0.128	0.03	0.132	-0.034	0.106	0.092	0.088	0.052	-0.08
-3.0	0.028	0.13	0.132	-0.034	0.206	0.092	0.188	0.052	-0.08
-2.9	0.028	0.13	0.132	-0.034	0.206	-0.008	0.188	0.052	0.02
-2.8	0.028	0.13	0.132	-0.034	0.006	-0.108	0.088	0.052	-0.08
-2.7	0.128	0.13	0.132	-0.034	0.006	-0.108	-0.012	0.052	-0.08
-2.6	0.128	0.23	0.132	-0.034	0.106	-0.108	-0.012	0.052	-0.08
-2.5	0.128	0.13	0.032	-0.134	0.106	-0.108	0.088	0.152	-0.08
-2.4	0.028	0.03	0.032	-0.134	0.206	-0.108	0.088	0.152	-0.08
-2.3	0.128	0.13	0.032	-0.134	0.106	-0.008	0.188	0.052	-0.08
-2.2	0.128	0.23	0.132	-0.034	0.106	-0.008	0.188	0.052	0.02
-2.1	0.228	0.03	0.032	-0.034	0.006	-0.108	0.088	-0.048	-0.18
-2.0	0.228	0.03	0.032	-0.134	0.006	-0.208	-0.012	0.052	-0.18
-1.9	0.128	-0.07	0.032	-0.134	0.106	-0.008	-0.012	0.052	-0.18
-1.8	0.128	0.03	0.032	-0.134	0.106	-0.008	-0.012	0.052	-0.18
-1.7	0.228	0.13	0.032	-0.134	0.106	-0.008	0.188	0.152	-0.18
-1.6	0.128	0.13	0.032	-0.234	0.106	-0.008	0.188	0.152	-0.08
-1.5	0.128	0.03	0.132	-0.134	0.106	-0.008	0.288	0.152	-0.08
-1.4	0.228	0.03	0.032	-0.134	0.106	-0.008	0.288	0.152	0.02
-1.3	0.228	0.13	0.132	0.066	0.106	-0.008	0.288	0.252	0.02
-1.2	0.228	0.23	0.232	0.166	0.106	0.092	0.388	0.252	0.02
-1.1	0.228	0.23	0.232	0.166	0.106	0.292	0.288	0.252	0.02
-1.0	0.128	0.23	0.232	0.166	0.006	0.192	0.288	0.152	-0.08
-0.9	0.428	0.13	0.032	0.466	-0.194	-0.208	0.088	0.452	0.12
-0.8	0.128	2.43	2.832	3.466	2.306	1.692	2.588	3.152	-0.18
-0.7	-0.372	1.33	2.132	2.366	0.806	0.392	1.188	1.352	0.02
-0.6	0.328	0.93	0.832	0.966	0.206	-0.008	0.688	0.852	-0.28
-0.5	0.128	0.43	0.532	0.566	0.106	0.192	0.388	0.452	0.12
-0.4	0.328	0.23	0.132	-0.034	-0.094	-0.008	0.488	0.252	0.02
-0.3	0.028	0.23	0.032	0.166	0.106	-0.108	0.288	0.152	0.52
-0.2	0.228	0.13	-0.068	-0.134	-0.294	-0.308	-0.212	0.352	0.12
-0.1	-0.072	-0.47	-0.968	-1.134	-1.094	-1.108	-1.412	-2.648	0.12
0.0	-0.272	-2.57	-2.368	-4.734	-7.094	-10.208	-20.812	-47.148	0.92
0.1	-0.272	-4.67	-3.668	-7.434	-12.394	-23.008	-47.212	-99.948	0.32
0.2	0.328	-3.57	-4.268	-8.734	-15.494	-30.408	-61.512	-128.648	-0.78
0.3	0.328	-2.77	-4.068	-7.934	-14.794	-31.208	-61.912	-120.048	-0.18
0.4	0.728	-1.37	-2.968	-5.634	-9.894	-22.708	-45.112	-80.048	0.12
0.5	0.828	-0.77	-1.468	-2.634	-3.994	-11.008	-22.212	-34.248	0.82
0.6	0.828	-0.47	-0.068	-0.434	0.506	-1.608	-3.212	1.252	1.02
0.7	0.928	-0.17	0.432	0.866	2.506	4.292	8.988	23.452	0.92
0.8	1.228	0.43	1.032	1.666	4.206	7.392	15.588	34.952	0.52
0.9	1.428	0.43	1.232	1.966	4.706	9.392	18.688	40.452	0.82
1.0	1.428	0.43	1.332	2.166	5.106	10.192	20.488	43.152	0.92
1.1	1.128	0.23	1.332	2.266	5.306	10.292	20.988	44.152	0.62
1.2	1.228	0.43	1.332	2.366	5.306	10.592	21.288	45.052	0.72
1.3	1.228	0.63	1.232	2.266	5.506	10.892	21.588	45.152	0.42
1.4	1.228	0.63	1.232	2.266	5.406	10.792	21.388	45.352	0.72
1.5	1.328	0.73	1.432	2.466	5.506	10.592	21.588	45.652	0.62
1.6	1.228	0.73	1.232	2.466	5.806	10.492	21.588	45.652	0.62
1.7	1.228	0.83	1.332	2.366	5.806	10.592	21.388	45.552	0.62
1.8	1.328	0.93	1.332	2.466	5.806	10.692	21.488	45.652	0.82
1.9	1.328	0.93	1.432	2.466	5.606	10.592	21.588	45.852	0.82
2.0	1.428	1.03	1.332	2.366	5.606	10.792	21.388	45.752	0.82
2.1	1.228	0.73	1.432	2.466	5.606	10.792	21.388	45.852	0.82
2.2	1.228	0.73	1.232	2.466	5.606	10.892	21.488	45.952	0.62
2.3	1.328	0.83	1.132	2.366	5.606	10.792	21.388	46.052	0.62
2.4	1.228	0.93	1.232	2.366	5.606	10.892	21.488	46.152	0.62
2.5	1.128	0.93	1.432	2.466	5.606	10.892	21.588	46.152	0.42
2.6	1.228	1.03	1.332	2.466	5.606	10.892	21.488	46.152	0.52
2.7	1.228	0.93	1.332	2.466	5.606	10.792	21.488	46.052	0.42
2.8	1.328	0.93	1.332	2.566	5.506	10.692	21.388	45.952	0.42
2.9	1.428	1.03	1.332	2.466	5.506	10.592	21.288	45.952	0.62
3.0	1.328	0.93	1.332	2.366	5.606	10.692	21.388	46.152	0.62
3.1	1.428	0.93	1.532	2.566	5.606	10.592	21.388	46.052	0.52
3.2	1.428	1.03	1.532	2.566	5.506	10.492	21.388	46.152	0.62
3.3	1.328	0.93	1.332	2.366	5.506	10.392	21.288	46.152	0.62
3.4	1.328	0.93	1.432	2.466	5.606	10.492	21.388	46.152	0.52
3.5	1.328	1.03	1.232	2.266	5.606	10.492	21.288	46.252	0.62
3.6	1.328	0.83	1.432	2.466	5.606	10.592	21.388	46.252	0.62
3.7	1.528	1.03	1.332	2.466	5.606	10.492	21.288	46.252	0.62
3.8	1.428	0.93	1.232	2.266	5.606	10.592	21.388	46.352	0.62
3.9	1.528	1.03	1.232	2.266	5.606	10.592	21.388	46.352	0.72
4.0	1.428	0.83	1.332	2.366	5.706	10.692	21.388	46.352	0.62
4.1	1.428	1.03	1.332	2.266	5.606	10.692	21.388	46.352	0.72
4.2	1.328	0.93	1.232	2.266	5.606	10.692	21.388	46.352	0.72
4.3	1.428	0.93	1.232	2.366	5.606	10.592	21.488	46.452	0.62
4.4	1.228	0.93	1.232	2.266	5.706	10.692	21.388	46.352	0.62
4.5	1.428	0.93	1.132	2.366	5.606	10.592	21.288	46.352	0.72
4.6	1.428	1.13	1.332	2.366	5.606	10.592	21.288	46.352	0.72
4.7	1.428	0.93	1.232	2.366	5.606	10.592	21.388	46.452	0.72
4.8	1.428	1.03	1.332	2.366	5.606	10.692	21.388	46.452	0.72
4.9	1.428	1.13	1.332	2.366	5.706	10.692	21.288	46.452	0.72
5.0	1.428	1.03	1.332	2.266	5.506	10.492	21.188	46.352	0.72
5.1	1.228	0.93	1.232	2.366	5.606	10.592	21.288	46.552	0.72
5.2	1.428	1.13	1.332	2.366	5.506	10.492	21.288	46.552	0.62
5.3	1.428	1.13	1.432	2.366	5.506	10.592	21.288	46.552	0.72
5.4	1.228	0.93	1.332	2.466	5.606	10.592	21.188	46.452	0.72
5.5	1.428	1.13	1.432	2.466	5.506	10.392	21.288	46.552	0.72
5.6	1.428	1.03	1.332	2.266	5.406	10.492	21.388	46.552	0.62
5.7	1.328	1.03	1.332	2.366	5.606	10.592	21.188	46.452	0.62
5.8	1.228	0.93	1.432	2.366	5.606	10.692	21.388	46.652	0.62
5.9	1.328	1.03	1.432	2.366	5.606	10.492	21.388	46.652	0.72
6.0	1.428	1.03	1.332	2.266	5.606	10.592	21.388	46.652	0.72
6.1	1.328	1.03	1.332	2.366	5.606	10.592	21.388	46.652	0.72
6.2	1.228	0.93	1.432	2.366	5.606	10.592	21.288	46.652	0.52
6.3	1.228	1.03	1.432	2.366	5.506	10.492	21.388	46.652	0.72
6.4	1.228	1.03	1.432	2.366	5.506	10.592	21.488	46.652	0.72
6.5	1.328	1.03	1.332	2.366	5.506	10.492	21.388	46.652	0.62
6.6	1.328	0.93	1.332	2.366	5.506	10.492	21.388	46.652	0.62
6.7	1.328	0.93	1.332	2.366	5.506	10.392	21.388	46.652	0.62
6.8	1.428	1.03	1.432	2.466	5.506	10.392	21.388	46.652	0.62
6.9	1.328	1.03	1.532	2.566	5.406	10.392	21.488	46.752	0.72
7.0	1.328	1.03	1.532	2.566	5.406	10.492	21.488	46.752	0.82
7.1	1.328	1.03	1.532	2.566	5.406	10.292	21.588	46.752	0.72
7.2	1.328	1.03	1.532	2.566	5.406	10.292	21.488	46.652	0.62
7.3	1.328	1.03	1.532	2.566	5.406	10.292	21.488	46.652	0.62
7.4	1.228	0.93	1.532	2.566	5.406	10.292	21.388	46.652	0.62
7.5	1.228	0.93	1.532	2.566	5.406	10.292	21.388	46.652	0.62
7.6	1.328	1.03	1.532	2.566	5.306	10.192	21.488	46.652	0.62
7.7	1.328	1.03	1.432	2.466	5.406	10.292	21.488	46.752	0.72
7.8	1.328	1.03	1.332	2.466	5.406	10.292	21.488	46.752	0.72
7.9	1.428	1.03	1.332	2.466	5.406	10.292	21.388	46.652	0.72
8.0	1.428	1.03	1.332	2.466	5.406	10.292	21.388	46.652	0.72
8.1	1.328	0.93	1.332	2.466	5.406	10.292	21.288	46.552	0.72
8.2	1.328	0.93	1.332	2.466	5.406	10.292	21.388	46.552	0.72
8.3	1.428	0.93	1.332	2.566	5.406	10.292	21.388	46.552	0.72
8.4	1.428	1.03	1.332	2.566	5.306	10.192	21.388	46.452	0.72
8.5	1.428	1.03	1.432	2.566	5.406	10.192	21.388	46.552	0.62
8.6	1.428	1.03	1.432	2.566	5.406	10.192	21.388	46.552	0.62
8.7	1.428	1.03	1.532	2.566	5.406	10.192	21.388	46.552	0.72
8.8	1.428	1.03	1.432	2.466	5.406	10.192	21.288	46.452	0.72
8.9	1.428	0.93	1.432	2.466	5.406	10.192	21.388	46.452	0.62
9.0	1.428	0.93	1.432	2.466	5.306	10.092	21.388	46.552	0.62
9.1	1.428	1.03	1.432	2.566	5.306	10.092	21.388	46.552	0.52
9.2	1.428	1.03	1.432	2.566	5.306	10.192	21.388	46.552	0.52
9.3	1.428	1.03	1.432	2.566	5.306	10.292	21.388	46.452	0.62
9.4	1.428	0.93	1.332	2.466	5.306	10.192	21.288	46.352	0.62
9.5	1.428	0.93	1.432	2.466	5.406	10.292	21.288	46.352	0.62
9.6	1.428	1.03	1.432	2.566	5.306	10.192	21.388	46.452	0.62
9.7	1.428	1.03	1.432	2.566	5.306	10.192	21.388	46.452	0.62
9.8	1.428	1.03	1.432	2.566	5.306	10.192	21.388	46.452	0.62
9.9	1.428	0.93	1.432	2.566	5.306	10.192	21.388	46.452	0.62
10.0	1.428	0.93	1.332	2.466	5.306	10.192	21.288	46.452	0.62
10.1	1.428	1.03	1.332	2.466	5.206	10.092	21.288	46.452	0.62
10.2	1.428	1.03	1.432	2.466	5.206	10.192	21.388	46.452	0.62
10.3	1.428	1.03	1.432	2.566	5.206	10.192	21.388	46.352	0.62
10.4	1.428	1.03	1.432	2.566	5.206	10.192	21.388	46.452	0.62
10.5	1.428	1.03	1.332	2.466	5.206	10.192	21.388	46.452	0.62
10.6	1.528	1.03	1.332	2.466	5.206	10.192	21.388	46.452	0.62
10.7	1.528	1.13	1.332	2.466	5.106	10.092	21.188	46.352	0.72
10.8	1.428	1.03	1.332	2.466	5.206	10.092	21.088	46.252	0.72
10.9	1.428	1.03	1.432	2.566	5.206	10.092	21.088	46.252	0.72
11.0	1.428	1.03	1.432	2.566	5.206	10.192	21.088	46.252	0.62
11.1	1.428	1.03	1.332	2.466	5.206	10.192	21.288	46.352	0.62
11.2	1.428	1.03	1.332	2.466	5.206	10.192	21.288	46.452	0.62
11.3	1.428	1.13	1.332	2.466	5.106	10.092	21.288	46.452	0.72
11.4	1.428	1.13	1.332	2.466	5.106	10.092	21.088	46.252	0.72
11.5	1.428	1.13	1.332	2.466	5.106	10.092	21.088	46.252	0.72
11.6	1.528	1.13	1.432	2.566	5.106	10.092	21.088	46.152	0.62
11.7	1.528	1.13	1.432	2.566	5.106	10.092	21.088	46.252	0.62
11.8	1.428	1.03	1.332	2.466	5.106	10.092	21.188	46.252	0.62
11.9	1.428	1.03	1.332	2.566	5.106	10.092	21.188	46.352	0.62
12.0	1.428	1.03	1.332	2.566	5.106	10.192	21.088	46.152	0.62
12.1	1.428	1.13	1.332	2.566	5.106	10.192	21.088	46.152	0.62
12.2	1.428	1.13	1.432	2.566	5.206	10.192	21.088	46.152	0.62
12.3	1.428	1.13	1.432	2.566	5.106	10.092	21.088	46.252	0.62
12.4	1.428	1.13	1.432	2.566	5.206	10.092	21.188	46.152	0.62
12.5	1.428	1.13	1.432	2.566	5.206	10.092	21.188	46.152	0.62
12.6	1.428	1.13	1.332	2.466	5.206	10.092	21.188	46.152	0.72
12.7	1.428	1.13	1.332	2.466	5.206	10.092	21.188	46.252	0.72
12.8	1.428	1.03	1.332	2.466	5.206	10.092	21.088	46.052	0.72
12.9	1.428	1.03	1.332	2.466	5.206	10.092	21.088	46.052	0.62
13.0	1.428	1.13	1.332	2.466	5.206	10.092	21.088	46.052	0.62
13.1	1.428	1.13	1.332	2.466	5.206	10.192	21.188	46.152	0.62
13.2	1.428	1.13	1.332	2.566	5.206	10.192	21.188	46.152	0.62
13.3	1.428	1.13	1.332	2.566	5.206	10.192	21.188	46.152	0.62
13.4	1.428	1.13	1.332	2.566	5.206	10.192	21.188	46.152	0.62
13.5	1.428	1.13	1.232	2.466	5.106	10.092	21.088	46.152	0.62
13.6	1.428	1.13	1.332	2.466	5.106	10.192	21.188	46.052	0.72
13.7	1.428	1.13	1.332	2.466	5.206	10.192	21.088	45.952	0.72
13.8	1.428	1.13	1.332	2.466	5.206	10.192	21.088	45.952	0.72
13.9	1.428	1.13	1.332	2.466	5.206	10.192	21.088	45.952	0.72
14.0	1.528	1.13	1.332	2.466	5.206	10.092	21.188	46.052	0.62
14.1	1.528	1.13	1.332	2.466	5.206	10.092	21.188	45.952	0.62
14.2	1.428	1.13	1.232	2.366	5.206	10.192	21.188	46.052	0.52
14.3	1.428	1.13	1.232	2.366	5.306	10.292	21.288	46.052	0.62
14.4	1.428	1.13	1.232	2.366	5.306	10.392	21.288	46.052	0.62
14.5	1.428	1.13	1.232	2.366	5.306	10.392	21.188	46.052	0.62
14.6	1.428	1.13	1.232	2.366	5.206	10.292	21.088	45.952	0.62
14.7	1.428	1.13	1.232	2.366	5.206	10.292	21.088	45.952	0.62
14.8	1.528	1.13	1.232	2.366	5.206	10.292	21.088	45.952	0.62
14.9	1.528	1.13	1.232	2.266	5.206	10.392	21.088	45.852	0.52
15.0	1.528	1.23	1.232	2.266	5.206	10.392	21.188	45.952	0.52
15.1	1.528	1.23	1.232	2.366	5.206	10.392	21.188	45.952	0.52
15.2	1.428	1.13	1.232	2.366	5.206	10.392	21.188	45.852	0.62
15.3	1.428	1.13	1.232	2.366	5.306	10.392	21.188	45.952	0.62
15.4	1.428	1.13	1.232	2.366	5.306	10.392	21.088	45.852	0.62
15.5	1.528	1.13	1.232	2.366	5.306	10.392	21.088	45.752	0.62
15.6	1.528	1.13	1.232	2.266	5.306	10.392	21.088	45.752	0.62
15.7	1.428	1.13	1.232	2.266	5.206	10.292	21.188	45.852	0.52
15.8	1.428	1.13	1.232	2.266	5.206	10.292	21.188	45.852	0.42
15.9	1.428	1.03	1.232	2.366	5.306	10.292	21.188	45.752	0.42
16.0	1.428	1.03	1.132	2.366	5.306	10.292	21.188	45.852	0.42
16.1	1.528	1.03	1.232	2.366	5.306	10.292	21.188	45.852	0.52
16.2	1.628	1.13	1.232	2.366	5.406	10.392	21.088	45.752	0.52
16.3	1.528	1.13	1.232	2.366	5.406	10.392	21.088	45.752	0.42
16.4	1.528	1.13	1.232	2.366	5.406	10.392	21.088	45.752	0.42
16.5	1.528	1.13	1.232	2.366	5.406	10.492	21.088	45.752	0.52
16.6	1.528	1.13	1.232	2.466	5.306	10.392	21.088	45.852	0.52
16.7	1.428	1.13	1.232	2.466	5.406	10.492	21.188	45.752	0.52
16.8	1.428	1.13	1.232	2.466	5.406	10.492	21.088	45.652	0.52
16.9	1.428	1.13	1.132	2.366	5.406	10.492	21.088	45.652	0.52
17.0	1.428	1.03	1.232	2.266	5.406	10.492	21.088	45.752	0.52
17.1	1.428	1.03	1.232	2.266	5.406	10.392	21.088	45.652	0.52
17.2	1.428	1.03	1.232	2.366	5.406	10.392	21.188	45.752	0.52
17.3	1.328	0.93	1.232	2.366	5.406	10.392	21.188	45.852	0.52
17.4	1.428	1.03	1.232	2.366	5.506	10.492	21.088	45.752	0.42
17.5	1.428	1.03	1.232	2.366	5.506	10.492	21.088	45.752	0.42
17.6	1.428	1.03	1.332	2.366	5.506	10.592	21.188	45.852	0.42
17.7	1.328	0.93	1.232	2.366	5.406	10.492	21.188	45.752	0.42
17.8	1.428	0.93	1.232	2.366	5.506	10.492	21.288	45.752	0.32
17.9	1.528	0.93	1.332	2.466	5.406	10.492	21.188	45.752	0.32
18.0	1.528	0.93	1.232	2.366	5.506	10.492	21.188	45.752	0.42
18.1	1.428	0.93	1.332	2.466	5.406	10.392	21.088	45.652	0.42
18.2	1.528	0.93	1.232	2.366	5.606	10.592	21.188	45.652	0.32
18.3	1.328	0.93	1.332	2.466	5.506	10.592	21.088	45.652	0.32
18.4	1.428	0.93	1.332	2.466	5.506	10.492	21.088	45.652	0.32
18.5	1.328	0.93	1.232	2.366	5.506	10.492	21.088	45.752	0.42
18.6	1.328	0.83	1.332	2.466	5.606	10.592	21.188	45.852	0.42
18.7	1.228	0.83	1.232	2.366	5.606	10.592	21.288	45.752	0.52
18.8	1.228	0.93	1.132	2.266	5.506	10.392	21.288	45.852	0.62
18.9	1.228	0.83	1.132	2.266	5.506	10.392	21.288	45.852	0.62
19.0	1.328	0.93	1.132	2.266	5.606	10.492	21.288	45.752	0.62
19.1	1.328	0.83	1.032	2.366	5.506	10.392	21.288	45.852	0.62
19.2	1.528	1.03	1.132	2.366	5.506	10.292	21.288	46.052	0.42
19.3	1.428	1.23	1.032	2.366	5.306	10.292	21.288	45.952	0.52
19.4	1.428	1.63	1.732	2.966	6.006	10.592	21.588	46.152	0.22
19.5	1.328	2.03	2.032	3.366	6.006	10.892	21.988	46.752	0.82
19.6	1.428	2.43	2.332	3.666	6.406	11.492	21.988	46.552	0.52
19.7	0.928	3.83	4.032	5.466	7.406	12.492	23.688	48.452	1.02
19.8	0.928	0.83	1.132	2.166	4.306	10.192	21.188	45.952	0.72
19.9	1.928	0.43	0.032	1.566	5.206	9.792	23.288	48.952	0.82
20.0	4.228	7.03	4.032	9.566	18.706	26.292	71.988	135.352	-0.08
20.1	1.228	4.93	5.032	11.866	24.506	49.392	103.388	199.652	0.02
20.2	1.028	2.53	4.932	10.066	20.906	49.092	90.988	183.652	0.32
20.3	1.228	1.63	2.832	5.766	12.306	32.092	54.388	114.052	0.22
20.4	1.128	0.73	1.432	2.266	5.506	15.292	24.988	53.552	0.02
20.5	0.628	0.33	0.232	0.566	1.906	5.192	8.288	19.152	0.12
20.6	0.428	0.43	-0.168	-0.034	0.606	1.392	2.088	5.552	-0.18
20.7	0.428	0.33	-0.368	-0.434	-0.094	0.092	-0.012	1.152	-0.18
20.8	0.428	0.23	-0.168	-0.434	-0.394	-0.208	-0.512	-0.448	-0.28
20.9	0.528	0.13	-0.268	-0.434	-0.194	-0.208	-0.212	-0.448	-0.28
21.0	0.428	0.23	-0.368	-0.334	-0.094	-0.208	-0.312	-0.548	-0.18
21.1	0.228	0.23	-0.168	-0.434	-0.194	-0.408	-0.312	-0.648	-0.08
21.2	0.228	0.33	-0.168	-0.434	-0.194	-0.408	-0.412	-0.648	-0.08
21.3	0.428	0.43	-0.268	-0.434	-0.094	-0.508	-0.412	-0.648	-0.18
21.4	0.428	0.33	-0.168	-0.334	-0.094	-0.408	-0.412	-0.648	-0.08
21.5	0.328	0.33	-0.168	-0.334	0.006	-0.408	-0.512	-0.748	-0.18
21.6	0.428	0.43	-0.168	-0.234	-0.094	-0.408	-0.312	-0.748	-0.18
21.7	0.528	0.33	-0.268	-0.334	0.006	-0.308	-0.312	-0.648	-0.18
21.8	0.428	0.33	-0.168	-0.234	0.006	-0.208	-0.312	-0.648	-0.18
21.9	0.528	0.33	-0.168	-0.234	-0.094	-0.308	-0.312	-0.748	-0.18
22.0	0.628	0.43	0.032	-0.234	0.006	-0.108	-0.412	-0.848	-0.08
22.1	0.428	0.23	-0.068	-0.234	-0.094	-0.208	-0.412	-0.848	-0.18
22.2	0.428	0.23	-0.068	-0.134	-0.094	-0.208	-0.312	-0.848	-0.08
22.3	0.428	0.23	0.032	-0.234	-0.094	-0.308	-0.312	-0.848	-0.18
22.4	0.428	0.23	0.032	-0.034	-0.194	-0.308	-0.212	-0.748	-0.08
22.5	0.328	0.13	0.032	-0.034	-0.094	-0.308	-0.212	-0.748	-0.18
22.6	0.328	0.23	0.032	-0.034	-0.094	-0.308	-0.312	-0.848	-0.28
22.7	0.328	0.13	0.032	-0.134	-0.094	-0.308	-0.312	-0.848	-0.18
22.8	0.228	0.13	0.032	-0.034	-0.094	-0.208	-0.112	-0.748	-0.18
22.9	0.228	0.03	0.132	0.066	-0.094	-0.308	-0.112	-0.648	-0.08
23.0	0.228	0.03	0.032	0.066	0.006	-0.208	-0.112	-0.648	0.02
23.1	0.228	0.03	0.032	-0.034	0.006	-0.308	-0.112	-0.648	-0.18
23.2	0.128	-0.07	-0.068	-0.034	0.006	-0.208	-0.212	-0.848	-0.08
23.3	0.228	-0.07	0.132	0.066	-0.094	-0.208	-0.212	-0.848	-0.28
23.4	0.228	0.03	0.032	0.066	0.006	-0.308	-0.112	-0.748	0.02
23.5	0.228	-0.07	0.032	-0.034	0.006	-0.208	-0.112	-0.748	-0.08
23.6	0.228	0.03	0.032	0.066	0.106	-0.208	-0.112	-0.648	-0.08
23.7	0.328	0.03	0.132	-0.034	-0.094	-0.208	0.088	-0.548	-0.08
23.8	0.228	0.03	0.032	-0.034	0.006	-0.308	-0.012	-0.548	0.02
23.9	0.328	0.03	0.132	-0.034	0.006	-0.208	-0.012	-0.648	-0.08
24.0	0.328	0.03	0.132	-0.034	-0.094	-0.308	0.088	-0.648	-0.08
24.1	0.328	0.03	0.132	-0.134	0.006	-0.308	-0.012	-0.648	-0.18
24.2	0.328	0.03	0.132	-0.034	0.006	-0.208	-0.012	-0.448	-0.08
24.3	0.428	0.23	0.232	-0.034	0.006	-0.208	-0.012	-0.548	-0.08
24.4	0.228	0.13	0.132	-0.034	-0.094	-0.308	-0.112	-0.748	-0.08
24.5	0.328	0.13	0.032	-0.034	0.006	-0.208	0.088	-0.548	-0.18
24.6	0.328	0.13	-0.068	-0.234	0.106	-0.108	-0.112	-0.648	-0.08
24.7	0.128	0.03	0.132	-0.034	0.006	-0.308	-0.012	-0.548	-0.18
24.8	0.228	0.13	0.032	-0.134	0.006	-0.208	-0.012	-0.548	-0.18
24.9	0.328	0.13	0.132	-0.034	0.006	-0.208	-0.012	-0.548	-0.18
25.0	0.328	0.23	0.032	-0.134	-0.094	-0.208	-0.012	-0.548	-0.18
25.1	0.328	0.13	0.032	-0.134	0.006	-0.308	-0.012	-0.548	-0.18
25.2	0.128	0.13	0.032	-0.134	-0.094	-0.208	-0.012	-0.548	-0.28
25.3	0.228	0.13	-0.068	-0.134	0.006	-0.208	-0.012	-0.448	-0.08
25.4	0.228	0.03	0.032	-0.034	-0.094	-0.208	-0.112	-0.548	-0.18
25.5	0.228	0.13	0.032	-0.134	0.006	-0.208	-0.212	-0.648	-0.18
25.6	0.228	0.13	-0.068	-0.034	-0.094	-0.208	-0.112	-0.648	-0.18
25.7	0.228	0.03	0.032	-0.134	-0.194	-0.308	-0.212	-0.548	-0.08
25.8	0.328	0.23	-0.068	-0.134	-0.094	-0.208	-0.112	-0.548	-0.08
25.9	0.228	0.03	-0.068	-0.234	0.106	-0.108	-0.112	-0.548	0.02
26.0	0.328	0.13	0.132	-0.034	-0.094	-0.208	-0.212	-0.548	0.02
26.1	0.328	0.23	0.032	-0.134	-0.094	-0.208	-0.112	-0.548	0.02
26.2	0.328	0.13	0.032	-0.134	-0.194	-0.208	-0.212	-0.648	-0.08
26.3	0.428	0.23	0.032	-0.034	0.006	-0.208	-0.212	-0.548	0.02
26.4	0.228	0.03	0.032	-0.134	0.006	-0.108	-0.212	-0.548	0.02
26.5	0.328	0.03	0.132	-0.034	-0.094	-0.208	-0.212	-0.548	0.02
26.6	0.328	0.13	0.132	-0.134	-0.094	-0.208	-0.112	-0.448	0.02
26.7	0.428	0.13	0.132	-0.034	0.006	-0.108	-0.112	-0.548	0.12
26.8	0.328	0.03	0.032	-0.134	-0.094	-0.108	-0.212	-0.648	0.02
26.9	0.428	0.13	0.032	-0.134	0.006	-0.208	-0.112	-0.448	0.02
27.0	0.328	0.13	0.132	-0.134	-0.094	-0.108	-0.312	-0.548	0.02
27.1	0.328	0.13	0.032	-0.134	0.006	-0.208	-0.112	-0.448	0.02
27.2	0.428	0.13	0.032	-0.234	-0.094	-0.208	-0.112	-0.548	0.12
27.3	0.228	0.03	0.132	-0.134	0.006	-0.208	-0.212	-0.548	0.12
27.4	0.428	0.13	-0.068	-0.234	0.006	-0.008	-0.112	-0.548	0.12
27.5	0.328	0.03	0.032	-0.234	0.006	-0.208	-0.112	-0.448	0.12
27.6	0.228	0.03	0.032	-0.134	0.006	-0.108	-0.112	-0.448	0.12
27.7	0.228	-0.07	0.132	-0.134	-0.094	-0.108	-0.012	-0.548	0.02
27.8	0.328	0.03	-0.068	-0.234	0.006	-0.108	-0.012	-0.448	0.02
27.9	0.328	0.03	0.032	-0.134	0.006	-0.108	-0.012	-0.548	0.02
28.0	0.228	-0.07	0.032	-0.234	0.106	-0.108	-0.012	-0.448	-0.08
28.1	0.128	-0.17	-0.068	-0.234	0.106	-0.008	0.088	-0.448	0.02
28.2	0.228	-0.07	0.132	-0.034	0.006	-0.108	0.088	-0.448	0.12
28.3	0.228	-0.07	0.032	-0.234	0.106	-0.008	-0.012	-0.548	-0.08
28.4	0.228	-0.07	-0.068	-0.134	-0.094	-0.208	-0.012	-0.548	0.12
28.5	0.128	-0.17	0.032	-0.134	0.106	-0.008	0.188	-0.448	0.02
28.6	0.228	0.03	0.032	-0.134	0.106	-0.108	-0.012	-0.548	0.12
28.7	0.128	-0.07	0.132	-0.134	0.006	-0.208	-0.012	-0.448	0.12
28.8	0.128	-0.17	0.032	-0.134	0.006	-0.108	-0.112	-0.648	0.02
28.9	0.328	0.03	0.232	0.066	0.206	-0.008	-0.012	-0.548	0.12
29.0	0.128	-0.07	0.032	-0.134	0.006	-0.208	-0.012	-0.548	0.02
29.1	0.228	-0.07	0.132	-0.034	0.006	-0.108	-0.012	-0.548	0.12
29.2	0.028	-0.17	0.232	0.066	0.106	-0.108	-0.112	-0.548	0.02
29.3	0.028	-0.17	0.132	-0.034	0.006	-0.208	-0.012	-0.548	0.02
29.4	0.228	-0.07	0.132	-0.034	0.106	-0.108	-0.012	-0.548	0.12
29.5	0.228	-0.07	0.232	0.066	0.106	-0.108	-0.112	-0.548	0.02
29.6	0.128	-0.17	0.132	0.066	0.106	-0.108	-0.012	-0.648	0.12
29.7	0.128	-0.17	0.132	0.066	0.106	-0.108	-0.012	-0.648	0.12
29.8	0.228	-0.07	0.132	-0.034	0.106	-0.208	-0.012	-0.548	0.12
29.9	0.128	-0.17	0.232	0.066	0.106	-0.108	-0.012	-0.548	0.02
30.0	0.128	-0.27	0.132	0.066	0.106	-0.108	-0.112	-0.648	0.12
30.1	0.128	-0.17	0.232	0.166	0.106	-0.208	-0.112	-0.448	0.12
30.2	0.128	-0.17	0.132	0.066	0.006	-0.208	-0.112	-0.648	0.02
30.3	0.128	-0.17	0.032	-0.034	0.006	-0.208	-0.112	-0.648	0.02
30.4	0.128	-0.17	0.132	0.166	0.106	-0.208	-0.112	-0.448	0.02
30.5	0.128	-0.27	0.232	0.166	0.106	-0.208	-0.112	-0.648	0.12
30.6	0.128	-0.17	0.032	0.166	0.006	-0.108	-0.112	-0.648	0.02
30.7	0.028	-0.27	0.232	0.166	0.106	-0.108	-0.012	-0.548	0.02
30.8	0.128	-0.27	0.132	0.066	0.006	-0.108	-0.112	-0.548	0.02
30.9	0.128	-0.07	0.132	0.066	0.006	-0.108	-0.112	-0.448	-0.08
31.0	0.228	-0.17	0.232	0.266	0.006	-0.208	-0.112	-0.448	0.12
31.1	0.128	-0.17	0.132	0.066	0.106	-0.108	-0.012	-0.548	0.02
31.2	0.128	-0.17	0.132	0.066	-0.094	-0.208	-0.112	-0.548	0.02
31.3	0.128	-0.37	0.132	0.166	0.006	-0.208	-0.212	-0.548	0.12
31.4	0.128	-0.17	0.132	0.166	0.106	-0.108	-0.012	-0.448	-0.08
31.5	0.128	-0.17	0.232	0.066	-0.094	-0.208	-0.012	-0.548	0.02
31.6	0.228	-0.17	0.032	-0.034	0.006	-0.108	-0.212	-0.548	-0.08
31.7	0.228	-0.17	0.132	0.166	0.006	-0.208	-0.112	-0.548	-0.08
31.8	0.028	-0.17	0.132	0.166	-0.094	-0.208	-0.012	-0.448	-0.08
31.9	0.128	-0.17	0.232	0.166	0.006	-0.108	-0.012	-0.448	0.02
32.0	0.128	-0.17	0.232	0.166	0.006	-0.108	-0.112	-0.548	-0.18
32.1	0.028	-0.17	0.132	0.166	0.006	-0.108	-0.112	-0.648	-0.08
32.2	0.128	-0.17	0.032	0.066	0.006	-0.108	-0.012	-0.448	-0.08
32.3	0.128	-0.07	0.132	0.166	-0.094	-0.208	-0.012	-0.448	-0.08
32.4	0.128	-0.17	0.132	0.166	0.006	-0.108	-0.012	-0.348	-0.08
32.5	0.128	-0.17	0.132	0.066	0.006	-0.108	-0.112	-0.448	-0.08
32.6	0.128	-0.17	0.132	0.166	-0.094	-0.208	0.088	-0.448	-0.08
32.7	0.228	0.03	0.132	0.166	0.106	-0.008	0.088	-0.448	0.02
32.8	0.128	-0.17	0.032	0.066	0.106	-0.008	0.088	-0.348	-0.18
32.9	0.128	-0.17	0.132	0.166	0.006	-0.108	-0.012	-0.448	-0.08
33.0	0.228	-0.07	0.132	0.166	0.006	-0.108	-0.012	-0.448	0.02
33.1	0.128	-0.17	0.132	0.166	-0.094	-0.208	0.088	-0.348	0.02
33.2	0.228	-0.17	0.132	0.266	0.106	-0.108	-0.012	-0.448	-0.18
33.3	0.228	-0.07	0.132	0.266	0.106	-0.108	0.088	-0.448	-0.08
33.4	0.128	-0.17	0.132	0.166	0.006	-0.108	0.088	-0.248	0.02
33.5	0.128	-0.17	0.132	0.166	0.106	-0.008	-0.012	-0.348	-0.08
33.6	0.228	-0.07	0.032	0.166	0.106	-0.108	0.088	-0.448	-0.18
33.7	0.228	-0.07	0.132	0.266	0.006	-0.208	0.088	-0.348	-0.08
33.8	0.228	-0.17	0.132	0.166	0.006	-0.208	-0.012	-0.348	0.02
33.9	0.228	-0.17	0.032	0.166	0.106	-0.208	0.088	-0.348	0.02
34.0	0.228	-0.07	0.032	0.166	0.106	-0.108	0.088	-0.248	0.02
34.1	0.228	-0.07	0.032	0.166	0.206	-0.108	-0.012	-0.348	-0.08
34.2	0.228	-0.17	0.132	0.266	0.006	-0.108	0.188	-0.248	0.02
34.3	0.228	-0.17	0.032	0.166	0.106	-0.008	0.088	-0.348	0.02
34.4	0.228	-0.27	0.032	0.166	0.206	-0.008	0.088	-0.448	-0.08
34.5	0.328	-0.07	0.232	0.366	0.106	-0.208	0.088	-0.348	-0.08
34.6	0.228	-0.07	0.132	0.366	0.006	-0.208	-0.012	-0.448	-0.08
34.7	0.328	-0.07	0.032	0.166	0.106	-0.108	0.088	-0.348	-0.08
34.8	0.328	-0.17	0.032	0.166	0.106	-0.108	0.088	-0.248	-0.08
34.9	0.228	-0.07	0.132	0.366	0.006	-0.108	-0.112	-0.448	0.02
35.0	0.228	-0.07	0.032	0.266	0.106	-0.208	-0.012	-0.448	-0.08
35.1	0.128	-0.17	0.032	0.166	0.106	-0.108	0.088	-0.248	-0.18
35.2	0.228	-0.17	0.132	0.266	0.006	-0.208	0.088	-0.248	-0.08
35.3	0.328	-0.07	0.132	0.266	0.106	-0.108	0.088	-0.448	-0.08
35.4	0.128	-0.17	0.132	0.266	0.106	-0.108	-0.012	-0.448	-0.08
35.5	0.228	-0.17	0.132	0.266	0.106	-0.108	-0.012	-0.348	-0.28
35.6	0.328	-0.07	0.032	0.166	0.006	-0.208	0.088	-0.348	-0.08
35.7	0.328	0.03	0.132	0.266	0.106	-0.108	0.088	-0.348	-0.18
35.8	0.128	-0.17	0.132	0.266	0.106	-0.008	0.088	-0.348	-0.18
35.9	0.128	-0.17	0.032	0.266	0.106	-0.108	-0.112	-0.448	-0.18
36.0	0.328	-0.07	0.132	0.166	0.006	-0.208	0.088	-0.348	-0.18
36.1	0.228	-0.07	0.132	0.266	0.106	-0.008	0.088	-0.348	-0.08
36.2	0.128	-0.07	0.232	0.366	0.106	-0.008	-0.012	-0.348	-0.18
36.3	0.128	-0.07	0.132	0.266	0.006	-0.108	0.088	-0.248	-0.18
36.4	0.228	-0.17	0.132	0.266	0.006	-0.108	0.088	-0.348	-0.08
36.5	0.228	-0.07	0.332	0.266	0.106	-0.008	0.088	-0.248	-0.18
36.6	0.128	-0.07	0.232	0.266	0.206	-0.008	0.088	-0.348	-0.18
36.7	0.128	-0.07	0.132	0.266	0.006	-0.108	-0.012	-0.348	-0.28
36.8	0.228	0.03	0.132	0.166	0.006	-0.008	-0.012	-0.348	-0.08
36.9	0.228	0.03	0.232	0.166	0.006	-0.108	0.088	-0.248	-0.18
37.0	0.128	-0.07	0.232	0.266	0.206	-0.008	-0.012	-0.348	-0.18
37.1	0.128	-0.17	0.132	0.266	0.006	-0.008	-0.012	-0.348	-0.08
37.2	0.128	-0.07	0.232	0.266	0.006	-0.008	0.088	-0.348	-0.18
37.3	0.128	-0.07	0.132	0.166	0.106	-0.108	-0.012	-0.348	-0.18
37.4	0.128	-0.07	0.132	0.166	0.206	-0.008	-0.012	-0.248	-0.28
37.5	0.128	-0.07	0.232	0.266	0.106	-0.108	0.088	-0.248	-0.28
37.6	0.128	-0.07	0.132	0.066	0.006	-0.008	-0.012	-0.348	-0.18
37.7	0.128	0.03	0.132	0.166	0.106	-0.108	-0.012	-0.348	-0.08
37.8	0.028	-0.07	0.132	0.166	0.106	-0.008	-0.112	-0.348	-0.08
37.9	0.228	-0.07	0.232	0.066	0.106	-0.008	0.088	-0.248	-0.08
38.0	0.128	0.03	0.132	0.066	0.206	-0.008	-0.112	-0.348	-0.18
38.1	0.028	-0.07	0.232	0.166	0.106	-0.108	-0.112	-0.348	-0.18
38.2	0.128	-0.07	0.132	0.166	0.006	-0.108	-0.012	-0.248	0.02
38.3	0.028	0.03	0.232	0.166	0.106	-0.108	-0.112	-0.348	-0.08
38.4	0.028	-0.07	0.132	0.066	0.106	-0.108	-0.012	-0.248	-0.18
38.5	0.128	-0.07	0.132	0.066	0.206	-0.108	-0.012	-0.348	-0.08
38.6	0.128	-0.07	0.332	0.166	0.206	-0.008	-0.012	-0.248	-0.18
38.7	0.128	0.03	0.232	0.166	0.106	-0.108	-0.012	-0.248	-0.08
38.8	-0.072	-0.07	0.132	0.066	0.106	-0.108	-0.012	-0.248	-0.18
38.9	0.028	-0.07	0.132	0.066	0.106	-0.108	-0.012	-0.248	-0.08
39.0	0.128	0.03	0.232	0.066	0.106	-0.008	-0.012	-0.248	-0.08
39.1	0.028	-0.07	0.232	0.166	0.206	-0.108	-0.112	-0.348	-0.08
39.2	0.128	-0.07	0.132	-0.034	0.206	-0.108	-0.012	-0.348	0.02
39.3	0.028	-0.07	0.132	-0.034	0.106	-0.108	-0.112	-0.348	-0.18
39.4	-0.072	-0.07	0.232	0.066	0.106	-0.108	-0.012	-0.148	-0.08
39.5	0.128	0.03	0.132	-0.034	0.206	-0.108	-0.012	-0.348	0.02
39.6	0.128	-0.07	0.132	-0.034	0.206	-0.108	-0.012	-0.348	0.02
39.7	0.128	-0.07	0.232	0.066	0.206	-0.108	-0.012	-0.348	-0.08
39.8	0.028	-0.17	0.232	0.166	0.306	-0.008	-0.012	-0.348	0.02
39.9	0.028	-0.17	0.232	0.066	0.206	-0.108	-0.012	-0.248	0.02
40.0	0.228	-0.07	0.232	-0.034	0.206	-0.108	-0.012	-0.348	0.02
40.1	0.028	-0.17	0.232	-0.034	0.106	-0.208	-0.012	-0.348	0.02
40.2	0.028	-0.17	0.232	0.066	0.306	-0.108	-0.012	-0.448	0.02
40.3	-0.072	-0.27	0.232	0.166	0.206	-0.008	-0.012	-0.248	0.02
40.4	-0.072	-0.27	0.332	0.066	0.206	-0.108	-0.012	-0.348	0.02
40.5	0.028	-0.17	0.232	-0.034	0.106	-0.208	-0.012	-0.448	0.02
40.6	0.028	-0.17	0.232	-0.034	0.306	-0.108	-0.012	-0.448	0.02
40.7	-0.072	-0.27	0.232	0.066	0.306	-0.008	-0.012	-0.348	0.02
40.8	0.028	-0.27	0.332	0.166	0.306	-0.008	-0.112	-0.448	0.02
40.9	-0.072	-0.37	0.232	0.066	0.106	-0.208	-0.112	-0.448	0.02
41.0	0.028	-0.27	0.232	-0.034	0.306	-0.108	-0.012	-0.448	0.12
41.1	-0.072	-0.27	0.332	-0.034	0.306	-0.108	-0.112	-0.548	0.12
41.2	-0.072	-0.27	0.332	0.066	0.306	-0.008	-0.012	-0.348	0.02
41.3	0.028	-0.27	0.232	0.066	0.306	-0.008	-0.112	-0.448	0.02
41.4	-0.072	-0.37	0.332	0.066	0.206	-0.208	-0.112	-0.448	0.02
41.5	-0.072	-0.37	0.332	0.166	0.306	-0.108	-0.112	-0.548	0.02
41.6	-0.072	-0.27	0.332	0.166	0.406	-0.008	-0.112	-0.448	0.02
41.7	-0.072	-0.27	0.232	0.066	0.306	-0.008	-0.012	-0.348	0.22
41.8	0.028	-0.27	0.232	-0.034	0.206	-0.108	-0.112	-0.448	0.12
41.9	0.028	-0.37	0.332	0.166	0.206	-0.208	-0.112	-0.548	0.02
42.0	-0.072	-0.27	0.332	0.166	0.306	-0.108	-0.112	-0.548	0.02
42.1	-0.072	-0.27	0.332	0.166	0.406	-0.008	-0.112	-0.448	0.12
42.2	0.028	-0.27	0.332	0.066	0.406	-0.008	-0.012	-0.348	0.12
42.3	0.028	-0.27	0.132	0.066	0.206	-0.208	-0.012	-0.448	0.02
42.4	-0.072	-0.37	0.332	0.166	0.206	-0.208	-0.112	-0.548	0.02
42.5	-0.072	-0.27	0.332	0.166	0.306	-0.108	-0.112	-0.448	0.12
42.6	-0.072	-0.27	0.332	0.166	0.306	-0.108	-0.112	-0.448	0.12
42.7	0.028	-0.17	0.132	0.166	0.406	-0.008	0.088	-0.448	0.12
42.8	0.028	-0.17	0.232	0.066	0.306	-0.008	-0.012	-0.448	0.02
42.9	0.028	-0.17	0.232	0.066	0.206	-0.108	-0.112	-0.548	0.02
43.0	-0.072	-0.17	0.332	0.166	0.306	-0.108	-0.112	-0.448	0.22
43.1	-0.072	-0.17	0.232	0.166	0.306	-0.108	-0.112	-0.448	0.12
43.2	0.028	-0.17	0.132	0.166	0.306	-0.108	-0.012	-0.548	0.12
43.3	0.028	-0.17	0.232	0.066	0.306	-0.008	-0.012	-0.448	0.02
43.4	0.028	-0.07	0.332	0.166	0.106	-0.108	-0.112	-0.448	0.12
43.5	0.028	-0.17	0.332	0.266	0.306	-0.108	-0.112	-0.448	0.12
43.6	0.128	-0.17	0.132	0.166	0.306	-0.108	-0.012	-0.448	0.02
43.7	0.128	-0.07	0.232	0.166	0.306	-0.108	-0.012	-0.448	0.02
43.8	0.028	-0.07	0.232	0.066	0.306	-0.008	-0.012	-0.448	0.02
43.9	0.028	-0.07	0.232	0.166	0.306	-0.008	-0.112	-0.448	0.12
44.0	0.028	-0.07	0.232	0.166	0.306	-0.008	-0.012	-0.448	0.12
44.1	0.128	-0.07	0.132	0.166	0.306	-0.008	-0.012	-0.448	0.02
44.2	0.128	-0.07	0.132	0.166	0.306	-0.008	-0.112	-0.448	0.02
44.3	0.128	0.03	0.132	-0.034	0.306	-0.008	-0.112	-0.448	0.02
44.4	0.028	-0.07	0.132	0.066	0.206	-0.108	-0.112	-0.548	0.12
44.5	0.128	0.03	0.232	0.166	0.206	-0.008	0.088	-0.448	0.12
44.6	0.128	-0.07	0.232	0.166	0.406	0.092	-0.012	-0.348	0.02
44.7	0.128	-0.07	0.032	0.066	0.406	-0.008	-0.112	-0.448	-0.08
44.8	0.128	-0.07	0.032	0.166	0.306	-0.008	-0.112	-0.448	0.02
44.9	0.128	-0.07	0.132	0.066	0.406	0.092	-0.012	-0.448	-0.08
45.0	0.128	-0.07	0.032	-0.034	0.306	-0.008	0.088	-0.348	0.02
45.1	0.128	-0.07	0.032	0.066	0.306	0.092	-0.012	-0.348	0.12
45.2	0.028	-0.17	0.132	0.066	0.306	-0.008	-0.112	-0.448	0.02
45.3	0.228	-0.07	0.132	0.066	0.406	0.092	-0.112	-0.448	0.02
45.4	0.128	-0.07	0.032	0.066	0.406	0.092	-0.012	-0.348	-0.08
45.5	0.128	-0.07	0.032	0.066	0.506	0.192	-0.012	-0.348	0.02
45.6	0.028	-0.17	-0.068	-0.034	0.406	0.092	-0.112	-0.448	0.12
45.7	0.128	-0.17	0.132	0.066	0.306	0.092	-0.112	-0.448	-0.08
45.8	0.128	-0.17	0.032	0.066	0.406	0.092	-0.112	-0.348	-0.08
45.9	0.228	-0.07	0.032	0.066	0.406	0.092	-0.012	-0.348	0.02
46.0	0.128	-0.17	0.032	-0.034	0.406	0.092	0.088	-0.248	0.12
46.1	0.028	-0.17	0.032	0.066	0.406	0.092	-0.012	-0.448	0.12
46.2	0.128	-0.17	0.032	0.066	0.406	0.092	-0.112	-0.348	-0.08
46.3	0.128	-0.17	0.032	0.066	0.406	0.092	-0.012	-0.348	0.02
46.4	0.128	-0.17	-0.068	0.066	0.506	0.192	-0.012	-0.348	0.02
46.5	0.128	-0.07	0.032	-0.034	0.406	0.092	-0.012	-0.348	0.02
46.6	0.228	-0.17	0.032	-0.034	0.406	0.092	-0.012	-0.248	0.02
46.7	0.228	-0.17	-0.068	-0.034	0.306	0.092	-0.112	-0.248	0.02
46.8	0.028	-0.27	-0.068	-0.034	0.306	-0.008	-0.012	-0.348	0.02
46.9	0.128	-0.07	-0.068	-0.034	0.306	-0.008	-0.012	-0.348	0.02
47.0	0.228	-0.07	0.032	0.066	0.406	0.092	-0.112	-0.348	0.02
47.1	0.128	-0.17	-0.068	-0.034	0.406	0.192	-0.012	-0.248	0.12
47.2	0.128	-0.27	0.032	-0.034	0.506	0.092	-0.012	-0.248	0.12
47.3	0.128	-0.17	-0.068	-0.034	0.406	0.092	-0.012	-0.248	0.02
47.4	0.228	-0.07	-0.068	-0.034	0.306	-0.008	-0.112	-0.348	0.12
47.5	0.228	-0.07	0.132	0.066	0.306	-0.008	-0.012	-0.248	0.22
47.6	0.128	-0.17	0.032	0.066	0.306	-0.008	-0.012	-0.248	0.12
47.7	0.328	0.03	-0.068	-0.034	0.506	0.092	0.088	-0.248	0.12
47.8	0.328	0.03	0.032	-0.034	0.406	0.092	0.088	-0.348	0.12
47.9	0.128	-0.07	0.032	-0.034	0.306	-0.008	-0.012	-0.348	0.02
48.0	0.128	-0.17	-0.068	-0.134	0.306	-0.008	-0.112	-0.348	0.12
48.1	0.228	-0.07	-0.068	0.066	0.306	-0.008	-0.012	-0.348	0.12
48.2	0.328	0.03	-0.068	0.066	0.406	-0.008	-0.012	-0.348	0.12
48.3	0.328	0.03	0.032	-0.034	0.406	-0.008	0.088	-0.148	0.22
48.4	0.228	-0.07	0.032	0.066	0.306	-0.108	-0.012	-0.148	0.12
48.5	0.328	-0.07	-0.068	-0.034	0.306	-0.008	-0.012	-0.348	0.12
48.6	0.228	0.03	-0.168	-0.034	0.306	-0.008	-0.012	-0.348	0.22
48.7	0.228	0.03	0.032	0.066	0.306	-0.008	-0.012	-0.348	0.22
48.8	0.228	0.03	0.032	0.066	0.406	-0.008	-0.012	-0.348	0.22
48.9	0.328	0.13	0.032	-0.034	0.406	-0.108	-0.012	-0.248	0.12
49.0	0.328	0.03	-0.068	-0.034	0.306	-0.008	-0.012	-0.248	0.12
49.1	0.228	0.03	0.032	-0.034	0.206	-0.108	-0.012	-0.248	0.22
49.2	0.328	0.03	-0.068	-0.034	0.306	-0.108	-0.012	-0.348	0.32
49.3	0.228	-0.07	-0.068	-0.034	0.406	0.092	-0.012	-0.348	0.22
49.4	0.328	0.13	-0.068	-0.034	0.406	-0.008	0.088	-0.248	0.22
49.5	0.328	0.03	0.032	-0.034	0.306	-0.108	0.188	-0.148	0.12
49.6	0.228	0.03	0.032	-0.034	0.306	-0.108	-0.012	-0.248	0.12
49.7	0.228	0.03	0.032	-0.034	0.406	-0.008	-0.012	-0.248	0.22
49.8	0.328	0.03	-0.068	-0.034	0.406	-0.008	0.088	-0.148	0.32
49.9	0.228	0.03	-0.168	-0.134	0.406	-0.108	0.088	-0.248	0.22
50.0	0.328	0.13	0.032	-0.134	0.306	-0.108	0.088	-0.248	0.22
50.1	0.228	0.03	0.032	-0.034	0.306	-0.108	-0.012	-0.348	0.22
50.2	0.228	0.03	0.032	-0.034	0.306	-0.108	-0.112	-0.348	0.32
50.3	0.128	-0.07	-0.068	-0.134	0.306	-0.208	0.088	-0.148	0.12
50.4	0.228	0.03	0.032	-0.234	0.306	-0.008	0.088	-0.148	0.12
50.5	0.228	0.03	0.032	-0.134	0.306	-0.008	0.088	-0.248	0.12
50.6	0.328	0.13	0.032	-0.034	0.306	-0.008	0.088	-0.248	0.22
50.7	0.228	0.13	0.032	-0.034	0.306	-0.108	0.188	-0.248	0.32
50.8	0.128	-0.07	0.032	-0.034	0.206	-0.208	0.088	-0.148	0.32
50.9	0.128	-0.07	0.032	-0.234	0.206	-0.108	0.088	-0.148	0.22
51.0	0.228	0.03	0.032	-0.134	0.206	-0.108	0.088	-0.148	0.12
51.1	0.228	0.03	0.032	-0.134	0.206	-0.108	0.088	-0.248	0.12
51.2	0.228	0.03	0.132	-0.034	0.206	-0.108	0.188	-0.148	0.22
51.3	0.028	-0.07	0.032	-0.134	0.206	-0.208	0.088	-0.248	0.32
51.4	0.228	0.03	0.032	-0.234	0.206	-0.208	-0.012	-0.248	0.22
51.5	0.228	0.03	0.032	-0.134	0.306	-0.108	0.088	-0.148	0.22
51.6	0.228	0.03	0.132	-0.134	0.206	-0.108	0.188	-0.248	0.22
51.7	0.228	0.03	0.232	-0.034	0.206	-0.108	0.088	-0.248	0.22
51.8	0.228	0.03	0.132	-0.134	0.206	-0.108	0.088	-0.248	0.22
51.9	0.228	0.03	0.032	-0.134	0.306	-0.008	-0.012	-0.248	0.12
52.0	0.128	-0.17	0.032	-0.134	0.306	-0.108	0.088	-0.348	0.22
52.1	0.228	0.03	0.132	-0.134	0.306	-0.108	0.188	-0.148	0.22
52.2	0.228	0.03	0.232	-0.034	0.206	-0.108	0.088	-0.248	0.22
52.3	0.328	0.03	0.132	-0.134	0.206	-0.108	0.088	-0.248	0.22
52.4	0.228	-0.07	0.132	-0.134	0.206	-0.108	0.188	-0.248	0.32
52.5	0.228	0.03	0.132	-0.134	0.206	-0.108	0.088	-0.148	0.12
52.6	0.228	0.03	0.232	-0.134	0.206	-0.208	0.088	-0.248	0.22
52.7	0.328	0.03	0.132	-0.134	0.306	-0.108	0.088	-0.248	0.22
52.8	0.328	0.03	0.132	-0.134	0.306	-0.108	0.088	-0.248	0.22
52.9	0.328	0.03	0.132	-0.134	0.206	-0.108	0.188	-0.148	0.22
53.0	0.128	-0.07	0.132	-0.134	0.206	-0.108	0.088	-0.148	0.12
53.1	0.328	0.03	0.332	-0.034	0.206	-0.108	0.088	-0.248	0.12
53.2	0.328	0.03	0.232	-0.134	0.206	-0.208	0.088	-0.248	0.12
53.3	0.328	0.03	0.232	-0.134	0.306	-0.108	0.188	-0.248	0.22
53.4	0.328	0.03	0.132	-0.134	0.306	-0.108	0.188	-0.248	0.32
53.5	0.328	0.03	0.232	-0.034	0.206	-0.008	-0.012	-0.248	0.12
53.6	0.228	0.03	0.232	-0.034	0.106	-0.208	0.088	-0.148	0.12
53.7	0.328	0.03	0.232	-0.034	0.206	-0.208	0.188	-0.248	0.12
53.8	0.328	0.03	0.232	-0.134	0.206	-0.108	0.088	-0.348	0.22
53.9	0.428	0.13	0.132	-0.234	0.306	-0.008	0.088	-0.248	0.12
54.0	0.328	0.03	0.232	-0.134	0.206	-0.108	-0.012	-0.248	0.12
54.1	0.228	-0.07	0.232	-0.034	0.206	-0.208	-0.012	-0.248	0.12
54.2	0.328	0.03	0.232	-0.034	0.206	-0.108	0.088	-0.248	0.12
54.3	0.328	0.03	0.132	-0.134	0.206	-0.108	0.188	-0.148	-0.08
54.4	0.328	0.13	0.132	-0.134	0.206	-0.108	0.088	-0.348	0.02
54.5	0.228	0.03	0.232	-0.134	0.206	-0.108	-0.012	-0.248	0.02
54.6	0.228	-0.07	0.232	-0.034	0.206	-0.108	0.088	-0.248	0.12
54.7	0.228	-0.07	0.232	-0.134	0.206	-0.108	0.088	-0.248	-0.08
54.8	0.228	0.03	0.232	-0.134	0.206	-0.108	0.088	-0.248	0.02
54.9	0.228	0.03	0.132	-0.134	0.206	-0.108	0.088	-0.348	0.02
55.0	0.228	0.03	0.132	-0.234	0.206	-0.108	0.088	-0.348	0.02
55.1	0.228	-0.07	0.232	-0.134	0.206	-0.108	0.088	-0.248	-0.08
55.2	0.328	0.03	0.232	-0.134	0.206	-0.208	0.088	-0.248	-0.08
55.3	0.228	0.03	0.132	-0.134	0.206	-0.108	0.088	-0.248	-0.08
55.4	0.228	0.03	0.132	-0.134	0.206	-0.108	0.088	-0.248	0.02
55.5	0.228	0.03	0.132	-0.134	0.206	-0.108	0.088	-0.348	0.02
55.6	0.128	-0.07	0.132	-0.034	0.206	-0.108	0.088	-0.248	0.02
55.7	0.328	0.03	0.232	-0.134	0.106	-0.308	0.088	-0.248	-0.08
55.8	0.228	0.13	0.232	-0.134	0.206	-0.108	0.088	-0.248	0.02
55.9	0.228	0.03	0.232	-0.134	0.206	-0.108	0.188	-0.248	0.02
56.0	0.128	-0.07	0.132	-0.134	0.206	-0.108	0.088	-0.348	0.02
56.1	0.128	-0.07	0.132	-0.034	0.306	-0.108	-0.012	-0.448	0.02
56.2	0.328	0.03	0.132	-0.134	0.206	-0.108	0.088	-0.248	0.02
56.3	0.228	0.13	0.132	-0.134	0.106	-0.208	0.088	-0.248	0.02
56.4	0.228	0.13	0.232	-0.134	0.206	-0.108	0.088	-0.248	-0.08
56.5	0.228	0.13	0.232	-0.134	0.306	-0.108	0.088	-0.348	-0.08
56.6	0.128	0.03	0.132	-0.134	0.206	-0.108	0.088	-0.348	0.02
56.7	0.228	0.03	0.232	-0.034	0.206	-0.108	-0.012	-0.448	-0.08
56.8	0.228	-0.07	0.232	-0.034	0.206	-0.208	-0.012	-0.348	0.02
56.9	0.128	0.03	0.132	-0.134	0.106	-0.308	0.088	-0.248	0.02
57.0	0.128	0.03	0.232	-0.034	0.206	-0.208	0.088	-0.248	-0.08
57.1	0.128	0.03	0.232	-0.034	0.306	-0.108	0.088	-0.348	-0.08
57.2	0.128	0.03	0.232	-0.034	0.306	-0.108	0.088	-0.348	0.02
57.3	0.228	0.03	0.232	0.066	0.206	-0.108	0.088	-0.348	0.12
57.4	0.228	-0.07	0.132	-0.134	0.306	-0.108	-0.012	-0.348	0.12
57.5	0.028	-0.17	0.132	-0.134	0.306	-0.108	-0.112	-0.448	0.02
57.6	0.028	-0.17	0.132	-0.134	0.206	-0.208	0.088	-0.348	-0.08
57.7	0.128	0.03	0.132	-0.134	0.206	-0.208	0.088	-0.348	-0.08
57.8	0.128	0.03	0.232	-0.034	0.306	-0.108	0.088	-0.348	0.02
57.9	0.228	0.03	0.232	0.066	0.306	-0.108	-0.012	-0.248	0.12
58.0	0.228	0.03	0.132	-0.034	0.306	-0.108	-0.012	-0.348	0.12
58.1	0.228	-0.07	0.132	-0.034	0.206	-0.208	-0.112	-0.448	0.02
58.2	0.028	-0.17	0.132	-0.034	0.206	-0.208	0.088	-0.348	0.12
58.3	0.128	-0.07	0.132	-0.134	0.306	-0.108	0.088	-0.348	0.02
58.4	0.228	0.03	0.132	-0.134	0.406	-0.008	0.088	-0.248	0.12
58.5	0.228	0.03	0.232	-0.034	0.406	-0.108	-0.012	-0.248	0.12
58.6	0.228	-0.07	0.232	-0.034	0.406	-0.108	-0.112	-0.348	0.12
58.7	0.128	-0.17	0.232	-0.034	0.306	-0.208	-0.012	-0.248	0.12
58.8	0.028	-0.17	0.132	-0.034	0.206	-0.108	0.088	-0.248	0.12
58.9	0.128	-0.07	0.232	-0.034	0.306	-0.108	0.088	-0.348	0.12
59.0	0.128	-0.07	0.232	-0.134	0.306	-0.108	0.088	-0.248	0.02
59.1	0.128	-0.07	0.132	-0.034	0.406	-0.108	-0.012	-0.348	0.12
59.2	0.228	0.03	0.132	-0.034	0.306	-0.208	-0.112	-0.348	0.12
59.3	0.028	-0.07	0.132	-0.034	0.306	-0.108	-0.112	-0.348	0.02
59.4	0.128	-0.07	0.132	-0.134	0.306	-0.108	0.088	-0.248	0.12
59.5	0.128	-0.07	0.232	-0.034	0.406	-0.008	0.088	-0.148	0.12
59.6	0.128	-0.07	0.232	0.066	0.406	-0.008	0.088	-0.148	0.12
59.7	0.128	-0.07	0.132	0.066	0.406	-0.008	-0.012	-0.248	0.02
59.8	0.128	-0.07	0.132	-0.034	0.306	-0.008	-0.012	-0.348	-0.08
59.9	0.028	-0.07	0.132	-0.134	0.306	-0.108	-0.012	-0.248	0.12
60.0	0.128	-0.07	0.232	0.066	0.406	-0.108	-0.012	-0.248	0.12
60.1	0.128	-0.07	0.232	0.066	0.406	-0.108	0.088	-0.148	0.12
60.2	0.128	-0.07	0.132	0.066	0.306	-0.108	0.188	-0.148	0.12
60.3	0.128	-0.07	0.032	-0.034	0.306	-0.008	0.088	-0.248	0.12
60.4	0.028	-0.17	0.132	-0.034	0.306	-0.008	-0.012	-0.348	0.12
60.5	0.128	-0.07	0.132	0.066	0.306	-0.008	-0.012	-0.248	0.02
60.6	0.128	-0.07	0.232	0.066	0.306	-0.008	-0.012	-0.248	0.12
60.7	0.128	-0.07	0.232	0.066	0.406	-0.008	0.188	-0.148	0.22
60.8	0.128	-0.07	0.032	-0.034	0.306	-0.008	0.188	-0.148	0.12
60.9	0.228	0.03	0.132	-0.034	0.306	-0.008	0.088	-0.048	0.02
61.0	0.128	-0.07	0.232	0.066	0.306	-0.008	0.088	-0.148	0.02
61.1	0.128	-0.07	0.232	0.166	0.306	-0.008	0.088	-0.148	0.02
61.2	0.228	0.03	0.232	0.166	0.306	-0.008	0.088	-0.248	0.02
61.3	0.128	0.03	0.132	-0.034	0.406	0.092	0.088	-0.248	0.22
61.4	0.228	0.03	0.132	-0.034	0.406	0.092	0.188	-0.048	0.22
61.5	0.128	-0.07	0.232	0.166	0.306	0.092	0.088	-0.148	0.22
61.6	0.128	-0.07	0.232	0.166	0.306	0.092	0.088	-0.148	0.12
61.7	0.128	-0.07	0.232	0.166	0.406	0.092	0.088	-0.248	0.02
61.8	0.228	0.03	0.132	0.066	0.306	-0.108	0.088	-0.148	0.12
61.9	0.328	0.13	0.132	-0.034	0.306	-0.008	0.088	-0.248	0.12
62.0	0.228	-0.07	0.132	0.066	0.406	0.092	0.188	-0.148	0.12
62.1	0.128	-0.07	0.132	0.066	0.306	0.092	0.188	-0.148	0.12
62.2	0.128	-0.07	0.232	0.166	0.406	0.092	0.088	-0.048	0.12
62.3	0.128	-0.07	0.132	0.066	0.406	0.092	-0.012	-0.148	0.12
62.4	0.228	0.03	0.132	0.166	0.306	-0.008	0.088	-0.148	0.22
62.5	0.328	0.13	0.132	0.166	0.306	0.092	0.088	-0.248	0.12
62.6	0.228	-0.07	0.232	0.066	0.406	0.092	0.088	-0.248	0.02
62.7	0.228	-0.07	0.132	0.066	0.406	0.092	-0.112	-0.348	0.12
62.8	0.228	-0.07	0.132	0.066	0.406	0.092	-0.112	-0.348	0.22
62.9	0.228	-0.07	0.232	0.266	0.306	-0.008	0.088	-0.148	0.22
63.0	0.228	-0.07	0.232	0.266	0.306	0.092	0.088	-0.248	0.22
63.1	0.228	0.03	0.132	0.166	0.306	0.092	0.088	-0.248	0.22
63.2	0.228	0.03	0.232	0.166	0.306	0.092	-0.012	-0.348	0.02
63.3	0.228	-0.07	0.132	0.166	0.406	0.192	0.088	-0.348	0.12
63.4	0.228	-0.07	0.132	0.166	0.306	-0.008	-0.012	-0.248	0.12
63.5	0.228	-0.07	0.132	0.166	0.306	0.092	0.088	-0.248	0.12
63.6	0.228	-0.07	0.232	0.166	0.306	0.092	-0.012	-0.348	0.12
63.7	0.228	-0.07	0.232	0.166	0.306	0.092	0.088	-0.348	0.02
63.8	0.228	-0.17	0.232	0.166	0.406	0.092	0.088	-0.348	0.12
63.9	0.228	-0.07	0.132	0.266	0.506	0.192	-0.012	-0.348	0.12
64.0	0.228	-0.07	0.132	0.166	0.306	0.092	-0.112	-0.348	0.02
64.1	0.228	-0.07	0.132	0.166	0.306	0.092	-0.012	-0.348	0.02
64.2	0.228	-0.07	0.232	0.166	0.306	0.092	-0.012	-0.448	0.12
64.3	0.128	-0.17	0.132	0.066	0.306	0.092	0.088	-0.348	0.02
64.4	0.128	-0.07	0.132	0.166	0.406	0.092	0.088	-0.348	0.02
64.5	0.228	-0.07	0.132	0.166	0.406	0.092	0.188	-0.348	0.02
64.6	0.228	-0.07	0.232	0.166	0.406	0.092	0.088	-0.248	0.02
64.7	0.228	-0.07	0.232	0.166	0.306	0.092	-0.012	-0.348	0.12
64.8	0.128	-0.17	0.232	0.266	0.306	0.092	-0.012	-0.448	0.02
64.9	0.128	-0.17	0.232	0.266	0.306	0.092	-0.012	-0.448	0.12
65.0	0.128	-0.27	0.132	0.166	0.206	-0.008	0.088	-0.448	0.02
65.1	0.228	-0.27	0.132	0.166	0.406	0.092	0.088	-0.448	0.02
65.2	0.328	-0.07	0.132	0.066	0.406	0.192	0.088	-0.348	0.12
65.3	0.228	-0.07	0.232	0.266	0.406	0.192	0.088	-0.348	0.12
65.4	0.128	-0.17	0.232	0.266	0.406	0.092	0.088	-0.348	0.02
65.5	0.128	-0.17	0.232	0.266	0.306	0.092	0.088	-0.448	0.02
65.6	0.228	-0.17	0.132	0.166	0.306	0.092	0.088	-0.448	0.12
65.7	0.228	-0.27	0.232	0.166	0.306	0.092	0.088	-0.448	0.12
65.8	0.128	-0.17	0.232	0.166	0.406	-0.008	0.088	-0.448	0.02
65.9	0.228	-0.07	0.232	0.166	0.406	0.092	0.188	-0.248	0.02
66.0	0.328	-0.07	0.132	0.166	0.406	0.092	0.088	-0.348	0.02
66.1	0.228	-0.17	0.032	0.066	0.306	-0.008	0.088	-0.348	0.12
66.2	0.228	-0.17	0.132	0.066	0.206	-0.008	0.088	-0.448	0.12
66.3	0.228	-0.07	0.232	0.266	0.306	0.092	0.088	-0.448	0.12
66.4	0.228	-0.07	0.232	0.166	0.306	-0.008	0.088	-0.348	0.12
66.5	0.228	0.03	0.232	0.166	0.306	0.092	-0.012	-0.448	0.02
66.6	0.228	-0.17	0.232	0.166	0.406	0.092	-0.012	-0.448	0.22
66.7	0.228	-0.17	0.232	0.066	0.306	-0.008	-0.112	-0.448	0.12
66.8	0.228	-0.17	0.232	0.166	0.206	-0.008	0.088	-0.348	0.12
66.9	0.228	-0.17	0.132	0.166	0.206	-0.008	0.088	-0.448	0.12
67.0	0.228	-0.17	0.232	0.166	0.306	-0.008	0.088	-0.448	0.12
67.1	0.328	-0.17	0.232	0.166	0.206	-0.108	-0.012	-0.448	0.12
67.2	0.428	0.03	0.332	0.266	0.306	-0.008	-0.012	-0.448	0.22
67.3	0.328	-0.07	0.232	0.166	0.306	-0.008	-0.012	-0.448	0.22
67.4	0.228	-0.17	0.232	0.166	0.306	-0.008	0.188	-0.348	0.02
67.5	0.228	-0.17	0.132	0.166	0.306	0.092	0.188	-0.348	0.02
67.6	0.328	-0.17	0.132	0.066	0.306	0.092	0.088	-0.348	0.12
67.7	0.328	-0.17	0.132	0.066	0.406	-0.008	-0.012	-0.448	0.22
67.8	0.328	-0.07	0.232	0.166	0.406	0.092	-0.012	-0.348	0.22
67.9	0.428	0.03	0.232	0.166	0.306	-0.008	-0.012	-0.348	0.22
68.0	0.228	-0.07	0.232	0.166	0.306	-0.008	-0.012	-0.348	0.22
68.1	0.228	-0.17	0.132	0.166	0.306	-0.008	0.088	-0.448	0.12
68.2	0.228	-0.17	0.132	0.066	0.206	-0.008	0.088	-0.448	0.12
68.3	0.328	-0.07	0.032	-0.034	0.306	0.192	-0.012	-0.448	0.22
68.4	0.328	-0.07	0.032	0.066	0.406	0.192	-0.012	-0.348	0.22
68.5	0.328	-0.07	0.032	0.066	0.306	-0.008	-0.012	-0.348	0.32
68.6	0.328	-0.07	0.032	0.066	0.306	-0.008	0.188	-0.248	0.32
68.7	0.328	-0.07	0.132	0.166	0.306	-0.008	0.088	-0.448	0.32
68.8	0.328	-0.07	0.132	0.066	0.306	-0.008	0.088	-0.448	0.32
68.9	0.428	-0.07	0.032	0.066	0.406	0.092	0.088	-0.448	0.32
69.0	0.428	-0.07	0.032	0.066	0.506	0.192	0.088	-0.448	0.22
69.1	0.528	0.03	-0.068	0.066	0.506	0.192	-0.012	-0.448	0.22
69.2	0.328	-0.07	-0.068	0.066	0.406	0.092	-0.012	-0.348	0.22
69.3	0.328	0.03	-0.068	0.066	0.306	0.092	-0.012	-0.348	0.12
69.4	0.328	0.03	0.032	0.066	0.306	0.092	-0.012	-0.348	0.12
69.5	0.328	0.03	0.032	0.066	0.306	-0.008	0.088	-0.348	0.22
69.6	0.328	0.03	0.032	0.066	0.306	-0.008	0.088	-0.348	0.32
69.7	0.328	0.03	0.032	0.066	0.306	0.092	0.088	-0.448	0.32
69.8	0.428	0.13	0.032	0.066	0.306	0.092	0.088	-0.448	0.32
69.9	0.428	0.13	0.032	0.066	0.406	0.092	-0.112	-0.448	0.32
