# Supplementary material for: Murine T-cell receptor OT-I exhibits imperfect discrimination between foreign and self-antigens
Source: EMBO J. 2025 Nov 26;45(2):394–416. doi: 10.1038/s44318-025-00644-5 (PMC12811252; doi:10.1038/s44318-025-00644-5)
Supplement: Supplementary file 3 — Source data Fig. 1 [file 44318_2025_644_MOESM3_ESM.zip › Figure 1/1c/Stat3 23-07-21 (2nd Sensogram).csv]

time [s]	8	7	6	5	4	3	2	1	8
-30.0	0.242	0.224	-0.012	0.070	-0.044	-0.170	0.114	0.096	0.150
-29.9	0.142	0.124	-0.012	0.070	-0.044	-0.270	0.114	0.096	0.050
-29.8	0.142	0.224	0.088	0.170	0.056	-0.270	0.114	-0.004	0.150
-29.7	0.142	0.224	0.088	0.170	-0.044	-0.370	0.114	-0.004	0.050
-29.6	0.142	0.124	0.088	-0.030	-0.044	-0.270	0.114	0.096	0.150
-29.5	0.142	0.024	0.188	0.170	-0.144	-0.270	0.114	-0.104	0.250
-29.4	0.142	0.024	0.088	0.070	-0.144	-0.270	0.114	0.096	0.250
-29.3	0.142	0.024	0.088	0.070	-0.144	-0.270	0.314	0.296	-0.050
-29.2	0.142	0.124	0.188	0.070	-0.044	-0.270	0.214	0.296	-1.650
-29.1	0.142	0.124	0.088	0.170	-0.144	-0.370	0.314	-1.504	-1.550
-29.0	0.142	0.124	-0.012	0.070	-0.144	-0.170	-1.286	-1.304	-1.750
-28.9	0.142	0.124	-0.112	-0.030	-0.044	-0.270	-1.586	-1.804	-1.850
-28.8	0.142	0.024	-0.012	-0.030	0.156	-2.070	-1.686	-1.704	-1.850
-28.7	0.242	0.124	0.088	-0.030	-0.544	-2.070	-1.786	-1.804	-1.850
-28.6	0.242	0.024	0.188	0.170	-1.644	-2.070	-1.886	-1.904	-1.850
-28.5	0.242	-0.276	0.188	-0.030	-1.944	-2.470	-1.886	-1.904	-1.850
-28.4	0.242	0.224	0.288	-1.530	-0.544	-0.970	-1.986	-1.904	-2.050
-28.3	0.042	-0.176	0.588	-1.730	-0.344	-0.670	-0.886	-0.704	-0.550
-28.2	0.942	-0.676	-0.612	-0.730	-0.244	-0.570	0.014	0.296	0.050
-28.1	1.842	-0.176	0.288	-0.030	0.156	-0.070	0.014	0.296	-0.250
-28.0	1.942	0.124	0.088	-0.230	-0.044	-0.270	0.414	0.696	0.350
-27.9	0.442	0.424	0.188	-0.030	-0.044	-0.270	0.314	0.596	0.350
-27.8	0.242	0.124	-0.212	-0.130	-0.044	-0.270	0.314	0.696	0.250
-27.7	-0.258	0.224	-0.212	-0.130	-0.044	-0.270	0.414	0.696	0.350
-27.6	-0.058	0.124	-0.212	-0.030	-0.044	-0.270	0.314	0.596	0.350
-27.5	0.042	0.224	0.088	0.170	-0.044	-0.270	0.314	0.596	0.350
-27.4	-0.058	0.124	-0.012	0.070	-0.044	-0.170	0.314	0.496	0.350
-27.3	-0.058	0.024	0.088	0.170	0.056	-0.170	0.314	0.496	0.350
-27.2	-0.058	0.024	0.188	0.170	0.056	-0.170	0.214	0.396	0.250
-27.1	-0.058	0.024	0.088	0.170	-0.044	-0.170	0.214	0.496	0.350
-27.0	0.042	0.024	0.188	0.370	-0.044	-0.170	0.114	0.396	0.450
-26.9	0.042	0.124	0.288	0.270	0.056	-0.070	0.214	0.596	0.350
-26.8	-0.058	0.024	0.188	0.170	0.056	-0.070	0.314	0.496	0.250
-26.7	0.042	0.024	0.288	0.170	-0.044	-0.170	0.214	0.396	0.350
-26.6	0.042	-0.076	0.288	0.270	-0.044	-0.070	0.214	0.396	0.350
-26.5	0.042	0.024	0.288	0.270	-0.044	-0.070	0.314	0.496	0.250
-26.4	0.142	0.024	0.088	0.170	0.056	-0.170	0.214	0.396	0.150
-26.3	0.042	0.024	0.188	0.170	-0.144	-0.170	0.314	0.396	0.250
-26.2	0.042	0.024	0.288	0.270	-0.044	-0.070	0.214	0.496	0.250
-26.1	0.142	0.124	0.088	0.170	-0.044	-0.070	0.214	0.396	0.250
-26.0	0.042	0.024	0.088	0.170	0.056	-0.070	0.214	0.396	0.250
-25.9	0.142	0.024	0.188	0.170	-0.144	-0.070	0.214	0.296	0.250
-25.8	0.142	0.124	0.088	0.170	-0.144	-0.070	0.214	0.296	0.250
-25.7	0.142	0.124	0.088	0.170	-0.044	-0.070	0.314	0.396	0.250
-25.6	0.042	0.024	0.088	0.070	-0.044	0.030	0.314	0.396	0.250
-25.5	0.042	0.024	0.188	0.170	-0.044	-0.070	0.214	0.296	0.250
-25.4	0.142	0.124	0.188	0.270	-0.144	-0.070	0.214	0.296	0.250
-25.3	0.142	0.124	0.088	0.170	-0.144	-0.070	0.214	0.196	0.150
-25.2	0.042	0.024	0.088	0.170	-0.044	-0.070	0.214	0.296	0.050
-25.1	0.042	-0.076	0.088	0.270	-0.144	-0.270	0.214	0.196	0.250
-25.0	0.242	0.124	-0.012	0.170	-0.044	-0.170	0.214	0.196	0.150
-24.9	0.142	0.124	-0.012	0.070	-0.144	-0.070	0.214	0.196	0.150
-24.8	0.042	0.024	0.088	0.070	-0.044	-0.070	0.214	0.096	0.150
-24.7	0.142	0.124	0.188	0.270	-0.144	-0.170	0.214	0.196	0.250
-24.6	0.042	0.024	0.088	0.170	-0.144	-0.170	0.214	0.196	0.250
-24.5	0.142	0.024	0.088	0.070	-0.044	-0.070	0.214	0.196	0.150
-24.4	0.142	0.024	-0.012	0.070	-0.144	-0.170	0.114	0.096	0.150
-24.3	0.042	0.024	0.088	0.170	-0.144	-0.170	0.114	-0.004	0.050
-24.2	0.042	0.024	-0.012	0.070	-0.144	-0.170	0.214	0.096	0.050
-24.1	-0.058	-0.076	-0.012	0.070	-0.044	-0.070	0.214	0.096	0.150
-24.0	0.042	-0.076	-0.012	0.070	-0.244	-0.170	0.214	0.096	0.150
-23.9	0.142	0.024	-0.012	-0.030	-0.244	-0.170	0.214	0.096	0.250
-23.8	-0.058	-0.076	-0.112	0.070	-0.244	-0.270	0.214	0.096	0.150
-23.7	-0.058	0.024	-0.012	0.070	-0.044	-0.170	0.314	0.096	0.150
-23.6	0.042	0.024	-0.012	0.070	-0.244	-0.270	0.114	-0.004	0.050
-23.5	-0.058	-0.076	-0.012	0.070	-0.244	-0.170	0.114	-0.004	0.250
-23.4	-0.058	-0.176	-0.012	-0.030	-0.144	-0.170	0.214	-0.004	0.150
-23.3	-0.058	-0.076	-0.012	-0.030	-0.044	-0.070	0.214	0.096	0.150
-23.2	-0.158	-0.076	-0.012	-0.030	-0.144	-0.170	0.214	-0.004	0.150
-23.1	-0.058	-0.076	-0.012	-0.030	-0.144	-0.170	0.214	-0.004	0.150
-23.0	-0.058	0.024	0.088	-0.030	-0.044	-0.070	0.114	-0.004	0.050
-22.9	-0.158	-0.076	0.088	-0.030	-0.044	-0.070	0.114	-0.004	-0.050
-22.8	-0.158	-0.076	-0.012	-0.030	-0.144	-0.170	0.114	-0.104	0.050
-22.7	-0.158	-0.176	-0.012	-0.030	-0.144	-0.170	0.114	-0.104	0.150
-22.6	-0.258	-0.176	-0.012	-0.130	-0.144	-0.170	0.214	0.096	0.150
-22.5	-0.258	-0.176	-0.012	-0.130	-0.044	-0.070	0.214	0.096	0.150
-22.4	-0.258	-0.176	0.088	-0.030	-0.144	0.030	0.214	-0.004	0.150
-22.3	-0.158	-0.076	0.088	-0.030	-0.144	-0.070	0.014	-0.104	0.250
-22.2	-0.158	-0.076	0.088	0.070	-0.144	-0.070	0.014	-0.104	0.250
-22.1	-0.158	-0.076	0.188	0.070	-0.044	-0.070	0.114	-0.004	0.150
-22.0	-0.158	-0.176	0.088	-0.130	-0.044	-0.070	0.114	-0.004	0.050
-21.9	-0.258	-0.176	-0.012	-0.130	-0.144	-0.070	0.114	-0.004	0.150
-21.8	-0.158	-0.176	-0.012	-0.130	-0.044	0.030	0.114	-0.004	0.150
-21.7	-0.058	-0.076	-0.012	-0.130	-0.044	-0.070	0.114	-0.104	0.150
-21.6	-0.058	-0.076	-0.112	-0.230	-0.144	-0.070	0.014	-0.204	0.150
-21.5	-0.058	0.024	-0.012	-0.130	-0.244	-0.070	0.114	-0.104	0.150
-21.4	-0.158	-0.076	-0.012	-0.130	-0.144	0.030	0.014	-0.104	0.150
-21.3	-0.158	0.024	-0.112	-0.130	-0.144	0.030	0.014	-0.004	0.050
-21.2	-0.158	-0.076	-0.112	-0.230	-0.244	0.030	0.014	-0.004	0.050
-21.1	-0.158	-0.076	-0.112	-0.230	-0.244	0.030	0.014	-0.004	0.050
-21.0	-0.058	0.024	-0.112	-0.230	-0.144	-0.070	0.014	-0.104	0.050
-20.9	-0.058	-0.076	-0.012	-0.130	-0.044	0.030	0.014	0.096	0.050
-20.8	-0.258	-0.176	-0.212	-0.230	-0.044	0.030	0.014	0.096	-0.050
-20.7	-0.158	-0.076	-0.212	-0.230	-0.144	-0.070	0.114	0.096	0.050
-20.6	-0.058	-0.076	-0.212	-0.230	-0.244	-0.070	0.114	0.196	0.150
-20.5	-0.158	-0.076	-0.212	-0.130	-0.044	-0.070	0.214	0.396	0.450
-20.4	-0.158	-0.076	-0.212	-0.130	-0.144	-0.070	0.314	0.396	0.550
-20.3	-0.058	-0.176	-0.212	-0.130	0.056	0.130	0.414	0.496	0.750
-20.2	-0.158	-0.176	-0.312	-0.230	0.156	0.330	0.414	0.596	0.750
-20.1	-0.058	-0.076	-0.112	-0.030	0.256	0.530	0.514	0.696	0.850
-20.0	-0.058	-0.076	-0.112	-0.030	0.556	0.630	0.714	0.896	0.850
-19.9	-0.058	-0.076	-0.112	0.070	0.456	0.630	0.914	0.996	0.850
-19.8	0.142	0.024	-0.112	0.170	0.456	0.630	0.814	0.996	0.950
-19.7	0.042	-0.076	-0.212	0.170	0.356	0.630	0.714	0.896	1.050
-19.6	-0.058	0.124	-0.112	0.170	0.256	0.430	0.714	0.896	0.950
-19.5	-0.158	0.124	-0.212	0.070	0.156	0.330	0.714	0.696	0.950
-19.4	0.042	0.424	-0.212	-0.030	0.256	0.530	0.514	0.596	1.050
-19.3	-0.058	0.224	-0.212	-0.030	0.256	0.430	0.414	0.496	0.850
-19.2	-0.258	0.024	-0.212	-0.030	0.256	0.430	0.414	0.396	0.850
-19.1	-0.058	0.124	-0.212	-0.130	0.256	0.330	0.414	0.496	0.850
-19.0	-0.258	-0.176	-0.212	-0.030	0.156	0.330	0.414	0.296	0.750
-18.9	-0.158	-0.076	-0.212	-0.030	0.256	0.330	0.414	0.396	0.550
-18.8	-0.158	-0.076	-0.212	-0.130	0.156	0.330	0.414	0.396	0.450
-18.7	-0.058	0.024	-0.212	-0.130	0.056	0.230	0.314	0.296	0.350
-18.6	-0.158	-0.176	-0.312	-0.230	0.056	0.230	0.214	0.196	0.350
-18.5	-0.158	-0.176	-0.312	-0.230	0.056	0.230	0.114	0.096	0.250
-18.4	-0.058	-0.076	-0.412	-0.230	0.056	0.130	0.114	0.096	0.150
-18.3	-0.158	-0.176	-0.212	-0.130	-0.044	0.030	0.014	-0.104	0.050
-18.2	-0.258	-0.276	-0.212	-0.230	-0.044	0.130	-0.086	-0.204	0.150
-18.1	-0.158	-0.276	-0.312	-0.330	-0.044	0.130	-0.086	-0.304	-0.150
-18.0	-0.158	-0.276	-0.312	-0.230	-0.144	0.130	-0.186	-0.404	-0.150
-17.9	-0.158	-0.176	-0.212	-0.230	-0.144	0.030	-0.186	-0.404	-0.350
-17.8	-0.058	-0.076	-0.212	-0.230	-0.244	-0.070	-0.286	-0.504	-0.450
-17.7	-0.058	-0.176	-0.312	-0.330	-0.244	-0.170	-0.486	-0.604	-0.350
-17.6	-0.058	-0.076	-0.312	-0.430	-0.344	-0.170	-0.486	-0.704	-0.550
-17.5	-0.158	-0.076	-0.212	-0.330	-0.244	-0.170	-0.686	-0.804	-0.650
-17.4	-0.158	-0.076	-0.112	-0.230	-0.344	-0.270	-0.786	-1.004	-0.850
-17.3	-0.158	-0.176	-0.212	-0.330	-0.344	-0.270	-0.886	-1.104	-0.950
-17.2	-0.158	-0.076	-0.212	-0.430	-0.344	-0.370	-0.986	-1.204	-1.050
-17.1	-0.158	-0.176	-0.112	-0.330	-0.544	-0.570	-1.086	-1.304	-1.050
-17.0	-0.058	-0.076	-0.212	-0.530	-0.544	-0.570	-1.086	-1.304	-1.150
-16.9	-0.158	-0.276	-0.312	-0.730	-0.444	-0.570	-1.086	-1.204	-1.050
-16.8	-0.058	-0.276	-0.312	-0.630	-0.344	-0.470	-1.086	-1.104	-1.050
-16.7	-0.158	-0.376	-0.212	-0.430	-0.344	-0.470	-0.886	-1.004	-0.950
-16.6	-0.058	-0.376	-0.212	-0.430	-0.244	-0.370	-0.686	-0.704	-0.950
-16.5	-0.058	-0.376	-0.212	-0.430	-0.044	-0.270	-0.686	-0.804	-0.650
-16.4	0.042	-0.276	-0.212	-0.430	-0.144	-0.170	-0.486	-0.604	-0.650
-16.3	0.042	-0.276	-0.212	-0.430	-0.144	-0.270	-0.386	-0.504	-0.550
-16.2	0.042	-0.276	-0.212	-0.330	-0.044	-0.170	-0.086	-0.304	-0.450
-16.1	0.242	-0.076	-0.212	-0.330	0.056	-0.070	0.114	-0.104	-0.350
-16.0	0.242	-0.076	-0.112	-0.230	-0.044	-0.070	0.114	-0.104	-0.150
-15.9	0.242	-0.076	-0.212	-0.230	0.056	-0.070	0.114	-0.104	-0.150
-15.8	0.142	-0.076	-0.212	-0.230	0.056	-0.070	0.014	-0.104	-0.250
-15.7	0.242	-0.076	-0.212	-0.330	0.056	-0.070	0.114	-0.004	-0.250
-15.6	0.242	-0.076	-0.212	-0.230	0.156	0.030	0.114	-0.004	-0.150
-15.5	0.142	-0.076	-0.112	-0.230	0.156	0.030	0.114	-0.004	-0.150
-15.4	0.142	-0.076	-0.112	-0.130	0.056	-0.070	0.114	0.096	-0.150
-15.3	0.142	-0.076	-0.112	-0.130	0.056	-0.070	0.114	0.096	-0.050
-15.2	0.142	-0.076	-0.112	-0.130	0.056	-0.070	0.014	-0.004	-0.050
-15.1	0.142	-0.076	-0.212	-0.130	0.056	-0.070	0.114	0.096	-0.050
-15.0	0.142	-0.076	-0.212	-0.230	-0.044	-0.070	0.114	0.096	-0.050
-14.9	0.142	-0.076	-0.212	-0.230	-0.044	-0.170	0.114	0.096	0.050
-14.8	-0.058	-0.076	-0.212	-0.230	-0.044	-0.170	0.114	0.096	0.050
-14.7	0.042	-0.076	-0.112	-0.130	-0.044	-0.070	-0.086	-0.004	0.050
-14.6	-0.058	-0.076	-0.112	-0.130	-0.044	-0.070	-0.086	-0.004	0.050
-14.5	-0.058	-0.076	-0.112	-0.030	0.056	0.030	0.014	-0.004	-0.050
-14.4	0.042	-0.076	-0.112	-0.030	0.056	0.030	0.014	-0.004	-0.150
-14.3	0.042	-0.076	-0.112	-0.030	-0.044	0.030	0.014	-0.104	-0.150
-14.2	0.142	-0.076	-0.112	-0.030	0.056	0.030	0.014	-0.104	-0.150
-14.1	0.042	-0.176	-0.112	-0.030	-0.144	-0.070	0.014	-0.104	-0.150
-14.0	0.042	-0.076	-0.212	-0.130	-0.044	-0.070	0.114	-0.004	-0.150
-13.9	0.042	-0.076	-0.212	-0.130	-0.044	-0.070	0.114	-0.004	-0.050
-13.8	0.042	-0.076	-0.212	-0.130	-0.044	-0.070	0.114	-0.004	0.050
-13.7	0.042	-0.076	-0.212	-0.130	-0.044	-0.070	0.014	0.096	0.050
-13.6	0.042	-0.076	-0.112	-0.130	-0.044	-0.170	0.014	0.096	0.050
-13.5	0.042	-0.076	-0.112	-0.030	-0.044	-0.170	0.014	0.096	0.050
-13.4	0.042	-0.076	-0.012	-0.030	-0.044	0.030	0.014	0.096	-0.050
-13.3	0.042	-0.076	-0.012	-0.030	-0.044	0.030	0.014	0.096	-0.050
-13.2	0.142	-0.076	-0.012	-0.030	-0.044	0.030	0.014	0.096	-0.050
-13.1	0.142	-0.076	-0.012	-0.030	-0.044	0.030	-0.086	-0.004	-0.050
-13.0	0.042	-0.076	-0.012	-0.030	-0.044	0.030	-0.086	-0.004	0.050
-12.9	0.042	0.024	-0.012	-0.130	-0.044	0.030	-0.086	-0.004	0.050
-12.8	-0.058	-0.076	-0.012	-0.130	-0.144	-0.070	-0.086	-0.004	0.050
-12.7	-0.058	-0.076	-0.012	-0.130	-0.044	0.030	-0.086	-0.104	0.050
-12.6	-0.058	-0.076	-0.112	-0.230	-0.044	0.030	-0.086	-0.004	-0.050
-12.5	-0.058	-0.076	-0.112	-0.230	-0.044	-0.070	-0.086	-0.004	-0.050
-12.4	-0.058	-0.176	-0.012	-0.030	-0.044	-0.070	-0.086	-0.004	-0.050
-12.3	-0.058	-0.176	-0.012	-0.030	-0.044	-0.070	0.014	0.096	-0.050
-12.2	0.042	-0.176	-0.012	-0.030	-0.044	-0.070	0.014	0.096	0.050
-12.1	0.142	-0.076	-0.012	-0.030	-0.044	-0.070	0.014	0.096	-0.050
-12.0	-0.058	-0.176	-0.012	-0.030	-0.044	-0.070	-0.086	-0.004	-0.050
-11.9	-0.058	-0.076	-0.012	-0.030	-0.044	-0.070	-0.086	-0.004	0.050
-11.8	-0.058	-0.076	-0.012	-0.030	0.056	0.030	-0.086	-0.004	0.050
-11.7	-0.058	-0.076	-0.112	-0.130	0.056	0.130	-0.086	-0.104	0.050
-11.6	-0.058	-0.076	-0.012	-0.030	0.056	0.130	-0.086	-0.104	0.050
-11.5	-0.058	-0.076	-0.012	-0.030	0.156	0.130	-0.086	-0.104	0.050
-11.4	-0.058	-0.076	-0.012	-0.030	0.156	0.130	-0.086	-0.104	0.050
-11.3	-0.158	-0.076	-0.012	-0.130	0.056	0.130	-0.086	-0.104	0.050
-11.2	-0.058	0.024	0.088	-0.030	-0.044	0.030	0.014	-0.004	0.050
-11.1	-0.058	-0.076	0.088	-0.030	-0.044	0.030	-0.086	-0.004	-0.150
-11.0	-0.058	0.024	0.088	-0.030	-0.044	0.030	-0.086	-0.104	-0.050
-10.9	-0.058	0.024	0.088	-0.030	-0.044	-0.070	-0.086	-0.104	-0.050
-10.8	-0.058	0.024	-0.012	-0.030	-0.044	-0.070	-0.086	-0.004	-0.050
-10.7	0.042	0.024	-0.012	-0.030	-0.044	-0.070	-0.086	-0.004	-0.050
-10.6	0.042	0.024	-0.012	-0.030	0.056	0.030	-0.086	-0.104	0.050
-10.5	-0.158	-0.076	-0.012	-0.030	0.056	0.030	-0.086	-0.104	0.050
-10.4	-0.158	-0.076	-0.012	-0.030	0.056	0.030	-0.086	-0.104	0.050
-10.3	-0.158	-0.076	-0.012	-0.030	0.056	0.030	-0.086	-0.104	0.050
-10.2	-0.058	0.024	0.088	-0.030	0.056	-0.070	0.014	-0.004	-0.050
-10.1	-0.058	0.024	-0.012	-0.030	0.056	0.030	-0.086	-0.104	-0.050
-10.0	-0.058	-0.076	-0.012	-0.030	0.056	0.030	-0.086	-0.104	-0.050
-9.9	-0.058	0.024	-0.012	0.070	0.056	0.030	-0.086	-0.104	-0.150
-9.8	-0.058	0.024	-0.012	0.070	0.056	0.030	0.014	-0.004	-0.050
-9.7	-0.058	0.024	0.088	0.170	-0.044	-0.070	0.014	-0.004	0.050
-9.6	-0.058	0.024	0.088	0.070	-0.044	-0.070	-0.086	-0.004	0.050
-9.5	-0.058	-0.076	0.088	0.070	0.056	-0.070	-0.086	-0.004	0.050
-9.4	-0.058	-0.076	0.088	0.070	0.056	-0.070	0.014	0.096	0.050
-9.3	-0.058	-0.076	-0.012	-0.030	0.056	0.030	0.014	-0.004	-0.050
-9.2	0.042	0.024	-0.012	-0.030	0.056	0.030	-0.086	-0.104	-0.050
-9.1	-0.058	0.124	-0.012	-0.030	0.156	0.130	-0.086	-0.104	-0.050
-9.0	-0.058	0.024	-0.012	-0.030	0.056	0.030	-0.086	-0.104	0.050
-8.9	-0.058	0.024	0.088	0.070	0.056	0.030	0.014	-0.004	-0.050
-8.8	-0.058	0.024	0.088	0.070	0.156	0.030	0.014	-0.004	0.050
-8.7	-0.058	0.024	0.088	0.170	0.056	0.030	0.014	-0.004	0.050
-8.6	0.042	0.024	0.088	0.070	0.056	0.030	0.114	0.096	0.050
-8.5	0.042	0.024	0.088	0.070	0.056	0.030	0.014	0.096	-0.050
-8.4	-0.058	-0.076	-0.012	-0.030	0.056	0.130	0.014	0.096	-0.050
-8.3	-0.058	-0.076	-0.012	-0.030	-0.044	-0.070	0.014	0.096	0.050
-8.2	-0.058	0.024	-0.012	0.070	-0.044	-0.070	0.014	-0.104	0.050
-8.1	-0.058	0.024	-0.012	0.070	0.056	-0.070	0.014	-0.004	0.050
-8.0	0.142	0.124	-0.012	0.070	0.056	-0.070	0.014	-0.104	0.050
-7.9	0.142	0.124	-0.012	0.070	0.056	-0.070	0.014	-0.004	-0.050
-7.8	0.142	0.124	-0.012	0.070	0.056	0.030	0.014	-0.004	-0.050
-7.7	0.042	0.024	0.088	0.070	-0.044	-0.070	-0.086	-0.004	-0.050
-7.6	0.042	0.024	-0.012	-0.030	-0.144	-0.070	-0.086	-0.004	-0.050
-7.5	0.042	-0.076	-0.012	-0.030	-0.044	-0.070	0.014	-0.004	0.050
-7.4	-0.058	0.024	-0.012	-0.030	-0.044	-0.070	-0.086	-0.104	0.050
-7.3	-0.058	0.024	-0.012	0.070	-0.044	-0.070	0.014	-0.004	0.050
-7.2	0.042	0.024	-0.012	0.070	-0.044	-0.070	0.014	0.096	-0.150
-7.1	-0.058	-0.076	-0.012	0.070	0.056	0.130	0.014	0.096	-0.150
-7.0	-0.058	-0.076	-0.012	-0.030	0.056	0.130	0.014	0.096	0.050
-6.9	0.042	0.024	-0.012	-0.130	-0.044	0.030	0.014	0.096	0.050
-6.8	0.042	0.024	0.088	-0.030	-0.044	-0.070	0.014	-0.004	0.050
-6.7	0.042	0.024	0.088	0.070	0.056	-0.070	0.114	-0.004	0.050
-6.6	0.042	0.024	0.088	0.070	0.056	-0.070	0.014	-0.004	-0.050
-6.5	0.042	0.124	-0.012	0.070	-0.044	0.030	0.014	-0.004	-0.150
-6.4	0.042	-0.076	-0.012	0.070	-0.144	-0.070	0.014	0.096	-0.050
-6.3	0.042	-0.076	-0.012	-0.030	-0.144	-0.070	0.014	0.096	-0.050
-6.2	0.042	-0.076	-0.012	-0.130	-0.044	0.030	0.014	-0.004	-0.050
-6.1	0.042	-0.076	-0.012	-0.130	-0.044	0.130	0.014	-0.004	0.050
-6.0	0.042	-0.076	-0.012	-0.030	-0.044	0.130	0.114	-0.004	0.050
-5.9	-0.058	-0.176	-0.012	-0.030	0.056	0.130	0.114	-0.004	0.050
-5.8	-0.058	-0.076	-0.112	-0.130	0.056	0.130	0.114	-0.004	0.050
-5.7	-0.058	0.024	-0.112	-0.130	-0.044	-0.070	0.014	0.096	0.050
-5.6	0.042	0.024	-0.112	-0.130	-0.044	-0.070	-0.086	-0.004	0.050
-5.5	0.042	0.024	-0.012	-0.130	-0.144	-0.070	-0.086	-0.104	-0.050
-5.4	0.042	0.024	-0.012	-0.030	-0.144	-0.070	-0.086	-0.104	-0.050
-5.3	0.042	0.024	-0.112	-0.130	-0.044	0.030	-0.086	-0.104	0.050
-5.2	0.042	0.024	-0.212	-0.230	-0.044	0.130	0.114	-0.004	0.050
-5.1	0.042	0.024	-0.112	-0.130	-0.044	0.030	0.114	0.096	0.150
-5.0	0.042	0.024	-0.112	-0.130	-0.044	0.030	0.114	0.096	0.050
-4.9	0.042	0.024	-0.112	-0.130	-0.044	0.030	0.114	-0.004	0.050
-4.8	0.042	0.024	-0.112	-0.130	-0.044	0.030	0.114	-0.004	0.050
-4.7	-0.158	-0.076	-0.112	-0.030	0.056	0.130	0.114	-0.004	-0.050
-4.6	-0.058	-0.076	-0.112	-0.130	0.056	0.130	0.114	-0.004	-0.050
-4.5	-0.058	-0.076	-0.112	-0.130	0.056	0.130	0.114	0.096	0.050
-4.4	0.042	-0.076	-0.112	-0.130	0.056	0.130	0.014	-0.004	0.050
-4.3	0.042	-0.076	-0.012	-0.030	-0.144	0.030	0.014	-0.004	0.050
-4.2	0.042	0.024	-0.012	-0.130	-0.144	0.030	0.014	-0.004	-0.050
-4.1	0.042	0.024	-0.012	-0.130	-0.144	0.030	0.114	-0.004	0.050
-4.0	0.042	0.024	-0.012	-0.130	-0.044	0.130	0.114	-0.004	0.150
-3.9	0.042	0.024	-0.012	-0.130	-0.044	0.130	0.114	-0.004	0.150
-3.8	0.042	0.024	-0.012	-0.130	-0.044	0.030	0.114	-0.004	0.150
-3.7	0.042	0.024	-0.012	-0.230	0.056	0.130	0.014	0.096	0.050
-3.6	0.042	0.024	-0.012	-0.130	0.056	0.130	0.014	0.096	0.050
-3.5	0.042	-0.076	-0.012	-0.130	0.056	0.130	0.114	0.096	0.150
-3.4	0.042	-0.076	-0.112	-0.130	0.056	0.130	0.114	0.096	-0.050
-3.3	0.142	0.024	-0.012	-0.030	-0.044	0.030	0.114	0.096	-0.050
-3.2	0.142	0.024	-0.012	-0.030	-0.144	0.030	0.114	0.096	-0.050
-3.1	0.142	0.024	-0.012	-0.030	-0.144	0.030	0.114	-0.004	0.050
-3.0	0.142	0.024	-0.012	-0.030	-0.044	0.130	0.114	-0.004	0.050
-2.9	0.142	0.124	-0.012	-0.030	-0.044	0.130	0.114	0.096	0.050
-2.8	0.142	0.124	-0.012	-0.130	-0.044	0.130	0.114	0.096	0.050
-2.7	0.142	0.024	-0.012	-0.130	-0.044	0.130	0.014	-0.004	0.150
-2.6	0.142	0.024	-0.012	-0.130	-0.044	0.130	0.014	-0.004	0.150
-2.5	0.042	0.024	-0.112	-0.230	-0.044	0.030	0.114	-0.004	0.050
-2.4	0.142	0.124	-0.012	-0.130	0.056	0.230	0.114	-0.004	0.050
-2.3	0.142	0.124	-0.112	-0.230	0.056	0.230	0.114	-0.004	0.050
-2.2	0.042	0.024	0.088	-0.030	0.056	0.230	0.114	-0.004	0.050
-2.1	0.142	0.124	-0.012	-0.130	0.056	0.230	0.014	-0.104	0.050
-2.0	0.242	0.124	-0.112	-0.030	0.056	0.130	0.014	-0.104	0.150
-1.9	0.242	0.024	-0.212	-0.130	0.056	0.130	0.014	-0.104	0.150
-1.8	0.342	0.124	-0.112	-0.030	0.056	0.130	0.114	-0.004	0.050
-1.7	0.342	0.024	-0.112	-0.030	0.056	0.230	0.114	-0.004	0.050
-1.6	0.342	0.024	-0.112	-0.030	-0.044	0.130	0.114	-0.004	0.050
-1.5	0.242	0.024	0.088	0.070	0.056	0.230	0.114	0.096	0.050
-1.4	0.242	0.024	-0.012	-0.030	0.056	0.230	0.214	0.196	-0.050
-1.3	0.142	-0.076	-0.012	0.070	-0.044	0.130	0.114	0.196	0.050
-1.2	0.142	-0.076	0.088	0.170	0.056	0.230	0.214	0.196	0.050
-1.1	0.142	-0.076	-0.012	0.170	0.056	0.130	0.214	0.196	0.050
-1.0	0.142	0.024	0.088	0.170	-0.044	0.130	0.214	0.096	0.050
-0.9	0.042	-0.076	0.088	0.170	-0.044	0.130	0.114	-0.004	0.050
-0.8	0.042	-0.176	0.088	0.170	0.156	0.330	0.114	-0.004	0.050
-0.7	0.042	-0.176	0.188	0.270	0.156	0.230	0.114	-0.004	0.050
-0.6	0.042	-0.176	0.088	0.270	0.156	0.230	0.114	-0.004	0.050
-0.5	0.042	-0.176	0.188	0.270	0.156	0.130	0.114	-0.104	0.250
-0.4	0.142	-0.076	0.188	0.170	0.156	0.230	0.114	-0.004	0.150
-0.3	0.142	0.124	0.088	0.170	0.256	0.630	0.014	-0.004	0.250
-0.2	-0.058	0.224	-0.412	0.370	-0.044	0.030	0.314	0.096	0.450
-0.1	1.042	0.924	-0.012	0.070	0.756	1.330	0.614	-0.004	0.450
0.0	-8.458	-9.476	13.688	16.670	-35.144	49.430	61.414	-132.504	-0.250
0.1	-22.758	-29.676	41.188	46.970	-48.544	77.630	148.914	-177.004	0.250
0.2	-8.658	-11.276	5.688	4.870	-10.844	5.030	11.514	-20.004	0.650
0.3	-0.758	-0.876	1.688	4.070	6.756	11.830	18.114	32.296	2.950
0.4	1.642	1.924	1.988	4.870	9.956	14.130	21.814	39.496	3.250
0.5	2.242	2.224	1.588	4.770	9.756	14.230	22.114	39.996	3.150
0.6	2.142	2.524	0.888	4.470	9.656	14.530	22.414	39.796	2.650
0.7	2.442	2.924	1.088	4.570	9.656	14.230	22.214	39.196	2.650
0.8	2.442	2.424	1.288	4.670	9.256	14.330	22.414	39.296	2.250
0.9	2.142	2.224	1.988	4.870	9.256	14.030	22.414	38.796	1.850
1.0	1.542	1.924	1.988	4.870	9.256	14.230	22.314	38.596	2.050
1.1	1.742	2.424	1.988	5.070	9.056	14.530	22.714	38.796	1.950
1.2	1.342	2.124	2.088	4.970	8.956	14.330	22.714	38.396	1.750
1.3	1.142	2.324	1.888	4.770	9.256	14.130	22.614	38.396	1.650
1.4	1.142	2.024	2.288	4.770	8.756	14.030	22.514	38.396	1.350
1.5	1.342	2.324	2.488	5.270	8.756	13.930	23.114	38.396	1.450
1.6	1.242	2.324	2.688	5.370	9.256	14.330	23.114	38.396	1.350
1.7	1.242	2.424	2.388	5.170	9.256	14.630	23.114	38.096	1.350
1.8	1.242	2.324	2.688	5.170	9.056	14.630	22.914	37.896	1.350
1.9	1.142	2.024	2.788	5.270	8.856	14.530	23.114	38.096	1.550
2.0	1.242	2.224	2.688	5.270	8.956	14.430	23.314	38.096	1.550
2.1	1.142	2.124	2.788	5.370	8.956	14.430	23.414	38.096	1.450
2.2	1.142	2.124	2.988	5.370	8.956	14.430	23.514	38.096	1.350
2.3	1.142	2.124	3.188	5.470	8.856	14.230	23.314	37.996	1.350
2.4	1.042	2.024	2.888	5.370	8.756	14.230	23.214	37.996	1.250
2.5	1.042	2.024	3.088	5.370	8.656	14.330	23.214	37.996	1.250
2.6	1.142	2.124	3.188	5.370	8.656	14.330	23.314	37.996	1.250
2.7	1.142	2.124	3.188	5.370	8.756	14.430	23.314	37.996	1.350
2.8	1.142	2.124	3.088	5.470	8.756	14.430	23.414	37.896	1.350
2.9	1.142	2.224	3.088	5.370	8.756	14.430	23.414	37.996	1.250
3.0	1.142	2.124	3.088	5.370	8.656	14.430	23.314	37.796	1.350
3.1	1.142	2.224	3.188	5.470	8.856	14.430	23.514	37.896	1.350
3.2	1.042	2.124	3.288	5.470	8.856	14.430	23.414	37.796	1.350
3.3	0.942	2.024	3.188	5.370	8.956	14.530	23.414	37.896	1.350
3.4	1.242	2.124	3.388	5.570	8.856	14.530	23.314	37.696	1.350
3.5	1.042	2.024	3.288	5.370	8.856	14.530	23.414	37.796	1.350
3.6	1.142	2.124	3.288	5.470	8.956	14.630	23.414	37.796	1.350
3.7	1.142	2.024	3.388	5.470	8.856	14.430	23.314	37.696	1.250
3.8	1.242	2.124	3.488	5.670	8.956	14.630	23.314	37.696	1.350
3.9	1.242	2.124	3.388	5.670	8.956	14.530	23.214	37.696	1.350
4.0	1.042	2.024	3.288	5.470	8.956	14.530	23.414	37.796	1.250
4.1	1.142	2.124	3.388	5.570	9.056	14.630	23.314	37.696	1.250
4.2	1.142	2.124	3.488	5.570	9.056	14.630	23.314	37.796	1.250
4.3	1.142	2.024	3.488	5.670	8.856	14.530	23.314	37.696	1.350
4.4	1.242	2.224	3.388	5.570	8.856	14.530	23.314	37.696	1.250
4.5	1.242	2.224	3.388	5.570	8.856	14.530	23.214	37.696	1.250
4.6	1.142	2.124	3.388	5.570	8.856	14.530	23.214	37.596	1.250
4.7	1.142	2.124	3.488	5.670	8.856	14.530	23.214	37.596	1.250
4.8	1.142	2.124	3.488	5.670	8.956	14.530	23.214	37.596	1.250
4.9	1.142	2.124	3.488	5.670	8.956	14.430	23.214	37.696	1.250
5.0	1.142	2.024	3.488	5.670	8.956	14.430	23.214	37.696	1.150
5.1	1.242	2.124	3.488	5.670	8.956	14.430	23.214	37.596	1.150
5.2	1.142	2.024	3.488	5.670	8.956	14.430	23.314	37.596	1.250
5.3	1.142	2.124	3.488	5.570	8.956	14.430	23.314	37.496	1.250
5.4	1.142	2.024	3.488	5.570	8.956	14.430	23.214	37.596	1.150
5.5	1.142	2.124	3.588	5.670	8.956	14.430	23.214	37.496	1.150
5.6	1.142	2.124	3.588	5.670	8.856	14.430	23.214	37.496	1.150
5.7	1.142	2.124	3.588	5.670	8.956	14.430	23.214	37.496	1.150
5.8	1.142	2.024	3.488	5.670	8.856	14.330	23.214	37.496	1.250
5.9	1.142	2.124	3.388	5.570	8.856	14.330	23.114	37.396	1.250
6.0	1.142	2.024	3.488	5.570	8.856	14.230	23.114	37.296	1.250
6.1	1.142	2.024	3.488	5.570	8.956	14.330	23.214	37.396	1.250
6.2	1.142	2.024	3.488	5.570	8.956	14.330	23.214	37.396	1.250
6.3	1.142	2.024	3.488	5.570	8.956	14.330	23.214	37.396	1.250
6.4	1.142	2.024	3.588	5.670	8.856	14.230	23.214	37.396	1.250
6.5	1.042	1.924	3.588	5.670	8.856	14.230	23.114	37.396	1.250
6.6	1.042	1.924	3.588	5.670	8.856	14.230	23.114	37.396	1.250
6.7	1.142	2.024	3.488	5.570	8.856	14.230	23.114	37.396	1.250
6.8	1.142	2.024	3.488	5.570	8.856	14.230	23.114	37.496	1.250
6.9	1.142	2.024	3.588	5.670	8.856	14.230	23.014	37.396	1.250
7.0	1.142	2.024	3.588	5.670	8.856	14.230	23.014	37.396	1.250
7.1	1.142	2.024	3.488	5.670	8.856	14.130	23.014	37.396	1.250
7.2	1.142	2.024	3.488	5.670	8.956	14.230	23.014	37.296	1.350
7.3	1.142	2.024	3.488	5.570	8.956	14.130	23.114	37.396	1.350
7.4	1.142	1.924	3.488	5.570	8.856	14.130	23.114	37.396	1.350
7.5	1.142	1.924	3.488	5.570	8.756	14.030	23.114	37.396	1.350
7.6	1.142	1.924	3.488	5.570	8.756	14.030	23.114	37.396	1.350
7.7	1.142	1.924	3.488	5.570	8.756	14.030	23.114	37.396	1.350
7.8	1.042	1.824	3.388	5.470	8.756	14.030	23.114	37.396	1.250
7.9	1.142	1.924	3.488	5.570	8.756	14.030	23.114	37.396	1.250
8.0	1.142	1.824	3.588	5.570	8.856	14.130	23.014	37.296	1.350
8.1	1.242	1.924	3.588	5.570	8.756	14.030	23.014	37.296	1.350
8.2	1.142	1.924	3.588	5.570	8.756	14.030	23.014	37.296	1.350
8.3	1.142	1.924	3.488	5.470	8.756	14.030	23.014	37.296	1.350
8.4	1.142	1.924	3.388	5.470	8.756	14.030	23.014	37.296	1.350
8.5	1.142	1.924	3.488	5.570	8.756	14.030	23.014	37.296	1.350
8.6	1.142	1.924	3.488	5.570	8.756	14.030	23.114	37.396	1.350
8.7	1.142	1.924	3.488	5.570	8.756	14.030	22.914	37.296	1.350
8.8	1.042	1.824	3.488	5.570	8.756	14.030	22.914	37.296	1.350
8.9	1.242	1.924	3.588	5.570	8.856	14.030	22.914	37.296	1.450
9.0	1.142	2.024	3.588	5.570	8.956	14.130	22.914	37.296	1.450
9.1	1.042	1.924	3.588	5.570	8.856	13.930	22.914	37.296	1.350
9.2	1.042	1.924	3.588	5.570	8.856	13.930	22.914	37.296	1.350
9.3	1.042	2.024	3.588	5.570	8.856	13.930	22.914	37.396	1.450
9.4	1.042	2.024	3.588	5.570	8.856	14.030	22.914	37.396	1.450
9.5	1.142	2.024	3.588	5.570	8.756	14.030	22.914	37.396	1.450
9.6	1.142	2.024	3.588	5.570	8.656	13.930	22.914	37.396	1.450
9.7	1.142	2.024	3.488	5.570	8.656	13.930	22.914	37.296	1.450
9.8	1.142	2.124	3.588	5.670	8.456	13.930	22.914	37.296	1.250
9.9	1.142	2.224	3.388	5.570	8.456	13.930	22.914	37.196	1.350
10.0	1.142	1.924	3.188	5.570	8.456	14.130	22.714	37.196	1.350
10.1	1.142	2.224	3.288	5.470	9.456	14.030	22.814	37.896	1.250
10.2	1.442	2.524	2.988	5.470	10.056	14.330	23.014	38.896	1.750
10.3	1.542	2.524	2.688	4.870	10.056	14.430	22.614	38.796	1.750
10.4	1.742	2.424	2.688	5.270	10.956	14.130	22.614	39.296	2.050
10.5	1.242	2.224	2.488	4.870	7.856	13.830	22.614	36.596	1.650
10.6	-0.458	1.124	3.388	5.470	9.556	14.230	22.414	42.396	0.550
10.7	1.042	1.624	2.788	6.370	55.156	17.030	26.414	214.296	0.950
10.8	12.442	16.224	6.688	15.870	89.856	43.730	70.814	370.296	2.450
10.9	12.842	22.924	13.588	23.970	75.156	64.430	102.814	311.296	4.550
11.0	9.242	17.924	14.488	22.470	50.956	58.530	94.014	207.796	4.750
11.1	5.842	11.724	9.788	13.670	27.556	35.730	57.914	110.596	3.250
11.2	2.942	6.324	4.588	5.970	12.356	15.930	26.614	47.496	1.350
11.3	0.942	2.624	1.688	2.170	4.156	5.030	8.414	15.496	0.550
11.4	0.742	1.124	0.388	0.570	1.056	1.030	1.814	3.296	0.150
11.5	-0.058	0.124	-0.112	-0.530	-0.144	-0.470	-0.486	-0.804	-0.050
11.6	0.142	0.024	-0.112	0.170	-0.144	-0.370	-1.086	-1.704	0.050
11.7	0.142	0.024	-0.212	-0.130	-0.344	-0.470	-0.786	-1.404	0.150
11.8	0.142	0.224	-0.312	-0.130	-0.144	-0.470	-0.786	-1.304	0.150
11.9	0.042	0.024	-0.212	-0.030	-0.044	-0.270	-0.586	-1.104	0.250
12.0	0.042	0.124	-0.112	-0.130	0.056	-0.270	-0.586	-0.904	0.150
12.1	0.142	0.324	-0.112	-0.130	-0.044	-0.370	-0.386	-0.604	0.250
12.2	0.142	0.224	-0.212	-0.130	-0.144	-0.470	-0.386	-0.604	0.250
12.3	-0.058	0.024	-0.012	-0.130	-0.044	-0.370	-0.386	-0.504	0.250
12.4	-0.058	0.124	-0.112	-0.130	-0.144	-0.370	-0.286	-0.504	0.250
12.5	-0.058	0.024	-0.212	-0.230	-0.144	-0.370	-0.386	-0.604	0.250
12.6	-0.058	0.124	-0.212	-0.330	-0.244	-0.370	-0.286	-0.504	0.250
12.7	0.042	0.124	-0.212	-0.230	-0.344	-0.370	-0.286	-0.404	0.150
12.8	-0.058	0.024	-0.012	-0.230	-0.244	-0.270	-0.286	-0.504	0.250
12.9	0.242	0.224	-0.112	-0.230	-0.244	-0.370	-0.386	-0.504	0.250
13.0	0.142	0.224	-0.112	-0.230	-0.344	-0.370	-0.286	-0.404	0.250
13.1	0.042	0.124	-0.112	-0.230	-0.344	-0.470	-0.286	-0.404	0.250
13.2	0.042	0.024	-0.112	-0.330	-0.344	-0.370	-0.286	-0.504	0.250
13.3	0.042	0.124	-0.212	-0.230	-0.444	-0.370	-0.286	-0.504	0.250
13.4	0.042	0.224	-0.112	-0.230	-0.444	-0.470	-0.286	-0.404	0.350
13.5	0.042	0.124	-0.112	-0.230	-0.344	-0.370	-0.286	-0.404	0.250
13.6	0.042	0.224	-0.112	-0.330	-0.544	-0.370	-0.286	-0.404	0.350
13.7	0.042	0.124	-0.212	-0.330	-0.344	-0.270	-0.286	-0.404	0.350
13.8	-0.058	0.124	-0.112	-0.230	-0.344	-0.370	-0.186	-0.304	0.250
13.9	-0.158	0.124	-0.012	-0.130	-0.444	-0.470	-0.186	-0.204	0.450
14.0	-0.158	0.124	-0.012	-0.230	-0.444	-0.570	-0.286	-0.304	0.350
14.1	-0.258	0.024	-0.012	-0.230	-0.344	-0.370	-0.386	-0.404	0.450
14.2	-0.058	0.124	0.088	-0.130	-0.444	-0.470	-0.286	-0.204	0.450
14.3	-0.058	0.124	0.088	-0.130	-0.344	-0.370	-0.386	-0.204	0.450
14.4	-0.158	0.024	-0.012	-0.130	-0.344	-0.470	-0.186	-0.304	0.550
14.5	-0.058	0.224	-0.012	-0.230	-0.144	-0.270	-0.286	-0.404	0.450
14.6	-0.158	0.024	-0.012	-0.030	-0.344	-0.470	-0.286	-0.304	0.450
14.7	-0.258	0.024	-0.012	-0.230	-0.344	-0.570	-0.286	-0.304	0.450
14.8	-0.158	0.024	0.088	-0.130	-0.344	-0.470	-0.286	-0.304	0.350
14.9	-0.158	0.024	-0.012	-0.130	-0.344	-0.470	-0.186	-0.304	0.450
15.0	-0.158	0.024	0.088	-0.130	-0.244	-0.370	-0.286	-0.404	0.350
15.1	-0.058	0.024	-0.112	-0.130	-0.344	-0.570	-0.386	-0.404	0.350
15.2	-0.158	0.024	-0.112	-0.330	-0.444	-0.570	-0.386	-0.404	0.450
15.3	-0.158	0.024	-0.012	-0.130	-0.344	-0.470	-0.286	-0.404	0.550
15.4	-0.058	0.124	-0.112	-0.130	-0.444	-0.470	-0.286	-0.304	0.450
15.5	-0.058	0.124	-0.112	-0.230	-0.344	-0.370	-0.386	-0.404	0.350
15.6	-0.158	0.024	-0.212	-0.130	-0.444	-0.470	-0.286	-0.304	0.250
15.7	-0.058	0.124	-0.112	-0.130	-0.344	-0.470	-0.286	-0.204	0.450
15.8	-0.058	0.024	-0.112	-0.130	-0.444	-0.470	-0.386	-0.304	0.450
15.9	-0.058	0.124	-0.212	-0.030	-0.344	-0.370	-0.386	-0.204	0.350
16.0	-0.058	0.124	-0.212	-0.130	-0.344	-0.470	-0.186	-0.104	0.350
16.1	-0.058	0.024	-0.212	-0.130	-0.444	-0.570	-0.286	-0.204	0.450
16.2	0.042	0.124	-0.012	-0.130	-0.444	-0.470	-0.386	-0.204	0.450
16.3	-0.058	0.124	-0.212	-0.130	-0.344	-0.470	-0.186	-0.104	0.350
16.4	0.042	0.124	-0.112	-0.030	-0.344	-0.370	-0.386	-0.104	0.550
16.5	-0.158	0.024	-0.112	-0.130	-0.444	-0.570	-0.286	-0.104	0.350
16.6	-0.058	0.124	-0.112	-0.130	-0.444	-0.570	-0.186	-0.004	0.450
16.7	0.042	0.124	-0.212	-0.130	-0.444	-0.470	-0.286	-0.104	0.350
16.8	-0.158	0.124	-0.212	-0.130	-0.444	-0.470	-0.186	-0.004	0.350
16.9	0.042	0.124	-0.112	-0.130	-0.344	-0.470	-0.186	-0.004	0.350
17.0	-0.058	0.024	-0.012	-0.030	-0.444	-0.470	-0.186	-0.004	0.250
17.1	-0.158	0.124	-0.112	-0.230	-0.444	-0.470	-0.186	-0.004	0.250
17.2	0.042	0.124	-0.012	-0.130	-0.344	-0.470	-0.286	-0.104	0.350
17.3	-0.058	0.124	-0.112	-0.130	-0.444	-0.470	-0.086	-0.004	0.350
17.4	0.042	0.124	-0.012	-0.230	-0.444	-0.470	-0.086	-0.004	0.250
17.5	-0.158	0.124	-0.112	-0.130	-0.444	-0.470	-0.186	-0.104	0.350
17.6	0.042	0.124	-0.012	-0.130	-0.444	-0.570	-0.086	-0.004	0.250
17.7	-0.058	0.024	-0.012	-0.230	-0.444	-0.470	-0.086	-0.104	0.350
17.8	-0.158	0.024	-0.212	-0.230	-0.444	-0.470	-0.186	-0.004	0.150
17.9	-0.058	0.024	-0.112	-0.230	-0.444	-0.470	-0.186	0.096	0.250
18.0	-0.158	0.024	-0.012	-0.130	-0.444	-0.570	-0.086	-0.004	0.350
18.1	-0.058	0.124	-0.212	-0.130	-0.444	-0.470	-0.086	-0.004	0.250
18.2	-0.158	0.024	-0.112	-0.130	-0.444	-0.370	-0.086	-0.004	0.350
18.3	-0.058	-0.076	-0.112	-0.130	-0.544	-0.470	-0.186	-0.104	0.350
18.4	-0.058	0.124	-0.112	-0.130	-0.544	-0.570	-0.086	-0.004	0.250
18.5	0.042	0.124	-0.112	-0.130	-0.444	-0.370	-0.086	-0.004	0.250
18.6	-0.058	-0.076	-0.312	-0.230	-0.344	-0.370	-0.086	-0.004	0.250
18.7	-0.058	0.024	-0.212	-0.030	-0.444	-0.470	0.014	0.096	0.250
18.8	0.042	0.124	-0.212	-0.030	-0.444	-0.370	0.014	0.096	0.250
18.9	-0.058	0.024	-0.312	-0.130	-0.444	-0.470	-0.086	-0.004	0.250
19.0	0.042	0.024	-0.212	-0.030	-0.444	-0.470	0.014	0.096	0.250
19.1	0.142	0.124	-0.212	-0.030	-0.444	-0.470	0.014	0.196	0.250
19.2	-0.058	-0.076	-0.212	-0.130	-0.544	-0.470	-0.086	0.096	0.350
19.3	0.042	0.024	-0.312	-0.030	-0.344	-0.470	0.014	0.096	0.250
19.4	0.042	0.024	-0.112	-0.030	-0.344	-0.470	0.114	0.196	0.250
19.5	0.142	0.224	-0.112	-0.030	-0.544	-0.470	0.014	0.196	0.350
19.6	0.042	0.124	-0.312	-0.030	-0.344	-0.370	0.114	0.296	0.250
19.7	0.042	0.024	-0.212	-0.030	-0.344	-0.370	0.014	0.096	0.350
19.8	0.142	0.024	-0.112	0.170	-0.544	-0.370	0.114	0.196	0.350
19.9	0.042	0.024	-0.212	-0.030	-0.344	-0.270	0.014	0.096	0.250
20.0	0.042	0.024	-0.212	-0.030	-0.344	-0.370	0.114	0.196	0.350
20.1	0.042	0.124	-0.212	-0.130	-0.444	-0.470	0.014	0.196	0.150
20.2	0.042	0.024	-0.112	-0.030	-0.344	-0.370	0.114	0.296	0.250
20.3	0.042	0.024	-0.212	-0.030	-0.244	-0.270	0.214	0.296	0.350
20.4	0.042	0.024	-0.112	-0.030	-0.244	-0.370	0.114	0.196	0.350
20.5	-0.158	-0.076	-0.112	-0.030	-0.344	-0.470	0.014	0.196	0.250
20.6	0.042	0.024	-0.112	0.070	-0.244	-0.270	0.014	0.196	0.350
20.7	0.042	0.024	-0.212	-0.130	-0.244	-0.370	0.114	0.196	0.250
20.8	-0.158	-0.176	-0.112	-0.030	-0.244	-0.370	0.114	0.196	0.250
20.9	-0.058	-0.076	-0.012	0.070	-0.244	-0.470	0.114	0.196	0.350
21.0	-0.158	-0.176	-0.112	-0.130	-0.244	-0.370	-0.086	0.196	0.250
21.1	-0.058	-0.076	-0.112	-0.030	-0.244	-0.370	0.014	0.096	0.250
21.2	-0.158	-0.076	-0.012	0.070	-0.244	-0.370	0.014	0.096	0.250
21.3	-0.158	-0.176	-0.112	-0.130	-0.244	-0.470	0.214	0.196	0.150
21.4	-0.158	-0.176	-0.112	-0.030	-0.144	-0.270	0.114	0.196	0.250
21.5	-0.158	-0.176	-0.112	-0.030	-0.144	-0.370	0.114	0.196	0.250
21.6	-0.058	-0.176	-0.212	-0.230	-0.244	-0.370	0.114	0.096	0.150
21.7	-0.258	-0.276	-0.212	-0.130	-0.244	-0.370	0.014	-0.004	0.250
21.8	-0.258	-0.276	-0.112	-0.130	-0.144	-0.270	0.114	0.096	0.250
21.9	-0.158	-0.276	-0.212	-0.030	-0.144	-0.470	0.114	0.096	0.150
22.0	-0.358	-0.276	-0.212	-0.130	-0.144	-0.370	0.114	0.196	0.050
22.1	-0.158	-0.176	-0.312	-0.230	-0.244	-0.370	0.014	0.096	0.250
22.2	-0.258	-0.376	-0.312	-0.230	-0.244	-0.370	0.014	-0.004	0.150
22.3	-0.358	-0.376	-0.312	-0.130	-0.144	-0.270	0.214	0.096	0.150
22.4	-0.258	-0.276	-0.212	-0.030	-0.144	-0.270	0.014	0.096	0.150
22.5	-0.358	-0.376	-0.312	-0.030	-0.244	-0.270	0.014	0.096	0.050
22.6	-0.358	-0.276	-0.212	-0.030	-0.244	-0.270	0.014	0.096	0.250
22.7	-0.258	-0.176	-0.312	-0.030	-0.144	-0.270	0.014	-0.004	0.150
22.8	-0.258	-0.276	-0.312	-0.130	-0.144	-0.270	-0.086	0.096	0.150
22.9	-0.358	-0.176	-0.312	-0.030	-0.144	-0.170	0.014	0.096	0.050
23.0	-0.258	-0.176	-0.212	-0.030	-0.344	-0.270	0.114	0.096	0.250
23.1	-0.258	-0.176	-0.212	-0.130	-0.144	-0.170	0.014	-0.004	0.250
23.2	-0.258	-0.176	-0.412	-0.130	-0.144	-0.170	0.014	-0.004	0.050
23.3	-0.258	-0.176	-0.412	-0.130	-0.244	-0.170	-0.086	0.096	0.050
23.4	-0.258	-0.176	-0.312	-0.130	-0.244	-0.170	0.014	0.096	0.150
23.5	-0.258	-0.076	-0.412	-0.130	-0.244	-0.270	0.014	-0.004	0.050
23.6	-0.158	-0.076	-0.412	-0.030	-0.244	-0.070	0.014	0.096	0.050
23.7	-0.258	-0.076	-0.312	-0.130	-0.244	-0.070	0.014	0.096	0.050
23.8	-0.358	-0.176	-0.312	-0.130	-0.244	-0.270	0.014	0.096	0.050
23.9	-0.258	-0.176	-0.412	-0.230	-0.344	-0.270	0.014	0.096	0.050
24.0	-0.158	-0.176	-0.412	-0.130	-0.344	-0.170	0.014	0.196	0.050
24.1	-0.258	-0.076	-0.412	-0.130	-0.244	-0.070	0.014	0.196	0.150
24.2	-0.258	-0.176	-0.412	-0.130	-0.344	-0.170	0.014	0.096	-0.050
24.3	-0.258	-0.076	-0.412	-0.130	-0.344	-0.170	0.014	0.096	0.050
24.4	-0.258	-0.076	-0.312	-0.130	-0.344	-0.170	0.014	0.196	0.050
24.5	-0.058	-0.076	-0.312	-0.130	-0.144	-0.070	-0.086	0.096	0.050
24.6	-0.158	-0.076	-0.412	-0.130	-0.244	-0.070	-0.086	0.096	-0.150
24.7	-0.258	-0.076	-0.412	-0.230	-0.344	-0.170	0.114	0.196	0.050
24.8	-0.158	-0.176	-0.312	-0.130	-0.344	-0.070	0.014	0.196	0.050
24.9	-0.158	-0.176	-0.312	-0.130	-0.244	-0.170	0.014	0.096	0.050
25.0	-0.058	-0.076	-0.412	-0.230	-0.344	-0.270	0.014	0.096	0.050
25.1	-0.158	-0.076	-0.212	-0.130	-0.244	-0.170	0.014	0.096	-0.150
25.2	-0.158	-0.176	-0.312	-0.130	-0.444	-0.170	0.014	0.196	0.050
25.3	-0.158	-0.176	-0.412	-0.130	-0.344	-0.170	-0.086	0.196	0.050
25.4	-0.158	-0.076	-0.312	-0.230	-0.344	-0.270	0.014	0.196	-0.050
25.5	-0.058	-0.176	-0.212	-0.130	-0.244	-0.170	0.014	0.096	0.050
25.6	-0.058	-0.176	-0.312	-0.130	-0.344	-0.170	-0.086	0.096	0.150
25.7	-0.058	-0.176	-0.412	-0.130	-0.244	-0.170	0.014	0.196	0.050
25.8	-0.258	-0.276	-0.312	-0.130	-0.344	-0.270	0.114	0.196	0.050
25.9	-0.258	-0.276	-0.312	-0.130	-0.444	-0.270	0.114	0.196	0.050
26.0	-0.058	-0.076	-0.212	-0.130	-0.344	-0.170	-0.086	0.196	0.050
26.1	-0.058	-0.076	-0.212	-0.130	-0.244	-0.170	-0.086	0.096	0.050
26.2	-0.058	-0.176	-0.312	-0.130	-0.244	-0.070	0.014	0.196	0.050
26.3	-0.158	-0.276	-0.212	-0.030	-0.344	-0.270	0.014	0.296	0.150
26.4	-0.058	-0.076	-0.212	0.070	-0.444	-0.270	0.014	0.196	0.050
26.5	-0.058	-0.176	-0.212	-0.130	-0.344	-0.270	0.114	0.296	0.050
26.6	-0.158	-0.276	-0.112	-0.030	-0.244	-0.070	0.114	0.196	0.150
26.7	-0.058	-0.176	-0.112	-0.030	-0.344	-0.270	-0.086	0.096	0.250
26.8	-0.158	-0.176	-0.312	-0.130	-0.344	-0.270	0.014	0.196	0.150
26.9	-0.058	-0.176	-0.212	-0.130	-0.344	-0.270	0.014	0.196	0.150
27.0	-0.058	-0.176	-0.112	0.070	-0.344	-0.170	0.014	0.196	0.150
27.1	-0.058	-0.076	-0.112	-0.030	-0.344	-0.270	-0.086	0.096	0.250
27.2	-0.158	-0.176	-0.212	-0.130	-0.344	-0.270	-0.086	0.196	0.250
27.3	0.042	-0.176	-0.212	-0.030	-0.244	-0.170	0.014	0.196	0.150
27.4	0.042	-0.076	-0.212	-0.130	-0.244	-0.170	0.014	0.196	0.250
27.5	-0.058	-0.076	-0.112	-0.030	-0.244	-0.170	0.014	0.196	0.250
27.6	-0.158	-0.276	-0.212	-0.130	-0.344	-0.170	-0.086	0.096	0.250
27.7	-0.058	-0.176	-0.212	-0.030	-0.244	-0.170	0.014	0.196	0.350
27.8	0.042	-0.076	-0.312	-0.130	-0.244	-0.170	0.014	0.296	0.350
27.9	-0.058	-0.076	-0.212	-0.130	-0.244	-0.170	0.014	0.296	0.350
28.0	-0.058	-0.076	-0.312	-0.230	-0.244	-0.270	0.014	0.196	0.350
28.1	-0.058	-0.176	-0.312	-0.130	-0.244	-0.170	-0.086	0.096	0.350
28.2	-0.058	-0.176	-0.312	-0.130	-0.244	-0.170	-0.086	0.096	0.350
28.3	0.042	-0.076	-0.212	-0.030	-0.244	-0.170	0.014	0.096	0.250
28.4	0.042	-0.176	-0.212	-0.130	-0.144	-0.170	0.014	0.196	0.350
28.5	0.042	-0.076	-0.312	-0.230	-0.244	-0.170	-0.086	0.096	0.450
28.6	-0.058	-0.176	-0.312	-0.130	-0.344	-0.270	-0.086	0.096	0.350
28.7	-0.058	-0.076	-0.312	-0.130	-0.244	-0.170	-0.086	0.096	0.250
28.8	0.042	-0.076	-0.312	-0.230	-0.144	-0.170	0.014	0.096	0.450
28.9	0.042	-0.076	-0.312	-0.230	-0.144	-0.170	0.014	0.096	0.450
29.0	0.042	-0.176	-0.312	-0.130	-0.244	-0.270	-0.086	0.096	0.350
29.1	0.042	-0.076	-0.312	-0.130	-0.344	-0.270	-0.186	0.096	0.450
29.2	0.042	0.024	-0.312	-0.130	-0.244	-0.270	-0.086	0.096	0.350
29.3	0.042	-0.076	-0.312	-0.030	-0.144	-0.170	0.014	0.096	0.350
29.4	-0.058	-0.076	-0.412	-0.130	-0.144	-0.270	0.014	0.096	0.450
29.5	-0.058	-0.076	-0.412	-0.230	-0.244	-0.270	-0.086	-0.004	0.350
29.6	0.042	-0.076	-0.312	-0.130	-0.244	-0.270	0.014	0.096	0.350
29.7	0.042	-0.076	-0.312	-0.130	-0.144	-0.170	-0.086	0.096	0.350
29.8	0.042	-0.176	-0.312	-0.030	-0.144	-0.170	-0.086	-0.004	0.350
29.9	0.042	-0.076	-0.412	-0.130	-0.144	-0.070	0.014	0.096	0.250
30.0	-0.158	-0.176	-0.412	-0.130	-0.144	-0.270	0.114	0.096	0.350
30.1	-0.058	-0.176	-0.412	-0.130	-0.144	-0.270	0.014	-0.004	0.350
30.2	0.042	-0.076	-0.412	-0.030	-0.244	-0.270	-0.086	0.096	0.350
30.3	0.042	0.024	-0.312	-0.130	-0.044	-0.170	-0.086	0.096	0.350
30.4	0.042	0.024	-0.312	-0.130	-0.144	-0.270	0.014	-0.004	0.250
30.5	-0.058	-0.076	-0.312	-0.130	-0.144	-0.170	0.014	-0.004	0.350
30.6	0.042	-0.076	-0.312	-0.130	-0.144	-0.270	0.014	-0.004	0.350
30.7	0.042	-0.076	-0.312	-0.030	-0.144	-0.170	0.014	0.096	0.250
30.8	0.042	0.024	-0.412	-0.230	-0.044	-0.170	-0.086	0.096	0.250
30.9	-0.058	-0.076	-0.412	-0.230	-0.044	-0.170	0.014	-0.004	0.250
31.0	-0.058	-0.076	-0.312	-0.130	-0.144	-0.170	0.014	-0.004	0.250
31.1	-0.058	-0.176	-0.212	-0.030	-0.244	-0.170	-0.086	-0.104	0.350
31.2	0.042	-0.076	-0.412	-0.130	-0.244	-0.170	-0.086	-0.104	0.250
31.3	-0.058	-0.176	-0.412	-0.130	-0.044	-0.170	-0.086	0.096	0.250
31.4	-0.058	-0.176	-0.412	-0.230	-0.044	-0.170	0.014	0.096	0.250
31.5	0.042	-0.076	-0.312	-0.130	-0.144	-0.170	0.014	0.096	0.250
31.6	-0.058	0.024	-0.412	-0.230	-0.244	-0.170	-0.086	-0.104	0.350
31.7	0.042	0.024	-0.312	-0.130	-0.144	-0.170	-0.186	-0.104	0.350
31.8	-0.058	-0.076	-0.312	-0.130	-0.144	-0.170	-0.186	-0.004	0.250
31.9	-0.058	-0.076	-0.312	-0.230	-0.144	-0.170	0.014	0.096	0.150
32.0	-0.058	-0.176	-0.212	-0.130	-0.144	-0.170	-0.086	-0.004	0.150
32.1	-0.058	-0.176	-0.112	-0.030	-0.144	-0.070	-0.186	-0.004	0.350
32.2	-0.158	-0.276	-0.312	-0.130	-0.244	-0.170	-0.186	-0.004	0.350
32.3	-0.058	-0.076	-0.312	-0.130	-0.044	-0.170	-0.086	0.096	0.150
32.4	-0.058	-0.076	-0.312	-0.030	-0.044	-0.170	0.014	0.096	0.150
32.5	-0.058	-0.076	-0.312	-0.230	-0.044	-0.070	-0.186	-0.004	0.250
32.6	-0.058	-0.176	-0.312	-0.230	-0.044	-0.070	-0.186	-0.004	0.150
32.7	0.042	-0.176	-0.312	-0.230	-0.044	-0.070	-0.186	-0.004	0.150
32.8	-0.058	-0.176	-0.212	-0.130	-0.144	-0.170	-0.086	-0.004	0.150
32.9	-0.058	-0.076	-0.112	-0.030	-0.044	-0.070	0.014	0.096	0.250
33.0	-0.058	-0.176	-0.112	-0.130	-0.044	-0.070	-0.186	-0.004	0.250
33.1	-0.058	-0.176	-0.212	-0.130	-0.044	-0.070	-0.186	-0.004	0.150
33.2	0.042	-0.076	-0.212	-0.130	-0.044	-0.070	-0.186	0.096	0.150
33.3	0.042	-0.076	-0.212	-0.230	-0.244	-0.170	-0.086	0.096	0.050
33.4	-0.058	-0.176	-0.212	-0.230	-0.044	-0.070	-0.186	-0.004	0.150
33.5	-0.058	-0.276	-0.112	-0.130	-0.044	-0.070	-0.186	-0.004	0.150
33.6	0.042	-0.176	-0.112	-0.130	-0.044	-0.070	-0.186	-0.004	0.250
33.7	0.142	-0.076	-0.112	-0.130	-0.044	-0.070	-0.186	0.096	0.150
33.8	0.042	-0.076	-0.112	-0.130	-0.144	0.030	-0.186	0.096	0.150
33.9	-0.058	-0.176	-0.012	0.070	-0.144	-0.170	-0.286	-0.104	0.150
34.0	-0.058	-0.176	-0.112	-0.130	-0.144	-0.170	-0.186	-0.004	0.150
34.1	0.042	-0.176	-0.112	-0.130	-0.144	-0.170	-0.086	0.096	0.150
34.2	0.142	-0.076	-0.012	-0.130	0.056	0.030	-0.186	-0.004	0.050
34.3	0.142	-0.076	-0.012	-0.130	0.056	0.030	-0.286	-0.104	0.050
34.4	0.042	-0.076	-0.212	-0.230	-0.044	-0.070	-0.286	-0.104	0.050
34.5	0.042	0.024	-0.212	-0.330	-0.144	0.030	-0.286	-0.104	0.050
34.6	0.042	-0.076	-0.012	-0.130	-0.144	-0.070	-0.086	0.096	0.150
34.7	0.142	0.024	-0.012	-0.130	-0.044	-0.070	-0.086	0.096	0.050
34.8	0.142	-0.076	-0.012	-0.130	0.056	0.030	-0.186	-0.104	0.050
34.9	0.142	0.024	-0.112	-0.130	0.056	0.030	-0.286	-0.104	0.050
35.0	0.142	0.024	-0.012	-0.030	-0.044	0.030	-0.186	-0.004	0.050
35.1	0.042	-0.076	-0.012	-0.130	-0.044	-0.070	-0.086	0.096	0.150
35.2	0.042	-0.076	-0.012	-0.130	-0.044	-0.070	-0.186	-0.104	0.150
35.3	0.042	0.024	-0.012	-0.130	0.056	0.030	-0.186	-0.104	0.150
35.4	0.242	0.124	-0.012	-0.130	0.056	0.030	-0.186	-0.104	0.050
35.5	0.242	0.124	-0.212	-0.130	0.156	0.130	-0.086	-0.004	0.050
35.6	0.042	-0.076	-0.112	-0.230	-0.044	0.030	-0.086	-0.104	0.050
35.7	0.042	0.024	-0.012	-0.130	-0.044	0.030	-0.186	-0.104	-0.050
35.8	0.042	0.024	-0.012	-0.130	-0.044	-0.070	-0.186	-0.104	0.050
35.9	0.242	0.124	-0.112	-0.130	0.156	0.030	-0.186	-0.104	0.150
36.0	0.142	0.124	-0.112	-0.130	0.056	0.030	-0.086	-0.004	0.050
36.1	0.142	0.224	-0.012	-0.130	0.056	0.030	-0.186	-0.204	0.050
36.2	0.142	0.024	-0.012	-0.130	-0.044	0.030	-0.086	-0.104	0.050
36.3	0.142	0.024	-0.012	-0.030	0.056	0.030	-0.186	-0.104	0.050
36.4	0.142	0.024	-0.112	-0.130	0.156	0.230	-0.186	-0.104	0.150
36.5	0.042	0.124	-0.012	-0.030	0.156	0.130	-0.186	-0.104	0.150
36.6	0.142	0.224	-0.112	-0.130	0.056	0.030	-0.186	-0.104	0.150
36.7	0.142	0.124	-0.012	-0.030	0.056	0.030	-0.086	-0.104	0.150
36.8	0.142	0.124	-0.112	-0.130	0.056	0.130	-0.086	-0.004	0.050
36.9	0.142	0.124	-0.112	-0.130	-0.044	0.030	-0.086	-0.104	0.050
37.0	0.042	0.124	-0.112	-0.130	0.156	0.130	-0.186	-0.104	0.150
37.1	0.042	0.024	-0.012	0.070	0.156	0.030	-0.186	-0.104	0.150
37.2	0.142	0.124	-0.012	0.070	0.156	0.030	-0.186	-0.104	0.050
37.3	0.142	0.124	-0.112	-0.130	0.156	0.030	-0.086	0.096	0.050
37.4	0.142	0.124	-0.112	-0.130	-0.044	0.030	0.014	-0.004	0.050
37.5	0.042	0.024	-0.012	0.070	0.056	0.030	-0.086	-0.104	0.250
37.6	0.042	0.024	-0.012	0.070	0.156	0.130	-0.086	-0.104	0.150
37.7	0.142	0.124	-0.112	0.070	0.056	-0.070	-0.086	-0.004	0.150
37.8	0.142	0.124	-0.112	-0.130	0.056	-0.070	-0.186	-0.004	0.150
37.9	0.142	0.124	-0.012	-0.030	0.156	0.030	-0.186	-0.104	0.050
38.0	0.042	0.124	-0.012	0.070	0.056	-0.070	-0.086	-0.104	0.250
38.1	0.042	0.024	-0.012	0.070	0.056	0.030	-0.086	-0.104	0.150
38.2	0.042	0.024	-0.112	-0.030	0.056	-0.070	-0.086	-0.004	0.150
38.3	0.042	0.024	-0.212	-0.130	0.056	0.030	-0.086	-0.004	0.150
38.4	0.142	0.124	-0.112	-0.030	0.156	0.030	-0.086	-0.004	0.150
38.5	0.142	0.124	-0.012	0.070	0.156	0.030	-0.186	-0.104	0.150
38.6	0.042	0.124	-0.012	0.070	0.156	0.030	-0.086	0.096	0.050
38.7	0.042	0.124	-0.112	-0.030	0.156	0.130	-0.086	-0.004	0.150
38.8	0.142	0.124	-0.212	-0.030	0.056	0.130	-0.086	-0.004	0.150
38.9	0.042	0.024	-0.012	-0.030	-0.044	-0.070	-0.086	-0.004	0.150
39.0	0.142	0.024	-0.112	-0.130	0.056	-0.070	-0.186	-0.104	0.150
39.1	0.142	0.124	-0.112	-0.030	0.056	0.030	-0.186	-0.004	0.050
39.2	0.142	0.024	-0.212	-0.030	0.156	0.130	-0.186	-0.004	0.050
39.3	0.142	0.024	-0.212	-0.030	0.056	0.030	-0.086	0.096	0.050
39.4	0.142	0.024	-0.112	-0.030	0.056	0.030	-0.086	-0.004	0.050
39.5	0.142	0.024	-0.212	-0.030	0.056	0.030	-0.186	-0.004	0.150
39.6	0.142	0.024	-0.112	0.070	0.056	-0.070	-0.186	-0.004	0.150
39.7	0.042	0.024	-0.212	-0.030	0.056	-0.070	-0.186	-0.004	0.150
39.8	0.142	-0.076	-0.112	-0.030	-0.044	0.030	-0.186	0.096	0.150
39.9	0.242	0.024	-0.112	-0.030	0.056	0.030	-0.186	0.096	0.050
40.0	0.142	0.024	-0.212	-0.130	0.056	0.030	-0.186	0.096	0.050
40.1	0.042	-0.076	-0.212	-0.030	0.156	0.130	-0.186	0.096	0.150
40.2	0.042	-0.076	-0.212	0.070	0.056	0.030	-0.186	0.096	0.050
40.3	0.042	-0.076	-0.112	-0.030	-0.044	0.030	-0.286	-0.004	0.050
40.4	0.142	-0.076	-0.212	-0.130	0.056	0.030	-0.286	-0.004	0.150
40.5	0.042	-0.076	-0.212	-0.130	0.156	0.130	-0.286	-0.104	0.150
40.6	0.142	-0.076	-0.312	-0.030	0.056	0.030	-0.186	-0.004	-0.050
40.7	0.142	-0.076	-0.212	0.070	0.056	0.030	-0.186	-0.004	0.050
40.8	0.142	-0.076	-0.112	0.070	0.156	0.130	-0.186	0.096	0.050
40.9	0.142	-0.076	-0.212	-0.030	0.256	0.230	-0.186	0.096	0.050
41.0	0.042	-0.076	-0.212	-0.130	0.056	0.030	-0.186	0.096	0.050
41.1	0.142	-0.076	-0.312	-0.030	0.056	0.030	-0.286	-0.104	0.150
41.2	0.142	-0.076	-0.212	-0.030	0.056	0.030	-0.286	-0.004	0.150
41.3	0.142	0.024	-0.312	-0.130	0.156	0.130	-0.286	-0.004	0.150
41.4	0.042	-0.076	-0.212	-0.030	0.156	0.030	-0.186	-0.004	0.050
41.5	0.042	-0.076	-0.212	-0.030	0.156	0.030	-0.186	-0.004	0.050
41.6	0.142	-0.076	-0.312	-0.130	0.156	0.030	-0.186	-0.104	0.050
41.7	0.142	-0.076	-0.212	-0.030	0.056	0.030	-0.186	-0.104	0.050
41.8	0.142	-0.176	-0.312	-0.130	0.056	0.030	-0.186	-0.004	0.150
41.9	0.142	-0.076	-0.312	-0.130	0.056	0.030	-0.186	-0.004	0.150
42.0	0.042	-0.176	-0.312	-0.130	0.156	0.030	-0.286	-0.104	0.150
42.1	0.042	-0.176	-0.312	0.070	0.156	0.030	-0.186	-0.004	0.050
42.2	0.142	-0.076	-0.212	-0.030	0.056	-0.070	-0.186	-0.004	0.150
42.3	0.142	-0.076	-0.312	-0.130	0.056	-0.070	-0.086	-0.004	0.150
42.4	0.142	-0.076	-0.312	-0.130	0.056	-0.070	-0.086	-0.004	0.150
42.5	0.142	-0.076	-0.312	-0.130	0.056	-0.070	-0.186	-0.104	0.150
42.6	0.042	-0.176	-0.412	-0.130	0.056	-0.070	-0.186	-0.104	0.050
42.7	0.042	-0.176	-0.312	-0.030	0.056	-0.070	-0.286	-0.104	0.150
42.8	0.142	-0.076	-0.312	-0.030	0.056	-0.070	-0.186	-0.104	0.150
42.9	0.042	-0.176	-0.212	0.070	0.056	-0.070	-0.186	-0.104	0.150
43.0	0.142	-0.076	-0.312	-0.130	0.156	0.030	-0.186	-0.104	0.050
43.1	0.042	-0.176	-0.312	-0.130	0.156	0.030	-0.186	-0.104	0.050
43.2	0.142	-0.176	-0.412	-0.130	0.056	-0.070	-0.086	-0.104	0.050
43.3	0.142	-0.076	-0.312	-0.030	0.056	-0.070	-0.186	-0.004	0.050
43.4	0.042	-0.076	-0.312	-0.030	0.056	-0.070	-0.186	-0.104	0.050
43.5	0.042	-0.076	-0.312	-0.030	0.156	0.030	-0.186	-0.104	0.050
43.6	0.142	-0.076	-0.312	-0.030	0.156	0.030	-0.186	-0.104	0.250
43.7	0.042	-0.176	-0.212	-0.130	0.156	0.030	-0.186	-0.104	0.050
43.8	0.142	-0.076	-0.212	-0.130	0.156	-0.070	-0.186	-0.104	0.050
43.9	0.142	-0.076	-0.312	-0.030	0.156	-0.070	-0.186	-0.204	0.050
44.0	0.142	-0.076	-0.412	-0.130	0.056	-0.070	-0.186	-0.104	0.050
44.1	-0.058	-0.276	-0.412	-0.130	0.056	0.030	-0.286	-0.204	0.050
44.2	-0.058	-0.276	-0.312	-0.130	0.156	0.030	-0.286	-0.104	0.050
44.3	0.042	-0.076	-0.212	-0.030	0.056	-0.070	-0.186	-0.104	0.050
44.4	0.042	-0.076	-0.212	-0.130	0.056	-0.170	-0.186	-0.104	0.050
44.5	0.042	-0.176	-0.212	-0.030	0.056	-0.070	-0.186	-0.104	0.050
44.6	0.042	-0.276	-0.312	-0.030	0.056	-0.070	-0.186	-0.204	0.050
44.7	-0.058	-0.276	-0.412	-0.130	0.156	0.030	-0.186	-0.104	0.050
44.8	0.042	-0.076	-0.312	-0.130	0.156	0.030	-0.286	-0.204	0.050
44.9	0.042	-0.076	-0.212	-0.030	0.156	0.030	-0.186	-0.104	0.050
45.0	0.042	-0.176	-0.212	-0.030	-0.044	-0.070	-0.186	-0.104	0.050
45.1	0.042	-0.176	-0.212	0.070	-0.044	-0.070	-0.186	-0.104	0.150
45.2	-0.058	-0.176	-0.312	-0.130	0.056	-0.070	-0.186	-0.004	0.050
45.3	0.042	-0.076	-0.212	-0.130	0.056	-0.070	-0.186	-0.004	0.050
45.4	-0.058	-0.176	-0.212	-0.030	0.156	0.030	-0.286	-0.204	0.050
45.5	-0.058	-0.176	-0.212	-0.030	0.156	0.030	-0.286	-0.204	0.050
45.6	0.042	-0.176	-0.212	-0.030	0.056	0.030	-0.186	-0.104	0.050
45.7	0.042	-0.176	-0.212	0.070	-0.044	-0.170	-0.086	-0.004	0.050
45.8	-0.058	-0.276	-0.212	-0.030	-0.044	-0.170	-0.086	-0.004	0.150
45.9	-0.058	-0.176	-0.212	-0.130	-0.044	-0.170	-0.186	-0.204	-0.050
46.0	-0.058	-0.176	-0.212	-0.030	0.056	-0.070	-0.286	-0.204	-0.050
46.1	0.042	-0.176	-0.212	-0.030	0.156	0.030	-0.286	-0.204	0.050
46.2	0.042	-0.176	-0.212	-0.030	0.056	0.030	-0.286	-0.204	0.050
46.3	-0.058	-0.076	-0.112	0.070	-0.044	-0.070	-0.186	-0.104	0.050
46.4	-0.058	-0.176	-0.212	-0.030	-0.044	0.030	-0.186	-0.104	0.150
46.5	-0.058	-0.176	-0.112	-0.030	0.056	-0.070	-0.186	-0.104	0.150
46.6	-0.058	-0.176	-0.112	-0.030	0.056	-0.070	-0.186	-0.204	-0.050
46.7	0.042	-0.176	-0.112	-0.030	0.056	-0.070	-0.286	-0.204	0.050
46.8	0.042	-0.176	-0.112	0.070	0.056	-0.070	-0.386	-0.304	0.050
46.9	0.042	-0.076	-0.012	0.070	0.056	0.030	-0.186	-0.204	0.050
47.0	0.042	-0.076	-0.112	-0.130	0.056	0.030	-0.186	-0.104	0.150
47.1	-0.058	-0.176	-0.112	-0.030	0.156	0.030	-0.186	-0.204	0.050
47.2	-0.058	-0.176	-0.112	-0.030	0.056	-0.070	-0.186	-0.204	0.150
47.3	0.042	-0.176	-0.112	0.070	0.056	-0.070	-0.086	-0.204	0.150
47.4	0.142	-0.076	-0.012	0.070	0.056	0.030	-0.186	-0.204	0.150
47.5	0.142	-0.076	-0.012	0.070	-0.044	0.030	-0.186	-0.204	0.150
47.6	-0.058	-0.076	-0.112	-0.030	0.056	-0.070	-0.186	-0.104	0.050
47.7	-0.058	-0.176	-0.112	-0.130	0.056	-0.070	-0.186	-0.204	0.050
47.8	0.042	-0.176	-0.212	-0.130	0.056	-0.070	-0.186	-0.204	0.050
47.9	0.042	-0.176	-0.012	0.070	0.056	-0.070	-0.186	-0.204	0.150
48.0	0.042	-0.176	-0.012	0.070	0.056	0.030	-0.186	-0.204	0.150
48.1	0.042	-0.076	-0.112	-0.030	0.056	0.030	-0.186	-0.104	0.150
48.2	0.142	0.024	-0.112	-0.030	0.056	-0.070	-0.286	-0.204	0.150
48.3	0.142	0.024	-0.112	-0.130	0.056	-0.070	-0.086	-0.204	0.250
48.4	0.042	-0.176	-0.112	-0.030	0.056	-0.070	-0.186	-0.204	0.150
48.5	0.042	-0.176	-0.012	0.070	0.056	0.030	-0.186	-0.204	0.150
48.6	0.042	-0.076	-0.012	0.070	0.156	-0.070	-0.186	-0.204	0.150
48.7	0.042	-0.076	-0.012	0.070	0.056	-0.170	-0.186	-0.204	0.150
48.8	0.042	-0.076	-0.012	0.070	0.156	-0.070	-0.086	-0.204	0.150
48.9	0.142	-0.176	-0.012	0.070	0.056	0.030	-0.086	-0.204	0.150
49.0	0.142	-0.176	-0.012	-0.030	0.156	0.030	-0.186	-0.204	0.150
49.1	0.042	-0.076	-0.012	-0.030	0.156	-0.070	-0.186	-0.204	0.050
49.2	0.042	-0.076	-0.012	0.070	0.156	-0.070	-0.086	-0.104	0.150
49.3	0.042	-0.076	-0.012	0.070	0.056	-0.170	-0.186	-0.204	0.150
49.4	0.042	-0.076	-0.012	0.170	0.056	-0.070	-0.086	-0.104	0.150
49.5	0.142	-0.076	-0.012	0.070	0.156	-0.070	-0.186	-0.104	0.150
49.6	0.142	-0.076	-0.012	0.070	0.056	-0.070	-0.086	-0.004	0.250
49.7	0.142	-0.076	-0.012	-0.030	0.056	-0.070	-0.086	-0.104	0.150
49.8	0.042	-0.076	-0.112	-0.030	0.056	-0.170	0.014	-0.104	0.250
49.9	-0.058	-0.176	-0.012	0.070	0.156	-0.070	0.014	-0.104	0.150
50.0	0.042	-0.076	-0.112	0.070	0.056	-0.170	-0.086	-0.104	0.150
50.1	0.142	-0.076	-0.012	0.070	0.056	-0.170	-0.186	-0.104	0.150
50.2	0.142	0.024	-0.012	-0.030	0.056	-0.270	-0.086	-0.004	0.250
50.3	0.142	0.024	-0.012	-0.030	0.056	-0.170	0.014	-0.004	0.150
50.4	0.142	0.024	-0.012	-0.030	0.056	-0.270	0.014	-0.104	0.050
50.5	0.042	-0.176	-0.012	0.070	0.056	-0.170	-0.086	-0.004	0.150
50.6	0.142	-0.076	-0.012	0.070	0.056	-0.170	-0.186	-0.104	0.150
50.7	0.142	-0.076	-0.112	-0.030	-0.044	-0.270	-0.186	-0.104	0.150
50.8	0.042	-0.076	-0.012	0.070	-0.044	-0.370	-0.086	-0.104	0.250
50.9	0.042	-0.076	-0.012	0.170	-0.044	-0.370	-0.086	-0.104	0.250
51.0	0.142	0.024	-0.012	0.070	0.056	-0.270	0.014	0.096	0.150
51.1	0.142	0.024	0.088	0.070	-0.044	-0.270	-0.086	-0.104	0.150
51.2	0.142	0.024	0.088	0.070	-0.044	-0.270	0.014	-0.104	0.150
51.3	0.042	-0.076	-0.012	-0.030	-0.044	-0.270	0.014	-0.104	0.250
51.4	0.142	-0.076	-0.112	0.070	0.056	-0.270	0.014	-0.104	0.150
51.5	0.142	-0.076	-0.012	0.170	0.056	-0.370	-0.086	-0.104	0.250
51.6	0.142	-0.076	0.088	0.070	0.056	-0.270	0.014	-0.004	0.250
51.7	0.042	-0.076	0.088	0.070	0.056	-0.270	0.014	-0.004	0.250
51.8	0.042	0.024	0.088	0.070	0.056	-0.270	0.014	-0.104	0.150
51.9	0.042	0.024	-0.012	0.070	0.056	-0.270	0.014	-0.104	0.250
52.0	0.042	-0.076	-0.112	0.070	-0.044	-0.270	0.014	-0.104	0.150
52.1	0.042	-0.076	-0.112	-0.030	0.156	-0.170	0.014	-0.104	0.250
52.2	0.142	-0.076	0.088	0.070	0.056	-0.270	0.114	-0.004	0.250
52.3	0.042	-0.076	0.088	0.170	0.056	-0.270	0.014	-0.104	0.250
52.4	0.042	-0.076	-0.012	0.070	0.056	-0.270	0.114	-0.104	0.150
52.5	0.042	-0.076	-0.012	0.070	0.056	-0.270	0.014	-0.104	0.150
52.6	0.042	-0.176	-0.012	0.070	0.156	-0.270	0.014	-0.104	0.150
52.7	0.042	-0.176	-0.112	0.070	0.056	-0.170	0.014	-0.004	0.150
52.8	0.142	-0.076	-0.012	0.070	0.056	-0.170	0.114	-0.004	0.250
52.9	0.042	-0.176	-0.012	0.070	0.156	-0.170	0.014	-0.104	0.150
53.0	0.042	-0.076	-0.012	0.070	0.056	-0.270	0.114	-0.004	0.150
53.1	0.042	-0.076	-0.112	-0.030	0.156	-0.270	0.114	-0.004	0.150
53.2	0.042	-0.076	-0.112	0.070	0.156	-0.170	0.114	0.096	0.150
53.3	0.042	-0.076	-0.112	-0.030	0.156	-0.170	0.014	-0.004	0.250
53.4	-0.058	-0.276	-0.112	-0.130	0.056	-0.270	0.014	-0.004	0.250
53.5	-0.058	-0.076	-0.112	-0.130	0.056	-0.270	0.114	-0.004	0.250
53.6	0.042	-0.076	-0.212	-0.130	0.056	-0.170	0.014	-0.004	0.050
53.7	0.042	-0.076	-0.112	0.070	0.056	-0.170	0.014	-0.004	0.050
53.8	0.042	-0.076	-0.212	-0.030	0.056	-0.170	0.114	0.096	0.150
53.9	0.042	-0.076	-0.212	-0.130	0.156	-0.170	0.114	0.096	0.150
54.0	-0.058	-0.176	-0.212	-0.130	0.156	-0.170	0.214	0.096	0.150
54.1	0.042	-0.176	-0.212	-0.030	0.156	-0.170	0.214	0.196	0.250
54.2	0.142	-0.076	-0.212	-0.130	0.056	-0.170	0.214	0.096	0.150
54.3	-0.058	-0.176	-0.312	-0.130	0.156	-0.070	0.114	0.096	0.150
54.4	-0.058	-0.176	-0.312	-0.130	0.156	-0.070	0.114	0.196	0.150
54.5	-0.058	-0.276	-0.312	-0.230	0.156	-0.070	0.014	0.096	0.150
54.6	-0.058	-0.176	-0.212	-0.230	0.156	-0.170	0.014	0.096	0.250
54.7	0.042	-0.076	-0.212	-0.230	0.056	-0.170	0.214	0.196	0.150
54.8	-0.058	-0.176	-0.212	-0.230	0.056	-0.070	0.214	0.196	0.150
54.9	0.042	-0.176	-0.212	-0.130	0.056	-0.070	0.214	0.096	0.150
55.0	-0.058	-0.176	-0.212	-0.130	0.156	0.030	0.214	0.196	0.150
55.1	-0.058	-0.176	-0.312	-0.130	0.156	0.030	0.314	0.196	0.150
55.2	-0.058	-0.176	-0.412	-0.230	0.256	-0.070	0.214	0.196	0.150
55.3	-0.058	-0.176	-0.212	-0.230	0.156	-0.170	0.314	0.296	0.150
55.4	0.042	-0.076	-0.212	-0.230	0.156	-0.070	0.314	0.296	0.150
55.5	0.042	-0.176	-0.212	-0.130	0.056	-0.070	0.214	0.296	0.150
55.6	0.042	-0.176	-0.212	-0.130	0.056	-0.070	0.214	0.296	0.250
55.7	0.042	-0.176	-0.312	-0.130	0.156	0.030	0.314	0.296	0.150
55.8	-0.158	-0.276	-0.412	-0.230	0.256	-0.070	0.314	0.196	0.150
55.9	-0.058	-0.276	-0.412	-0.230	0.256	0.030	0.314	0.196	0.150
56.0	-0.058	-0.176	-0.312	-0.230	0.156	0.030	0.214	0.296	0.150
56.1	0.042	-0.076	-0.312	-0.230	0.056	-0.070	0.214	0.296	0.150
56.2	0.042	-0.076	-0.212	-0.230	0.056	-0.070	0.214	0.196	0.050
56.3	-0.058	-0.276	-0.212	-0.130	0.056	-0.070	0.214	0.196	0.150
56.4	-0.058	-0.276	-0.212	-0.130	0.056	0.030	0.314	0.196	0.150
56.5	-0.058	-0.176	-0.112	-0.130	0.156	0.030	0.314	0.196	0.150
56.6	-0.058	-0.176	-0.212	-0.130	0.056	-0.070	0.214	0.196	0.150
56.7	-0.058	-0.176	-0.312	-0.230	0.156	0.030	0.214	0.196	0.150
56.8	-0.058	-0.176	-0.312	-0.230	0.156	0.030	0.214	0.196	0.050
56.9	-0.058	-0.176	-0.312	-0.230	0.056	-0.070	0.314	0.196	0.150
57.0	0.042	-0.176	-0.312	-0.230	0.156	-0.070	0.214	0.096	0.150
57.1	0.042	-0.176	-0.312	-0.130	0.156	0.030	0.214	0.096	0.150
57.2	0.042	-0.176	-0.212	-0.130	0.056	0.030	0.314	0.096	0.150
57.3	-0.058	-0.176	-0.212	-0.130	0.056	0.030	0.314	0.196	0.150
57.4	0.142	-0.076	-0.312	-0.230	0.156	0.030	0.214	0.196	0.050
57.5	0.042	-0.176	-0.312	-0.230	0.156	0.030	0.214	0.196	0.050
57.6	0.042	-0.176	-0.312	-0.230	0.156	-0.070	0.214	-0.004	0.050
57.7	0.042	-0.076	-0.312	-0.230	0.056	-0.070	0.214	-0.004	0.050
57.8	0.042	-0.076	-0.112	-0.030	0.056	0.030	0.214	-0.004	0.050
57.9	0.042	-0.076	-0.112	-0.030	0.056	0.030	0.214	-0.004	0.150
58.0	0.042	-0.076	-0.212	-0.030	0.156	0.030	0.114	-0.204	0.150
58.1	-0.058	-0.276	-0.212	-0.030	0.156	0.030	0.214	-0.104	0.050
58.2	0.042	-0.176	-0.312	-0.130	0.056	-0.070	0.214	-0.004	0.050
58.3	0.042	-0.076	-0.312	-0.130	0.156	0.030	0.214	-0.004	0.050
58.4	0.042	-0.076	-0.212	-0.130	0.156	-0.070	0.214	-0.104	0.050
58.5	0.042	-0.076	-0.112	0.070	0.156	0.030	0.214	-0.104	0.050
58.6	0.042	-0.076	-0.212	-0.030	0.056	-0.070	0.114	-0.204	0.050
58.7	0.042	-0.076	-0.212	-0.030	0.056	-0.070	0.114	-0.204	0.150
58.8	0.042	0.024	-0.212	-0.030	0.056	-0.070	0.214	-0.104	0.250
58.9	0.042	-0.076	-0.212	-0.030	0.056	-0.070	0.114	-0.004	0.250
59.0	-0.058	-0.076	-0.312	-0.130	0.056	-0.070	0.114	-0.104	0.150
59.1	0.042	-0.076	-0.312	-0.030	0.056	0.030	0.114	-0.104	0.150
59.2	0.042	-0.076	-0.212	-0.030	-0.044	-0.070	0.114	-0.104	0.150
59.3	0.042	-0.076	-0.212	0.070	0.056	0.030	0.114	-0.104	0.150
59.4	-0.058	-0.076	-0.212	0.070	0.056	0.030	0.114	-0.104	0.150
59.5	0.042	0.024	-0.212	0.070	0.056	-0.070	0.114	-0.204	0.150
59.6	0.042	0.024	-0.212	0.070	0.056	-0.070	0.114	-0.204	0.250
59.7	0.142	0.024	-0.412	-0.030	-0.044	-0.070	0.114	-0.204	0.150
59.8	0.042	-0.076	-0.312	-0.030	-0.044	-0.070	0.214	-0.104	0.250
59.9	-0.058	-0.076	-0.212	-0.030	-0.044	-0.070	0.114	-0.104	0.250
40.0	0.124	0.158	0.180	0.228	0.156	0.192	0.880	0.968	0.356
40.1	0.124	0.158	0.080	0.228	0.156	0.092	1.080	1.068	0.256
40.2	0.024	0.158	0.180	0.228	0.056	0.092	0.980	1.168	0.256
40.3	0.124	0.158	0.280	0.228	0.056	0.092	0.880	0.968	0.356
40.4	0.224	0.158	0.180	0.228	0.056	0.092	0.880	0.968	0.256
40.5	0.224	0.258	0.080	0.128	0.056	0.092	1.080	1.168	0.256
40.6	0.024	0.158	0.180	0.228	0.056	0.092	0.980	1.068	0.356
40.7	0.124	0.158	0.180	0.228	0.056	0.092	0.980	0.968	0.256
40.8	0.024	0.058	-0.020	0.028	0.056	0.192	0.980	1.068	0.356
40.9	0.124	0.158	0.180	0.128	-0.044	-0.008	0.980	1.068	0.156
41.0	0.124	0.158	0.180	0.228	-0.144	-0.008	0.980	1.068	0.256
41.1	0.124	0.158	0.080	0.128	0.056	0.192	0.980	1.068	0.256
41.2	0.024	0.158	0.180	0.128	-0.044	0.092	0.980	1.068	0.156
41.3	0.024	0.058	0.180	0.128	0.056	0.092	0.980	1.068	0.256
41.4	0.024	0.058	0.080	0.028	-0.044	0.092	0.980	0.968	0.256
41.5	0.124	0.058	0.080	0.128	0.056	0.192	1.080	1.068	0.156
41.6	0.024	0.158	0.080	0.128	0.056	0.092	0.980	1.068	0.156
41.7	-0.076	0.058	0.180	0.028	0.056	0.192	0.880	0.968	0.356
41.8	-0.076	-0.042	0.180	0.028	0.056	0.192	0.980	0.968	0.156
41.9	0.124	0.058	0.080	0.128	0.056	0.092	0.980	1.068	0.156
42.0	0.124	0.158	0.080	0.128	0.056	0.092	0.780	0.868	0.156
42.1	0.124	0.158	0.180	0.028	0.056	0.192	0.880	0.968	0.256
42.2	-0.076	0.058	0.080	0.028	0.156	0.192	0.980	1.068	0.156
42.3	0.124	0.158	0.080	0.028	0.156	0.192	0.980	1.068	0.256
42.4	0.124	0.158	0.180	0.028	0.056	0.192	0.880	0.968	0.156
42.5	0.024	0.058	0.080	0.028	0.156	0.192	0.880	0.968	0.256
42.6	0.024	0.058	0.080	0.028	0.056	0.192	0.880	0.968	0.256
42.7	0.024	0.158	0.180	0.128	0.056	0.192	0.880	0.968	0.156
42.8	0.024	0.058	0.280	0.228	0.056	0.192	0.880	0.868	0.156
42.9	-0.076	-0.042	0.180	0.028	0.056	0.092	0.980	0.968	0.056
43.0	0.124	0.058	0.080	0.028	0.156	0.192	0.880	0.968	0.256
43.1	0.124	0.158	0.080	0.028	0.056	0.192	0.880	0.968	0.256
43.2	0.124	0.158	0.280	0.228	0.056	0.192	0.880	1.068	0.156
43.3	0.024	0.058	0.180	0.128	0.056	0.292	0.880	0.868	0.156
43.4	0.124	-0.042	0.180	0.028	-0.044	0.192	0.980	0.968	0.156
43.5	0.124	0.058	0.080	0.028	0.056	0.092	0.880	0.968	0.156
43.6	0.124	0.058	0.180	0.228	0.056	0.192	0.880	1.068	0.156
43.7	0.024	0.058	0.180	0.128	0.056	0.292	0.880	0.868	0.156
43.8	0.124	0.058	0.180	0.128	-0.044	0.192	0.880	0.868	0.156
43.9	0.124	-0.042	0.180	0.128	0.056	0.092	0.880	0.968	0.156
44.0	0.024	-0.042	-0.020	0.028	0.056	0.092	0.880	0.968	0.156
44.1	0.024	-0.042	0.080	0.128	0.156	0.292	0.780	0.768	0.156
44.2	0.124	0.058	0.180	0.128	0.056	0.192	0.880	0.868	0.156
44.3	0.124	0.058	0.180	0.228	-0.044	0.192	0.880	0.968	0.156
44.4	0.124	-0.042	0.080	0.128	0.056	0.192	0.880	0.968	0.156
44.5	0.224	-0.042	0.180	0.028	0.056	0.192	0.980	0.968	0.256
44.6	0.224	0.058	0.080	0.028	-0.044	0.092	0.880	0.868	0.256
44.7	0.224	0.058	0.080	0.128	0.056	0.192	0.880	0.968	0.256
44.8	0.124	0.058	0.080	0.128	0.056	0.192	0.880	0.968	0.156
44.9	0.024	-0.042	0.180	0.128	0.056	0.192	0.880	0.968	0.256
45.0	0.224	0.158	0.180	0.128	0.056	0.292	0.880	0.868	0.256
45.1	0.224	0.058	0.080	0.128	0.056	0.292	0.880	0.968	0.356
45.2	0.224	0.058	-0.020	-0.072	0.056	0.192	0.780	0.868	0.356
45.3	0.124	0.058	0.180	0.128	0.056	0.192	0.780	0.868	0.256
45.4	0.224	0.058	0.180	0.128	0.156	0.292	0.880	0.968	0.256
45.5	0.124	0.058	0.180	0.128	0.056	0.192	0.880	1.068	0.256
45.6	0.024	-0.142	0.080	0.028	-0.044	0.192	0.880	0.968	0.356
45.7	0.124	-0.042	0.080	0.128	-0.044	0.192	0.780	0.868	0.356
45.8	0.224	0.058	0.080	0.128	0.056	0.192	0.780	0.868	0.256
45.9	0.224	0.058	0.080	0.028	0.056	0.092	0.780	0.968	0.256
46.0	0.224	0.158	0.080	0.028	0.056	0.092	0.880	0.968	0.356
46.1	0.224	0.158	0.080	0.128	-0.044	0.192	0.880	0.968	0.356
46.2	0.024	0.058	0.080	0.128	-0.044	0.192	0.780	0.968	0.256
46.3	0.124	0.058	0.080	0.128	0.156	0.292	0.680	0.968	0.256
46.4	0.224	0.158	0.080	0.128	0.056	0.192	0.780	0.968	0.356
46.5	0.224	0.158	0.180	0.128	0.056	0.192	0.880	0.968	0.356
46.6	0.324	0.158	0.180	0.128	0.056	0.192	0.880	1.068	0.356
46.7	0.124	0.158	0.180	0.128	0.056	0.192	0.880	0.968	0.256
46.8	0.124	0.058	0.180	0.128	0.056	0.192	0.780	0.968	0.156
46.9	0.124	0.058	0.280	0.128	0.056	0.192	0.780	0.968	0.256
47.0	0.324	0.258	0.180	0.228	0.056	0.192	0.880	1.168	0.356
47.1	0.224	0.158	0.080	0.128	0.056	0.092	0.880	0.968	0.356
47.2	0.124	0.158	0.080	0.128	0.056	0.192	0.880	0.968	0.256
47.3	0.124	0.158	0.180	0.028	0.156	0.192	0.880	0.968	0.256
47.4	0.124	0.158	0.180	0.128	0.156	0.192	0.780	0.968	0.256
47.5	0.124	-0.042	0.280	0.228	0.056	0.192	0.780	0.968	0.356
47.6	0.224	0.158	0.180	0.128	0.056	0.292	0.880	0.968	0.256
47.7	0.224	0.158	0.080	0.128	0.156	0.292	0.880	0.968	0.356
47.8	0.324	0.158	0.180	0.128	0.156	0.292	0.880	1.068	0.256
47.9	0.124	0.058	0.180	0.228	0.156	0.192	0.780	0.968	0.256
48.0	0.124	0.158	0.180	0.228	0.156	0.292	0.780	0.968	0.356
48.1	0.124	0.158	0.080	0.128	0.256	0.292	0.880	1.068	0.356
48.2	0.224	0.058	0.180	0.128	0.256	0.292	0.780	0.968	0.356
48.3	0.224	0.158	0.080	0.128	0.056	0.292	0.880	0.968	0.356
48.4	0.224	0.158	0.180	0.228	0.056	0.192	0.880	0.968	0.356
48.5	0.124	0.158	0.080	0.128	0.156	0.192	0.880	0.968	0.256
48.6	0.224	0.158	0.080	0.128	0.256	0.392	0.680	0.968	0.256
48.7	0.124	-0.042	0.180	0.228	0.256	0.392	0.780	0.968	0.356
48.8	0.124	0.058	0.280	0.228	0.056	0.292	0.880	0.968	0.456
48.9	0.124	0.058	0.280	0.228	0.056	0.192	0.880	0.968	0.256
49.0	0.224	0.158	0.080	0.128	0.156	0.292	0.780	0.968	0.256
49.1	0.224	0.258	0.080	0.128	0.156	0.292	0.880	0.968	0.256
49.2	0.124	0.158	0.080	0.228	0.156	0.292	0.780	0.968	0.356
49.3	0.124	0.158	0.080	0.228	0.156	0.392	0.880	1.068	0.356
49.4	0.124	0.158	0.180	0.228	0.156	0.392	0.780	0.968	0.256
49.5	0.224	0.058	0.180	0.128	0.156	0.392	0.780	0.968	0.256
49.6	0.224	0.158	0.080	0.128	0.156	0.392	0.780	0.968	0.356
49.7	0.124	0.158	0.080	0.228	0.156	0.392	0.880	0.968	0.256
49.8	0.124	0.158	0.180	0.228	0.156	0.292	0.780	0.968	0.256
49.9	0.124	0.058	0.080	0.128	0.056	0.392	0.680	0.868	0.356
50.0	0.124	0.158	0.080	0.128	0.156	0.392	0.780	0.968	0.456
50.1	0.124	0.158	0.080	0.028	0.156	0.392	0.780	0.968	0.356
50.2	0.124	0.058	-0.020	0.128	0.056	0.292	0.780	1.068	0.356
50.3	-0.076	-0.042	-0.020	0.028	0.056	0.392	0.780	0.968	0.356
50.4	0.124	0.158	0.080	0.128	0.056	0.392	0.680	0.968	0.256
50.5	0.124	0.158	0.080	0.128	0.056	0.392	0.680	0.868	0.156
50.6	0.124	0.158	0.080	0.228	0.056	0.292	0.680	0.868	0.256
50.7	0.124	-0.042	-0.020	0.028	0.056	0.292	0.580	0.868	0.356
50.8	0.124	-0.042	-0.020	0.028	0.156	0.392	0.780	0.968	0.356
50.9	0.124	0.058	-0.020	0.028	0.056	0.392	0.780	0.968	0.256
51.0	0.024	0.058	0.080	0.028	0.056	0.292	0.680	1.068	0.256
51.1	0.124	0.158	0.080	0.128	0.056	0.292	0.680	0.968	0.356
51.2	0.124	0.058	0.080	0.128	0.056	0.292	0.780	0.968	0.256
51.3	0.124	-0.042	0.080	0.128	0.056	0.292	0.680	0.868	0.256
51.4	0.124	0.058	0.080	0.128	0.056	0.192	0.780	0.968	0.256
51.5	0.124	0.058	0.080	0.128	0.056	0.292	0.780	1.068	0.256
51.6	0.124	-0.042	-0.020	0.028	0.056	0.292	0.780	0.968	0.356
51.7	0.024	-0.142	-0.020	0.028	0.056	0.392	0.880	0.968	0.256
51.8	0.124	-0.042	0.080	0.028	0.156	0.392	0.680	0.868	0.256
51.9	0.124	0.058	0.180	0.028	0.156	0.292	0.680	0.968	0.256
52.0	0.124	-0.042	0.180	0.128	0.056	0.192	0.680	0.968	0.256
52.1	0.124	-0.042	0.180	0.028	-0.044	0.292	0.780	0.968	0.356
52.2	0.024	-0.042	0.080	0.028	0.056	0.392	0.780	0.968	0.256
52.3	0.024	-0.142	0.080	0.028	0.156	0.392	0.680	0.868	0.256
52.4	0.024	-0.042	0.080	0.028	0.056	0.292	0.780	0.968	0.256
52.5	0.024	-0.142	0.280	0.228	0.056	0.192	0.880	0.968	0.356
52.6	0.024	-0.142	0.180	0.128	0.156	0.292	0.780	0.968	0.356
52.7	0.124	0.058	0.180	0.128	0.156	0.292	0.780	0.968	0.356
52.8	0.124	0.058	0.080	0.128	0.056	0.192	0.680	0.968	0.256
52.9	0.124	-0.142	0.180	0.128	0.056	0.292	0.780	0.868	0.356
53.0	0.024	-0.142	0.080	-0.072	0.156	0.392	0.780	0.868	0.356
53.1	0.024	-0.142	0.080	0.028	0.156	0.392	0.880	1.068	0.256
53.2	0.024	-0.142	0.080	0.028	0.156	0.292	0.880	1.068	0.256
53.3	0.024	-0.042	0.180	0.128	0.056	0.192	0.780	0.968	0.256
53.4	0.124	-0.142	0.180	0.128	0.156	0.292	0.780	0.968	0.356
53.5	0.124	-0.142	0.180	0.128	0.256	0.392	0.780	0.968	0.456
53.6	0.124	-0.142	0.080	0.028	0.156	0.292	0.780	0.968	0.256
53.7	0.024	-0.042	0.080	0.128	0.056	0.292	0.880	0.968	0.256
53.8	0.024	-0.042	0.080	0.128	0.056	0.292	0.780	0.868	0.356
53.9	0.024	-0.042	0.280	0.228	0.156	0.292	0.780	0.968	0.356
54.0	0.124	-0.042	0.180	0.028	0.256	0.392	0.780	0.968	0.356
54.1	0.024	-0.242	0.180	0.028	0.156	0.292	0.680	0.868	0.356
54.2	0.024	-0.142	0.180	0.128	0.156	0.292	0.780	0.968	0.356
54.3	0.024	-0.142	0.080	0.128	0.156	0.292	0.780	0.968	0.256
54.4	0.124	-0.042	0.080	0.128	0.156	0.392	0.780	0.968	0.456
54.5	0.124	-0.042	-0.020	0.028	0.156	0.392	0.780	0.968	0.356
54.6	0.024	-0.142	0.080	0.028	0.156	0.292	0.880	0.968	0.356
54.7	0.024	-0.042	0.180	0.128	0.156	0.292	0.880	0.968	0.356
54.8	0.024	-0.142	0.180	0.128	0.256	0.292	0.880	0.968	0.356
54.9	0.024	-0.142	0.180	0.128	0.256	0.392	0.780	1.068	0.256
55.0	0.124	-0.142	0.180	0.128	0.056	0.292	0.780	1.068	0.256
55.1	0.124	-0.042	-0.020	0.028	0.056	0.292	0.880	1.068	0.356
55.2	0.124	-0.042	0.080	0.028	0.056	0.292	0.780	0.968	0.356
55.3	0.024	-0.042	0.080	0.028	0.156	0.192	0.780	0.868	0.356
55.4	0.024	-0.042	0.080	0.128	0.156	0.192	0.880	0.968	0.256
55.5	0.124	-0.042	0.080	0.128	0.156	0.292	0.880	1.068	0.356
55.6	0.124	-0.042	0.180	0.128	0.156	0.292	0.880	1.068	0.256
55.7	0.124	-0.042	0.080	0.028	0.056	0.292	0.780	0.968	0.256
55.8	0.024	-0.142	0.180	0.028	0.056	0.292	0.780	0.968	0.356
55.9	0.224	-0.042	0.180	0.128	0.156	0.292	0.780	0.868	0.356
56.0	0.124	-0.042	0.080	0.128	0.156	0.392	0.780	0.868	0.356
56.1	0.124	0.058	0.080	0.128	0.056	0.192	0.780	0.868	0.356
56.2	0.124	0.058	0.080	0.028	0.056	0.192	0.780	0.968	0.356
56.3	0.024	-0.142	-0.020	-0.072	0.056	0.192	0.780	0.968	0.256
56.4	0.124	-0.142	0.080	0.128	0.256	0.292	0.780	0.868	0.256
56.5	0.124	-0.142	0.180	0.128	0.156	0.392	0.680	0.768	0.256
56.6	0.224	0.058	0.080	0.128	0.156	0.392	0.780	0.868	0.256
56.7	0.224	0.058	0.080	0.128	0.156	0.292	0.880	0.968	0.356
56.8	0.124	-0.042	0.080	0.228	0.056	0.192	0.780	0.968	0.356
56.9	0.124	-0.042	0.080	0.128	0.156	0.192	0.780	0.968	0.456
57.0	0.224	-0.142	-0.020	0.028	0.156	0.192	0.680	0.868	0.256
57.1	0.224	-0.042	0.080	0.028	0.056	0.192	0.680	0.868	0.256
57.2	0.124	-0.042	0.080	0.128	0.156	0.392	0.780	0.968	0.256
57.3	0.124	-0.042	0.180	0.228	0.156	0.392	0.780	0.868	0.256
57.4	0.124	-0.042	0.080	0.128	0.156	0.192	0.780	0.868	0.256
57.5	0.224	-0.042	-0.020	0.128	0.156	0.192	0.680	0.868	0.356
57.6	0.224	0.058	-0.020	0.128	0.156	0.192	0.680	0.868	0.356
57.7	0.124	-0.042	-0.020	0.128	0.156	0.292	0.780	0.968	0.356
57.8	0.224	0.058	-0.020	0.128	0.156	0.292	0.680	0.868	0.256
57.9	0.124	-0.042	0.080	0.128	0.056	0.192	0.680	0.768	0.156
58.0	0.224	-0.042	-0.020	0.028	0.056	0.192	0.680	0.768	0.256
58.1	0.124	-0.142	-0.020	0.028	0.056	0.092	0.780	0.868	0.256
58.2	0.124	-0.042	0.080	0.228	0.156	0.292	0.780	0.868	0.256
58.3	0.224	0.058	-0.020	0.228	0.156	0.292	0.680	0.868	0.356
58.4	0.224	0.058	-0.020	0.128	0.156	0.292	0.680	0.868	0.356
58.5	0.324	-0.042	-0.020	0.028	0.156	0.292	0.680	0.868	0.256
58.6	0.224	-0.142	-0.020	0.028	0.156	0.192	0.780	0.868	0.156
58.7	0.224	-0.042	-0.020	0.028	0.156	0.192	0.880	0.968	0.256
58.8	0.324	0.058	-0.020	0.128	0.156	0.192	0.780	0.868	0.256
58.9	0.324	0.058	-0.020	0.128	0.056	0.192	0.780	0.868	0.256
59.0	0.324	0.058	-0.020	0.028	0.056	0.192	0.680	0.868	0.256
59.1	0.224	-0.042	-0.020	0.128	0.056	0.192	0.780	0.868	0.256
59.2	0.224	-0.042	-0.020	0.228	0.156	0.192	0.780	0.868	0.256
59.3	0.224	-0.042	-0.020	0.128	0.156	0.192	0.680	0.868	0.356
59.4	0.224	0.058	-0.020	0.128	0.156	0.192	0.680	0.868	0.356
59.5	0.324	0.058	-0.120	0.028	0.156	0.192	0.680	0.868	0.356
59.6	0.224	-0.042	-0.020	0.028	0.156	0.192	0.880	0.868	0.356
59.7	0.324	-0.042	-0.020	0.028	0.156	0.192	0.880	0.868	0.256
59.8	0.324	-0.042	-0.020	0.028	0.056	0.092	0.780	0.868	0.256
59.9	0.224	0.058	-0.120	0.028	0.056	0.092	0.780	0.868	0.256
60.0	0.224	0.058	-0.020	0.028	0.056	0.192	0.680	0.868	0.256
60.1	0.224	0.058	-0.020	0.028	0.156	0.292	0.780	0.868	0.356
60.2	0.224	-0.042	-0.020	0.028	0.156	0.292	0.780	0.868	0.356
60.3	0.324	0.058	-0.020	0.028	0.156	0.292	0.880	0.868	0.356
60.4	0.324	0.158	-0.020	0.028	0.056	0.192	0.880	0.968	0.256
60.5	0.324	0.158	-0.120	-0.072	0.156	0.192	0.780	0.968	0.256
60.6	0.324	0.058	-0.020	0.028	0.156	0.192	0.780	0.868	0.256
60.7	0.324	0.058	-0.020	0.028	0.156	0.192	0.780	0.868	0.256
60.8	0.224	-0.042	-0.120	0.028	0.056	0.192	0.780	0.868	0.356
60.9	0.224	-0.042	-0.020	0.128	0.056	0.192	0.780	0.768	0.356
61.0	0.224	0.058	-0.020	0.028	0.056	0.192	0.780	0.868	0.256
61.1	0.224	0.058	-0.020	0.028	0.156	0.292	0.880	0.868	0.256
61.2	0.424	0.158	-0.020	0.028	0.156	0.292	0.880	0.868	0.256
61.3	0.424	0.158	-0.020	0.028	0.156	0.292	0.880	0.868	0.256
61.4	0.424	0.258	-0.020	0.028	0.156	0.292	0.780	0.768	0.256
61.5	0.424	0.158	-0.020	0.028	-0.044	0.192	0.780	0.868	0.256
61.6	0.224	0.058	-0.020	0.128	0.056	0.192	0.780	0.868	0.356
61.7	0.324	0.058	-0.120	0.028	0.056	0.192	0.680	0.768	0.356
61.8	0.324	0.058	-0.020	0.128	0.156	0.292	0.780	0.768	0.356
61.9	0.324	0.058	-0.020	0.028	0.156	0.292	0.780	0.868	0.256
62.0	0.324	0.058	-0.020	0.028	0.056	0.192	0.780	0.868	0.256
62.1	0.224	0.058	-0.020	0.128	0.056	0.192	0.680	0.768	0.356
62.2	0.324	0.158	-0.020	0.128	0.056	0.192	0.780	0.868	0.356
62.3	0.324	0.158	-0.020	0.028	0.156	0.292	0.880	0.868	0.256
62.4	0.324	0.158	-0.020	0.128	0.156	0.292	0.780	0.768	0.156
62.5	0.224	-0.042	-0.020	0.028	0.056	0.192	0.780	0.868	0.156
62.6	0.224	0.058	-0.020	0.128	0.056	0.192	0.780	0.868	0.256
62.7	0.224	0.058	-0.020	0.128	0.056	0.192	0.780	0.868	0.356
62.8	0.324	0.058	-0.120	0.028	0.056	0.192	0.880	0.768	0.356
62.9	0.324	0.058	-0.020	0.028	0.156	0.292	0.880	0.868	0.356
63.0	0.324	0.158	-0.020	0.028	0.056	0.192	0.780	0.768	0.356
63.1	0.324	0.158	-0.120	0.028	0.156	0.292	0.780	0.868	0.356
63.2	0.324	0.158	-0.120	0.128	0.156	0.292	0.780	0.868	0.356
63.3	0.324	0.058	-0.120	0.128	0.056	0.292	0.880	0.868	0.256
63.4	0.324	0.058	-0.120	0.128	0.156	0.292	0.880	0.868	0.256
63.5	0.324	0.058	-0.020	0.128	0.056	0.192	0.780	0.668	0.256
63.6	0.224	-0.042	-0.020	0.128	0.056	0.192	0.780	0.668	0.256
63.7	0.324	0.058	-0.020	0.128	0.056	0.192	0.780	0.668	0.356
63.8	0.224	0.158	-0.020	0.128	0.056	0.192	0.880	0.768	0.356
63.9	0.324	0.158	-0.020	0.128	0.056	0.292	0.880	0.868	0.356
64.0	0.324	0.158	-0.020	0.128	-0.044	0.192	0.880	0.868	0.356
64.1	0.324	0.158	-0.120	0.028	-0.044	0.192	0.880	0.868	0.256
64.2	0.224	0.058	-0.020	0.228	0.056	0.292	0.780	0.768	0.256
64.3	0.224	0.058	-0.020	0.228	0.056	0.292	0.880	0.668	0.256
64.4	0.224	0.058	0.080	0.228	0.056	0.292	0.880	0.768	0.356
64.5	0.424	0.158	0.080	0.128	0.056	0.192	0.980	0.868	0.356
64.6	0.424	0.158	-0.020	0.228	-0.044	0.092	0.980	0.868	0.356
64.7	0.324	0.158	-0.020	0.228	-0.044	0.092	0.880	0.768	0.356
64.8	0.224	0.158	-0.020	0.128	0.056	0.192	0.980	0.868	0.256
64.9	0.224	0.158	0.080	0.228	0.056	0.192	0.880	0.768	0.156
65.0	0.324	0.158	0.080	0.228	0.056	0.292	0.880	0.768	0.256
65.1	0.224	-0.042	0.080	0.228	-0.044	0.192	0.880	0.768	0.256
65.2	0.224	0.058	0.180	0.228	-0.044	0.092	0.880	0.868	0.256
65.3	0.224	0.058	0.080	0.228	0.056	0.092	0.880	0.868	0.256
65.4	0.224	0.058	-0.020	0.128	0.056	0.092	0.980	0.868	0.256
65.5	0.324	0.158	-0.020	0.128	-0.044	0.092	0.980	0.868	0.256
65.6	0.324	0.258	0.080	0.128	-0.044	0.192	0.980	0.868	0.256
65.7	0.324	0.258	0.080	0.128	-0.044	0.192	0.980	0.868	0.256
65.8	0.224	0.158	0.080	0.128	-0.044	0.192	0.980	0.868	0.356
65.9	0.224	0.058	0.080	0.128	0.056	0.192	0.880	0.868	0.256
66.0	0.224	0.058	-0.020	0.128	0.056	0.092	0.880	0.768	0.156
66.1	0.324	0.058	0.080	0.228	0.056	0.092	0.880	0.768	0.256
66.2	0.324	0.058	0.080	0.128	0.056	0.092	0.880	0.868	0.256
66.3	0.324	0.158	0.080	0.128	-0.044	0.092	0.880	0.868	0.256
66.4	0.224	0.158	0.080	0.128	-0.044	0.092	0.980	0.868	0.356
66.5	0.224	0.158	0.180	0.128	-0.044	0.092	0.880	0.768	0.256
66.6	0.224	0.158	0.080	0.028	0.056	0.192	0.880	0.868	0.156
66.7	0.324	0.058	0.080	0.128	0.056	0.192	0.780	0.868	0.256
66.8	0.324	0.058	-0.020	0.128	0.056	0.192	0.880	0.868	0.256
66.9	0.324	0.158	0.080	0.228	-0.044	-0.008	0.880	0.968	0.256
67.0	0.324	0.158	0.180	0.128	0.056	0.092	0.880	0.868	0.156
67.1	0.324	0.158	0.180	0.128	0.056	0.092	0.780	0.768	0.256
67.2	0.324	0.158	0.080	0.028	0.056	0.092	0.780	0.768	0.256
67.3	0.324	0.158	0.080	0.028	0.156	0.192	0.880	0.868	0.256
67.4	0.324	0.058	0.080	0.028	-0.044	0.092	0.980	0.968	0.156
67.5	0.324	0.058	0.180	0.128	0.056	0.092	0.980	0.968	0.256
67.6	0.324	0.158	0.180	0.128	0.056	-0.008	0.780	0.868	0.156
67.7	0.324	0.058	0.080	0.128	0.056	0.092	0.780	0.868	0.256
67.8	0.324	0.058	-0.020	0.028	0.056	0.092	0.780	0.968	0.256
67.9	0.324	0.058	0.080	0.028	-0.044	0.092	0.780	0.968	0.256
68.0	0.324	0.058	0.080	0.028	-0.044	-0.008	0.880	0.968	0.356
68.1	0.324	0.058	0.180	0.028	-0.044	-0.008	0.880	0.968	0.256
68.2	0.324	0.058	0.180	0.128	0.056	0.192	0.680	0.768	0.356
68.3	0.324	0.058	0.180	0.128	0.056	0.192	0.680	0.768	0.256
68.4	0.324	0.058	0.080	0.028	0.056	0.192	0.680	0.868	0.256
68.5	0.324	0.058	-0.020	-0.072	0.056	0.192	0.780	0.968	0.256
68.6	0.324	0.058	-0.020	-0.072	0.056	-0.008	0.780	0.968	0.356
68.7	0.224	-0.042	-0.020	-0.072	0.056	0.092	0.780	0.968	0.256
68.8	0.324	0.058	0.180	0.028	-0.044	0.092	0.680	0.868	0.256
68.9	0.324	0.058	0.080	0.028	0.056	0.192	0.680	0.868	0.256
69.0	0.324	0.058	0.080	0.028	0.156	0.192	0.680	0.868	0.256
69.1	0.324	0.058	0.080	0.028	0.056	0.092	0.780	0.868	0.356
69.2	0.324	-0.042	0.080	0.028	0.056	0.092	0.780	0.868	0.356
69.3	0.224	-0.142	0.080	0.028	-0.044	0.192	0.680	0.868	0.256
69.4	0.224	-0.142	-0.020	0.028	-0.044	0.092	0.780	1.068	0.256
69.5	0.224	-0.042	0.080	0.028	-0.044	0.092	0.680	0.968	0.256
69.6	0.324	0.058	0.180	0.128	-0.044	0.092	0.780	0.968	0.256
69.7	0.324	0.058	0.080	0.028	0.056	0.192	0.780	0.868	0.256
69.8	0.324	0.058	0.080	0.028	-0.044	0.092	0.780	0.868	0.356
69.9	0.324	-0.042	0.080	0.028	0.056	0.192	0.780	0.868	0.256
