# Supplementary material for: Murine T-cell receptor OT-I exhibits imperfect discrimination between foreign and self-antigens
Source: EMBO J. 2025 Nov 26;45(2):394–416. doi: 10.1038/s44318-025-00644-5 (PMC12811252; doi:10.1038/s44318-025-00644-5)
Supplement: Supplementary file 3 — Source data Fig. 1 [file 44318_2025_644_MOESM3_ESM.zip › Figure 1/1c/VSV 06-05-21 (Equilibrium).csv]

TCR_conc[uM]	norm_RU_value
0.655556	0.160
1.311112	0.556
2.622224	1.170
5.244447	2.434
10.488894	4.926
20.977789	10.178
41.955578	20.750
83.911156	42.638
0.655556	0.102
