# Supplementary material for: Murine T-cell receptor OT-I exhibits imperfect discrimination between foreign and self-antigens
Source: EMBO J. 2025 Nov 26;45(2):394–416. doi: 10.1038/s44318-025-00644-5 (PMC12811252; doi:10.1038/s44318-025-00644-5)
Supplement: Supplementary file 3 — Source data Fig. 1 [file 44318_2025_644_MOESM3_ESM.zip › Figure 1/1c/Q7 12-05-21 (2nd Sensogram).csv]

time [s]	128	64	32	16	8	4	2	1	128
-50.0	0.306	0.286	0.078	0.038	0.106	0.102	-0.244	-0.018	-0.190
-49.9	0.306	0.186	-0.022	-0.062	0.006	0.102	-0.244	-0.018	-0.090
-49.8	0.206	0.086	0.078	0.138	0.106	0.102	-0.244	-0.118	-0.090
-49.7	0.206	0.186	0.078	0.138	0.206	0.202	-0.244	-0.018	-0.290
-49.6	0.206	0.186	-0.022	0.038	0.206	0.202	-0.144	-0.018	-0.190
-49.5	0.206	0.286	-0.022	0.038	0.306	0.302	-0.244	-0.118	-0.190
-49.4	0.306	0.286	-0.022	0.038	0.106	0.102	-0.144	-0.118	-0.190
-49.3	0.306	0.186	0.078	0.138	0.106	0.102	-0.144	-0.018	-0.090
-49.2	0.106	0.186	-0.022	0.038	0.106	0.202	-0.244	-0.118	-0.190
-49.1	0.206	0.186	0.078	0.138	0.206	0.202	-0.244	-0.118	-0.190
-49.0	0.206	0.186	0.078	0.138	0.206	0.202	-0.144	-0.118	-0.190
-48.9	0.206	0.286	-0.022	-0.062	0.106	0.102	-0.144	-0.018	-0.190
-48.8	0.306	0.286	-0.022	0.038	0.206	0.202	-0.244	-0.118	-0.190
-48.7	0.106	0.086	0.078	0.138	0.106	0.102	-0.244	-0.218	-0.190
-48.6	0.106	0.086	-0.022	0.038	0.106	0.202	-0.044	-0.118	-0.190
-48.5	0.206	0.186	0.078	0.038	0.206	0.202	-0.044	-0.018	-0.190
-48.4	0.306	0.286	0.078	0.038	0.106	0.202	-0.144	-0.118	-0.190
-48.3	0.206	0.186	-0.022	-0.062	0.106	0.102	-0.244	-0.118	-0.190
-48.2	0.306	0.286	0.078	0.038	0.106	0.102	-0.144	-0.118	-0.190
-48.1	0.106	0.086	0.178	0.138	0.106	0.102	-0.244	-0.218	-0.090
-48.0	0.106	0.086	-0.022	-0.062	0.206	0.202	-0.044	-0.118	-0.190
-47.9	0.206	0.286	0.078	-0.062	0.106	0.102	-0.044	-0.018	-0.190
-47.8	0.306	0.286	-0.022	-0.062	0.106	0.102	-0.044	-0.018	-0.090
-47.7	0.106	0.186	-0.022	-0.062	0.206	0.202	-0.044	-0.118	-0.190
-47.6	0.106	0.286	0.178	0.038	0.206	0.202	-0.044	-0.018	-0.190
-47.5	0.206	0.286	0.078	0.038	0.006	0.102	-0.044	-0.018	-0.190
-47.4	0.206	0.186	-0.022	-0.062	0.006	0.202	0.056	-0.018	-0.190
-47.3	0.206	0.186	0.078	-0.062	0.106	0.102	-0.044	-0.018	-0.190
-47.2	0.106	0.286	-0.022	-0.062	0.106	0.102	0.056	-0.018	-0.290
-47.1	0.106	0.186	0.078	-0.062	0.106	0.202	0.056	0.082	-0.190
-47.0	0.206	0.286	0.178	0.038	0.106	0.202	0.056	0.082	-0.190
-46.9	0.306	0.286	0.178	0.138	0.006	0.102	0.056	-0.018	-0.290
-46.8	0.206	0.186	0.078	-0.062	0.106	0.102	0.056	-0.018	-0.190
-46.7	0.206	0.186	0.078	-0.062	0.006	0.102	-0.044	-0.018	-0.190
-46.6	0.106	0.186	-0.022	-0.062	0.006	0.202	0.056	-0.018	-0.190
-46.5	0.206	0.286	0.078	-0.062	0.106	0.202	0.156	0.182	-0.190
-46.4	0.206	0.286	0.178	0.038	0.006	0.102	0.056	0.082	-0.190
-46.3	0.206	0.186	0.178	-0.062	0.106	0.102	0.056	-0.018	-0.190
-46.2	0.106	0.186	0.078	-0.062	-0.094	0.002	0.056	-0.018	-0.190
-46.1	0.206	0.186	0.178	-0.062	0.006	0.202	0.056	-0.018	-0.190
-46.0	0.206	0.286	0.078	-0.162	0.006	0.202	-0.044	-0.018	-0.190
-45.9	0.106	0.186	0.278	-0.062	0.006	0.202	0.056	-0.018	-0.190
-45.8	0.206	0.186	0.178	-0.062	-0.094	0.002	-0.044	-0.018	-0.190
-45.7	0.106	0.086	0.278	-0.062	-0.094	0.102	-0.044	-0.018	-0.090
-45.6	0.306	0.186	0.178	0.038	-0.094	0.102	-0.044	-0.018	-0.190
-45.5	0.106	-0.014	0.078	-0.162	-0.094	0.202	-0.044	-0.018	-0.190
-45.4	0.206	0.086	0.178	-0.162	-0.094	0.102	-0.144	-0.118	-0.090
-45.3	0.206	0.086	0.278	0.038	0.006	0.202	-0.044	-0.018	-0.090
-45.2	0.106	-0.014	0.178	-0.062	-0.094	0.102	-0.044	-0.018	-0.090
-45.1	0.106	0.086	0.178	0.038	0.006	0.102	-0.044	-0.018	0.010
-45.0	0.006	0.086	0.078	-0.162	0.006	0.202	-0.044	0.082	-0.090
-44.9	0.206	0.086	0.078	-0.162	0.006	0.202	-0.044	-0.118	0.010
-44.8	0.006	-0.014	0.078	-0.162	0.006	0.102	-0.044	-0.118	0.010
-44.7	0.106	0.086	0.178	-0.062	-0.094	0.102	0.056	-0.018	0.010
-44.6	0.106	0.086	-0.022	-0.162	-0.094	0.102	-0.044	-0.118	-0.090
-44.5	0.106	-0.014	-0.022	-0.162	-0.094	0.102	-0.044	-0.018	0.010
-44.4	0.206	0.186	0.078	-0.062	0.006	0.102	-0.044	-0.118	-0.090
-44.3	0.106	0.186	0.078	-0.062	-0.094	0.002	-0.044	-0.118	0.010
-44.2	0.106	0.186	-0.022	-0.062	-0.094	0.102	-0.044	-0.018	0.010
-44.1	0.006	-0.014	0.078	-0.162	-0.094	0.102	0.056	0.082	0.010
-44.0	-0.094	-0.014	0.078	-0.062	0.006	0.202	0.056	-0.018	0.110
-43.9	0.006	0.186	-0.022	-0.062	-0.094	0.102	-0.044	-0.018	0.110
-43.8	0.106	0.186	-0.022	-0.162	-0.094	0.102	-0.044	-0.018	0.110
-43.7	0.106	0.186	-0.022	-0.162	-0.294	0.002	-0.044	-0.018	0.310
-43.6	0.206	0.186	-0.222	-0.062	-0.194	0.102	0.056	0.182	0.310
-43.5	0.206	0.386	-0.222	-0.062	-0.194	0.002	0.056	0.082	0.310
-43.4	0.106	0.186	-0.122	-0.062	-0.294	0.002	-0.044	0.082	0.410
-43.3	0.206	0.186	-0.322	-0.162	-0.094	0.002	-0.044	-0.018	0.110
-43.2	0.106	0.086	-0.022	-0.062	0.106	0.102	-0.044	-0.118	0.010
-43.1	0.006	0.186	0.178	0.038	0.206	0.102	-0.244	-0.118	-0.090
-43.0	0.006	0.086	0.278	0.138	0.306	0.202	-0.244	-0.218	-0.090
-42.9	0.006	-0.014	0.178	0.138	0.106	0.202	-0.144	-0.218	0.010
-42.8	-0.094	-0.014	0.178	0.038	0.206	0.302	-0.144	-0.218	-0.090
-42.7	-0.094	0.086	0.278	0.238	0.206	0.202	-0.044	-0.118	0.010
-42.6	0.006	-0.014	0.278	0.138	0.206	0.302	-0.144	-0.118	0.010
-42.5	0.006	0.086	0.078	0.138	0.106	0.202	-0.244	-0.118	0.110
-42.4	0.106	0.086	0.078	0.138	-0.094	0.102	-0.144	-0.218	0.010
-42.3	0.106	0.086	0.178	0.138	0.106	0.202	-0.144	-0.018	0.110
-42.2	0.006	0.086	0.178	0.138	0.006	0.102	-0.244	-0.118	0.110
-42.1	0.106	0.086	0.078	0.238	-0.094	0.002	-0.244	-0.218	0.110
-42.0	0.106	0.186	0.078	0.238	0.106	0.202	-0.344	-0.218	0.110
-41.9	0.106	0.086	0.178	0.138	0.006	0.102	-0.244	-0.118	0.010
-41.8	0.006	0.086	0.078	0.038	0.006	0.102	-0.244	-0.118	0.110
-41.7	0.106	0.086	0.078	0.038	0.106	0.202	-0.244	-0.318	0.110
-41.6	0.106	0.186	0.078	0.238	0.106	0.202	-0.344	-0.218	0.010
-41.5	0.106	0.186	0.178	0.138	0.006	0.102	-0.344	-0.218	0.010
-41.4	0.006	0.086	0.078	0.138	0.006	0.102	-0.144	-0.118	0.110
-41.3	0.206	0.186	0.078	0.138	0.006	0.102	-0.144	-0.118	0.010
-41.2	0.106	0.186	0.178	0.138	0.206	0.202	-0.344	-0.218	0.010
-41.1	0.106	0.186	-0.022	0.038	0.006	0.102	-0.344	-0.118	0.110
-41.0	0.206	0.186	0.078	0.138	0.006	0.102	-0.244	-0.118	0.110
-40.9	0.106	0.186	0.178	0.138	0.006	0.202	-0.144	-0.118	0.110
-40.8	0.006	0.086	0.078	0.038	0.006	0.102	-0.144	-0.018	0.110
-40.7	0.206	0.186	-0.022	0.038	0.106	0.202	-0.244	-0.118	0.110
-40.6	0.206	0.186	0.078	0.038	0.006	0.202	-0.244	-0.118	0.110
-40.5	0.006	0.086	-0.022	-0.062	0.006	0.202	-0.244	-0.118	0.010
-40.4	0.106	0.086	0.078	0.138	0.106	0.202	-0.144	-0.018	0.110
-40.3	0.206	0.186	0.078	0.138	0.006	0.202	-0.144	-0.018	0.110
-40.2	0.206	0.186	-0.022	0.038	0.006	0.202	-0.244	-0.018	0.110
-40.1	0.206	0.186	0.078	0.038	0.006	0.202	-0.244	-0.018	0.110
-40.0	0.106	0.086	0.178	0.238	0.106	0.302	-0.244	0.082	0.110
-39.9	0.206	0.186	0.078	0.138	0.006	0.202	-0.244	0.082	0.010
-39.8	0.106	0.086	0.078	0.038	0.006	0.202	-0.144	-0.018	0.210
-39.7	0.106	0.086	0.078	0.038	0.106	0.202	-0.144	0.082	0.110
-39.6	0.306	0.286	0.078	0.138	0.106	0.402	-0.244	0.082	0.110
-39.5	0.106	0.086	-0.022	-0.062	0.006	0.302	-0.244	0.082	0.210
-39.4	0.106	0.086	0.078	0.138	0.106	0.202	-0.344	-0.118	0.110
-39.3	0.206	0.186	0.078	0.138	0.106	0.202	-0.244	-0.018	0.010
-39.2	0.306	0.286	0.078	0.138	0.106	0.202	-0.244	-0.018	0.110
-39.1	0.106	0.186	-0.022	0.138	0.106	0.202	-0.244	-0.018	0.110
-39.0	0.106	0.186	0.078	0.138	0.106	0.202	-0.344	-0.118	0.110
-38.9	0.206	0.186	0.178	0.238	0.106	0.202	-0.344	-0.118	0.110
-38.8	0.106	0.086	0.178	0.238	0.106	0.102	-0.344	-0.218	0.010
-38.7	0.106	0.186	0.078	0.038	0.006	0.202	-0.444	-0.318	-0.090
-38.6	0.206	0.186	-0.022	0.038	0.006	0.102	-0.344	-0.118	-0.090
-38.5	0.306	0.286	-0.022	0.038	0.006	0.102	-0.344	-0.118	0.010
-38.4	0.106	0.086	0.178	0.138	0.106	0.202	-0.344	-0.118	0.110
-38.3	0.106	0.086	0.078	0.038	0.106	0.102	-0.244	-0.118	0.110
-38.2	0.106	0.086	0.078	0.138	0.106	0.102	-0.344	-0.218	-0.090
-38.1	0.106	0.186	0.078	0.138	0.106	0.102	-0.244	-0.218	0.010
-38.0	0.206	0.186	0.078	0.138	0.006	0.202	-0.244	-0.218	0.010
-37.9	0.006	0.086	0.078	0.038	0.106	0.202	-0.344	-0.118	0.010
-37.8	0.106	0.186	0.178	0.138	0.106	0.102	-0.444	-0.218	0.110
-37.7	0.106	0.086	0.078	0.038	0.106	0.102	-0.344	-0.218	-0.090
-37.6	0.106	0.086	0.078	0.138	0.106	0.102	-0.244	-0.218	-0.090
-37.5	0.106	-0.014	0.078	0.138	0.106	0.102	-0.244	-0.118	0.010
-37.4	0.106	-0.014	0.078	0.138	0.006	0.002	-0.244	-0.118	0.010
-37.3	0.106	-0.014	0.078	0.138	0.106	0.102	-0.344	-0.118	-0.090
-37.2	0.206	0.186	0.078	0.138	0.106	0.102	-0.344	-0.118	-0.090
-37.1	0.006	0.086	0.178	0.138	0.106	0.102	-0.344	-0.018	0.010
-37.0	0.006	-0.014	0.078	0.038	0.106	0.102	-0.344	-0.118	0.010
-36.9	0.106	-0.014	0.078	0.038	0.006	0.102	-0.144	0.082	-0.090
-36.8	0.106	0.086	0.078	0.138	0.106	0.002	-0.244	-0.018	-0.090
-36.7	0.106	0.086	0.078	0.138	0.206	0.102	-0.244	-0.018	-0.090
-36.6	0.006	-0.014	0.078	0.238	0.106	0.202	-0.244	-0.018	0.010
-36.5	-0.094	-0.114	0.078	0.038	0.206	0.202	-0.244	-0.018	0.010
-36.4	0.006	-0.014	0.078	0.138	0.106	0.102	-0.044	0.082	0.010
-36.3	0.106	0.086	0.078	0.238	0.106	0.102	-0.144	0.082	-0.090
-36.2	0.006	-0.014	0.178	0.138	0.006	0.102	-0.144	0.082	0.010
-36.1	0.006	-0.014	0.178	0.138	0.206	0.302	-0.144	0.082	0.110
-36.0	0.006	-0.014	0.078	0.138	0.106	0.202	-0.144	0.082	-0.090
-35.9	0.106	-0.014	0.078	0.138	0.106	0.202	-0.144	0.082	0.010
-35.8	0.206	0.186	0.078	0.038	0.206	0.202	-0.144	0.082	0.010
-35.7	0.006	-0.014	0.178	0.238	0.206	0.202	-0.044	0.082	0.010
-35.6	0.006	-0.014	0.178	0.138	0.206	0.202	-0.144	0.082	-0.090
-35.5	0.106	0.086	0.178	0.138	0.006	0.102	-0.144	0.082	-0.090
-35.4	-0.094	-0.014	0.078	0.238	0.206	0.202	-0.244	-0.018	-0.190
-35.3	-0.094	-0.014	0.078	0.038	0.106	0.002	-0.144	-0.018	-0.090
-35.2	0.006	-0.014	0.078	0.038	0.106	0.002	-0.044	0.082	-0.190
-35.1	0.006	-0.014	0.178	0.138	0.106	0.102	-0.044	0.082	-0.190
-35.0	-0.094	0.086	0.278	0.238	-0.094	0.002	-0.244	-0.018	-0.090
-34.9	0.006	0.086	0.178	0.238	0.006	0.102	-0.144	-0.018	-0.090
-34.8	0.006	0.086	0.078	0.138	0.006	0.102	-0.144	-0.018	-0.090
-34.7	-0.094	0.086	0.178	0.138	0.106	0.102	-0.144	-0.018	-0.090
-34.6	-0.194	-0.014	0.178	0.138	0.006	0.002	-0.044	0.082	-0.190
-34.5	-0.094	0.086	0.178	0.238	-0.094	0.002	-0.144	-0.018	-0.090
-34.4	-0.094	0.086	0.178	0.138	-0.094	0.002	-0.144	-0.018	-0.090
-34.3	-0.194	-0.014	0.078	0.138	0.006	0.002	-0.144	-0.018	-0.090
-34.2	-0.194	-0.014	0.078	0.138	-0.094	-0.098	-0.144	-0.018	-0.090
-34.1	-0.194	0.086	0.178	0.138	0.006	0.002	-0.344	-0.118	-0.090
-34.0	-0.194	-0.014	0.078	0.038	-0.094	0.002	-0.244	-0.118	-0.090
-33.9	-0.194	-0.014	0.078	0.138	-0.094	0.002	-0.144	-0.018	-0.190
-33.8	-0.194	-0.014	0.178	0.138	-0.094	-0.098	-0.144	0.082	-0.090
-33.7	-0.194	-0.014	0.078	0.138	-0.094	-0.198	-0.144	-0.018	-0.090
-33.6	-0.294	-0.114	0.078	0.138	-0.094	0.002	-0.244	-0.118	-0.090
-33.5	-0.294	-0.014	0.178	0.138	-0.194	-0.098	-0.144	-0.018	-0.190
-33.4	-0.294	-0.114	0.178	0.138	-0.094	-0.098	-0.144	0.082	-0.090
-33.3	-0.094	-0.014	0.178	0.138	-0.094	-0.198	-0.244	-0.118	0.010
-33.2	-0.294	-0.114	0.178	0.138	-0.094	-0.098	-0.144	-0.118	-0.090
-33.1	-0.294	-0.114	-0.022	0.038	-0.094	-0.098	-0.144	-0.018	-0.090
-33.0	-0.294	-0.114	0.078	0.138	-0.094	0.002	-0.244	-0.018	0.010
-32.9	-0.294	-0.114	0.078	0.138	-0.094	-0.098	-0.244	-0.018	0.010
-32.8	-0.294	-0.114	-0.022	0.138	-0.094	0.002	-0.144	-0.018	-0.090
-32.7	-0.394	-0.114	0.178	0.238	-0.194	-0.098	-0.144	-0.018	0.010
-32.6	-0.394	-0.114	0.078	0.138	-0.094	-0.098	-0.144	-0.118	0.010
-32.5	-0.294	-0.114	-0.022	0.238	-0.194	-0.098	-0.044	-0.018	-0.090
-32.4	-0.194	-0.114	0.078	0.238	-0.194	0.002	-0.244	-0.118	0.010
-32.3	-0.294	-0.114	0.078	0.138	0.006	0.002	-0.144	-0.018	-0.090
-32.2	-0.294	-0.214	-0.022	0.038	-0.094	-0.098	-0.144	-0.018	-0.190
-32.1	-0.094	-0.114	-0.022	0.138	-0.094	0.002	-0.144	-0.018	-0.090
-32.0	-0.194	-0.114	0.078	0.238	-0.094	0.002	-0.144	-0.018	0.010
-31.9	-0.294	-0.214	0.078	0.238	-0.094	0.002	0.056	0.082	0.010
-31.8	-0.194	-0.214	0.078	0.138	0.006	0.102	-0.144	-0.018	0.010
-31.7	-0.194	-0.114	-0.022	0.138	0.006	0.002	-0.144	-0.018	0.110
-31.6	-0.094	-0.114	0.078	0.138	0.006	0.002	-0.144	-0.018	0.010
-31.5	-0.194	-0.214	-0.022	0.038	-0.094	0.002	-0.144	-0.118	-0.090
-31.4	-0.194	-0.114	0.078	0.238	-0.094	0.102	-0.044	-0.018	-0.090
-31.3	-0.094	-0.114	0.078	0.238	-0.094	0.002	-0.244	-0.018	-0.090
-31.2	-0.094	-0.114	-0.022	0.038	-0.094	-0.098	-0.144	-0.018	-0.090
-31.1	-0.194	-0.014	-0.022	0.038	-0.094	0.102	-0.144	-0.018	0.010
-31.0	-0.094	-0.114	-0.022	0.138	0.006	0.102	-0.144	-0.118	0.010
-30.9	-0.194	-0.214	-0.022	0.038	-0.094	0.002	-0.144	-0.018	-0.090
-30.8	-0.194	-0.114	-0.022	0.138	-0.094	0.002	-0.144	-0.118	0.010
-30.7	-0.094	-0.114	0.078	0.138	0.006	0.002	-0.244	-0.118	0.010
-30.6	-0.194	-0.114	-0.022	0.038	0.106	0.202	-0.244	-0.118	0.010
-30.5	-0.194	-0.114	-0.022	0.038	0.106	0.202	-0.144	-0.018	0.110
-30.4	-0.294	-0.114	-0.022	0.038	0.006	0.002	-0.144	-0.118	0.110
-30.3	-0.094	-0.014	-0.022	0.038	0.006	0.102	-0.144	-0.118	-0.090
-30.2	-0.194	-0.114	-0.022	0.038	0.006	0.102	-0.344	-0.118	-0.090
-30.1	-0.294	-0.214	0.078	0.038	0.106	0.102	-0.244	-0.118	0.010
-30.0	-0.294	-0.114	-0.022	-0.062	0.106	0.102	-0.144	-0.018	0.010
-29.9	-0.194	-0.114	-0.022	-0.062	0.106	0.202	-0.144	0.082	0.010
-29.8	-0.194	-0.114	0.078	-0.062	0.006	0.102	-0.144	-0.118	0.010
-29.7	-0.194	-0.114	0.078	0.038	0.006	0.102	-0.144	-0.118	0.110
-29.6	-0.094	-0.014	0.078	-0.062	0.006	0.002	-0.144	-0.018	0.010
-29.5	-0.194	-0.014	-0.022	-0.062	0.006	0.102	-0.144	-0.018	0.010
-29.4	-0.294	-0.214	0.078	-0.062	0.006	0.102	-0.244	-0.018	0.010
-29.3	-0.194	-0.114	-0.022	-0.162	0.006	0.102	-0.144	-0.118	0.010
-29.2	-0.094	-0.014	0.078	0.038	0.006	0.202	-0.144	-0.018	0.010
-29.1	-0.194	-0.114	0.178	0.038	0.006	0.102	-0.244	-0.118	0.010
-29.0	-0.194	-0.114	0.078	-0.062	0.006	0.002	-0.144	-0.118	0.110
-28.9	-0.294	-0.114	-0.022	-0.062	0.006	0.002	-0.044	-0.018	0.010
-28.8	-0.194	-0.014	-0.022	-0.062	0.006	0.002	-0.144	-0.018	0.010
-28.7	-0.194	-0.014	0.178	0.038	0.006	0.102	-0.144	-0.118	0.010
-28.6	-0.194	-0.114	0.078	-0.062	0.006	0.102	-0.144	-0.018	0.010
-28.5	-0.194	-0.114	0.078	-0.062	0.006	0.102	-0.144	-0.018	0.110
-28.4	-0.094	-0.014	0.078	0.038	0.006	0.202	-0.044	-0.118	0.010
-28.3	-0.294	-0.114	0.078	-0.062	0.006	0.002	-0.144	-0.118	0.010
-28.2	-0.294	-0.114	-0.022	-0.062	0.006	0.002	-0.144	-0.018	0.010
-28.1	-0.294	-0.114	0.078	-0.062	-0.094	0.002	-0.044	-0.018	0.110
-28.0	-0.094	-0.114	0.078	-0.062	-0.094	0.102	-0.044	-0.018	0.010
-27.9	-0.094	-0.014	0.078	-0.062	-0.094	0.102	-0.044	-0.018	0.010
-27.8	-0.194	-0.114	0.078	-0.062	0.006	0.002	-0.144	-0.018	0.010
-27.7	-0.194	-0.114	0.078	0.038	0.006	0.002	-0.044	-0.018	0.010
-27.6	0.006	0.086	0.278	0.038	-0.194	0.002	-0.044	-0.018	0.010
-27.5	-0.094	0.086	0.078	-0.062	-0.194	0.002	-0.044	-0.018	0.010
-27.4	-0.094	0.086	0.078	-0.062	0.006	0.102	-0.044	-0.118	0.110
-27.3	-0.094	-0.014	0.078	0.038	0.006	0.102	0.056	-0.018	0.010
-27.2	-0.094	-0.014	0.078	0.038	-0.094	0.002	-0.044	-0.018	0.010
-27.1	-0.094	-0.014	0.178	0.038	0.006	0.002	-0.044	-0.018	0.010
-27.0	0.006	0.086	0.078	0.038	-0.094	0.002	0.056	0.082	0.110
-26.9	-0.094	0.086	0.078	0.038	-0.194	0.002	0.056	0.082	0.010
-26.8	-0.094	0.086	0.078	0.038	0.006	0.002	0.056	0.082	-0.090
-26.7	-0.094	-0.014	0.178	0.138	0.006	0.002	0.056	0.082	0.110
-26.6	0.006	0.086	0.078	0.038	0.006	0.102	-0.044	-0.018	0.110
-26.5	-0.094	-0.014	0.078	0.038	-0.094	0.102	-0.044	-0.018	0.010
-26.4	0.006	0.086	0.178	0.138	-0.094	0.002	0.156	0.082	0.110
-26.3	0.106	0.086	0.178	0.138	-0.094	-0.098	0.156	0.182	0.010
-26.2	0.006	0.086	0.078	0.038	0.006	0.102	0.056	0.082	0.110
-26.1	-0.094	-0.014	0.078	0.038	0.006	0.102	-0.044	0.082	0.010
-26.0	-0.094	-0.014	0.078	0.138	0.006	0.002	-0.044	-0.018	0.110
-25.9	0.006	0.086	0.078	0.238	0.006	0.202	0.156	0.182	0.110
-25.8	0.006	0.086	0.078	0.238	0.006	0.102	0.056	0.082	0.110
-25.7	0.006	0.086	0.078	0.238	-0.094	0.002	-0.044	0.082	0.010
-25.6	0.006	0.086	0.078	0.138	0.006	0.102	0.056	0.082	0.010
-25.5	0.106	0.086	0.078	0.138	0.006	0.102	-0.044	0.082	0.110
-25.4	0.006	0.086	0.078	0.238	-0.194	-0.098	-0.044	-0.018	0.110
-25.3	0.006	0.086	0.078	0.238	0.006	0.102	0.056	0.082	0.110
-25.2	0.006	0.086	0.078	0.238	0.006	0.102	0.056	-0.018	0.010
-25.1	0.106	0.186	0.078	0.238	0.006	0.102	-0.044	0.082	-0.090
-25.0	0.106	0.086	-0.022	0.138	-0.094	0.002	-0.044	0.082	0.110
-24.9	0.106	-0.014	-0.022	0.138	0.006	0.102	0.056	0.082	0.110
-24.8	0.006	0.086	0.078	0.238	0.106	0.202	-0.044	0.082	0.110
-24.7	0.006	0.086	-0.022	0.138	-0.094	0.002	0.056	0.182	0.110
-24.6	0.006	-0.014	-0.022	0.238	0.006	0.002	0.056	-0.018	0.110
-24.5	0.106	-0.014	0.078	0.238	0.006	0.102	-0.044	-0.018	0.010
-24.4	0.106	0.086	0.078	0.138	0.006	0.102	-0.044	0.082	0.010
-24.3	0.106	0.086	0.078	0.238	0.006	0.002	-0.044	0.082	0.010
-24.2	0.106	-0.114	-0.022	0.238	0.106	0.102	-0.044	-0.018	0.110
-24.1	0.006	-0.014	-0.122	0.138	0.006	0.102	0.056	0.082	0.110
-24.0	0.006	-0.014	-0.022	0.138	-0.094	0.102	0.056	0.082	0.010
-23.9	0.006	-0.014	-0.022	0.238	0.006	0.102	0.156	0.082	0.010
-23.8	0.106	-0.114	0.178	0.238	0.006	0.102	0.056	-0.018	-0.090
-23.7	0.106	-0.014	-0.022	0.138	0.006	0.102	-0.044	-0.018	0.010
-23.6	0.106	-0.014	-0.022	0.138	0.006	0.102	-0.044	-0.018	0.010
-23.5	0.006	-0.014	-0.022	0.238	0.106	0.102	-0.044	-0.118	0.010
-23.4	0.006	-0.014	-0.022	0.038	0.006	0.102	-0.044	-0.018	-0.090
-23.3	0.106	0.086	0.078	0.138	-0.094	0.002	0.056	0.082	0.010
-23.2	0.106	-0.114	0.078	0.238	-0.094	0.102	0.056	-0.018	-0.090
-23.1	0.106	-0.014	-0.022	0.138	0.106	0.102	0.056	-0.018	0.010
-23.0	0.106	-0.014	-0.022	0.138	0.106	0.102	0.056	-0.118	0.010
-22.9	0.106	-0.014	-0.022	0.138	0.006	0.002	-0.044	-0.018	-0.090
-22.8	0.106	0.086	-0.022	0.138	0.006	0.102	-0.044	-0.018	-0.090
-22.7	0.106	0.086	0.078	0.038	0.006	0.102	-0.044	-0.018	-0.090
-22.6	0.106	0.086	-0.022	0.038	-0.094	0.102	-0.044	-0.018	-0.190
-22.5	0.106	-0.014	0.078	0.138	0.006	0.102	-0.044	-0.018	-0.190
-22.4	0.106	-0.114	0.078	0.138	0.006	0.002	-0.044	-0.018	-0.090
-22.3	0.106	-0.014	-0.122	0.038	0.006	0.002	0.056	-0.018	-0.090
-22.2	0.106	0.086	-0.022	0.138	0.006	0.102	0.056	-0.018	-0.090
-22.1	0.106	0.086	-0.022	0.038	-0.094	0.002	-0.044	-0.018	-0.190
-22.0	0.006	-0.014	0.078	0.138	0.006	0.002	-0.044	-0.018	-0.190
-21.9	0.106	-0.014	0.078	0.138	-0.094	-0.098	-0.144	-0.118	-0.190
-21.8	0.106	-0.014	0.078	0.138	0.006	0.002	-0.044	-0.118	-0.090
-21.7	0.006	-0.014	0.078	0.038	0.006	0.002	0.056	-0.018	-0.090
-21.6	0.006	-0.014	-0.022	0.038	-0.094	-0.098	0.056	-0.018	-0.190
-21.5	0.106	0.086	-0.022	0.038	-0.094	0.002	0.056	0.082	-0.190
-21.4	0.006	-0.014	0.078	0.138	0.006	-0.098	-0.044	-0.018	-0.190
-21.3	0.106	-0.014	0.178	0.138	0.106	0.002	-0.044	-0.018	-0.190
-21.2	0.006	-0.014	0.178	0.138	-0.094	-0.098	-0.044	-0.118	-0.090
-21.1	0.006	-0.014	-0.022	0.038	0.006	-0.098	0.056	-0.018	-0.190
-21.0	0.106	0.186	-0.022	0.138	0.006	-0.098	0.056	0.082	-0.190
-20.9	0.006	0.086	-0.022	0.038	0.006	0.002	-0.044	-0.018	-0.090
-20.8	0.006	-0.014	0.078	0.038	0.006	0.002	-0.044	-0.018	-0.090
-20.7	0.006	-0.014	0.078	0.138	0.106	-0.098	-0.044	-0.018	-0.290
-20.6	0.006	-0.014	0.078	0.138	0.106	-0.098	-0.044	-0.018	-0.290
-20.5	-0.094	-0.114	0.178	0.238	0.006	-0.098	0.056	-0.018	-0.090
-20.4	0.106	-0.014	0.178	0.138	0.106	0.002	0.056	-0.018	-0.090
-20.3	0.006	-0.014	0.078	0.038	0.006	-0.098	-0.044	-0.018	-0.190
-20.2	0.006	-0.014	0.078	0.138	0.106	0.002	0.056	-0.018	-0.090
-20.1	0.006	0.086	0.178	0.238	0.106	-0.098	0.056	0.082	-0.090
-20.0	-0.094	-0.114	0.078	0.238	0.106	-0.098	0.056	0.082	-0.090
-19.9	0.006	-0.114	0.178	0.238	0.006	-0.098	0.056	-0.118	-0.190
-19.8	0.006	0.086	0.178	0.338	0.006	-0.098	0.056	-0.018	-0.090
-19.7	-0.094	-0.014	0.178	0.238	0.106	0.002	-0.044	-0.018	-0.190
-19.6	0.006	-0.114	0.178	0.338	0.006	-0.198	-0.044	-0.018	-0.190
-19.5	0.006	-0.014	0.178	0.238	0.106	-0.098	0.056	-0.018	-0.190
-19.4	-0.194	-0.114	0.278	0.338	0.106	-0.098	-0.044	-0.018	-0.190
-19.3	-0.094	0.086	0.278	0.338	0.106	0.002	-0.044	-0.118	-0.090
-19.2	-0.094	0.086	0.178	0.238	0.006	-0.098	-0.044	-0.118	-0.190
-19.1	-0.094	-0.114	0.078	0.238	0.006	-0.198	-0.044	-0.018	-0.190
-19.0	-0.094	-0.014	0.078	0.138	0.006	-0.198	-0.144	-0.118	-0.190
-18.9	-0.094	-0.014	0.178	0.338	0.106	-0.098	-0.144	-0.118	-0.190
-18.8	-0.194	-0.114	0.178	0.338	0.106	0.002	-0.044	-0.018	-0.090
-18.7	-0.194	-0.114	0.178	0.338	-0.094	-0.098	-0.044	-0.118	-0.190
-18.6	-0.094	0.086	0.178	0.238	0.006	-0.198	-0.144	-0.218	-0.190
-18.5	-0.094	-0.014	0.078	0.138	0.006	-0.198	-0.244	-0.218	-0.190
-18.4	-0.194	-0.014	-0.022	0.138	0.106	-0.098	-0.144	-0.118	-0.090
-18.3	-0.194	-0.114	0.178	0.338	0.006	-0.198	-0.144	-0.118	-0.190
-18.2	-0.194	-0.114	0.178	0.338	0.006	-0.098	-0.144	-0.018	-0.190
-18.1	-0.194	-0.114	0.078	0.238	0.106	-0.098	-0.144	-0.018	-0.190
-18.0	-0.194	-0.114	0.078	0.238	0.006	-0.098	-0.044	-0.118	-0.290
-17.9	-0.094	-0.014	0.078	0.338	0.006	-0.098	-0.044	-0.118	-0.290
-17.8	-0.194	-0.014	-0.022	0.238	0.006	-0.198	-0.144	-0.118	-0.190
-17.7	-0.194	-0.114	-0.022	0.238	0.006	-0.198	-0.144	-0.118	-0.090
-17.6	-0.194	-0.114	0.078	0.238	0.006	-0.198	-0.044	-0.018	-0.190
-17.5	-0.194	-0.114	0.078	0.238	0.006	-0.198	-0.044	0.082	-0.190
-17.4	-0.194	-0.114	-0.022	0.138	0.006	-0.198	-0.144	-0.018	-0.190
-17.3	-0.194	-0.114	0.078	0.238	-0.094	-0.198	-0.144	-0.118	-0.290
-17.2	-0.194	-0.014	0.078	0.138	0.106	-0.198	-0.044	-0.118	-0.290
-17.1	-0.094	-0.014	-0.022	0.138	0.106	-0.198	-0.044	-0.118	-0.290
-17.0	-0.094	-0.014	0.078	0.238	0.106	-0.098	-0.044	-0.118	-0.190
-16.9	-0.194	-0.014	0.078	0.238	0.106	-0.098	-0.144	-0.118	-0.090
-16.8	-0.194	-0.114	0.078	0.238	0.006	-0.198	-0.044	-0.018	-0.090
-16.7	-0.194	-0.114	0.078	0.238	0.006	-0.198	-0.044	-0.018	-0.190
-16.6	-0.194	-0.114	0.078	0.238	-0.094	-0.298	-0.044	-0.018	-0.190
-16.5	-0.194	-0.114	-0.022	0.138	-0.094	-0.298	-0.144	-0.018	-0.190
-16.4	-0.194	-0.114	-0.022	0.138	0.106	-0.198	-0.144	-0.118	-0.190
-16.3	-0.094	-0.014	-0.022	0.138	0.106	-0.098	-0.044	-0.118	-0.190
-16.2	-0.094	-0.014	-0.022	0.038	0.106	-0.098	-0.044	-0.118	-0.290
-16.1	-0.194	-0.114	0.078	0.238	0.106	-0.098	-0.144	-0.118	-0.290
-16.0	-0.194	-0.214	0.078	0.238	0.006	-0.198	-0.044	-0.018	-0.290
-15.9	-0.194	-0.114	0.078	0.238	0.006	-0.198	-0.044	-0.018	-0.290
-15.8	-0.194	-0.114	-0.022	0.138	0.106	-0.098	-0.044	0.082	-0.190
-15.7	-0.194	-0.114	0.078	0.138	0.106	-0.098	-0.044	0.082	-0.190
-15.6	-0.194	-0.114	0.078	0.138	0.106	0.002	-0.044	-0.118	-0.190
-15.5	-0.194	-0.114	0.078	0.138	0.106	-0.098	-0.044	-0.118	-0.190
-15.4	-0.194	-0.114	-0.022	0.238	0.106	-0.098	-0.044	-0.118	-0.190
-15.3	-0.094	-0.114	-0.022	0.138	0.006	-0.198	-0.144	-0.118	-0.290
-15.2	-0.094	-0.114	0.078	0.138	0.106	-0.098	-0.144	-0.118	-0.290
-15.1	-0.094	-0.114	0.078	0.138	0.006	-0.098	-0.044	-0.018	-0.190
-15.0	-0.194	-0.014	0.078	0.138	0.006	-0.098	-0.044	-0.018	-0.190
-14.9	-0.194	-0.114	0.078	0.138	0.006	-0.098	-0.044	-0.018	-0.190
-14.8	-0.194	-0.114	0.078	0.138	0.006	-0.098	-0.044	-0.118	-0.190
-14.7	-0.194	-0.114	0.178	0.138	0.106	-0.098	-0.044	-0.118	-0.190
-14.6	-0.294	-0.214	0.178	0.138	0.106	-0.198	0.056	-0.018	-0.190
-14.5	-0.094	-0.114	0.078	0.138	0.006	-0.198	-0.044	-0.118	-0.190
-14.4	-0.094	-0.114	0.078	0.138	0.106	-0.098	-0.144	-0.118	-0.290
-14.3	-0.094	-0.114	0.078	0.138	0.006	-0.098	-0.144	-0.118	-0.190
-14.2	-0.094	-0.114	0.078	0.138	0.006	-0.098	-0.044	-0.018	-0.190
-14.1	-0.094	-0.014	-0.022	0.038	0.006	-0.098	-0.044	-0.018	-0.190
-14.0	-0.094	-0.114	-0.022	0.038	0.006	-0.098	-0.044	-0.018	-0.190
-13.9	-0.094	-0.114	-0.022	0.038	0.006	-0.098	-0.044	-0.018	-0.290
-13.8	-0.294	-0.214	-0.022	0.038	0.006	0.002	-0.044	-0.218	-0.190
-13.7	-0.294	-0.214	0.078	0.138	0.006	0.002	-0.044	-0.218	-0.190
-13.6	-0.294	-0.214	0.078	0.138	0.106	0.002	-0.144	-0.218	-0.190
-13.5	-0.194	-0.114	0.178	0.238	0.006	0.002	-0.144	-0.118	-0.090
-13.4	-0.094	-0.114	0.178	0.138	0.006	0.002	-0.144	-0.118	-0.090
-13.3	-0.094	-0.014	0.078	0.138	0.006	-0.098	-0.144	-0.118	-0.090
-13.2	-0.194	-0.114	0.078	0.138	0.006	-0.098	-0.044	-0.018	-0.190
-13.1	-0.194	-0.114	-0.022	0.038	0.006	-0.098	-0.044	-0.018	-0.190
-13.0	-0.194	-0.114	-0.022	0.038	-0.094	-0.198	0.056	-0.018	-0.190
-12.9	-0.194	-0.214	-0.022	0.038	-0.094	-0.198	0.056	-0.118	-0.190
-12.8	-0.194	-0.214	-0.022	0.038	0.006	-0.098	0.056	-0.118	-0.190
-12.7	-0.194	-0.214	0.078	0.138	-0.094	0.002	-0.044	-0.118	-0.190
-12.6	0.006	-0.114	0.178	0.238	-0.094	0.002	-0.044	-0.018	-0.090
-12.5	0.006	-0.114	0.178	0.238	-0.094	0.002	-0.044	-0.018	-0.090
-12.4	0.006	-0.114	0.178	0.238	-0.094	0.002	-0.044	-0.018	-0.090
-12.3	-0.094	-0.014	0.078	0.038	-0.094	0.002	-0.044	-0.018	-0.090
-12.2	-0.194	-0.114	0.078	0.038	-0.094	0.002	-0.144	-0.118	-0.090
-12.1	-0.194	-0.114	0.078	0.038	-0.094	-0.198	-0.044	-0.118	-0.190
-12.0	-0.194	-0.214	0.078	0.038	-0.094	-0.198	-0.044	-0.118	-0.190
-11.9	-0.194	-0.214	-0.022	0.038	-0.094	-0.198	-0.044	-0.118	-0.090
-11.8	-0.194	-0.214	-0.022	0.038	0.006	-0.098	-0.044	-0.118	-0.090
-11.7	-0.194	-0.214	-0.022	0.038	0.006	-0.098	-0.144	-0.118	-0.090
-11.6	-0.094	-0.214	-0.022	0.038	0.006	-0.098	-0.144	-0.118	-0.090
-11.5	-0.094	-0.214	-0.022	0.038	-0.094	-0.098	-0.144	-0.218	0.010
-11.4	-0.094	-0.114	0.178	0.238	-0.094	0.002	0.056	-0.118	-0.090
-11.3	0.006	-0.014	0.078	0.138	-0.094	0.002	0.056	-0.018	-0.090
-11.2	-0.094	-0.114	0.078	0.138	-0.094	0.002	0.056	-0.018	-0.090
-11.1	-0.094	-0.114	0.078	0.138	-0.094	0.002	0.056	-0.018	-0.090
-11.0	-0.094	-0.114	0.078	0.138	-0.094	0.002	0.056	-0.018	-0.090
-10.9	-0.194	-0.214	0.078	0.138	-0.094	-0.098	-0.044	-0.118	-0.090
-10.8	-0.194	-0.214	-0.022	0.038	-0.094	-0.198	-0.044	-0.118	-0.090
-10.7	-0.194	-0.214	-0.022	0.038	-0.094	-0.098	-0.144	-0.118	-0.090
-10.6	-0.094	-0.214	-0.022	0.038	-0.094	-0.098	-0.144	-0.018	-0.090
-10.5	-0.094	-0.214	-0.022	0.038	0.006	0.002	-0.144	-0.018	0.010
-10.4	-0.094	-0.214	-0.022	0.038	0.006	0.002	-0.144	-0.018	0.010
-10.3	-0.094	-0.114	0.078	0.038	0.006	0.002	-0.044	-0.118	-0.090
-10.2	0.006	-0.014	0.178	0.238	0.006	0.002	-0.044	-0.118	-0.090
-10.1	0.006	-0.014	0.078	0.138	-0.094	0.002	-0.044	-0.118	-0.090
-10.0	0.006	-0.014	0.078	0.138	-0.094	0.002	0.056	-0.018	-0.090
-9.9	0.006	-0.014	0.078	0.138	-0.094	0.002	0.056	-0.018	-0.190
-9.8	0.106	-0.014	0.078	0.038	0.006	0.102	-0.044	-0.018	-0.090
-9.7	-0.094	-0.114	-0.022	0.038	-0.094	0.002	-0.044	-0.018	-0.090
-9.6	-0.094	-0.114	-0.022	0.038	-0.094	0.002	-0.044	-0.018	-0.090
-9.5	-0.094	-0.214	-0.022	0.038	-0.094	0.002	-0.044	-0.018	0.010
-9.4	-0.094	-0.214	-0.022	0.038	-0.094	0.002	-0.044	-0.118	0.010
-9.3	-0.094	-0.114	0.078	0.038	-0.094	0.002	0.056	-0.118	0.010
-9.2	-0.094	-0.114	-0.022	-0.062	-0.094	-0.098	-0.044	-0.018	0.010
-9.1	-0.094	-0.114	-0.022	-0.062	-0.094	0.002	-0.044	-0.018	-0.090
-9.0	0.006	-0.014	0.078	0.038	0.006	0.102	-0.044	-0.018	-0.090
-8.9	0.006	-0.014	0.078	0.038	0.106	0.102	-0.044	-0.018	-0.190
-8.8	0.106	-0.014	0.078	-0.062	0.106	0.102	-0.044	-0.018	-0.090
-8.7	0.106	-0.014	0.078	-0.062	0.006	0.002	-0.044	-0.018	0.010
-8.6	0.106	-0.014	-0.022	0.038	0.006	0.002	0.056	0.082	0.010
-8.5	0.106	-0.014	-0.022	0.038	0.006	0.002	0.056	0.082	0.010
-8.4	0.006	-0.014	-0.022	0.038	0.006	0.002	0.056	0.082	0.010
-8.3	-0.094	-0.014	-0.122	-0.062	-0.094	0.102	0.056	0.082	0.010
-8.2	-0.094	-0.114	-0.022	-0.062	0.006	0.002	0.056	0.082	-0.090
-8.1	-0.094	-0.114	-0.022	-0.062	0.006	0.002	-0.144	-0.118	0.010
-8.0	0.006	-0.014	-0.022	-0.062	0.006	0.002	-0.144	-0.118	-0.090
-7.9	0.006	-0.014	0.078	0.038	0.006	0.002	-0.044	-0.018	-0.090
-7.8	0.106	-0.014	-0.022	0.138	0.006	0.002	-0.044	0.082	-0.090
-7.7	0.006	-0.114	-0.022	0.038	0.006	0.002	-0.044	0.082	-0.090
-7.6	0.006	-0.014	-0.022	0.038	0.106	0.102	0.056	0.082	0.010
-7.5	0.006	-0.014	-0.022	-0.062	0.106	0.102	0.056	0.082	0.110
-7.4	0.006	-0.014	-0.022	-0.062	0.006	0.002	-0.044	-0.018	0.010
-7.3	0.006	0.086	-0.022	-0.062	0.006	0.002	-0.044	-0.118	0.010
-7.2	0.006	0.086	-0.022	-0.062	0.006	0.002	0.056	-0.018	0.010
-7.1	0.006	0.086	-0.022	-0.062	0.006	-0.098	0.056	-0.018	0.010
-7.0	0.006	0.186	-0.022	-0.062	0.006	-0.098	0.056	0.082	0.010
-6.9	0.006	0.186	-0.022	0.138	0.106	0.102	0.056	0.082	0.010
-6.8	0.006	-0.014	-0.022	-0.062	0.106	0.102	0.056	0.082	0.010
-6.7	0.006	-0.014	-0.022	-0.062	0.006	0.002	-0.044	-0.018	0.110
-6.6	0.006	-0.014	-0.022	-0.062	0.006	0.002	-0.044	-0.018	0.010
-6.5	0.006	-0.014	-0.022	-0.062	0.106	0.002	-0.044	-0.018	0.010
-6.4	0.106	0.086	-0.022	-0.062	0.106	0.002	-0.044	-0.018	0.010
-6.3	0.106	0.086	-0.022	-0.062	0.006	0.002	-0.044	-0.018	0.110
-6.2	-0.094	0.086	-0.022	0.038	0.006	-0.098	-0.044	-0.018	0.110
-6.1	-0.094	0.086	-0.022	0.038	0.006	-0.098	0.056	0.082	0.110
-6.0	-0.094	0.086	0.078	0.038	-0.094	-0.198	0.056	-0.118	0.110
-5.9	-0.094	0.086	-0.022	0.038	-0.094	-0.098	0.056	-0.018	0.010
-5.8	0.006	0.086	-0.022	-0.062	0.006	0.002	0.056	-0.018	0.010
-5.7	0.006	-0.014	-0.022	-0.062	0.106	0.002	0.056	-0.018	0.010
-5.6	0.006	-0.014	-0.022	0.038	0.106	0.002	-0.044	-0.018	0.110
-5.5	0.106	0.086	-0.022	0.038	0.106	0.002	-0.044	-0.018	0.110
-5.4	0.006	0.086	-0.022	0.038	0.106	0.002	-0.044	-0.018	0.110
-5.3	0.006	0.086	0.078	0.038	-0.094	0.002	0.156	0.082	0.110
-5.2	0.106	0.086	-0.022	-0.062	-0.094	-0.098	0.056	-0.018	0.110
-5.1	0.106	0.086	0.078	0.038	-0.094	-0.098	0.056	0.082	0.010
-5.0	0.106	0.086	0.078	0.038	0.006	-0.098	0.056	0.082	0.010
-4.9	0.006	0.086	0.078	0.138	0.006	-0.098	0.056	0.082	0.010
-4.8	-0.094	-0.114	0.078	0.038	0.106	0.002	-0.044	0.082	0.110
-4.7	-0.094	-0.114	-0.022	0.038	0.106	0.002	-0.044	-0.018	0.110
-4.6	-0.094	-0.014	-0.022	0.038	0.106	0.002	-0.044	-0.018	0.110
-4.5	-0.094	-0.014	-0.022	0.038	0.006	0.002	0.056	-0.018	0.210
-4.4	-0.094	-0.014	0.078	0.038	0.006	0.102	-0.044	-0.118	0.110
-4.3	0.006	-0.014	-0.022	-0.062	-0.094	0.002	-0.044	-0.118	0.110
-4.2	0.006	-0.014	-0.022	0.038	-0.094	0.002	-0.044	-0.018	0.110
-4.1	0.106	0.086	-0.022	0.038	0.006	0.002	-0.044	-0.018	0.010
-4.0	0.106	0.086	-0.022	0.038	0.006	0.002	0.056	0.082	0.010
-3.9	0.006	0.086	0.078	0.038	0.006	0.002	0.056	-0.018	0.010
-3.8	0.006	0.086	0.078	0.038	0.006	-0.098	0.056	-0.018	0.010
-3.7	0.006	-0.014	0.078	0.038	0.006	-0.098	0.056	-0.018	0.010
-3.6	0.006	-0.014	0.078	0.038	0.006	-0.098	-0.044	-0.018	0.110
-3.5	0.006	-0.014	0.078	0.038	0.006	-0.098	-0.044	-0.018	0.110
-3.4	0.006	-0.014	0.078	0.138	-0.094	0.002	-0.044	0.082	0.010
-3.3	0.006	-0.014	0.078	0.138	-0.094	0.002	-0.044	-0.018	-0.090
-3.2	0.006	0.086	0.078	0.138	0.006	0.002	-0.044	-0.018	0.010
-3.1	0.006	0.086	-0.022	0.038	0.006	0.002	-0.044	-0.018	0.010
-3.0	0.106	0.086	-0.022	0.038	0.006	0.002	-0.044	-0.018	0.010
-2.9	0.106	0.086	-0.022	-0.062	0.006	0.102	-0.044	-0.018	0.010
-2.8	0.006	-0.114	0.078	-0.062	0.006	0.102	-0.044	-0.018	0.010
-2.7	0.006	-0.114	0.078	0.138	0.006	0.002	0.056	-0.018	0.010
-2.6	0.106	-0.014	0.078	0.138	0.106	0.002	0.056	0.082	0.010
-2.5	0.106	-0.014	0.078	0.138	0.106	0.002	0.056	0.082	-0.090
-2.4	0.006	0.086	0.078	0.138	0.106	0.002	-0.044	0.082	-0.090
-2.3	0.006	0.086	-0.022	0.038	0.006	0.002	-0.144	-0.018	-0.090
-2.2	0.006	0.086	-0.022	-0.062	0.006	0.002	-0.044	-0.018	-0.090
-2.1	0.006	0.086	-0.022	-0.062	0.006	0.002	-0.144	-0.118	-0.090
-2.0	0.006	0.086	-0.122	0.038	-0.094	-0.098	-0.044	-0.118	-0.190
-1.9	0.006	0.186	-0.122	0.038	0.006	0.002	-0.044	-0.118	-0.190
-1.8	0.006	0.186	-0.122	0.038	0.006	0.002	-0.144	-0.118	-0.190
-1.7	0.006	0.086	-0.122	0.038	0.106	0.102	-0.044	-0.018	-0.090
-1.6	0.106	0.286	-0.122	0.038	0.106	0.202	-0.044	-0.118	-0.190
-1.5	0.106	0.186	-0.022	0.138	0.006	0.202	-0.144	-0.118	-0.190
-1.4	0.006	0.186	-0.022	0.038	0.106	0.202	-0.144	-0.118	-0.090
-1.3	0.006	0.186	-0.022	0.138	0.106	0.202	-0.044	-0.118	0.010
-1.2	0.006	0.186	-0.022	0.238	0.106	0.202	-0.044	-0.118	-0.090
-1.1	0.106	0.186	-0.022	0.338	0.106	0.202	-0.044	-0.118	-0.290
-1.0	0.106	0.286	-0.122	0.438	-0.094	0.102	-0.044	-0.018	-0.190
-0.9	-0.294	-0.014	-0.022	0.438	-0.094	0.302	-0.244	-0.018	-0.190
-0.8	0.106	-0.114	-0.122	0.538	0.506	-0.098	-0.044	1.182	0.010
-0.7	1.606	0.086	-0.022	3.638	1.106	0.002	0.956	1.682	-0.190
-0.6	0.606	0.086	-0.022	1.438	0.506	0.202	0.256	0.582	0.010
-0.5	0.206	-0.114	0.178	0.838	0.306	-0.098	0.256	0.582	-0.090
-0.4	0.106	-0.014	-0.022	0.538	0.106	-0.198	0.056	0.182	0.110
-0.3	0.006	-0.114	-0.022	0.338	0.006	0.202	-0.344	-0.118	0.110
-0.2	-0.094	0.086	0.178	0.138	-0.194	0.002	0.156	-0.018	-0.090
-0.1	-0.394	-0.214	0.078	-0.162	-0.294	0.302	-0.444	-1.418	-0.090
0.0	-1.494	-0.014	-0.422	-3.362	-1.194	9.502	-4.044	-19.418	0.410
0.1	-2.794	0.286	0.978	-4.262	-1.694	17.802	-12.144	-28.318	2.110
0.2	-1.694	0.686	1.578	-2.762	-2.294	15.102	-13.344	-25.018	2.010
0.3	-0.994	0.486	1.778	-0.862	-0.694	12.902	-7.944	-9.118	1.610
0.4	-0.494	0.886	1.678	0.638	2.206	13.802	2.956	14.282	2.110
0.5	-0.494	0.686	1.778	2.138	5.006	16.002	15.156	36.682	1.710
0.6	-0.094	1.086	2.178	3.538	7.306	17.802	25.056	53.182	1.310
0.7	0.206	1.186	2.778	4.038	8.706	19.002	31.756	63.182	1.110
0.8	0.106	1.186	2.578	4.438	9.406	19.602	35.956	68.582	1.110
0.9	0.306	1.386	2.578	4.638	9.806	20.202	37.356	71.282	1.010
1.0	0.506	1.586	2.578	5.138	10.006	20.102	38.156	72.182	0.910
1.1	0.506	1.486	2.578	4.838	10.106	20.002	38.356	72.482	1.010
1.2	0.506	1.486	2.478	4.838	10.106	20.102	38.656	72.882	1.010
1.3	0.406	1.386	2.678	4.838	10.006	20.102	38.856	73.282	1.010
1.4	0.406	1.386	2.778	4.838	10.106	20.202	38.956	73.282	0.910
1.5	0.406	1.486	2.778	5.038	10.106	20.202	38.856	73.282	0.910
1.6	0.306	1.286	2.778	4.938	10.206	20.102	38.856	73.282	0.810
1.7	0.306	1.286	2.678	5.038	10.306	20.202	38.756	73.282	0.810
1.8	0.506	1.386	2.678	5.038	10.306	20.302	38.756	73.282	0.810
1.9	0.506	1.386	2.678	5.138	10.406	20.402	38.756	73.182	0.710
2.0	0.406	1.286	2.578	5.038	10.306	20.402	38.756	73.182	0.810
2.1	0.406	1.386	2.678	5.038	10.206	20.202	38.756	73.182	0.910
2.2	0.406	1.286	2.678	5.138	10.206	20.202	38.856	73.282	0.810
2.3	0.406	1.286	2.578	5.138	10.106	20.202	38.856	73.282	0.710
2.4	0.406	1.186	2.578	5.138	10.006	20.102	38.956	73.282	0.710
2.5	0.506	1.086	2.578	5.138	10.106	20.002	38.956	73.282	0.810
2.6	0.406	1.186	2.578	5.238	10.006	20.002	38.956	73.382	0.710
2.7	0.506	1.286	2.678	5.138	10.106	20.102	38.956	73.482	0.610
2.8	0.506	1.286	2.578	5.238	10.106	20.102	38.856	73.182	0.610
2.9	0.506	1.286	2.478	5.138	10.006	20.002	38.756	73.182	0.610
3.0	0.406	1.186	2.578	5.138	10.106	20.002	38.756	73.282	0.610
3.1	0.406	1.286	2.678	5.238	10.306	20.102	38.756	73.182	0.610
3.2	0.306	1.186	2.678	5.238	10.106	19.902	38.756	73.282	0.710
3.3	0.406	1.286	2.778	5.238	10.106	20.002	38.756	73.282	0.510
3.4	0.306	1.186	2.678	5.138	10.006	20.002	38.656	73.082	0.610
3.5	0.406	1.286	2.778	5.338	10.106	20.102	38.656	73.182	0.710
3.6	0.406	1.286	2.678	5.238	10.106	20.102	38.656	73.182	0.710
3.7	0.406	1.186	2.578	5.238	10.006	20.002	38.756	73.182	0.710
3.8	0.506	1.386	2.678	5.238	10.206	20.102	38.556	73.082	0.610
3.9	0.506	1.286	2.778	5.238	10.106	20.002	38.656	73.082	0.810
4.0	0.406	1.286	2.678	5.238	10.206	20.102	38.656	73.082	0.710
4.1	0.406	1.186	2.578	5.138	10.006	20.002	38.756	73.082	0.710
4.2	0.406	1.286	2.678	5.238	10.006	19.902	38.656	73.082	0.710
4.3	0.506	1.186	2.678	5.238	10.106	20.002	38.656	73.182	0.710
4.4	0.406	1.186	2.678	5.338	10.106	20.002	38.656	73.182	0.810
4.5	0.506	1.286	2.678	5.338	10.106	20.002	38.556	73.082	0.810
4.6	0.506	1.286	2.878	5.438	10.106	20.002	38.556	72.982	0.710
4.7	0.506	1.286	2.778	5.338	10.206	20.002	38.656	73.082	0.710
4.8	0.406	1.186	2.778	5.338	10.106	20.002	38.656	73.082	0.710
4.9	0.506	1.286	2.678	5.238	10.206	20.002	38.656	72.982	0.710
5.0	0.506	1.286	2.578	5.238	10.106	20.002	38.656	72.982	0.810
5.1	0.606	1.286	2.678	5.338	10.006	20.002	38.756	73.082	0.710
5.2	0.506	1.286	2.678	5.338	10.106	20.002	38.656	73.082	0.710
5.3	0.506	1.286	2.678	5.238	10.106	20.002	38.656	72.982	0.610
5.4	0.506	1.286	2.678	5.338	10.106	20.002	38.656	72.982	0.610
5.5	0.506	1.286	2.678	5.338	10.106	20.002	38.656	72.982	0.610
5.6	0.506	1.286	2.678	5.238	10.006	20.002	38.656	72.982	0.710
5.7	0.506	1.286	2.678	5.338	10.006	20.002	38.656	72.882	0.710
5.8	0.606	1.386	2.778	5.338	10.006	20.002	38.656	72.982	0.710
5.9	0.506	1.286	2.678	5.238	10.006	20.002	38.656	72.882	0.710
6.0	0.506	1.286	2.678	5.238	10.006	20.002	38.656	72.882	0.710
6.1	0.506	1.286	2.678	5.238	10.106	19.902	38.656	72.882	0.710
6.2	0.506	1.286	2.678	5.238	10.106	20.002	38.556	72.882	0.710
6.3	0.506	1.186	2.678	5.238	10.106	20.002	38.556	72.882	0.610
6.4	0.406	1.186	2.678	5.338	10.106	20.002	38.556	72.882	0.610
6.5	0.506	1.186	2.678	5.338	10.106	20.002	38.656	72.982	0.610
6.6	0.506	1.186	2.778	5.438	10.106	20.002	38.556	72.982	0.710
6.7	0.506	1.186	2.778	5.438	10.206	20.102	38.556	72.882	0.710
6.8	0.506	1.286	2.778	5.438	10.206	20.102	38.556	72.982	0.810
6.9	0.506	1.286	2.578	5.338	10.206	20.002	38.456	72.782	0.710
7.0	0.506	1.286	2.578	5.338	10.206	20.002	38.456	72.782	0.710
7.1	0.506	1.286	2.578	5.338	10.106	20.102	38.456	72.782	0.710
7.2	0.406	1.186	2.678	5.238	10.106	20.102	38.456	72.882	0.710
7.3	0.606	1.286	2.678	5.238	10.106	20.102	38.456	72.882	0.710
7.4	0.506	1.286	2.678	5.338	10.006	20.002	38.456	72.782	0.710
7.5	0.506	1.286	2.678	5.338	10.106	19.902	38.356	72.782	0.710
7.6	0.506	1.286	2.578	5.238	10.106	19.902	38.456	72.782	0.810
7.7	0.506	1.186	2.678	5.338	10.106	19.902	38.356	72.682	0.810
7.8	0.506	1.286	2.678	5.338	10.106	19.902	38.356	72.682	0.810
7.9	0.606	1.286	2.778	5.338	10.006	19.902	38.256	72.682	0.710
8.0	0.506	1.186	2.678	5.238	10.006	20.002	38.456	72.782	0.710
8.1	0.506	1.186	2.678	5.338	10.106	19.902	38.456	72.682	0.710
8.2	0.606	1.286	2.578	5.238	10.106	19.902	38.456	72.782	0.810
8.3	0.706	1.386	2.478	5.138	10.106	19.902	38.456	72.782	0.810
8.4	0.606	1.286	2.478	5.138	10.006	19.902	38.356	72.682	0.710
8.5	0.606	1.286	2.578	5.138	10.006	19.902	38.356	72.682	0.810
8.6	0.506	1.286	2.578	5.238	10.106	19.902	38.356	72.582	0.810
8.7	0.506	1.286	2.478	5.138	10.106	19.802	38.356	72.682	0.710
8.8	0.506	1.286	2.578	5.138	10.106	19.802	38.256	72.582	0.610
8.9	0.606	1.286	2.578	5.138	9.906	19.802	38.256	72.582	0.710
9.0	0.606	1.286	2.678	5.138	10.006	19.902	38.356	72.482	0.710
9.1	0.606	1.286	2.478	5.038	10.006	19.902	38.256	72.482	0.810
9.2	0.606	1.286	2.478	5.138	10.106	19.902	38.256	72.482	0.710
9.3	0.506	1.286	2.478	5.138	10.006	19.802	38.256	72.482	0.710
9.4	0.606	1.286	2.478	5.138	10.006	19.802	38.256	72.582	0.810
9.5	0.606	1.286	2.478	5.038	10.006	19.802	38.256	72.582	0.810
9.6	0.606	1.286	2.578	5.038	10.006	19.802	38.256	72.582	0.810
9.7	0.806	1.386	2.578	5.038	10.006	19.802	38.356	72.582	0.710
9.8	0.706	1.286	2.578	5.138	10.106	19.802	38.356	72.582	0.610
9.9	0.606	1.286	2.578	5.138	10.106	19.802	38.256	72.382	0.810
10.0	0.606	1.286	2.578	5.038	10.106	19.902	38.256	72.382	0.810
10.1	0.606	1.286	2.578	5.038	10.106	19.902	38.256	72.382	0.810
10.2	0.606	1.386	2.578	5.038	10.106	19.902	38.256	72.482	0.710
10.3	0.606	1.286	2.578	5.038	10.006	19.802	38.156	72.482	0.710
10.4	0.606	1.286	2.578	5.138	10.006	19.802	38.156	72.482	0.810
10.5	0.606	1.286	2.478	5.038	10.206	19.902	38.156	72.482	0.810
10.6	0.606	1.286	2.478	4.938	10.206	19.902	38.256	72.482	0.810
10.7	0.606	1.386	2.478	4.938	10.206	20.002	38.256	72.482	0.810
10.8	0.706	1.286	2.478	4.938	10.106	19.902	38.256	72.482	0.810
10.9	0.706	1.286	2.578	5.038	10.106	19.802	38.256	72.482	0.610
11.0	0.706	1.286	2.578	5.138	10.206	19.802	38.156	72.382	0.610
11.1	0.706	1.286	2.578	5.038	10.206	19.802	38.156	72.382	0.710
11.2	0.706	1.286	2.578	5.038	10.306	19.902	38.156	72.382	0.710
11.3	0.606	1.286	2.578	5.038	10.206	19.802	38.156	72.382	0.710
11.4	0.606	1.286	2.578	5.038	10.106	19.902	38.256	72.482	0.710
11.5	0.606	1.286	2.578	5.138	10.106	19.902	38.156	72.382	0.710
11.6	0.706	1.286	2.578	5.038	10.106	19.902	38.156	72.382	0.710
11.7	0.706	1.286	2.578	5.038	10.106	19.902	38.156	72.382	0.810
11.8	0.606	1.286	2.578	5.038	10.006	19.802	38.156	72.382	0.810
11.9	0.606	1.286	2.578	5.038	10.006	19.802	38.156	72.382	0.810
12.0	0.706	1.286	2.578	5.038	10.106	19.802	38.156	72.282	0.810
12.1	0.706	1.286	2.678	5.138	10.206	19.902	38.056	72.182	0.810
12.2	0.806	1.286	2.678	5.138	10.206	19.902	38.156	72.282	0.610
12.3	0.806	1.286	2.578	5.138	10.106	19.902	38.156	72.282	0.610
12.4	0.606	1.286	2.578	5.138	10.106	19.902	38.156	72.282	0.710
12.5	0.606	1.286	2.578	5.138	10.106	19.902	38.156	72.282	0.710
12.6	0.606	1.286	2.578	5.138	10.106	19.902	38.156	72.382	0.710
12.7	0.606	1.286	2.578	5.138	10.106	19.902	38.156	72.382	0.710
12.8	0.606	1.286	2.678	5.238	10.206	19.902	38.056	72.282	0.610
12.9	0.706	1.186	2.578	5.138	10.206	19.902	38.056	72.282	0.610
13.0	0.606	1.086	2.578	5.138	10.206	19.902	38.056	72.282	0.710
13.1	0.606	1.086	2.578	5.138	10.206	19.902	38.056	72.282	0.710
13.2	0.606	1.086	2.578	5.138	10.206	20.002	38.156	72.282	0.710
13.3	0.606	1.186	2.578	5.138	10.206	20.002	38.056	72.182	0.810
13.4	0.506	1.086	2.578	5.038	10.106	19.902	38.056	72.182	0.710
13.5	0.606	1.186	2.578	5.038	10.206	19.902	38.056	72.182	0.710
13.6	0.606	1.186	2.578	5.038	10.206	19.902	38.056	72.182	0.810
13.7	0.706	1.186	2.678	5.138	10.206	19.902	38.056	72.282	0.810
13.8	0.706	1.186	2.678	5.138	10.206	19.902	38.156	72.382	0.710
13.9	0.706	1.186	2.678	5.238	10.206	20.002	38.256	72.382	0.710
14.0	0.606	1.186	2.578	5.138	10.206	20.002	38.256	72.382	0.710
14.1	0.606	1.186	2.478	5.138	10.106	19.902	38.156	72.282	0.610
14.2	0.606	1.186	2.478	5.138	10.106	19.902	38.156	72.282	0.610
14.3	0.606	1.186	2.578	5.138	10.206	20.002	38.156	72.282	0.610
14.4	0.706	1.186	2.578	5.138	10.306	20.002	38.156	72.282	0.610
14.5	0.506	1.086	2.578	5.138	10.306	19.902	38.156	72.282	0.710
14.6	0.506	1.086	2.478	5.038	10.206	19.802	38.056	72.182	0.710
14.7	0.506	1.186	2.478	5.038	10.206	19.802	38.056	72.182	0.610
14.8	0.506	1.186	2.478	5.138	10.206	19.902	38.156	72.182	0.610
14.9	0.506	1.186	2.478	5.138	10.206	19.902	38.156	72.282	0.610
15.0	0.506	1.186	2.478	5.138	10.206	19.902	38.156	72.282	0.610
15.1	0.606	1.186	2.478	5.138	10.206	19.902	38.056	72.182	0.710
15.2	0.506	1.086	2.478	5.038	10.306	19.902	38.056	72.182	0.710
15.3	0.506	1.086	2.578	5.138	10.206	19.802	38.056	72.182	0.810
15.4	0.606	1.186	2.578	5.138	10.206	19.802	38.056	72.182	0.810
15.5	0.606	1.186	2.578	5.138	10.206	19.902	38.056	72.182	0.810
15.6	0.606	1.286	2.578	5.138	10.106	19.902	38.156	72.282	0.810
15.7	0.706	1.286	2.578	5.238	10.106	19.902	38.156	72.282	0.710
15.8	0.606	1.186	2.478	5.138	10.206	19.902	38.056	72.182	0.710
15.9	0.606	1.186	2.478	5.138	10.106	19.802	38.056	72.182	0.710
16.0	0.606	1.186	2.478	5.138	10.106	19.802	38.056	72.182	0.710
16.1	0.606	1.186	2.478	5.138	10.106	19.802	38.056	72.182	0.710
16.2	0.606	1.186	2.478	5.138	10.106	19.802	38.156	72.182	0.710
16.3	0.606	1.186	2.478	5.138	10.106	19.902	38.056	72.082	0.510
16.4	0.606	1.186	2.478	5.138	10.106	19.802	38.056	72.082	0.610
16.5	0.606	1.186	2.578	5.238	10.106	19.802	38.056	72.182	0.610
16.6	0.606	1.186	2.578	5.238	10.106	19.802	38.056	72.182	0.610
16.7	0.606	1.186	2.578	5.238	10.106	19.802	38.156	72.282	0.710
16.8	0.506	1.186	2.578	5.238	10.106	19.802	38.156	72.282	0.710
16.9	0.506	1.086	2.578	5.238	10.106	19.802	38.256	72.282	0.610
17.0	0.506	1.186	2.478	5.238	10.206	19.802	38.156	72.182	0.610
17.1	0.506	1.186	2.478	5.238	10.206	19.902	38.156	72.182	0.610
17.2	0.506	1.186	2.478	5.238	10.206	19.902	38.156	72.282	0.510
17.3	0.506	1.186	2.578	5.238	10.206	19.902	38.156	72.282	0.510
17.4	0.406	1.086	2.578	5.238	10.106	19.802	38.156	72.282	0.610
17.5	0.506	1.086	2.478	5.138	10.106	19.802	38.056	72.182	0.610
17.6	0.506	1.086	2.478	5.238	10.206	19.802	38.056	72.182	0.610
17.7	0.506	1.186	2.578	5.238	10.206	19.802	38.156	72.182	0.610
17.8	0.606	1.286	2.578	5.138	10.206	19.802	38.156	72.182	0.510
17.9	0.406	1.086	2.578	5.138	10.206	19.802	38.156	72.182	0.510
18.0	0.406	1.086	2.578	5.038	10.206	19.802	38.156	72.182	0.510
18.1	0.606	1.286	2.578	5.138	10.206	19.802	38.156	72.182	0.510
18.2	0.606	1.286	2.578	5.138	10.206	19.802	38.156	72.182	0.510
18.3	0.706	1.286	2.578	5.138	10.206	19.802	38.156	72.182	0.510
18.4	0.606	1.286	2.578	5.238	10.106	19.802	38.056	72.082	0.510
18.5	0.706	1.286	2.578	5.238	10.106	19.802	38.156	72.082	0.510
18.6	0.706	1.286	2.478	5.138	10.106	19.802	38.156	72.082	0.510
18.7	0.706	1.286	2.578	5.138	10.206	19.702	38.156	72.082	0.510
18.8	0.706	1.286	2.578	5.138	10.206	19.702	38.056	72.082	0.510
18.9	0.706	1.286	2.478	5.038	10.106	19.702	38.056	72.082	0.410
19.0	0.706	1.286	2.478	5.038	10.106	19.702	38.056	72.082	0.510
19.1	0.806	1.286	2.378	4.938	10.106	19.702	38.056	72.082	0.610
19.2	0.806	1.286	2.378	4.938	10.106	19.702	37.956	72.182	0.710
19.3	0.706	1.186	2.378	4.938	10.206	19.702	37.856	72.182	0.810
19.4	0.806	1.386	2.478	5.038	10.206	19.802	38.156	72.482	0.710
19.5	0.806	1.186	2.578	5.738	10.306	19.702	38.256	72.682	0.710
19.6	1.006	1.186	2.478	6.138	10.506	19.702	38.456	73.182	0.710
19.7	1.106	0.886	2.378	6.438	10.306	19.402	38.356	73.582	0.510
19.8	2.806	1.386	2.478	7.738	10.206	19.302	38.256	72.982	0.510
19.9	1.306	1.686	2.078	4.138	10.006	19.502	38.156	72.182	2.210
20.0	0.406	0.786	1.778	4.438	10.406	10.602	38.856	77.282	1.810
20.1	2.506	-0.414	2.078	11.338	12.406	-4.098	50.156	110.982	-2.090
20.2	4.106	1.086	1.278	9.838	15.606	6.802	64.356	129.682	0.810
20.3	1.306	0.586	1.078	6.038	13.606	10.902	58.056	105.182	1.010
20.4	0.706	0.386	0.978	3.638	8.506	7.502	37.056	62.282	0.610
20.5	0.306	0.486	0.778	1.738	4.106	3.302	17.756	28.782	0.410
20.6	0.106	0.186	0.478	1.038	1.206	0.702	6.756	10.382	0.210
20.7	0.106	0.186	-0.022	0.338	0.206	0.002	1.656	2.282	0.210
20.8	0.006	0.086	-0.022	0.138	0.006	-0.298	0.056	-0.218	0.310
20.9	0.206	0.186	-0.022	0.138	-0.194	-0.298	-0.544	-0.818	0.110
21.0	0.106	0.186	0.078	0.238	-0.194	-0.198	-0.544	-0.818	0.110
21.1	0.006	0.086	0.078	0.038	-0.194	-0.098	-0.444	-0.818	0.210
21.2	0.106	0.186	0.078	0.138	-0.094	-0.098	-0.644	-0.918	0.310
21.3	-0.094	-0.014	-0.022	0.038	-0.094	-0.098	-0.644	-0.918	0.210
21.4	0.006	0.086	-0.022	0.038	-0.194	-0.198	-0.644	-0.918	0.210
21.5	0.006	0.186	0.078	0.138	-0.094	-0.198	-0.644	-0.918	0.310
21.6	0.006	-0.014	-0.022	0.038	-0.094	-0.098	-0.644	-0.918	0.210
21.7	0.006	0.086	-0.022	0.038	-0.094	-0.198	-0.644	-0.918	0.210
21.8	0.006	-0.014	-0.022	-0.062	-0.194	-0.198	-0.644	-0.818	0.210
21.9	0.006	0.086	-0.022	0.038	-0.294	-0.298	-0.744	-0.918	0.310
22.0	0.006	0.086	0.078	0.038	-0.194	-0.298	-0.644	-0.818	0.210
22.1	-0.094	-0.014	-0.022	-0.162	-0.294	-0.298	-0.644	-0.918	0.110
22.2	0.006	0.086	-0.022	-0.162	-0.094	-0.298	-0.744	-0.918	0.210
22.3	0.006	0.086	-0.122	-0.062	-0.194	-0.298	-0.644	-0.918	0.210
22.4	0.006	0.086	-0.022	-0.062	-0.194	-0.198	-0.544	-0.818	0.210
22.5	0.006	0.086	0.078	0.038	-0.294	-0.298	-0.644	-0.918	0.310
22.6	-0.094	-0.014	-0.022	-0.162	-0.094	-0.298	-0.644	-0.918	0.210
22.7	-0.094	0.086	-0.022	-0.062	-0.194	-0.398	-0.544	-0.818	0.210
22.8	-0.094	-0.014	-0.022	-0.162	-0.194	-0.298	-0.444	-0.618	0.210
22.9	-0.094	0.086	-0.022	-0.162	-0.194	-0.398	-0.444	-0.718	0.210
23.0	-0.094	0.186	-0.122	-0.162	-0.194	-0.398	-0.444	-0.618	0.210
23.1	-0.094	0.086	-0.022	-0.162	-0.294	-0.298	-0.444	-0.718	0.210
23.2	-0.094	0.186	-0.022	-0.062	-0.194	-0.298	-0.444	-0.618	0.110
23.3	0.006	0.186	0.078	-0.062	-0.194	-0.298	-0.444	-0.718	0.310
23.4	-0.094	0.186	0.078	-0.062	-0.294	-0.398	-0.544	-0.718	0.310
23.5	-0.094	0.186	0.078	-0.062	-0.194	-0.398	-0.544	-0.718	0.210
23.6	0.006	0.186	0.078	-0.062	-0.194	-0.298	-0.444	-0.618	0.210
23.7	-0.094	0.186	0.178	0.038	-0.294	-0.398	-0.544	-0.718	0.210
23.8	0.006	0.186	0.078	-0.062	-0.194	-0.398	-0.444	-0.618	0.210
23.9	0.006	0.186	0.078	0.038	-0.294	-0.398	-0.444	-0.618	0.310
24.0	-0.094	0.086	0.078	-0.062	-0.294	-0.398	-0.444	-0.618	0.210
24.1	0.006	0.186	0.078	-0.062	-0.194	-0.398	-0.544	-0.618	0.210
24.2	0.006	0.186	0.078	0.038	-0.294	-0.498	-0.544	-0.518	0.210
24.3	-0.094	0.086	0.078	-0.062	-0.194	-0.198	-0.444	-0.518	0.210
24.4	0.006	0.086	0.078	0.038	-0.094	-0.198	-0.544	-0.618	0.210
24.5	0.006	0.186	0.178	0.038	-0.194	-0.298	-0.444	-0.618	0.110
24.6	-0.094	0.086	-0.022	-0.062	-0.094	-0.198	-0.544	-0.618	0.110
24.7	0.106	0.186	-0.022	-0.062	-0.194	-0.298	-0.444	-0.518	0.210
24.8	0.006	0.186	0.178	0.138	-0.194	-0.298	-0.444	-0.618	0.210
24.9	-0.094	0.086	0.078	0.038	-0.294	-0.398	-0.444	-0.618	0.310
25.0	0.006	0.086	0.078	0.138	-0.294	-0.398	-0.444	-0.518	0.310
25.1	0.006	0.186	0.178	0.038	-0.294	-0.298	-0.444	-0.518	0.310
25.2	0.006	0.086	0.078	-0.062	-0.194	-0.298	-0.444	-0.618	0.310
25.3	0.006	0.086	0.078	-0.062	-0.194	-0.298	-0.544	-0.718	0.310
25.4	0.006	0.086	0.078	-0.062	-0.194	-0.398	-0.544	-0.718	0.310
25.5	0.006	0.086	0.078	-0.062	-0.194	-0.298	-0.444	-0.518	0.310
25.6	0.006	0.086	-0.022	-0.062	-0.194	-0.298	-0.544	-0.618	0.210
25.7	0.006	0.186	0.078	0.138	-0.194	-0.298	-0.544	-0.618	0.210
25.8	0.006	0.086	0.078	0.038	-0.194	-0.398	-0.444	-0.518	0.310
25.9	0.106	0.086	0.078	0.038	-0.194	-0.298	-0.444	-0.518	0.310
26.0	0.006	-0.014	0.078	0.138	-0.094	-0.298	-0.544	-0.618	0.210
26.1	0.106	0.086	0.078	0.038	-0.094	-0.298	-0.544	-0.618	0.210
26.2	0.106	0.086	0.078	0.038	-0.194	-0.198	-0.444	-0.418	0.310
26.3	-0.094	0.086	0.078	0.038	-0.194	-0.298	-0.444	-0.518	0.310
26.4	-0.094	0.086	0.178	0.038	-0.194	-0.298	-0.444	-0.518	0.210
26.5	0.106	0.086	-0.022	0.038	-0.194	-0.398	-0.444	-0.518	0.310
26.6	0.006	-0.014	-0.022	-0.062	-0.294	-0.398	-0.444	-0.518	0.210
26.7	0.006	0.086	0.078	0.038	-0.094	-0.298	-0.544	-0.418	0.210
26.8	0.106	0.086	0.078	0.038	-0.094	-0.298	-0.444	-0.418	0.210
26.9	0.006	-0.014	0.078	0.038	-0.194	-0.398	-0.344	-0.318	0.010
27.0	0.006	0.086	0.078	0.038	-0.294	-0.298	-0.444	-0.418	0.210
27.1	-0.094	0.086	0.178	0.138	-0.194	-0.298	-0.444	-0.418	0.110
27.2	-0.094	-0.014	-0.022	0.038	-0.194	-0.298	-0.444	-0.418	0.110
27.3	0.006	0.086	-0.022	0.038	-0.194	-0.298	-0.544	-0.518	0.010
27.4	-0.094	-0.014	0.078	0.138	-0.194	-0.198	-0.444	-0.518	0.110
27.5	-0.094	-0.014	0.078	0.138	-0.194	-0.298	-0.444	-0.518	0.210
27.6	-0.094	0.086	0.178	0.138	-0.194	-0.298	-0.444	-0.518	0.210
27.7	-0.094	0.086	0.178	0.138	-0.194	-0.298	-0.444	-0.518	0.110
27.8	-0.194	-0.014	0.178	0.138	-0.294	-0.298	-0.344	-0.418	0.110
27.9	-0.094	0.086	0.078	0.138	-0.194	-0.298	-0.344	-0.418	0.110
28.0	0.006	0.086	0.078	0.038	-0.094	-0.198	-0.444	-0.518	0.110
28.1	0.006	0.086	0.078	0.138	-0.194	-0.098	-0.544	-0.518	0.110
28.2	-0.094	-0.014	0.078	0.138	-0.294	-0.198	-0.544	-0.518	0.110
28.3	-0.094	0.086	0.278	0.338	-0.194	-0.198	-0.444	-0.518	0.110
28.4	-0.094	0.086	0.178	0.138	-0.194	-0.198	-0.444	-0.518	0.210
28.5	-0.094	-0.014	0.178	0.138	-0.294	-0.298	-0.444	-0.518	0.110
28.6	-0.094	-0.014	0.078	0.138	-0.194	-0.098	-0.444	-0.518	0.110
28.7	-0.094	0.086	0.178	0.238	-0.094	-0.198	-0.344	-0.518	0.210
28.8	0.006	0.086	0.078	0.138	-0.094	-0.198	-0.444	-0.518	0.110
28.9	-0.094	0.086	0.078	0.138	-0.194	-0.298	-0.444	-0.518	0.110
29.0	-0.094	0.086	0.078	0.138	-0.294	-0.198	-0.444	-0.518	0.210
29.1	-0.094	0.086	0.278	0.238	-0.194	-0.098	-0.444	-0.518	0.210
29.2	-0.194	-0.014	0.178	0.138	-0.094	-0.098	-0.544	-0.618	0.210
29.3	-0.194	-0.014	0.078	0.138	-0.194	-0.198	-0.344	-0.518	0.110
29.4	-0.094	0.086	0.178	0.138	-0.194	-0.198	-0.344	-0.518	0.110
29.5	0.006	0.186	0.078	0.138	-0.194	-0.198	-0.344	-0.518	0.110
29.6	-0.094	0.086	0.078	0.138	-0.294	-0.198	-0.444	-0.618	0.210
29.7	-0.194	-0.014	0.178	0.238	-0.294	-0.298	-0.544	-0.618	0.210
29.8	-0.194	-0.014	0.278	0.238	-0.194	-0.198	-0.444	-0.518	0.210
29.9	-0.194	-0.014	0.178	0.138	-0.194	-0.198	-0.444	-0.418	0.210
30.0	0.006	0.186	0.078	0.138	-0.194	-0.198	-0.444	-0.418	0.210
30.1	-0.094	0.086	0.078	0.138	-0.194	-0.198	-0.444	-0.418	0.110
30.2	-0.094	0.086	0.078	0.038	-0.194	-0.198	-0.344	-0.418	0.210
30.3	-0.094	0.086	0.078	0.138	-0.194	-0.198	-0.344	-0.418	0.210
30.4	-0.094	0.086	0.078	0.138	-0.194	-0.198	-0.444	-0.518	0.210
30.5	-0.194	-0.014	0.078	0.138	-0.094	-0.098	-0.444	-0.518	0.210
30.6	-0.194	-0.014	-0.022	0.138	-0.194	-0.098	-0.444	-0.518	0.210
30.7	-0.094	0.086	0.078	0.038	-0.194	-0.198	-0.344	-0.418	0.210
30.8	-0.094	0.186	0.078	0.138	-0.194	-0.198	-0.344	-0.418	0.110
30.9	-0.094	0.186	0.078	0.138	-0.094	-0.198	-0.344	-0.418	0.110
31.0	-0.194	-0.014	-0.022	0.038	-0.194	-0.198	-0.344	-0.418	0.210
31.1	-0.094	-0.014	-0.022	0.038	-0.194	-0.198	-0.444	-0.418	0.210
31.2	-0.094	-0.014	-0.022	0.138	-0.094	-0.098	-0.444	-0.418	0.110
31.3	-0.194	-0.114	-0.022	0.038	-0.194	-0.198	-0.544	-0.518	0.110
31.4	-0.094	0.086	0.078	0.138	-0.194	-0.098	-0.444	-0.418	0.010
31.5	0.006	0.086	-0.022	0.038	-0.194	-0.098	-0.344	-0.418	0.110
31.6	-0.094	0.086	-0.022	0.138	-0.094	-0.098	-0.344	-0.418	0.210
31.7	-0.094	-0.014	0.078	0.138	-0.094	-0.198	-0.444	-0.518	0.110
31.8	-0.194	-0.014	0.078	0.138	-0.094	-0.198	-0.444	-0.518	0.110
31.9	-0.094	-0.014	-0.022	0.138	-0.094	-0.198	-0.444	-0.418	0.010
32.0	0.006	0.086	-0.122	0.038	-0.094	-0.098	-0.444	-0.418	0.110
32.1	0.006	0.086	-0.022	0.138	0.006	-0.098	-0.344	-0.418	0.110
32.2	0.106	0.086	-0.022	0.138	-0.094	-0.098	-0.344	-0.418	0.110
32.3	0.006	-0.014	0.078	0.238	-0.094	-0.198	-0.444	-0.418	0.110
32.4	0.006	0.086	0.078	0.138	0.006	-0.098	-0.544	-0.518	0.210
32.5	-0.094	-0.014	-0.122	0.038	0.006	-0.098	-0.544	-0.518	0.010
32.6	-0.094	-0.014	-0.122	0.038	0.006	-0.098	-0.344	-0.318	0.110
32.7	-0.094	-0.114	-0.022	0.038	0.006	-0.098	-0.344	-0.318	0.110
32.8	0.006	-0.014	0.078	0.238	0.106	0.002	-0.444	-0.418	0.110
32.9	0.006	0.086	-0.022	0.138	0.006	0.002	-0.344	-0.418	0.010
33.0	0.006	-0.014	-0.022	0.038	0.006	0.002	-0.344	-0.418	0.110
33.1	0.106	-0.014	-0.022	0.038	-0.094	-0.098	-0.444	-0.518	0.110
33.2	0.006	-0.114	0.078	0.138	-0.094	-0.198	-0.344	-0.418	0.110
33.3	0.006	-0.014	-0.022	0.138	0.006	-0.198	-0.344	-0.418	0.110
33.4	0.006	0.086	-0.022	0.138	0.006	-0.098	-0.344	-0.318	0.110
33.5	0.006	-0.014	-0.022	0.138	-0.094	-0.098	-0.244	-0.318	0.110
33.6	0.006	-0.014	-0.022	0.138	-0.094	-0.098	-0.444	-0.418	0.110
33.7	0.006	-0.014	0.078	0.138	0.006	-0.098	-0.444	-0.418	0.010
33.8	0.006	0.086	-0.022	0.038	0.006	0.002	-0.244	-0.318	0.110
33.9	0.006	-0.014	0.078	0.038	0.006	-0.098	-0.244	-0.318	0.110
34.0	0.006	-0.114	-0.022	0.138	0.006	-0.098	-0.344	-0.418	0.110
34.1	0.006	-0.014	-0.022	0.138	-0.094	-0.198	-0.344	-0.418	0.210
34.2	0.106	0.086	-0.022	-0.062	0.006	-0.098	-0.344	-0.318	0.110
34.3	0.106	0.086	0.078	0.038	0.006	0.002	-0.244	-0.318	0.010
34.4	0.006	-0.014	0.078	0.138	0.006	0.002	-0.244	-0.318	0.010
34.5	0.006	-0.014	0.178	0.138	-0.094	-0.098	-0.344	-0.318	0.110
34.6	0.006	0.086	-0.022	0.038	-0.094	-0.098	-0.344	-0.418	0.110
34.7	0.006	-0.014	-0.022	0.038	-0.094	-0.098	-0.344	-0.418	0.110
34.8	-0.094	-0.114	0.078	0.138	-0.094	-0.098	-0.244	-0.318	0.110
34.9	0.006	-0.114	0.078	0.038	0.006	-0.098	-0.244	-0.318	0.210
35.0	0.106	0.086	0.078	0.038	-0.094	-0.198	-0.244	-0.318	0.110
35.1	0.106	0.086	0.078	0.038	0.006	-0.098	-0.244	-0.318	0.010
35.2	0.006	-0.014	-0.022	0.038	-0.094	-0.098	-0.244	-0.318	0.010
35.3	-0.094	-0.114	0.078	0.038	-0.094	0.002	-0.244	-0.318	0.110
35.4	0.006	-0.014	-0.022	0.038	-0.094	-0.098	-0.344	-0.418	0.010
35.5	0.006	-0.014	0.078	0.138	-0.094	-0.098	-0.244	-0.318	0.110
35.6	-0.094	-0.114	0.178	0.038	-0.094	-0.198	-0.244	-0.218	0.010
35.7	0.006	-0.014	0.078	0.038	-0.294	-0.298	-0.244	-0.218	0.110
35.8	0.006	0.086	-0.022	0.038	-0.194	-0.198	-0.244	-0.218	0.010
35.9	0.106	0.086	-0.022	0.038	-0.094	-0.098	-0.344	-0.318	0.010
36.0	0.006	-0.014	0.078	0.038	-0.094	-0.098	-0.344	-0.318	0.010
36.1	0.006	-0.014	0.078	0.038	-0.094	-0.098	-0.344	-0.218	0.110
36.2	-0.094	-0.014	0.178	0.138	-0.294	-0.198	-0.244	-0.118	0.110
36.3	0.006	-0.014	0.178	0.138	-0.294	-0.098	-0.244	-0.218	0.110
36.4	0.006	-0.014	0.078	0.038	-0.094	-0.098	-0.244	-0.218	0.010
36.5	0.006	-0.014	0.078	0.038	-0.094	-0.098	-0.244	-0.218	0.010
36.6	0.106	0.186	0.078	0.038	-0.194	-0.198	-0.244	-0.218	0.110
36.7	0.106	-0.014	0.078	0.138	-0.194	-0.198	-0.344	-0.318	0.110
36.8	0.006	-0.014	0.078	0.038	-0.294	-0.098	-0.444	-0.318	0.110
36.9	0.006	-0.014	0.078	0.038	-0.194	-0.098	-0.344	-0.218	0.010
37.0	0.006	-0.014	0.078	0.038	-0.194	-0.098	-0.244	-0.218	0.110
37.1	0.006	-0.014	0.078	0.038	-0.294	-0.198	-0.344	-0.318	0.110
37.2	0.006	-0.014	0.078	0.038	-0.194	-0.198	-0.344	-0.318	0.110
37.3	0.106	0.086	0.078	0.038	-0.194	-0.098	-0.344	-0.218	0.110
37.4	0.006	0.086	0.078	0.038	-0.094	-0.098	-0.344	-0.218	0.110
37.5	0.006	0.086	0.078	0.038	-0.294	-0.198	-0.344	-0.218	0.110
37.6	0.006	-0.014	0.078	-0.062	-0.294	-0.098	-0.244	-0.218	0.110
37.7	0.006	-0.014	-0.022	-0.062	-0.294	-0.098	-0.244	-0.218	0.210
37.8	0.006	-0.014	0.078	0.038	-0.194	0.002	-0.344	-0.118	0.110
37.9	0.006	-0.014	0.078	0.138	-0.194	-0.198	-0.344	-0.218	0.210
38.0	0.206	0.086	-0.022	0.038	-0.194	-0.098	-0.344	-0.318	0.210
38.1	0.006	0.086	-0.022	0.038	-0.194	-0.098	-0.244	-0.218	0.010
38.2	0.006	-0.014	0.078	0.038	-0.294	-0.098	-0.244	-0.218	0.110
38.3	0.006	-0.014	-0.022	0.038	-0.394	-0.198	-0.144	-0.218	0.110
38.4	0.106	-0.014	-0.022	0.038	-0.294	-0.198	-0.244	-0.218	0.110
38.5	0.006	-0.014	-0.022	0.038	-0.194	-0.098	-0.244	-0.218	0.210
38.6	0.006	-0.014	-0.022	0.038	-0.194	-0.098	-0.244	-0.218	0.210
38.7	0.006	0.086	0.078	0.038	-0.294	-0.198	-0.244	-0.218	0.110
38.8	0.106	-0.014	-0.022	-0.062	-0.294	-0.198	-0.244	-0.318	0.110
38.9	0.106	-0.014	-0.122	-0.062	-0.294	-0.098	-0.344	-0.418	0.210
39.0	0.006	-0.114	-0.122	-0.062	-0.294	-0.098	-0.244	-0.218	0.110
39.1	0.006	-0.014	-0.022	0.038	-0.294	-0.098	-0.144	-0.218	0.210
39.2	0.006	-0.014	0.078	0.038	-0.294	-0.198	-0.144	-0.218	0.210
39.3	0.006	-0.014	-0.022	0.038	-0.294	-0.198	-0.144	-0.218	0.110
39.4	0.106	-0.114	-0.022	0.038	-0.194	-0.098	-0.244	-0.318	0.110
39.5	0.006	-0.114	-0.022	-0.062	-0.194	-0.098	-0.344	-0.318	0.310
39.6	0.006	-0.014	-0.022	0.038	-0.294	-0.098	-0.344	-0.218	0.210
39.7	0.006	-0.014	-0.122	0.038	-0.294	-0.198	-0.144	-0.218	0.210
39.8	0.006	-0.014	-0.022	0.038	-0.294	-0.198	-0.144	-0.218	0.210
39.9	0.006	-0.114	-0.022	0.038	-0.194	-0.098	-0.244	-0.318	0.110
40.0	0.006	-0.114	-0.022	0.038	-0.194	-0.098	-0.244	-0.318	0.210
40.1	0.106	-0.014	-0.122	-0.062	-0.294	-0.198	-0.244	-0.318	0.310
40.2	0.006	-0.014	0.078	0.038	-0.194	-0.098	-0.144	-0.218	0.210
40.3	-0.094	-0.114	-0.022	0.038	-0.194	-0.198	-0.244	-0.218	0.210
40.4	0.006	-0.114	-0.022	0.038	-0.194	-0.198	-0.344	-0.418	0.210
40.5	0.006	-0.014	-0.022	0.038	-0.294	-0.198	-0.244	-0.318	0.110
40.6	0.006	-0.114	-0.022	0.138	-0.194	-0.098	-0.144	-0.318	0.210
40.7	-0.194	-0.214	-0.122	-0.062	-0.194	-0.098	-0.244	-0.318	0.210
40.8	-0.094	-0.114	-0.022	-0.062	-0.194	-0.098	-0.244	-0.318	0.310
40.9	0.006	-0.114	-0.022	0.038	-0.194	-0.198	-0.244	-0.318	0.210
41.0	0.006	-0.014	-0.022	0.138	-0.194	-0.198	-0.244	-0.318	0.110
41.1	0.006	-0.014	-0.022	0.138	-0.194	-0.198	-0.344	-0.318	0.110
41.2	0.006	-0.114	-0.022	0.138	-0.094	-0.098	-0.244	-0.218	0.210
41.3	-0.094	-0.214	-0.022	0.038	-0.194	-0.098	-0.244	-0.218	0.210
41.4	-0.194	-0.214	-0.022	0.038	-0.194	-0.098	-0.244	-0.218	0.310
41.5	0.006	-0.114	-0.022	0.138	-0.194	-0.198	-0.244	-0.218	0.210
41.6	0.006	-0.014	-0.022	0.138	-0.194	-0.198	-0.244	-0.318	0.210
41.7	-0.094	-0.114	-0.022	0.138	-0.094	-0.098	-0.144	-0.318	0.210
41.8	-0.094	-0.114	-0.022	0.038	-0.094	-0.098	-0.044	-0.218	0.210
41.9	-0.094	-0.214	-0.022	0.038	-0.194	-0.198	-0.244	-0.318	0.210
42.0	-0.094	-0.214	-0.022	0.038	-0.194	-0.198	-0.244	-0.318	0.110
42.1	-0.194	-0.214	-0.022	0.038	-0.094	-0.098	-0.244	-0.218	0.310
42.2	-0.094	-0.114	0.078	0.138	-0.094	-0.098	-0.244	-0.218	0.310
42.3	-0.094	-0.114	-0.022	0.138	-0.094	-0.098	-0.244	-0.218	0.210
42.4	-0.094	-0.114	-0.022	0.038	-0.094	-0.098	-0.244	-0.318	0.210
42.5	-0.094	-0.114	-0.022	0.138	-0.194	-0.198	-0.244	-0.318	0.210
42.6	-0.194	-0.014	-0.022	0.138	-0.194	-0.198	-0.244	-0.418	0.110
42.7	-0.194	-0.214	-0.022	0.138	-0.194	-0.098	-0.244	-0.318	0.210
42.8	-0.194	-0.214	-0.022	0.138	0.006	-0.098	-0.144	-0.218	0.310
42.9	-0.094	-0.114	0.078	0.138	0.006	-0.098	-0.144	-0.218	0.310
43.0	-0.094	-0.114	-0.022	-0.062	-0.094	-0.198	-0.244	-0.318	0.110
43.1	-0.094	-0.014	0.078	0.138	-0.094	-0.098	-0.244	-0.318	0.110
43.2	-0.094	-0.014	0.078	0.138	-0.194	-0.098	-0.244	-0.318	0.110
43.3	-0.194	-0.114	0.078	0.138	-0.194	-0.098	-0.244	-0.218	0.210
43.4	-0.194	-0.114	-0.022	0.138	-0.194	-0.098	-0.144	-0.218	0.210
43.5	-0.194	-0.214	-0.022	0.238	-0.094	-0.098	-0.144	-0.218	0.310
43.6	-0.094	-0.014	-0.022	0.138	-0.094	-0.198	-0.244	-0.218	0.210
43.7	-0.094	-0.014	-0.022	0.038	-0.094	-0.198	-0.244	-0.318	0.110
43.8	-0.094	-0.014	-0.022	0.038	-0.094	-0.098	-0.244	-0.318	0.210
43.9	-0.094	-0.014	-0.022	0.038	-0.094	-0.098	-0.244	-0.318	0.210
44.0	-0.194	-0.114	0.078	0.138	-0.194	-0.198	-0.244	-0.218	0.210
44.1	-0.094	-0.014	0.078	0.238	-0.194	-0.198	-0.244	-0.318	0.110
44.2	-0.094	-0.014	-0.022	0.138	-0.194	-0.198	-0.244	-0.318	0.110
44.3	-0.094	0.086	-0.022	0.138	-0.094	-0.098	-0.244	-0.318	0.110
44.4	-0.094	-0.014	-0.022	0.038	-0.094	-0.098	-0.144	-0.218	0.210
44.5	-0.094	-0.114	-0.022	0.038	-0.094	-0.098	-0.244	-0.218	0.010
44.6	-0.094	-0.114	-0.022	0.138	-0.094	-0.198	-0.244	-0.318	0.010
44.7	-0.094	-0.114	-0.022	0.138	-0.094	-0.198	-0.244	-0.418	0.110
44.8	-0.094	-0.014	-0.122	0.038	-0.094	-0.198	-0.244	-0.318	0.110
44.9	-0.094	0.086	-0.022	0.138	-0.194	-0.198	-0.244	-0.318	0.110
45.0	-0.094	0.086	-0.022	0.238	-0.094	-0.098	-0.244	-0.318	0.110
45.1	0.006	0.086	-0.022	0.238	-0.194	-0.198	-0.244	-0.318	0.310
45.2	0.006	0.086	0.078	0.238	-0.094	-0.198	-0.244	-0.318	0.310
45.3	-0.094	-0.014	-0.022	0.038	-0.094	-0.098	-0.244	-0.318	0.110
45.4	-0.094	-0.014	-0.022	0.038	-0.094	-0.098	-0.344	-0.318	0.110
45.5	-0.094	-0.014	0.078	0.138	-0.294	-0.198	-0.244	-0.318	0.110
45.6	0.006	0.086	0.078	0.138	-0.294	-0.298	-0.244	-0.318	0.210
45.7	0.006	0.086	0.078	0.238	-0.294	-0.298	-0.344	-0.418	0.210
45.8	-0.094	-0.014	-0.022	0.138	-0.194	-0.298	-0.244	-0.318	0.110
45.9	-0.094	-0.014	-0.022	0.138	-0.094	-0.198	-0.244	-0.318	0.210
46.0	-0.094	0.086	-0.022	0.138	-0.094	-0.198	-0.344	-0.318	0.110
46.1	-0.094	-0.014	-0.022	0.138	-0.194	-0.198	-0.244	-0.218	0.210
46.2	0.006	-0.014	-0.022	0.138	-0.194	-0.198	-0.344	-0.318	0.210
46.3	0.006	-0.014	-0.022	0.238	-0.194	-0.198	-0.344	-0.318	0.210
46.4	0.006	-0.014	-0.022	0.238	-0.194	-0.298	-0.244	-0.218	0.210
46.5	0.006	-0.014	-0.022	0.138	-0.194	-0.298	-0.244	-0.318	0.210
46.6	-0.094	-0.014	-0.022	0.138	-0.194	-0.198	-0.244	-0.318	0.310
46.7	0.006	0.086	-0.022	0.138	-0.194	-0.198	-0.144	-0.318	0.310
46.8	0.006	0.086	0.078	0.238	-0.194	-0.198	-0.244	-0.318	0.210
46.9	0.006	0.086	0.178	0.238	-0.094	-0.198	-0.344	-0.318	0.210
47.0	-0.094	-0.114	0.078	0.138	-0.094	-0.198	-0.244	-0.218	0.210
47.1	0.106	-0.014	-0.022	0.138	-0.094	-0.198	-0.244	-0.218	0.210
47.2	0.106	-0.014	-0.022	0.138	0.006	0.002	-0.244	-0.218	0.210
47.3	0.106	-0.014	-0.022	0.138	-0.194	-0.198	-0.144	-0.218	0.210
47.4	0.006	-0.014	-0.022	0.138	-0.194	-0.198	-0.144	-0.118	0.210
47.5	-0.094	-0.014	-0.022	0.138	-0.194	-0.198	-0.244	-0.318	0.310
47.6	0.006	-0.014	0.078	0.138	-0.094	-0.198	-0.244	-0.318	0.310
47.7	0.006	-0.014	0.078	0.238	-0.094	-0.098	-0.244	-0.318	0.210
47.8	0.006	-0.114	0.078	0.138	-0.094	-0.098	-0.144	-0.218	0.210
47.9	0.006	-0.114	0.078	0.138	-0.094	-0.098	-0.144	-0.218	0.210
48.0	0.006	-0.014	-0.022	0.138	-0.194	-0.198	-0.144	-0.218	0.110
48.1	0.106	0.086	-0.122	0.038	-0.094	0.002	-0.144	-0.118	0.110
48.2	0.006	-0.014	-0.022	0.038	0.006	-0.098	-0.244	-0.218	0.210
48.3	0.006	-0.014	0.078	0.238	-0.094	-0.098	-0.144	-0.218	0.210
48.4	0.006	-0.014	0.078	0.238	-0.094	-0.098	-0.144	-0.218	0.110
48.5	0.006	-0.014	0.078	0.238	-0.094	-0.098	-0.144	-0.218	0.210
48.6	0.106	-0.114	0.078	0.038	-0.094	-0.098	-0.144	-0.118	0.210
48.7	-0.094	-0.114	-0.022	0.038	-0.194	-0.098	-0.144	-0.218	0.210
48.8	-0.094	-0.114	-0.022	0.038	-0.194	-0.098	-0.044	-0.118	0.210
48.9	0.006	-0.014	-0.022	0.138	0.006	-0.098	-0.044	-0.118	0.110
49.0	0.006	-0.014	0.078	0.238	0.006	-0.098	-0.144	-0.218	0.110
49.1	0.006	-0.014	0.078	0.238	0.006	-0.098	-0.144	-0.218	0.110
49.2	0.006	-0.114	0.078	0.138	-0.094	0.002	-0.144	-0.218	0.110
49.3	0.106	-0.014	0.078	0.038	-0.094	0.002	-0.044	-0.118	0.210
49.4	-0.094	-0.114	0.078	0.138	-0.094	0.002	-0.044	-0.018	0.310
49.5	-0.094	-0.114	-0.022	0.138	0.006	0.002	-0.144	-0.118	0.210
49.6	-0.094	-0.114	-0.122	0.038	-0.094	-0.098	-0.144	-0.218	0.110
49.7	0.006	-0.014	-0.022	0.038	-0.094	-0.098	-0.144	-0.218	0.110
49.8	0.006	-0.014	0.078	0.038	-0.094	0.002	-0.144	-0.218	0.110
49.9	0.106	-0.014	0.078	0.038	0.006	0.102	-0.144	-0.218	0.110
50.0	0.106	-0.014	0.078	0.138	0.006	0.002	-0.144	-0.218	0.210
50.1	0.006	-0.114	-0.022	0.038	0.006	0.002	-0.044	-0.118	0.110
50.2	-0.094	-0.114	-0.122	0.038	-0.094	-0.098	-0.244	-0.218	0.210
50.3	-0.094	-0.014	-0.022	0.038	-0.094	-0.098	-0.144	-0.118	0.110
50.4	0.006	0.086	-0.022	0.038	-0.094	-0.098	-0.144	-0.118	0.110
50.5	0.006	-0.014	-0.022	0.038	-0.094	-0.098	-0.144	-0.118	0.110
50.6	-0.094	-0.114	0.078	0.138	-0.094	0.002	-0.044	-0.218	0.210
50.7	0.006	-0.114	0.078	0.138	0.006	0.002	-0.144	-0.218	0.110
50.8	0.006	-0.014	0.078	0.138	0.006	0.002	-0.144	-0.218	0.110
50.9	0.006	-0.014	-0.022	0.138	0.006	-0.098	-0.044	-0.118	0.110
51.0	-0.094	-0.014	-0.022	0.138	-0.094	-0.098	-0.144	-0.118	0.010
51.1	0.006	0.086	-0.022	0.138	0.006	0.002	-0.144	-0.118	0.110
51.2	0.106	0.086	-0.022	0.038	0.006	0.002	-0.244	-0.218	0.010
51.3	0.006	-0.014	-0.022	0.038	0.006	0.002	-0.244	-0.218	0.110
51.4	0.006	-0.014	0.078	0.038	-0.094	-0.098	-0.144	-0.218	0.110
51.5	0.006	-0.014	0.078	0.138	-0.094	-0.098	-0.144	-0.218	0.110
51.6	-0.094	-0.014	-0.022	0.138	0.006	0.002	-0.144	-0.218	0.110
51.7	0.106	0.186	-0.022	0.138	0.006	0.102	-0.244	-0.218	0.010
51.8	0.106	0.086	-0.022	0.038	0.006	-0.098	-0.244	-0.218	0.010
51.9	0.006	-0.014	0.078	0.038	-0.094	-0.098	-0.244	-0.218	0.010
52.0	0.006	-0.014	0.078	0.138	-0.094	-0.098	-0.244	-0.218	0.110
52.1	0.006	0.086	0.078	0.138	-0.094	-0.098	-0.244	-0.318	0.010
52.2	0.006	0.086	0.078	0.138	-0.094	0.002	-0.244	-0.218	0.010
52.3	0.006	0.086	0.078	0.138	-0.194	-0.098	-0.144	-0.118	0.110
52.4	0.006	0.086	0.178	0.138	-0.094	-0.098	-0.144	-0.118	0.110
52.5	0.006	0.086	0.078	0.138	-0.094	0.002	-0.144	-0.218	0.010
52.6	0.106	0.086	0.078	0.138	-0.094	0.002	-0.244	-0.218	0.110
52.7	0.006	0.086	0.178	0.338	-0.094	-0.098	-0.244	-0.318	0.110
52.8	0.106	0.086	0.078	0.138	-0.194	-0.098	-0.144	-0.218	0.010
52.9	0.106	0.086	0.078	0.138	-0.094	-0.098	-0.144	-0.118	0.010
53.0	0.006	0.086	0.078	0.138	-0.094	-0.098	-0.144	-0.118	0.010
53.1	0.006	0.086	0.178	0.138	0.006	0.002	-0.144	-0.118	0.010
53.2	-0.094	-0.014	0.178	0.138	0.006	0.002	-0.144	-0.118	0.010
53.3	0.006	0.086	0.178	0.238	-0.194	-0.198	-0.244	-0.218	0.110
53.4	0.106	0.086	0.078	0.238	-0.194	-0.098	-0.244	-0.218	0.010
53.5	0.106	0.086	0.178	0.238	-0.194	-0.098	-0.044	-0.018	0.010
53.6	0.006	-0.014	0.178	0.138	-0.094	-0.098	-0.144	-0.018	0.010
53.7	-0.094	-0.014	0.078	0.038	-0.094	-0.098	-0.144	-0.118	0.010
53.8	0.006	-0.014	0.178	0.138	-0.194	-0.198	-0.244	-0.218	-0.090
53.9	0.006	0.086	0.178	0.138	-0.094	-0.098	-0.244	-0.218	-0.090
54.0	0.006	0.086	0.078	0.238	-0.194	-0.098	-0.244	-0.218	0.010
54.1	0.006	0.086	0.078	0.138	-0.194	-0.098	-0.044	-0.118	0.010
54.2	0.006	0.086	0.078	0.138	-0.194	-0.198	-0.044	-0.018	0.010
54.3	0.106	-0.014	0.078	0.138	-0.194	-0.198	-0.044	-0.018	0.010
54.4	0.106	-0.014	0.078	0.138	-0.194	-0.198	-0.044	-0.018	-0.190
54.5	0.106	0.086	0.178	0.238	-0.194	-0.298	-0.244	-0.118	-0.090
54.6	-0.094	-0.014	0.078	0.138	-0.094	-0.098	-0.244	-0.118	0.010
54.7	-0.094	-0.014	0.078	0.038	-0.194	-0.098	-0.244	-0.218	0.010
54.8	-0.094	-0.014	0.078	0.138	-0.194	-0.198	-0.144	-0.118	0.010
54.9	-0.094	-0.014	0.078	0.138	-0.194	-0.198	-0.044	-0.018	0.010
55.0	0.006	-0.014	0.078	0.138	-0.194	-0.298	-0.144	-0.118	0.010
55.1	0.006	-0.014	0.078	0.138	-0.094	-0.198	-0.144	-0.118	-0.090
55.2	0.006	-0.014	-0.022	0.038	-0.094	-0.098	-0.144	-0.118	-0.090
55.3	0.006	-0.014	0.178	0.138	-0.294	-0.198	-0.144	-0.118	0.010
55.4	-0.094	-0.014	0.078	0.238	-0.194	-0.198	-0.144	-0.118	0.010
55.5	0.006	-0.014	0.078	0.138	-0.194	-0.198	-0.044	-0.018	0.010
55.6	0.006	-0.014	0.078	0.138	-0.094	-0.098	-0.244	-0.118	-0.090
55.7	0.006	0.086	0.078	0.138	-0.094	-0.198	-0.144	-0.018	0.010
55.8	0.006	0.086	-0.022	0.038	-0.194	-0.098	-0.144	-0.118	0.010
55.9	-0.094	-0.014	-0.122	0.038	-0.094	-0.098	-0.144	-0.118	-0.090
56.0	0.006	-0.014	-0.022	0.038	-0.194	-0.198	-0.144	-0.118	-0.090
56.1	0.106	-0.014	-0.022	0.038	-0.194	-0.198	-0.244	-0.218	0.010
56.2	0.006	0.086	0.078	0.138	-0.094	-0.098	-0.144	-0.118	0.010
56.3	0.006	0.086	0.078	0.138	-0.094	-0.198	-0.144	-0.118	-0.090
56.4	0.006	0.086	0.078	0.138	-0.094	-0.098	-0.144	-0.118	0.010
56.5	-0.094	-0.014	0.078	0.138	-0.094	-0.098	-0.244	-0.118	0.010
56.6	-0.094	0.086	0.078	0.138	-0.194	-0.198	-0.244	-0.118	-0.090
56.7	-0.094	0.086	-0.022	0.038	-0.194	-0.198	-0.244	-0.118	-0.090
56.8	0.006	0.186	-0.022	0.038	-0.194	-0.198	-0.144	-0.218	0.110
56.9	0.006	0.086	-0.022	0.138	-0.094	0.002	-0.144	-0.218	0.110
57.0	0.006	0.086	-0.022	0.138	0.006	-0.098	-0.144	-0.118	0.010
57.1	0.006	0.086	-0.022	0.138	-0.094	-0.098	-0.244	-0.218	0.010
57.2	0.006	0.186	0.078	0.138	-0.194	-0.198	-0.244	-0.218	-0.090
57.3	0.006	0.186	-0.022	0.038	-0.194	-0.198	-0.244	-0.218	0.010
57.4	0.006	-0.014	-0.022	0.038	-0.194	-0.198	-0.344	-0.218	0.110
57.5	0.006	-0.014	-0.022	0.038	-0.094	0.002	-0.244	-0.218	0.110
57.6	0.006	0.186	-0.022	0.138	0.006	0.002	-0.344	-0.218	0.110
57.7	0.006	0.186	-0.022	0.138	0.006	-0.098	-0.344	-0.218	0.010
57.8	0.006	0.186	-0.022	0.138	0.006	-0.098	-0.344	-0.218	0.010
57.9	-0.094	0.086	-0.022	0.138	0.006	-0.098	-0.244	-0.218	0.010
58.0	0.006	0.086	-0.122	-0.062	-0.194	-0.098	-0.244	-0.218	0.010
58.1	0.006	-0.014	-0.022	0.038	-0.094	0.002	-0.244	-0.218	0.110
58.2	0.006	-0.014	-0.022	0.038	0.006	0.002	-0.244	-0.318	0.010
58.3	0.006	0.186	-0.022	0.138	0.006	0.002	-0.344	-0.218	0.010
58.4	0.006	0.186	0.078	0.138	0.006	-0.098	-0.344	-0.218	0.010
58.5	0.006	0.086	0.078	0.138	0.006	-0.098	-0.344	-0.218	0.010
58.6	0.006	0.086	-0.022	0.038	-0.094	-0.198	-0.244	-0.118	0.110
58.7	0.006	0.086	-0.022	0.038	-0.194	-0.098	-0.344	-0.218	0.110
58.8	0.006	-0.014	-0.122	0.138	-0.094	-0.098	-0.244	-0.218	0.110
58.9	0.006	-0.014	-0.122	0.138	-0.094	-0.098	-0.244	-0.218	0.010
59.0	-0.094	-0.014	-0.022	0.238	0.006	0.002	-0.344	-0.218	0.010
59.1	-0.094	-0.014	0.078	0.238	0.006	0.002	-0.344	-0.218	0.010
59.2	0.006	0.086	0.078	0.138	0.006	0.002	-0.344	-0.218	0.010
59.3	0.006	0.086	-0.022	0.038	0.006	0.102	-0.444	-0.318	0.010
59.4	0.006	0.086	-0.022	0.038	-0.194	-0.098	-0.444	-0.318	0.010
59.5	-0.094	-0.014	-0.022	0.038	-0.094	-0.098	-0.244	-0.118	0.210
59.6	-0.094	-0.114	0.078	0.038	-0.094	-0.098	-0.244	-0.118	0.010
59.7	0.006	-0.014	-0.022	0.138	-0.094	-0.098	-0.244	-0.218	0.010
59.8	0.106	0.086	-0.022	0.138	0.006	0.102	-0.244	-0.218	0.010
59.9	0.106	0.086	-0.022	0.138	0.006	0.102	-0.244	-0.218	0.010
60.0	-0.094	-0.014	-0.022	0.138	-0.094	0.002	-0.244	-0.218	0.010
60.1	-0.094	-0.014	0.078	0.138	0.006	0.002	-0.244	-0.118	0.110
60.2	0.006	-0.014	0.078	0.038	0.006	0.002	-0.344	-0.218	0.110
60.3	0.006	-0.114	0.078	0.038	0.006	0.002	-0.244	-0.118	0.110
60.4	-0.094	-0.214	0.078	0.138	-0.094	0.002	-0.244	-0.118	0.110
60.5	0.006	-0.114	-0.022	0.038	-0.094	0.002	-0.244	-0.218	0.010
60.6	0.006	-0.114	-0.022	0.038	-0.094	0.102	-0.244	-0.118	0.010
60.7	0.006	-0.014	0.078	0.038	0.006	0.002	-0.244	-0.118	0.010
60.8	0.006	-0.014	0.078	0.038	0.006	0.002	-0.244	-0.118	0.110
60.9	-0.094	-0.114	0.078	0.238	0.006	0.002	-0.344	-0.218	0.110
61.0	-0.094	-0.114	0.078	0.238	0.006	0.002	-0.244	-0.118	0.110
61.1	-0.094	-0.214	0.078	0.138	0.006	0.102	-0.244	-0.118	0.010
61.2	0.006	-0.214	0.078	0.038	-0.094	0.102	-0.244	-0.018	0.010
61.3	0.006	-0.114	0.078	0.038	-0.194	0.002	-0.144	-0.018	0.010
61.4	0.106	-0.014	0.078	0.038	-0.194	0.002	-0.144	-0.118	0.110
61.5	0.006	-0.114	0.078	0.138	-0.094	0.002	-0.144	-0.118	0.110
61.6	0.006	-0.114	0.078	0.138	0.006	0.102	-0.244	-0.218	0.110
61.7	-0.094	-0.114	0.078	0.138	0.006	0.102	-0.244	-0.118	0.210
61.8	0.006	-0.114	-0.122	0.038	0.006	0.202	-0.244	-0.118	0.210
61.9	-0.094	-0.114	-0.122	-0.062	0.006	0.202	-0.144	-0.018	0.210
62.0	-0.094	-0.114	0.078	0.138	-0.094	0.102	-0.144	-0.118	0.110
62.1	0.006	-0.114	0.078	0.138	-0.094	0.002	-0.144	-0.118	0.010
62.2	0.006	-0.114	0.078	0.138	-0.094	0.002	-0.144	-0.118	0.010
62.3	0.106	-0.114	-0.022	0.038	-0.094	0.002	-0.144	-0.118	0.110
62.4	0.006	-0.114	-0.022	0.038	-0.094	0.002	-0.044	-0.018	0.210
62.5	0.006	-0.014	0.078	0.038	0.006	0.102	-0.144	-0.118	0.210
62.6	-0.094	-0.114	0.078	0.038	0.106	0.202	-0.044	-0.018	0.210
62.7	-0.094	-0.114	0.178	0.038	0.006	0.202	-0.044	-0.018	0.310
62.8	0.006	-0.214	0.078	0.038	-0.094	0.102	-0.044	-0.118	0.210
62.9	0.006	-0.114	0.078	0.038	-0.094	0.102	-0.144	-0.118	0.110
63.0	-0.094	-0.114	0.078	0.038	-0.094	0.102	-0.144	-0.118	0.110
63.1	-0.194	-0.214	-0.022	-0.062	0.006	0.102	-0.244	-0.118	0.110
63.2	-0.194	-0.214	-0.122	-0.162	0.006	0.202	-0.144	-0.118	0.110
63.3	-0.194	-0.214	-0.022	-0.062	0.006	0.202	-0.144	-0.118	0.110
63.4	0.006	-0.114	0.078	0.038	0.106	0.202	-0.144	-0.118	0.210
63.5	0.006	-0.114	0.078	0.038	-0.094	0.102	-0.044	-0.018	0.210
63.6	0.006	-0.114	0.078	0.038	-0.094	0.102	-0.044	-0.118	0.210
63.7	0.006	-0.014	-0.022	-0.062	0.006	0.102	-0.144	-0.018	0.110
63.8	-0.194	-0.214	-0.022	-0.062	0.006	0.102	-0.144	-0.018	0.110
63.9	-0.094	-0.214	-0.022	-0.062	0.006	0.202	-0.144	-0.118	0.110
64.0	-0.094	-0.214	0.078	0.038	0.006	0.202	-0.144	-0.118	0.110
64.1	-0.094	-0.214	0.078	0.038	0.006	0.202	-0.144	-0.118	0.110
64.2	-0.094	-0.214	0.078	0.038	-0.094	0.102	-0.144	-0.118	0.110
64.3	0.006	-0.014	-0.022	-0.062	0.006	0.102	-0.044	-0.018	0.110
64.4	0.006	-0.014	-0.022	-0.162	0.006	0.102	-0.044	-0.118	0.210
64.5	0.006	-0.014	0.078	-0.062	0.006	0.202	-0.044	-0.218	0.210
64.6	0.006	-0.114	0.178	0.038	0.006	0.202	-0.044	-0.118	0.210
64.7	-0.094	-0.114	0.178	0.038	0.106	0.202	-0.144	-0.118	0.110
64.8	-0.094	-0.214	-0.022	-0.062	-0.094	0.102	-0.144	-0.118	0.210
64.9	-0.094	-0.214	-0.022	-0.062	-0.094	0.102	-0.144	-0.118	0.210
65.0	-0.094	-0.114	-0.022	0.038	-0.094	0.102	-0.044	-0.018	0.210
65.1	-0.094	-0.114	0.078	0.038	0.006	0.302	-0.044	-0.018	0.210
65.2	-0.094	-0.114	0.078	-0.062	-0.094	0.102	-0.144	-0.118	0.310
65.3	-0.094	-0.214	0.078	-0.062	-0.094	0.102	-0.044	-0.118	0.310
65.4	-0.094	-0.214	0.178	0.038	0.006	0.102	-0.044	-0.118	0.110
65.5	0.006	-0.114	0.178	0.038	0.006	0.102	-0.144	-0.118	0.210
65.6	0.006	-0.114	0.078	-0.062	0.006	0.102	-0.144	-0.118	0.210
65.7	0.006	-0.214	0.178	0.038	-0.094	0.202	-0.144	-0.118	0.210
65.8	0.006	-0.114	0.178	-0.062	-0.194	0.102	-0.244	-0.218	0.210
65.9	0.006	-0.114	0.078	-0.062	-0.194	0.102	-0.044	-0.218	0.210
66.0	0.006	-0.114	0.078	-0.062	-0.094	0.002	-0.044	-0.118	0.210
66.1	-0.094	-0.214	0.078	-0.062	-0.094	0.102	-0.044	-0.118	0.210
66.2	-0.094	-0.214	0.178	0.038	0.006	0.202	-0.144	-0.118	0.310
66.3	0.006	-0.114	0.278	0.138	-0.094	0.102	-0.244	-0.218	0.310
66.4	0.006	-0.114	0.278	0.138	-0.094	0.102	-0.244	-0.218	0.310
66.5	0.006	-0.014	0.178	0.038	-0.094	0.102	-0.244	-0.218	0.310
66.6	0.106	-0.014	0.078	0.038	-0.094	0.102	-0.144	-0.218	0.210
66.7	0.006	-0.114	0.078	0.038	0.006	0.102	-0.044	-0.218	0.210
66.8	-0.094	-0.114	0.078	0.138	-0.194	0.102	-0.044	-0.118	0.110
66.9	-0.094	-0.114	0.078	0.038	-0.194	0.002	-0.144	-0.218	0.210
67.0	0.006	-0.114	0.078	0.038	-0.194	0.002	-0.144	-0.218	0.310
67.1	0.006	-0.114	0.178	0.038	-0.094	0.102	-0.244	-0.218	0.310
67.2	0.106	-0.014	0.278	0.138	-0.094	0.102	-0.144	-0.218	0.310
67.3	0.106	-0.014	0.278	0.138	-0.094	0.102	-0.144	-0.218	0.310
67.4	0.106	-0.014	0.278	0.138	-0.194	0.002	-0.144	-0.118	0.210
67.5	-0.094	-0.114	0.278	0.138	-0.094	0.102	-0.244	-0.218	0.210
67.6	-0.094	-0.114	0.078	0.138	-0.094	0.102	-0.244	-0.218	0.210
67.7	-0.094	-0.114	0.078	0.138	-0.094	0.102	-0.244	-0.318	0.310
67.8	0.006	0.086	0.178	0.138	-0.094	0.102	-0.144	-0.218	0.410
67.9	0.006	-0.014	0.178	0.038	-0.194	0.002	-0.044	-0.218	0.410
68.0	0.106	-0.014	0.178	0.038	-0.294	-0.098	-0.144	-0.218	0.310
68.1	0.106	-0.014	0.178	0.038	-0.194	-0.098	-0.144	-0.218	0.310
68.2	0.106	-0.014	0.178	0.138	-0.194	-0.098	-0.244	-0.318	0.210
68.3	-0.094	-0.114	0.178	0.138	-0.194	-0.098	-0.244	-0.218	0.210
68.4	0.006	0.086	0.178	0.138	-0.194	0.002	-0.244	-0.218	0.210
68.5	0.006	0.086	0.178	0.138	-0.094	0.102	-0.244	-0.318	0.310
68.6	0.006	0.086	0.078	0.138	-0.194	0.002	-0.144	-0.318	0.310
68.7	0.106	0.086	0.178	0.138	-0.194	0.002	-0.044	-0.218	0.310
68.8	0.006	-0.014	0.178	0.138	-0.194	-0.098	-0.044	-0.218	0.310
68.9	-0.094	-0.014	0.178	0.138	-0.094	-0.098	-0.044	-0.218	0.310
69.0	-0.094	-0.014	0.178	0.138	-0.094	-0.098	-0.144	-0.218	0.310
69.1	-0.094	0.086	0.178	0.038	-0.094	-0.098	-0.244	-0.318	0.210
69.2	-0.094	0.086	0.178	0.138	-0.194	-0.198	-0.144	-0.218	0.210
69.3	-0.094	-0.014	0.078	0.138	-0.294	-0.198	-0.144	-0.218	0.210
69.4	0.006	0.086	-0.022	0.038	-0.294	-0.198	-0.144	-0.218	0.210
69.5	0.106	0.086	0.078	0.138	-0.194	-0.098	-0.144	-0.218	0.110
69.6	0.106	0.086	0.078	0.138	-0.194	0.002	-0.144	-0.318	0.110
69.7	0.006	0.086	0.178	0.138	-0.194	0.002	-0.144	-0.318	0.110
69.8	0.006	0.086	0.178	0.138	-0.094	0.002	-0.144	-0.318	0.110
69.9	0.006	0.086	0.178	0.138	-0.094	0.002	-0.044	-0.218	0.210
