# Supplementary material for: Murine T-cell receptor OT-I exhibits imperfect discrimination between foreign and self-antigens
Source: EMBO J. 2025 Nov 26;45(2):394–416. doi: 10.1038/s44318-025-00644-5 (PMC12811252; doi:10.1038/s44318-025-00644-5)
Supplement: Supplementary file 3 — Source data Fig. 1 [file 44318_2025_644_MOESM3_ESM.zip › Figure 1/1c/Q7 12-05-21 (Equilibrium).csv]

TCR_conc[uM]	norm_RU_value
0.358255	0.606
0.716510	1.286
1.433021	2.578
2.866042	5.038
5.732083	10.106
11.464167	19.902
22.928333	38.256
45.856666	72.382
0.358255	0.810
