# Supplementary material for: Murine T-cell receptor OT-I exhibits imperfect discrimination between foreign and self-antigens
Source: EMBO J. 2025 Nov 26;45(2):394–416. doi: 10.1038/s44318-025-00644-5 (PMC12811252; doi:10.1038/s44318-025-00644-5)
Supplement: Supplementary file 3 — Source data Fig. 1 [file 44318_2025_644_MOESM3_ESM.zip › Figure 1/1c/Catnb 29-04-21 P1 (2nd Sensogram).csv]

time [s]	128	64	32	16	8	4	2	1	128
-50.0	-0.176	-0.042	0.080	0.228	0.156	0.092	0.680	0.268	-0.044
-49.9	0.024	0.058	0.180	0.328	0.156	-0.008	0.680	0.268	-0.144
-49.8	0.024	0.058	0.180	0.228	0.156	-0.008	0.680	0.268	-0.044
-49.7	0.024	0.158	0.180	0.228	0.256	0.092	0.680	0.368	-0.044
-49.6	0.024	0.158	0.080	0.328	0.156	-0.008	0.680	0.268	-0.044
-49.5	0.024	0.058	0.080	0.328	0.256	-0.008	0.680	0.268	-0.144
-49.4	0.024	0.158	0.080	0.228	0.256	0.092	0.680	0.268	-0.044
-49.3	0.024	0.058	0.080	0.228	0.156	0.092	0.680	0.268	-0.044
-49.2	0.124	0.058	0.180	0.228	0.156	-0.008	0.780	0.368	-0.144
-49.1	-0.076	0.058	0.180	0.228	0.156	-0.008	0.680	0.268	-0.144
-49.0	-0.076	0.058	0.180	0.228	0.156	0.092	0.680	0.268	-0.044
-48.9	-0.076	0.058	0.180	0.228	0.156	0.092	0.580	0.268	-0.044
-48.8	0.124	0.158	0.280	0.228	0.256	0.092	0.480	0.168	0.056
-48.7	0.124	0.258	0.180	0.128	0.256	0.192	0.580	0.168	0.056
-48.6	0.024	0.158	0.180	0.228	0.156	0.092	0.680	0.268	-0.044
-48.5	0.124	0.158	0.180	0.228	0.256	0.092	0.580	0.268	-0.144
-48.4	0.124	0.158	0.180	0.228	0.256	0.092	0.680	0.268	-0.044
-48.3	0.024	0.058	0.180	0.228	0.256	0.092	0.680	0.268	-0.044
-48.2	0.124	0.058	0.280	0.228	0.156	-0.008	0.680	0.368	0.056
-48.1	0.024	0.158	0.280	0.228	0.156	-0.008	0.580	0.268	-0.044
-48.0	0.024	0.158	0.180	0.128	0.156	-0.008	0.680	0.268	-0.044
-47.9	0.024	0.058	0.380	0.228	0.056	-0.008	0.680	0.268	0.056
-47.8	0.024	0.058	0.380	0.328	0.056	-0.008	0.580	0.168	0.056
-47.7	0.124	0.258	0.280	0.228	0.256	0.092	0.680	0.268	0.156
-47.6	0.224	0.258	0.380	0.228	0.156	0.092	0.680	0.268	-0.044
-47.5	0.024	0.058	0.180	0.128	0.156	0.092	0.680	0.368	0.056
-47.4	0.024	0.058	0.180	0.228	0.156	0.092	0.680	0.268	0.056
-47.3	0.124	0.158	0.280	0.228	0.156	0.192	0.680	0.268	-0.044
-47.2	0.024	0.058	0.180	0.128	0.156	0.192	0.680	0.368	0.056
-47.1	0.024	0.058	0.180	0.228	0.056	0.092	0.580	0.268	0.156
-47.0	0.124	0.158	0.180	0.228	0.156	-0.008	0.680	0.268	0.056
-46.9	0.024	0.058	0.180	0.228	0.056	-0.008	0.680	0.268	0.056
-46.8	-0.076	0.058	0.180	0.228	0.156	0.092	0.580	0.168	0.156
-46.7	0.124	0.158	0.080	0.128	0.156	0.192	0.680	0.168	0.056
-46.6	0.024	0.158	0.180	0.128	0.256	0.192	0.580	0.168	-0.044
-46.5	0.024	0.058	0.180	0.128	0.256	0.192	0.680	0.368	0.156
-46.4	0.124	0.158	0.080	0.128	0.156	0.092	0.680	0.268	0.156
-46.3	0.124	0.158	0.180	0.128	0.056	0.192	0.680	0.268	0.056
-46.2	0.024	0.058	0.080	0.128	0.156	0.192	0.680	0.368	0.056
-46.1	0.124	0.158	0.080	0.128	0.156	0.092	0.680	0.268	0.056
-46.0	0.124	0.258	0.180	0.128	0.056	-0.008	0.680	0.268	0.056
-45.9	0.024	0.158	0.080	0.128	0.056	0.092	0.680	0.268	0.056
-45.8	0.024	0.158	0.080	0.128	0.256	0.192	0.780	0.268	0.156
-45.7	0.124	0.158	0.180	0.128	0.156	0.092	0.580	0.168	0.156
-45.6	0.024	0.058	0.080	0.128	0.156	0.192	0.680	0.268	0.056
-45.5	0.024	0.058	0.080	0.128	0.256	0.192	0.680	0.368	0.156
-45.4	0.224	0.258	0.080	0.228	0.256	0.192	0.580	0.268	0.056
-45.3	0.224	0.258	0.180	0.328	0.056	0.092	0.680	0.268	-0.044
-45.2	0.124	0.158	0.080	0.228	0.156	0.192	0.580	0.268	0.056
-45.1	0.224	0.258	0.180	0.128	0.056	-0.008	0.680	0.268	-0.044
-45.0	0.124	0.158	0.180	0.228	0.156	-0.008	0.680	0.268	0.056
-44.9	0.024	0.258	0.180	0.128	0.156	-0.008	0.780	0.368	0.156
-44.8	0.124	0.258	0.180	0.128	0.156	0.092	0.680	0.368	0.056
-44.7	0.024	0.058	0.180	0.228	0.156	0.092	0.680	0.368	0.056
-44.6	0.024	0.058	0.080	0.228	0.256	0.092	0.680	0.268	0.056
-44.5	0.224	0.158	0.180	0.228	0.056	0.092	0.680	0.268	0.056
-44.4	0.224	0.258	0.080	0.128	0.056	0.092	0.680	0.268	-0.044
-44.3	0.224	0.258	0.080	0.228	0.056	-0.008	0.680	0.268	0.056
-44.2	0.224	0.258	0.080	0.128	0.056	-0.108	0.680	0.268	0.056
-44.1	0.124	0.158	0.180	0.128	0.156	-0.008	0.580	0.268	-0.044
-44.0	0.224	0.158	0.180	0.128	0.156	0.092	0.580	0.268	-0.044
-43.9	0.224	0.258	0.180	0.228	0.056	-0.008	0.480	0.268	0.056
-43.8	0.124	0.158	0.280	0.228	0.056	-0.008	0.580	0.268	0.056
-43.7	0.424	0.358	0.180	0.128	0.056	-0.008	0.580	0.268	0.256
-43.6	0.424	0.358	0.180	0.128	-0.044	-0.008	0.680	0.368	0.256
-43.5	0.524	0.458	0.180	0.228	-0.044	-0.108	0.580	0.168	0.256
-43.4	0.524	0.458	0.080	0.028	-0.044	-0.108	0.580	0.268	0.156
-43.3	0.424	0.458	0.080	0.028	-0.044	-0.008	0.580	0.268	0.056
-43.2	0.324	0.358	0.280	0.128	0.056	-0.008	0.580	0.268	0.056
-43.1	0.224	0.358	0.180	0.128	0.156	-0.008	0.580	0.368	0.056
-43.0	0.324	0.158	0.280	0.128	0.156	-0.008	0.680	0.368	-0.044
-42.9	0.224	0.158	0.280	0.128	0.156	0.092	0.580	0.368	-0.044
-42.8	0.324	0.258	0.280	0.228	0.156	-0.008	0.580	0.268	-0.044
-42.7	0.224	0.158	0.280	0.128	0.156	-0.008	0.680	0.268	-0.044
-42.6	0.324	0.258	0.380	0.128	0.156	0.092	0.580	0.268	0.056
-42.5	0.224	0.158	0.180	0.028	0.256	0.092	0.580	0.168	0.056
-42.4	0.124	0.158	0.180	0.128	0.056	0.092	0.480	0.268	0.056
-42.3	0.224	0.258	0.180	0.028	0.056	-0.008	0.480	0.268	0.056
-42.2	0.124	0.058	0.080	0.128	0.156	0.092	0.480	0.168	0.156
-42.1	0.024	0.058	0.080	0.128	0.056	-0.008	0.480	0.268	0.056
-42.0	0.124	0.158	0.180	0.128	-0.044	-0.008	0.580	0.268	-0.044
-41.9	0.224	0.258	0.180	0.128	-0.044	-0.008	0.580	0.168	-0.044
-41.8	0.224	0.058	0.080	0.128	-0.044	-0.108	0.580	0.268	0.056
-41.7	0.124	0.058	0.080	0.128	0.056	-0.008	0.580	0.268	0.056
-41.6	0.224	0.158	0.080	0.128	0.056	-0.008	0.580	0.368	0.056
-41.5	0.024	0.058	-0.020	0.028	0.056	0.092	0.480	0.168	0.056
-41.4	0.024	-0.042	-0.020	0.128	0.056	0.092	0.580	0.168	0.056
-41.3	0.024	0.058	0.180	0.228	0.056	0.092	0.680	0.268	0.056
-41.2	0.124	0.158	-0.020	0.128	0.056	-0.008	0.580	0.268	-0.044
-41.1	0.124	0.158	0.080	0.128	-0.044	-0.108	0.480	0.168	0.056
-41.0	0.124	0.058	0.080	0.128	0.056	-0.008	0.680	0.268	0.056
-40.9	0.124	0.158	0.080	0.228	0.056	0.092	0.580	0.268	-0.044
-40.8	0.224	0.158	0.080	0.128	0.056	0.092	0.580	0.168	-0.044
-40.7	0.124	0.058	0.080	0.128	0.056	-0.008	0.680	0.168	0.156
-40.6	0.224	0.158	-0.020	0.128	0.056	0.092	0.680	0.268	0.156
-40.5	0.124	0.058	0.080	0.128	0.056	0.092	0.580	0.168	0.056
-40.4	0.124	-0.042	0.080	0.128	0.156	0.192	0.580	0.268	0.056
-40.3	0.124	0.058	-0.020	0.128	0.056	0.092	0.580	0.168	0.056
-40.2	0.224	0.058	0.080	0.128	0.156	0.192	0.580	0.168	-0.044
-40.1	0.224	0.058	0.080	0.128	0.156	0.092	0.580	0.168	-0.044
-40.0	0.324	0.158	-0.120	0.028	0.156	0.092	0.580	0.068	-0.044
-39.9	0.324	0.158	-0.020	0.128	0.256	0.092	0.580	0.068	-0.044
-39.8	0.224	0.158	0.080	0.028	0.056	0.092	0.580	0.168	0.056
-39.7	0.224	0.158	-0.020	0.028	0.056	0.092	0.380	0.068	0.056
-39.6	0.324	0.158	0.080	0.028	0.156	0.092	0.480	0.168	-0.044
-39.5	0.224	0.158	0.080	0.028	0.056	0.092	0.480	0.168	-0.044
-39.4	0.224	0.158	0.080	0.128	0.156	0.192	0.480	0.168	0.056
-39.3	0.224	0.158	0.080	0.128	0.156	0.192	0.480	0.168	0.056
-39.2	0.224	0.158	0.080	0.128	0.056	0.092	0.480	0.168	-0.144
-39.1	0.224	0.158	-0.020	0.128	0.056	0.092	0.480	0.168	-0.144
-39.0	0.124	0.058	-0.020	0.028	0.156	0.092	0.480	0.068	-0.044
-38.9	0.124	0.058	-0.020	-0.072	-0.044	-0.008	0.380	0.068	0.056
-38.8	0.124	0.058	-0.020	0.028	-0.044	-0.008	0.380	0.168	-0.144
-38.7	0.024	-0.042	-0.020	0.028	-0.044	-0.008	0.380	0.068	-0.144
-38.6	0.024	-0.042	-0.120	-0.072	0.056	-0.008	0.380	-0.032	-0.144
-38.5	0.024	-0.042	-0.020	0.028	0.056	0.092	0.380	-0.032	-0.044
-38.4	-0.076	-0.042	0.080	0.128	0.056	-0.008	0.480	0.168	-0.044
-38.3	-0.076	-0.142	-0.020	0.028	-0.144	-0.108	0.380	0.068	-0.144
-38.2	0.024	-0.042	-0.020	0.028	-0.044	-0.108	0.380	0.068	-0.044
-38.1	0.024	-0.042	-0.020	0.028	-0.044	-0.108	0.380	0.168	-0.144
-38.0	-0.076	-0.142	-0.020	0.028	-0.044	-0.008	0.480	0.068	-0.144
-37.9	-0.076	-0.142	0.080	0.128	-0.144	-0.108	0.380	0.168	-0.044
-37.8	-0.076	-0.242	0.080	0.228	-0.144	-0.208	0.380	0.168	-0.044
-37.7	-0.076	-0.142	-0.020	0.128	0.056	-0.008	0.480	0.168	-0.044
-37.6	-0.076	-0.142	0.080	0.128	0.056	-0.008	0.480	0.268	-0.044
-37.5	-0.176	-0.242	0.080	0.128	0.056	-0.008	0.580	0.268	-0.044
-37.4	-0.076	-0.142	-0.020	0.128	0.056	-0.008	0.580	0.268	-0.144
-37.3	-0.076	-0.142	-0.020	0.128	0.056	-0.008	0.480	0.168	-0.144
-37.2	-0.176	-0.242	-0.020	0.128	0.056	-0.108	0.680	0.268	-0.044
-37.1	-0.176	-0.142	0.080	0.228	0.056	-0.008	0.680	0.368	-0.044
-37.0	0.024	-0.142	0.080	0.228	0.056	-0.008	0.580	0.368	-0.044
-36.9	-0.076	-0.142	0.080	0.128	0.156	-0.008	0.580	0.268	-0.044
-36.8	0.024	-0.142	0.080	0.128	0.156	0.092	0.580	0.368	0.056
-36.7	0.024	-0.142	0.080	0.228	0.156	0.092	0.580	0.268	-0.044
-36.6	-0.076	-0.042	0.080	0.228	0.256	0.092	0.680	0.268	-0.044
-36.5	0.024	-0.042	0.080	0.228	0.256	0.192	0.680	0.368	-0.044
-36.4	-0.076	-0.142	-0.020	0.128	0.156	0.092	0.580	0.268	-0.044
-36.3	0.024	0.058	-0.020	0.128	0.056	0.092	0.580	0.368	-0.044
-36.2	0.124	0.058	0.080	0.128	0.156	0.092	0.580	0.368	0.056
-36.1	0.124	0.058	0.180	0.228	0.256	0.092	0.580	0.368	0.056
-36.0	0.124	0.158	0.180	0.228	0.256	0.092	0.580	0.368	-0.044
-35.9	0.124	0.158	0.080	0.128	0.256	0.092	0.580	0.268	-0.044
-35.8	0.224	0.158	0.080	0.128	0.156	0.092	0.580	0.268	-0.144
-35.7	0.224	0.258	-0.020	0.028	0.156	0.092	0.580	0.268	-0.144
-35.6	0.224	0.158	0.080	0.028	0.156	0.092	0.580	0.268	-0.044
-35.5	0.224	0.158	-0.020	0.028	0.256	0.092	0.480	0.268	-0.044
-35.4	0.124	0.058	-0.020	0.028	0.156	0.092	0.580	0.268	0.056
-35.3	0.124	0.158	0.080	0.128	0.156	0.092	0.680	0.368	-0.044
-35.2	0.124	0.158	0.080	0.128	0.056	-0.008	0.580	0.368	-0.144
-35.1	0.024	0.058	0.080	0.028	0.156	0.092	0.480	0.168	-0.144
-35.0	-0.076	0.058	0.080	0.128	0.056	-0.008	0.480	0.168	-0.044
-34.9	0.224	0.158	0.080	0.128	0.156	-0.008	0.480	0.268	-0.044
-34.8	0.224	0.158	-0.020	0.128	0.156	0.092	0.480	0.268	-0.144
-34.7	0.124	0.158	-0.120	-0.072	0.156	0.092	0.580	0.268	0.056
-34.6	0.124	0.058	-0.120	-0.072	-0.044	-0.008	0.580	0.268	0.056
-34.5	0.024	0.058	-0.020	-0.072	0.056	0.092	0.480	0.268	0.056
-34.4	0.024	0.058	-0.020	-0.072	0.056	0.092	0.480	0.268	0.056
-34.3	0.024	0.058	0.080	0.128	0.056	0.192	0.480	0.168	0.056
-34.2	0.024	0.058	-0.020	0.128	0.156	0.192	0.680	0.268	-0.044
-34.1	0.024	0.158	-0.020	0.028	0.156	0.092	0.580	0.268	0.056
-34.0	0.124	0.158	-0.020	-0.072	0.056	-0.008	0.580	0.368	0.056
-33.9	0.024	0.058	-0.020	-0.072	-0.044	-0.008	0.480	0.268	0.156
-33.8	0.024	0.158	0.080	-0.072	-0.044	0.092	0.580	0.168	0.056
-33.7	0.024	0.158	0.080	0.028	0.156	0.192	0.580	0.168	0.056
-33.6	0.024	0.058	-0.020	0.028	0.156	0.192	0.580	0.268	-0.044
-33.5	0.024	0.058	-0.120	-0.072	0.056	0.092	0.480	0.168	0.056
-33.4	0.024	-0.042	0.080	0.028	0.056	0.092	0.480	0.168	0.056
-33.3	-0.076	-0.042	0.080	0.028	0.156	0.192	0.480	0.168	0.056
-33.2	-0.076	0.058	0.180	0.028	0.156	0.192	0.580	0.268	0.156
-33.1	-0.076	-0.042	0.080	0.028	0.056	0.092	0.680	0.268	0.156
-33.0	0.024	-0.042	-0.020	0.028	-0.044	0.092	0.580	0.168	0.056
-32.9	-0.076	-0.042	-0.020	0.028	0.056	0.192	0.580	0.168	0.056
-32.8	-0.076	0.058	0.080	0.128	0.156	0.192	0.580	0.268	0.156
-32.7	0.024	0.058	0.180	0.128	0.156	0.192	0.680	0.268	0.156
-32.6	0.024	0.058	0.180	0.128	0.256	0.192	0.680	0.268	0.056
-32.5	0.024	0.058	0.180	0.128	0.256	0.292	0.580	0.268	0.056
-32.4	-0.076	-0.042	0.080	0.128	0.156	0.192	0.480	0.268	0.156
-32.3	0.024	-0.042	0.080	0.128	0.256	0.292	0.580	0.268	0.056
-32.2	0.024	0.058	0.080	0.028	0.156	0.192	0.680	0.368	0.056
-32.1	0.024	0.058	0.180	0.028	0.156	0.292	0.680	0.268	-0.044
-32.0	0.124	0.158	0.080	0.028	0.256	0.292	0.680	0.368	0.156
-31.9	0.124	0.158	0.180	0.128	0.156	0.192	0.680	0.268	0.056
-31.8	0.124	0.058	0.180	0.128	0.156	0.192	0.680	0.268	0.056
-31.7	0.024	-0.042	0.280	0.128	0.256	0.292	0.680	0.268	0.156
-31.6	0.124	-0.042	0.180	0.228	0.256	0.292	0.680	0.368	0.056
-31.5	0.124	0.158	0.080	0.128	0.256	0.192	0.580	0.268	0.156
-31.4	0.024	0.058	0.180	0.128	0.256	0.292	0.580	0.268	0.156
-31.3	0.124	0.058	0.180	0.028	0.256	0.292	0.580	0.368	0.256
-31.2	0.124	0.058	0.280	0.228	0.156	0.192	0.580	0.368	0.056
-31.1	0.124	-0.042	0.180	0.128	0.156	0.292	0.780	0.468	0.156
-31.0	0.124	-0.042	0.180	0.128	0.156	0.292	0.680	0.368	0.156
-30.9	0.124	0.058	0.080	0.228	0.056	0.192	0.680	0.268	0.156
-30.8	0.024	-0.042	0.180	0.228	0.156	0.292	0.580	0.368	0.056
-30.7	0.224	0.058	0.080	0.128	0.156	0.192	0.580	0.368	0.256
-30.6	0.224	0.158	0.080	0.028	0.156	0.192	0.480	0.268	0.256
-30.5	0.124	0.158	0.080	0.128	0.156	0.192	0.580	0.268	0.156
-30.4	0.124	0.158	0.080	0.028	0.056	0.192	0.580	0.268	0.156
-30.3	0.124	-0.042	0.080	0.028	0.056	0.192	0.680	0.368	0.156
-30.2	0.124	0.058	0.180	0.128	0.156	0.292	0.680	0.468	0.156
-30.1	0.124	0.058	0.080	0.128	0.056	0.292	0.680	0.368	0.356
-30.0	0.124	0.158	-0.020	0.128	0.056	0.292	0.680	0.368	0.256
-29.9	0.224	0.058	-0.020	0.028	0.056	0.092	0.680	0.368	0.156
-29.8	0.224	0.058	-0.020	0.028	0.056	0.092	0.680	0.468	0.156
-29.7	0.124	0.058	-0.020	0.028	0.056	0.192	0.580	0.368	0.156
-29.6	0.124	0.158	-0.120	-0.072	0.056	0.192	0.680	0.368	0.156
-29.5	0.224	0.158	-0.020	0.028	-0.044	0.092	0.680	0.368	0.156
-29.4	0.224	0.158	0.080	0.028	-0.044	0.092	0.580	0.268	0.256
-29.3	0.124	0.058	-0.020	-0.072	0.056	0.292	0.680	0.368	0.156
-29.2	0.124	0.058	-0.120	0.028	0.156	0.192	0.680	0.368	0.156
-29.1	0.224	0.058	-0.120	0.028	0.056	0.092	0.580	0.368	0.256
-29.0	0.124	0.058	-0.020	0.028	0.056	0.092	0.580	0.368	0.256
-28.9	0.024	0.058	-0.120	0.028	0.156	0.192	0.680	0.468	0.156
-28.8	0.024	0.058	-0.020	0.028	0.156	0.192	0.680	0.368	0.156
-28.7	0.224	0.058	-0.020	0.028	0.056	0.192	0.580	0.268	0.156
-28.6	0.224	0.158	-0.120	0.028	0.156	0.192	0.580	0.268	0.256
-28.5	0.224	0.158	-0.120	0.128	0.156	0.192	0.680	0.268	0.156
-28.4	0.124	0.158	-0.120	0.028	0.156	0.192	0.580	0.268	0.156
-28.3	0.124	0.158	-0.120	0.028	0.056	0.192	0.580	0.368	0.056
-28.2	0.124	0.158	-0.120	0.028	0.056	0.192	0.680	0.368	0.156
-28.1	0.124	0.158	-0.120	0.128	0.056	0.092	0.680	0.368	0.256
-28.0	0.224	0.058	-0.020	0.128	0.056	0.092	0.580	0.268	0.256
-27.9	0.224	0.158	-0.020	0.028	0.156	0.092	0.580	0.268	0.156
-27.8	0.124	0.058	-0.020	0.028	0.056	-0.008	0.580	0.268	0.156
-27.7	0.124	0.058	-0.120	0.128	0.156	0.192	0.580	0.268	0.156
-27.6	0.224	0.058	-0.020	0.128	0.256	0.192	0.580	0.368	0.056
-27.5	0.124	0.158	-0.020	0.128	0.256	0.192	0.580	0.368	0.156
-27.4	0.124	0.158	-0.120	0.028	0.156	-0.008	0.580	0.268	0.156
-27.3	0.224	0.258	-0.020	0.128	0.156	-0.008	0.580	0.268	0.156
-27.2	0.224	0.158	0.080	0.228	0.156	0.092	0.580	0.268	0.156
-27.1	0.124	0.058	0.080	0.228	0.256	0.192	0.780	0.368	0.256
-27.0	0.124	0.058	-0.020	0.228	0.256	0.092	0.580	0.268	0.156
-26.9	0.124	0.158	-0.020	0.228	0.256	0.092	0.680	0.368	0.156
-26.8	0.024	0.058	-0.020	0.128	0.256	0.192	0.680	0.368	0.256
-26.7	0.124	0.158	-0.020	0.128	0.256	0.092	0.580	0.268	0.256
-26.6	0.224	0.258	-0.020	0.228	0.256	0.092	0.580	0.268	0.156
-26.5	0.224	0.158	-0.020	0.228	0.256	0.092	0.780	0.368	0.256
-26.4	0.224	0.058	0.080	0.228	0.156	0.092	0.780	0.368	0.256
-26.3	0.224	0.058	-0.020	0.228	0.156	0.192	0.680	0.268	0.056
-26.2	0.124	0.158	-0.020	0.228	0.256	0.192	0.680	0.368	0.156
-26.1	0.224	0.258	-0.020	0.128	0.256	0.292	0.680	0.368	0.156
-26.0	0.224	0.158	-0.020	0.028	0.256	0.292	0.580	0.268	0.156
-25.9	0.224	0.158	-0.120	0.128	0.156	0.192	0.580	0.368	0.256
-25.8	0.324	0.258	-0.020	0.228	0.256	0.192	0.680	0.368	0.256
-25.7	0.224	0.158	-0.020	0.128	0.156	0.192	0.480	0.268	0.256
-25.6	0.324	0.258	-0.020	0.128	0.156	0.292	0.480	0.168	0.356
-25.5	0.324	0.258	-0.120	0.128	0.256	0.292	0.680	0.368	0.156
-25.4	0.324	0.258	-0.020	0.128	0.256	0.292	0.580	0.268	0.156
-25.3	0.224	0.158	-0.020	0.128	0.256	0.392	0.580	0.268	0.256
-25.2	0.324	0.158	-0.120	0.128	0.256	0.292	0.680	0.368	0.356
-25.1	0.324	0.258	0.080	0.228	0.256	0.192	0.580	0.268	0.256
-25.0	0.324	0.258	0.080	0.128	0.256	0.192	0.580	0.368	0.256
-24.9	0.324	0.258	-0.020	0.028	0.156	0.292	0.580	0.368	0.356
-24.8	0.424	0.358	-0.120	0.128	0.156	0.292	0.580	0.368	0.356
-24.7	0.324	0.258	-0.020	0.128	0.256	0.292	0.580	0.268	0.156
-24.6	0.224	0.258	-0.020	0.128	0.256	0.292	0.580	0.268	0.156
-24.5	0.424	0.358	-0.120	0.028	0.256	0.292	0.480	0.168	0.356
-24.4	0.324	0.258	-0.120	0.128	0.256	0.292	0.380	0.168	0.256
-24.3	0.324	0.258	-0.120	0.128	0.256	0.192	0.580	0.368	0.256
-24.2	0.424	0.258	-0.020	0.128	0.156	0.192	0.580	0.368	0.256
-24.1	0.324	0.158	-0.020	0.128	0.156	0.192	0.480	0.168	0.256
-24.0	0.324	0.258	-0.120	0.128	0.156	0.192	0.480	0.168	0.056
-23.9	0.324	0.258	-0.020	0.128	0.156	0.092	0.480	0.168	0.156
-23.8	0.424	0.358	-0.120	0.028	0.156	0.092	0.380	0.068	0.156
-23.7	0.324	0.258	-0.120	0.028	0.256	0.192	0.580	0.168	0.256
-23.6	0.424	0.358	-0.120	0.028	0.256	0.192	0.380	0.168	0.156
-23.5	0.224	0.158	-0.020	0.128	0.156	0.092	0.380	0.168	0.156
-23.4	0.224	0.158	-0.020	0.028	0.056	0.092	0.380	0.168	0.156
-23.3	0.224	0.158	-0.020	0.128	0.156	0.092	0.280	0.068	0.256
-23.2	0.224	0.158	-0.020	0.128	0.156	0.092	0.380	0.068	0.256
-23.1	0.224	0.158	-0.020	0.128	0.056	-0.008	0.380	0.068	0.256
-23.0	0.224	0.158	-0.020	-0.072	0.156	0.092	0.380	0.168	0.156
-22.9	0.224	0.158	-0.120	-0.072	0.156	0.092	0.280	0.068	0.156
-22.8	0.324	0.258	-0.020	0.028	0.256	0.092	0.280	0.068	0.056
-22.7	0.224	0.158	-0.020	0.128	0.156	0.092	0.280	0.068	0.056
-22.6	0.324	0.158	-0.120	0.028	0.056	0.092	0.380	0.068	0.156
-22.5	0.324	0.158	-0.120	0.028	0.056	0.092	0.280	0.068	0.156
-22.4	0.324	0.158	-0.020	0.028	0.056	0.092	0.380	0.168	0.156
-22.3	0.224	0.058	-0.020	0.028	0.056	-0.008	0.380	0.168	0.056
-22.2	0.124	0.058	-0.020	0.028	0.156	0.092	0.480	0.168	0.056
-22.1	0.224	-0.042	-0.120	0.028	0.156	0.092	0.380	0.068	0.056
-22.0	0.324	0.158	-0.220	-0.072	0.156	0.092	0.280	0.068	0.156
-21.9	0.324	0.158	-0.120	0.028	0.056	0.092	0.280	0.068	0.156
-21.8	0.324	0.158	-0.020	0.028	0.056	0.092	0.280	0.068	0.056
-21.7	0.324	0.158	-0.020	0.028	0.156	0.192	0.380	0.068	0.056
-21.6	0.324	0.058	-0.120	-0.072	0.156	0.092	0.380	0.168	0.156
-21.5	0.324	0.158	-0.020	-0.072	0.156	0.092	0.380	0.168	0.256
-21.4	0.324	0.158	-0.020	0.028	0.156	0.092	0.280	0.168	0.156
-21.3	0.324	0.158	-0.120	0.028	0.156	0.192	0.280	0.068	0.056
-21.2	0.324	0.158	-0.120	0.028	0.256	0.192	0.280	0.068	0.156
-21.1	0.224	-0.042	-0.120	0.028	0.256	0.192	0.280	0.068	0.156
-21.0	0.424	0.158	-0.020	0.028	0.156	0.192	0.380	0.268	0.156
-20.9	0.424	0.158	-0.020	0.028	0.056	0.192	0.480	0.268	0.156
-20.8	0.424	0.158	-0.020	0.128	0.256	0.292	0.380	0.168	0.056
-20.7	0.324	0.158	-0.020	0.128	0.156	0.192	0.380	0.268	0.156
-20.6	0.424	0.158	-0.020	0.128	0.156	0.192	0.280	0.268	0.256
-20.5	0.324	0.158	-0.020	0.228	0.156	0.192	0.280	0.268	0.156
-20.4	0.324	0.058	-0.120	0.028	0.256	0.192	0.380	0.168	0.156
-20.3	0.424	0.158	-0.120	0.028	0.056	0.092	0.280	0.068	0.056
-20.2	0.524	0.158	0.080	0.128	0.056	0.192	0.280	0.068	0.156
-20.1	0.524	0.258	0.080	0.228	0.156	0.292	0.280	0.068	0.156
-20.0	0.324	0.158	-0.020	0.128	0.256	0.292	0.280	0.168	0.056
-19.9	0.324	0.158	-0.020	0.128	0.156	0.192	0.380	0.168	0.156
-19.8	0.424	0.158	-0.020	0.128	0.156	0.192	0.280	0.168	0.056
-19.7	0.324	0.058	0.080	0.228	0.156	0.192	0.180	0.068	0.056
-19.6	0.424	0.258	-0.020	0.128	0.056	-0.008	0.280	0.168	-0.044
-19.5	0.424	0.158	0.080	0.228	0.156	0.092	0.280	0.068	-0.044
-19.4	0.524	0.158	-0.020	0.128	0.256	0.192	0.380	0.068	0.056
-19.3	0.424	0.058	-0.120	0.028	0.056	0.092	0.280	0.068	0.156
-19.2	0.324	0.058	-0.120	0.028	0.056	0.092	0.280	0.068	0.056
-19.1	0.324	0.058	-0.120	0.028	0.056	0.092	0.180	0.068	0.056
-19.0	0.324	0.058	-0.120	0.028	-0.044	-0.008	0.080	-0.032	-0.044
-18.9	0.324	0.058	-0.020	0.028	0.056	0.092	0.080	-0.032	-0.044
-18.8	0.424	0.158	-0.020	0.028	0.056	-0.008	0.080	-0.032	-0.144
-18.7	0.324	0.058	-0.120	-0.072	0.056	-0.008	0.180	-0.132	-0.144
-18.6	0.224	0.058	-0.120	-0.072	0.056	-0.008	0.180	-0.132	-0.144
-18.5	0.224	0.058	-0.220	-0.172	-0.044	-0.108	0.080	-0.132	0.056
-18.4	0.224	0.058	-0.120	0.028	0.056	-0.008	-0.020	-0.132	-0.044
-18.3	0.224	0.058	-0.020	0.028	0.156	0.092	0.080	-0.032	-0.044
-18.2	0.224	-0.042	-0.020	0.028	0.056	0.092	0.180	-0.032	-0.044
-18.1	0.224	0.058	-0.020	-0.072	0.056	0.092	0.180	-0.032	-0.144
-18.0	0.224	0.058	-0.120	-0.172	-0.044	-0.008	0.080	-0.232	-0.044
-17.9	0.224	0.058	-0.120	-0.072	-0.044	-0.108	0.080	-0.232	-0.044
-17.8	0.224	-0.042	-0.120	0.028	-0.044	-0.108	0.080	-0.232	-0.144
-17.7	0.224	0.058	-0.120	0.028	0.056	-0.008	-0.020	-0.232	-0.044
-17.6	0.224	0.058	-0.120	0.028	0.056	0.092	-0.020	-0.132	-0.044
-17.5	0.224	0.058	-0.220	-0.072	0.056	0.092	0.080	-0.032	-0.044
-17.4	0.124	-0.042	-0.220	-0.072	0.056	-0.008	0.080	-0.032	-0.044
-17.3	0.224	0.058	-0.120	-0.072	0.056	-0.108	0.180	-0.032	-0.044
-17.2	0.124	-0.042	-0.020	-0.072	-0.044	-0.108	0.080	-0.132	-0.144
-17.1	0.124	-0.042	-0.020	-0.072	-0.044	-0.108	0.080	-0.132	-0.044
-17.0	0.224	-0.042	-0.020	-0.072	0.056	-0.008	-0.020	-0.132	-0.144
-16.9	0.124	-0.042	-0.120	0.028	0.056	0.092	-0.020	-0.132	-0.144
-16.8	0.224	0.158	-0.220	-0.072	-0.044	-0.008	0.080	-0.032	-0.144
-16.7	0.224	0.158	-0.120	0.028	-0.044	-0.008	0.180	-0.032	-0.044
-16.6	0.124	-0.042	-0.120	-0.072	-0.044	-0.108	0.180	-0.032	-0.044
-16.5	0.124	-0.042	-0.120	-0.072	-0.044	-0.108	0.080	-0.132	-0.044
-16.4	0.124	-0.042	-0.120	-0.072	0.156	-0.008	0.080	-0.132	-0.044
-16.3	0.224	-0.042	-0.120	-0.072	0.156	0.092	0.080	-0.132	-0.044
-16.2	0.124	-0.042	-0.020	-0.072	0.056	-0.008	-0.020	-0.032	-0.244
-16.1	0.224	0.058	-0.120	-0.072	0.056	-0.008	-0.020	-0.132	-0.244
-16.0	0.224	0.158	-0.120	-0.072	0.056	-0.008	0.180	-0.032	-0.044
-15.9	0.224	0.158	-0.220	-0.272	-0.044	-0.008	0.080	-0.132	-0.044
-15.8	0.224	0.158	-0.220	-0.172	-0.044	-0.008	0.080	-0.132	-0.044
-15.7	0.124	-0.042	-0.120	-0.072	-0.044	-0.108	0.080	-0.132	-0.044
-15.6	0.024	-0.042	-0.120	-0.072	-0.144	-0.208	0.080	-0.132	-0.044
-15.5	0.024	-0.042	-0.020	-0.072	0.056	-0.008	0.080	-0.032	-0.044
-15.4	0.124	0.058	-0.020	-0.072	0.056	-0.008	0.080	-0.132	-0.044
-15.3	0.224	0.158	-0.020	-0.072	0.056	-0.008	-0.020	-0.132	-0.144
-15.2	0.224	0.158	-0.020	-0.072	-0.044	-0.008	0.080	-0.032	-0.044
-15.1	0.224	0.158	-0.120	-0.072	-0.044	-0.008	0.180	-0.032	-0.044
-15.0	0.024	0.058	-0.220	-0.172	-0.044	-0.108	0.080	-0.032	-0.044
-14.9	0.024	0.058	-0.120	-0.072	-0.144	-0.208	0.080	-0.032	-0.044
-14.8	0.024	-0.042	-0.020	-0.072	-0.144	-0.108	0.080	-0.032	-0.044
-14.7	0.124	0.058	-0.020	-0.072	-0.044	-0.108	0.080	-0.032	-0.044
-14.6	0.224	0.158	-0.020	-0.072	-0.044	-0.108	0.180	0.068	-0.044
-14.5	0.224	0.158	-0.020	-0.072	0.056	-0.008	0.180	-0.032	-0.044
-14.4	0.224	0.158	-0.120	-0.072	-0.044	-0.108	0.180	-0.032	-0.144
-14.3	0.124	0.058	-0.220	-0.172	-0.144	-0.108	0.080	-0.132	-0.144
-14.2	0.124	0.058	-0.220	-0.272	-0.144	-0.108	0.080	-0.132	-0.144
-14.1	0.124	0.058	-0.020	-0.172	-0.144	-0.108	0.080	-0.132	-0.144
-14.0	0.124	0.058	-0.020	-0.172	-0.144	-0.008	0.080	-0.032	-0.144
-13.9	0.124	0.058	-0.020	-0.072	-0.144	-0.108	0.080	-0.032	-0.044
-13.8	0.124	0.058	-0.020	-0.072	-0.144	-0.108	0.180	0.068	-0.144
-13.7	0.124	0.058	-0.020	-0.072	-0.044	-0.008	0.180	0.068	-0.044
-13.6	0.224	0.058	-0.020	-0.072	-0.044	-0.108	0.080	-0.132	-0.144
-13.5	0.024	0.058	-0.020	-0.072	-0.044	-0.108	0.080	-0.132	-0.144
-13.4	0.124	0.158	-0.120	-0.172	-0.044	-0.108	0.080	-0.132	-0.144
-13.3	0.124	0.058	-0.220	-0.272	-0.144	-0.108	0.080	-0.132	-0.144
-13.2	0.124	0.058	-0.120	-0.272	-0.144	-0.208	0.080	-0.132	-0.044
-13.1	0.124	0.058	-0.120	-0.172	-0.144	-0.208	0.080	-0.132	-0.044
-13.0	0.124	0.058	-0.120	-0.172	-0.144	-0.208	0.180	0.068	-0.144
-12.9	0.124	0.058	-0.020	-0.072	-0.044	-0.108	0.180	0.068	-0.144
-12.8	0.124	0.058	-0.120	-0.172	-0.044	-0.108	0.080	-0.032	-0.044
-12.7	0.024	0.058	-0.120	-0.172	-0.044	-0.008	0.180	-0.032	-0.144
-12.6	-0.076	0.058	-0.120	-0.172	-0.044	-0.008	0.080	-0.032	-0.144
-12.5	0.024	0.158	-0.120	-0.172	-0.144	-0.108	0.080	-0.132	-0.144
-12.4	0.024	0.158	-0.120	-0.272	-0.144	-0.108	0.080	-0.132	-0.144
-12.3	0.024	0.058	-0.220	-0.172	-0.144	-0.208	0.180	-0.032	-0.244
-12.2	0.124	0.058	-0.120	-0.172	-0.144	-0.208	0.180	-0.032	-0.144
-12.1	0.124	0.058	-0.120	-0.172	-0.044	-0.108	0.180	-0.032	-0.044
-12.0	0.124	0.058	-0.020	-0.072	-0.044	-0.108	0.180	-0.032	-0.044
-11.9	0.124	0.058	-0.020	-0.072	-0.044	-0.108	0.080	-0.132	-0.044
-11.8	0.024	-0.042	-0.020	-0.072	-0.044	-0.108	0.080	-0.132	-0.044
-11.7	0.024	-0.042	-0.120	-0.072	-0.044	-0.008	0.080	-0.132	-0.044
-11.6	-0.076	0.058	-0.120	-0.072	-0.044	-0.008	0.080	-0.032	-0.144
-11.5	-0.076	0.058	-0.120	-0.172	-0.044	-0.108	0.080	-0.132	-0.144
-11.4	-0.076	0.058	-0.120	-0.172	-0.044	-0.108	0.180	-0.032	-0.244
-11.3	0.024	0.058	-0.120	-0.172	-0.044	-0.108	0.180	-0.032	-0.244
-11.2	0.024	0.058	-0.120	-0.072	-0.044	-0.108	0.180	-0.032	-0.044
-11.1	0.124	0.058	-0.120	-0.072	-0.044	-0.108	0.180	-0.032	-0.044
-11.0	0.124	0.058	-0.120	-0.072	0.056	-0.008	0.180	-0.032	-0.044
-10.9	0.124	0.058	-0.020	0.028	0.056	-0.108	0.180	-0.032	-0.044
-10.8	0.024	-0.042	-0.020	0.028	0.056	-0.108	0.080	-0.132	-0.044
-10.7	-0.076	-0.142	-0.120	-0.072	0.056	-0.108	0.080	-0.032	-0.044
-10.6	-0.076	-0.142	-0.120	-0.072	-0.044	-0.208	-0.020	-0.032	-0.044
-10.5	-0.076	-0.042	-0.120	-0.072	-0.144	-0.108	-0.020	-0.032	-0.144
-10.4	-0.076	-0.042	-0.120	-0.072	-0.144	-0.108	0.080	0.068	-0.244
-10.3	-0.076	-0.042	-0.120	-0.072	-0.144	-0.108	0.080	0.068	-0.144
-10.2	0.024	0.058	-0.120	-0.072	-0.044	-0.008	0.180	-0.032	-0.144
-10.1	-0.076	-0.042	-0.120	-0.072	0.056	-0.008	0.180	-0.032	-0.044
-10.0	0.024	-0.042	-0.020	0.028	0.056	-0.008	0.080	-0.132	-0.044
-9.9	0.024	-0.042	0.080	0.028	0.056	-0.008	-0.020	-0.132	-0.044
-9.8	0.024	0.058	-0.120	-0.072	0.056	-0.108	-0.020	-0.032	-0.044
-9.7	0.024	0.058	-0.120	-0.072	-0.044	-0.208	-0.020	-0.032	0.056
-9.6	-0.076	-0.042	-0.120	-0.072	-0.044	-0.208	-0.020	-0.032	0.056
-9.5	-0.076	-0.042	-0.120	-0.072	-0.044	-0.108	-0.020	-0.032	0.056
-9.4	-0.076	-0.042	-0.120	-0.072	-0.044	-0.108	-0.020	-0.032	0.056
-9.3	-0.076	-0.042	-0.120	-0.072	0.156	-0.008	-0.020	-0.032	-0.044
-9.2	-0.076	-0.042	-0.120	-0.072	0.056	-0.008	-0.020	-0.032	-0.144
-9.1	-0.076	-0.142	-0.120	-0.072	0.056	-0.008	-0.020	-0.032	-0.144
-9.0	-0.076	-0.042	-0.120	-0.072	0.056	-0.008	0.080	-0.132	-0.144
-8.9	-0.076	-0.042	-0.020	0.028	0.056	-0.008	-0.020	-0.132	-0.044
-8.8	-0.076	-0.142	0.080	0.028	0.056	-0.008	0.080	-0.032	0.056
-8.7	0.024	-0.042	-0.020	0.028	-0.044	-0.008	0.080	-0.032	0.056
-8.6	-0.076	-0.042	-0.020	0.028	-0.044	-0.008	0.080	-0.032	0.056
-8.5	-0.076	-0.042	-0.120	-0.072	-0.044	-0.008	-0.020	-0.032	0.056
-8.4	0.024	-0.042	-0.120	-0.072	-0.044	-0.008	-0.020	-0.032	0.056
-8.3	-0.076	-0.042	-0.120	-0.072	-0.044	-0.108	-0.020	-0.032	0.056
-8.2	-0.076	-0.042	-0.120	0.028	0.056	-0.108	-0.020	0.068	-0.044
-8.1	-0.076	-0.042	-0.120	-0.072	0.156	0.092	-0.020	0.068	-0.044
-8.0	-0.076	-0.042	-0.120	-0.072	0.056	-0.008	-0.020	0.068	-0.044
-7.9	0.024	0.058	-0.120	-0.072	0.056	-0.008	-0.020	-0.032	-0.044
-7.8	0.024	0.058	-0.020	0.028	0.056	-0.008	-0.020	-0.032	-0.044
-7.7	0.124	-0.042	0.080	0.028	-0.044	-0.008	-0.020	-0.032	0.056
-7.6	0.124	-0.042	0.080	0.028	-0.044	-0.008	-0.020	-0.132	0.056
-7.5	0.024	0.058	0.080	0.028	-0.044	-0.008	-0.020	0.068	0.056
-7.4	-0.076	-0.042	0.080	0.028	-0.044	0.092	-0.020	0.068	0.056
-7.3	-0.076	-0.042	-0.020	-0.072	-0.044	0.092	-0.020	0.068	0.056
-7.2	-0.076	-0.042	-0.120	-0.072	0.056	-0.008	-0.020	0.068	0.056
-7.1	-0.076	-0.042	-0.120	0.028	0.056	-0.008	-0.020	0.068	-0.044
-7.0	0.124	0.058	-0.020	0.028	0.056	-0.008	-0.020	0.068	-0.044
-6.9	0.124	0.058	0.080	0.128	0.056	0.092	-0.020	0.068	-0.044
-6.8	0.124	0.058	0.080	0.128	-0.044	-0.008	-0.020	0.068	-0.044
-6.7	0.124	0.058	0.080	0.028	-0.044	-0.008	-0.120	-0.032	-0.044
-6.6	0.124	0.058	0.080	0.028	-0.044	0.092	-0.020	-0.032	-0.044
-6.5	-0.076	-0.042	0.080	0.028	0.056	0.092	-0.020	-0.032	0.056
-6.4	-0.076	-0.042	0.180	0.028	0.056	0.092	-0.020	-0.032	0.156
-6.3	-0.076	-0.042	0.180	0.028	0.056	0.092	-0.020	-0.032	0.156
-6.2	-0.076	-0.042	0.180	0.028	0.056	0.092	-0.120	-0.032	0.056
-6.1	0.024	0.058	-0.020	-0.072	0.056	-0.008	-0.020	0.068	-0.044
-6.0	0.124	0.058	-0.020	-0.072	-0.044	-0.008	0.080	0.068	-0.044
-5.9	0.124	0.058	-0.020	0.028	-0.044	-0.008	0.080	0.168	-0.044
-5.8	0.024	0.158	-0.020	0.028	-0.144	-0.008	0.080	0.168	0.056
-5.7	0.024	0.158	0.080	0.028	-0.144	-0.008	0.080	0.168	0.056
-5.6	-0.076	0.058	0.080	0.028	-0.044	-0.008	0.080	0.068	0.056
-5.5	-0.076	0.058	0.180	0.128	-0.044	-0.008	-0.020	-0.032	-0.044
-5.4	0.124	0.058	0.180	0.128	-0.044	-0.008	-0.020	-0.032	-0.044
-5.3	0.124	0.058	0.180	0.128	-0.144	-0.008	-0.020	-0.032	-0.044
-5.2	0.124	0.058	0.180	0.028	-0.044	0.192	0.080	-0.032	-0.044
-5.1	0.124	0.058	0.080	0.028	-0.044	0.192	0.080	0.068	-0.044
-5.0	0.024	0.058	0.280	0.028	-0.044	0.092	-0.020	0.068	0.056
-4.9	0.024	0.158	0.180	-0.072	-0.044	0.092	0.080	0.168	0.056
-4.8	0.124	0.158	0.080	-0.072	-0.044	0.092	0.080	0.168	0.056
-4.7	0.124	0.158	0.080	-0.072	-0.044	0.092	0.080	0.168	-0.144
-4.6	0.124	0.158	0.180	0.128	-0.144	-0.008	-0.020	0.068	-0.144
-4.5	0.024	0.058	0.180	0.028	-0.144	-0.008	-0.020	0.068	-0.044
-4.4	-0.076	-0.042	0.180	0.028	-0.044	0.092	-0.020	-0.032	-0.144
-4.3	0.024	0.158	0.180	-0.072	-0.044	-0.008	-0.020	0.168	-0.044
-4.2	-0.076	0.058	0.380	0.028	-0.144	-0.008	-0.020	0.068	0.056
-4.1	0.024	0.158	0.380	0.028	0.056	0.192	0.080	0.168	-0.044
-4.0	0.224	0.158	0.180	-0.072	-0.044	0.092	-0.020	0.168	0.056
-3.9	0.124	0.158	0.180	-0.072	-0.044	0.092	0.080	0.168	-0.044
-3.8	0.224	0.258	0.180	-0.072	-0.044	0.092	0.180	0.168	-0.144
-3.7	0.124	0.158	0.080	0.028	-0.044	0.092	0.280	0.268	-0.044
-3.6	0.224	0.258	-0.020	0.128	-0.044	0.092	0.180	0.168	0.056
-3.5	0.324	0.258	-0.020	0.128	-0.144	0.092	0.280	0.268	-0.044
-3.4	0.324	0.358	-0.120	0.028	-0.144	0.092	0.280	0.368	0.056
-3.3	0.224	0.258	-0.120	0.128	-0.144	-0.008	0.280	0.368	-0.044
-3.2	0.124	0.258	-0.120	0.128	-0.144	0.092	0.280	0.368	0.056
-3.1	0.224	0.258	-0.120	0.028	-0.044	0.292	0.380	0.268	0.056
-3.0	0.324	0.358	-0.120	0.028	-0.044	0.192	0.280	0.268	-0.144
-2.9	0.224	0.358	-0.120	0.028	-0.144	0.192	0.280	0.268	-0.144
-2.8	0.224	0.258	-0.020	-0.072	-0.144	0.192	0.380	0.268	0.156
-2.7	0.324	0.258	-0.020	0.028	-0.044	0.192	0.280	0.268	0.056
-2.6	0.224	0.358	-0.020	-0.072	0.156	0.292	0.280	0.168	0.156
-2.5	0.224	0.258	-0.020	-0.072	-0.044	0.092	0.380	0.268	0.156
-2.4	0.224	0.258	0.080	0.028	0.056	0.092	0.380	0.268	0.156
-2.3	0.224	0.258	0.080	0.028	-0.044	0.092	0.280	0.268	0.056
-2.2	0.224	0.258	0.180	0.128	0.056	0.092	0.380	0.268	0.056
-2.1	0.124	0.258	0.080	0.028	0.056	0.092	0.380	0.268	0.156
-2.0	0.124	0.258	-0.020	0.028	0.056	0.092	0.380	0.268	0.056
-1.9	0.124	0.158	-0.020	-0.072	0.056	0.092	0.380	0.268	0.056
-1.8	0.124	0.158	-0.120	-0.072	0.056	0.192	0.280	0.268	0.056
-1.7	0.124	0.158	-0.120	-0.072	0.056	0.192	0.280	0.168	-0.044
-1.6	0.224	0.258	-0.120	-0.172	-0.044	0.092	0.280	0.168	-0.044
-1.5	0.324	0.258	-0.120	-0.172	-0.144	-0.008	0.280	0.168	0.056
-1.4	0.324	0.358	-0.020	-0.172	-0.144	-0.008	0.380	-0.032	0.056
-1.3	0.124	0.358	-0.020	-0.272	-0.044	-0.008	0.280	-0.032	-0.144
-1.2	0.224	0.458	-0.020	-0.072	-0.144	0.092	0.280	-0.132	-0.044
-1.1	0.424	0.358	0.180	0.128	0.056	0.392	0.280	-0.132	0.056
-1.0	0.524	0.258	0.080	0.028	-0.144	0.192	0.080	-0.232	0.456
-0.9	0.324	0.558	0.080	-0.172	0.056	0.092	0.380	-0.032	0.256
-0.8	0.724	0.558	0.780	0.828	0.656	0.192	0.580	0.368	-0.844
-0.7	0.624	0.658	2.380	2.028	0.756	0.392	0.480	1.368	-1.344
-0.6	0.224	0.458	0.980	0.828	0.456	0.292	0.680	0.768	-0.544
-0.5	0.324	0.358	0.280	0.428	0.156	0.192	0.680	0.768	-0.344
-0.4	0.224	0.258	0.480	0.328	0.056	0.192	0.680	1.168	-0.144
-0.3	-0.076	0.158	-0.120	0.028	0.256	0.292	1.080	1.668	0.256
-0.2	-0.076	-0.042	0.480	0.328	-0.144	0.492	1.480	2.168	-0.144
-0.1	-0.376	-0.342	-0.420	-0.372	0.256	0.992	4.680	1.968	0.656
0.0	-2.176	-3.042	-4.020	-4.872	-2.444	-0.808	41.180	-8.632	0.456
0.1	-4.176	-4.742	-9.020	-11.272	-8.244	-11.208	67.580	-49.932	-2.744
0.2	-4.176	-4.442	-9.920	-13.072	-11.244	-20.308	46.280	-78.432	-4.044
0.3	-3.676	-3.742	-9.220	-12.272	-11.844	-23.408	19.680	-83.032	-3.544
0.4	-2.676	-3.042	-7.320	-9.872	-9.444	-20.208	3.680	-69.232	-2.444
0.5	-2.276	-2.342	-5.920	-7.672	-6.944	-14.808	-1.120	-48.332	-2.144
0.6	-1.376	-1.542	-4.620	-5.872	-3.744	-9.108	-0.120	-27.932	-1.044
0.7	-1.176	-1.042	-3.720	-4.272	-1.844	-4.708	3.480	-10.632	-0.744
0.8	-0.776	-0.542	-2.720	-2.972	-0.144	-0.708	7.180	2.368	-0.644
0.9	-0.476	-0.442	-2.020	-2.172	1.156	1.792	10.080	11.968	-0.244
1.0	-0.176	-0.242	-1.420	-0.972	2.256	4.092	12.880	19.168	-0.144
1.1	-0.176	-0.142	-0.920	-0.472	2.656	5.692	14.880	24.668	0.056
1.2	0.024	-0.042	-0.620	0.228	3.156	6.692	16.580	28.868	0.256
1.3	-0.176	0.258	-0.220	0.828	3.756	7.692	17.780	32.068	0.156
1.4	-0.076	0.458	0.080	1.228	4.256	8.492	18.680	34.668	0.356
1.5	0.024	0.458	0.380	1.628	4.656	8.992	19.680	36.368	0.156
1.6	0.124	0.458	0.480	1.828	4.956	9.392	20.480	37.968	0.156
1.7	0.224	0.458	0.480	1.828	4.956	9.792	20.980	39.168	0.356
1.8	0.224	0.458	0.680	1.928	5.156	10.292	20.880	40.168	0.356
1.9	0.224	0.458	0.780	2.228	5.356	10.792	21.580	41.368	0.456
2.0	0.224	0.458	1.080	2.428	5.656	10.892	22.080	41.968	0.556
2.1	0.324	0.458	0.980	2.228	5.756	11.092	22.480	42.868	0.656
2.2	0.224	0.458	1.080	2.528	5.556	11.092	22.780	43.368	0.656
2.3	0.224	0.458	1.180	2.528	5.556	11.192	22.780	43.668	0.656
2.4	0.424	0.658	1.480	2.628	5.656	11.392	22.980	44.068	0.556
2.5	0.424	0.558	1.380	2.528	5.856	11.492	23.280	44.568	0.656
2.6	0.424	0.658	1.380	2.528	6.056	11.692	23.480	44.968	0.656
2.7	0.424	0.658	1.480	2.628	5.956	11.692	23.580	45.268	0.556
2.8	0.524	0.758	1.380	2.528	6.056	11.792	23.780	45.468	0.556
2.9	0.524	0.658	1.480	2.628	6.056	11.792	23.780	45.668	0.656
3.0	0.624	0.658	1.480	2.828	6.156	11.792	23.780	45.768	0.656
3.1	0.624	0.658	1.480	2.828	6.156	11.892	23.980	46.068	0.656
3.2	0.624	0.858	1.680	2.928	6.056	12.092	24.080	46.068	0.656
3.3	0.624	0.758	1.580	2.928	6.056	12.092	23.980	46.268	0.656
3.4	0.524	0.758	1.680	3.028	6.256	12.292	24.180	46.468	0.756
3.5	0.624	0.858	1.580	3.028	6.256	12.292	24.080	46.368	0.756
3.6	0.524	0.858	1.580	3.028	6.156	12.092	24.280	46.668	0.656
3.7	0.524	0.958	1.780	3.028	6.156	12.092	24.280	46.768	0.756
3.8	0.524	0.858	1.780	3.028	6.156	12.092	24.180	46.668	0.756
3.9	0.524	0.858	1.780	2.928	6.156	12.092	24.080	46.668	0.756
4.0	0.524	0.958	1.880	3.028	6.256	12.092	24.280	46.768	0.756
4.1	0.524	0.958	1.780	2.928	6.156	12.092	24.280	46.768	0.656
4.2	0.624	0.958	1.880	2.928	6.156	12.092	24.380	46.768	0.756
4.3	0.624	1.158	1.880	2.828	6.056	12.092	24.180	46.668	0.756
4.4	0.624	1.158	1.780	3.028	6.156	12.192	24.380	46.968	0.856
4.5	0.724	1.158	1.980	3.028	6.056	12.092	24.480	46.868	0.756
4.6	0.624	1.058	1.880	3.028	6.256	12.292	24.380	46.868	0.756
4.7	0.624	1.158	1.880	3.028	6.056	12.192	24.480	46.968	0.956
4.8	0.624	1.158	1.880	3.028	6.056	12.292	24.480	46.968	0.856
4.9	0.724	1.258	1.880	3.028	6.056	12.292	24.580	47.068	0.856
5.0	0.724	1.258	1.880	3.128	6.056	12.292	24.580	46.968	0.856
5.1	0.824	1.158	1.880	3.128	6.156	12.292	24.480	47.068	0.856
5.2	0.724	1.258	1.780	3.128	6.156	12.192	24.580	47.168	0.856
5.3	0.724	1.258	1.780	3.128	6.156	12.292	24.580	47.168	0.856
5.4	0.724	1.158	1.780	3.128	6.156	12.192	24.680	47.168	0.856
5.5	0.624	1.158	1.880	3.128	6.156	12.292	24.680	47.368	0.856
5.6	0.724	1.158	1.980	3.328	6.256	12.292	24.680	47.268	0.856
5.7	0.624	1.058	1.880	3.228	6.156	12.192	24.580	47.168	0.856
5.8	0.624	1.158	1.980	3.228	6.156	12.292	24.680	47.268	0.856
5.9	0.724	1.158	1.980	3.328	6.256	12.292	24.680	47.368	0.856
6.0	0.824	1.258	1.980	3.328	6.256	12.292	24.580	47.268	0.856
6.1	0.724	1.158	1.980	3.328	6.356	12.392	24.580	47.268	1.056
6.2	0.724	1.158	2.180	3.428	6.156	12.292	24.480	47.168	0.856
6.3	0.624	1.158	2.080	3.228	6.356	12.292	24.580	47.268	0.956
6.4	0.724	1.158	2.080	3.228	6.156	12.192	24.580	47.268	0.856
6.5	0.624	1.158	2.180	3.328	6.256	12.292	24.480	47.268	0.856
6.6	0.724	1.158	2.080	3.228	6.256	12.292	24.580	47.268	0.756
6.7	0.624	1.158	2.080	3.228	6.056	12.192	24.580	47.268	0.756
6.8	0.624	1.158	1.980	3.128	6.156	12.092	24.580	47.268	0.756
6.9	0.624	1.258	1.980	3.228	6.256	12.292	24.580	47.168	0.756
7.0	0.624	1.158	1.980	3.128	6.256	12.392	24.580	47.268	0.856
7.1	0.624	1.158	2.080	3.228	6.156	12.192	24.580	47.168	0.856
7.2	0.824	1.258	1.980	3.128	6.256	12.292	24.680	47.268	0.756
7.3	0.724	1.358	1.980	3.128	6.156	12.392	24.480	47.268	0.756
7.4	0.624	1.258	2.080	3.228	6.156	12.192	24.580	47.168	0.756
7.5	0.624	1.158	1.980	3.128	6.056	12.292	24.580	47.368	0.956
7.6	0.724	1.258	1.980	3.228	6.156	12.292	24.480	47.368	0.756
7.7	0.624	1.258	1.980	3.228	6.256	12.292	24.580	47.268	0.756
7.8	0.624	1.258	1.980	3.228	6.156	12.092	24.580	47.368	0.756
7.9	0.724	1.258	2.080	3.328	6.156	12.192	24.580	47.268	0.656
8.0	0.724	1.158	1.980	3.128	6.156	12.192	24.680	47.368	0.756
8.1	0.724	1.158	1.980	3.228	6.056	12.192	24.680	47.368	0.856
8.2	0.824	1.258	1.980	3.228	6.256	12.292	24.580	47.268	0.856
8.3	0.724	1.158	2.080	3.228	6.256	12.292	24.580	47.368	0.656
8.4	0.624	1.058	2.080	3.228	6.256	12.292	24.680	47.268	0.656
8.5	0.624	1.158	2.080	3.228	6.256	12.292	24.680	47.368	0.756
8.6	0.624	1.158	1.980	3.228	6.356	12.292	24.580	47.268	0.756
8.7	0.524	1.058	1.980	3.228	6.256	12.292	24.680	47.268	0.656
8.8	0.524	1.058	1.980	3.228	6.256	12.292	24.580	47.268	0.656
8.9	0.624	1.058	1.980	3.228	6.356	12.292	24.680	47.268	0.656
9.0	0.624	1.058	2.080	3.228	6.356	12.292	24.680	47.368	0.856
9.1	0.624	1.058	1.980	3.228	6.356	12.292	24.680	47.368	0.756
9.2	0.524	0.958	1.980	3.228	6.356	12.292	24.780	47.368	0.756
9.3	0.524	1.058	1.980	3.228	6.356	12.292	24.780	47.368	0.756
9.4	0.524	1.058	1.880	3.128	6.356	12.192	24.780	47.368	0.856
9.5	0.524	1.058	1.880	3.128	6.356	12.292	24.680	47.368	0.856
9.6	0.424	0.958	1.980	3.228	6.356	12.292	24.680	47.268	0.756
9.7	0.424	0.958	1.880	3.128	6.356	12.292	24.780	47.368	0.756
9.8	0.624	0.958	1.880	3.128	6.356	12.292	24.780	47.368	0.756
9.9	0.524	0.858	1.880	3.128	6.356	12.392	24.780	47.468	0.756
10.0	0.524	0.958	1.880	3.228	6.456	12.392	24.680	47.368	0.756
10.1	0.524	0.958	1.880	3.228	6.456	12.392	24.680	47.268	0.656
10.2	0.524	0.958	1.880	3.228	6.456	12.392	24.780	47.368	0.656
10.3	0.524	0.958	1.980	3.228	6.356	12.292	24.780	47.368	0.656
10.4	0.524	0.958	1.980	3.228	6.356	12.392	24.680	47.468	0.756
10.5	0.524	0.958	1.880	3.128	6.356	12.392	24.680	47.268	0.756
10.6	0.524	0.858	1.880	3.128	6.456	12.392	24.680	47.368	0.656
10.7	0.524	0.958	1.880	3.128	6.456	12.392	24.680	47.368	0.656
10.8	0.524	0.958	1.780	3.028	6.456	12.492	24.680	47.268	0.756
10.9	0.524	0.958	1.780	3.028	6.456	12.492	24.780	47.368	0.756
11.0	0.524	0.958	1.780	3.128	6.456	12.492	24.780	47.368	0.756
11.1	0.524	0.958	1.880	3.128	6.356	12.492	24.680	47.368	0.756
11.2	0.524	0.958	1.880	3.128	6.356	12.492	24.680	47.268	0.656
11.3	0.524	0.958	1.880	3.128	6.456	12.492	24.680	47.368	0.656
11.4	0.424	1.058	1.880	3.128	6.456	12.492	24.680	47.368	0.756
11.5	0.424	1.058	1.780	3.028	6.456	12.592	24.680	47.268	0.656
11.6	0.524	1.058	1.780	3.128	6.356	12.492	24.680	47.268	0.656
11.7	0.524	1.058	1.880	3.128	6.356	12.392	24.680	47.268	0.556
11.8	0.524	1.058	1.880	3.128	6.356	12.392	24.680	47.268	0.556
11.9	0.524	1.058	1.880	3.128	6.356	12.392	24.780	47.268	0.556
12.0	0.524	1.058	1.880	3.128	6.356	12.392	24.680	47.268	0.656
12.1	0.524	1.058	1.880	3.228	6.356	12.392	24.680	47.368	0.656
12.2	0.424	1.058	1.880	3.228	6.256	12.392	24.580	47.268	0.656
12.3	0.424	1.058	1.780	3.128	6.356	12.492	24.680	47.268	0.556
12.4	0.424	1.058	1.880	3.028	6.356	12.392	24.680	47.368	0.556
12.5	0.524	1.058	1.880	3.028	6.356	12.492	24.780	47.268	0.556
12.6	0.524	0.958	1.880	3.128	6.356	12.492	24.780	47.268	0.656
12.7	0.524	0.958	1.880	3.128	6.256	12.392	24.780	47.368	0.656
12.8	0.524	1.058	1.880	3.128	6.356	12.492	24.780	47.368	0.656
12.9	0.524	1.058	1.880	3.128	6.256	12.492	24.680	47.268	0.556
13.0	0.524	1.058	1.980	3.128	6.356	12.492	24.680	47.368	0.456
13.1	0.524	1.058	1.880	3.028	6.456	12.492	24.680	47.368	0.456
13.2	0.424	1.058	1.880	3.128	6.456	12.492	24.780	47.368	0.556
13.3	0.424	1.058	1.880	3.128	6.356	12.492	24.780	47.368	0.556
13.4	0.524	1.058	1.880	3.128	6.356	12.492	24.780	47.468	0.456
13.5	0.524	1.058	1.880	3.028	6.456	12.592	24.680	47.368	0.456
13.6	0.524	1.058	1.780	3.028	6.456	12.492	24.680	47.368	0.456
13.7	0.524	1.158	1.880	3.028	6.356	12.492	24.780	47.368	0.556
13.8	0.524	1.158	1.880	3.028	6.456	12.492	24.780	47.468	0.556
13.9	0.524	1.158	1.880	3.028	6.456	12.592	24.680	47.268	0.456
14.0	0.424	1.058	1.880	3.128	6.356	12.392	24.680	47.268	0.356
14.1	0.524	1.158	1.880	3.128	6.256	12.392	24.780	47.368	0.356
14.2	0.424	1.058	1.880	3.028	6.356	12.492	24.680	47.268	0.456
14.3	0.424	1.058	1.880	3.028	6.356	12.492	24.680	47.368	0.456
14.4	0.424	1.058	1.880	3.028	6.256	12.292	24.780	47.368	0.356
14.5	0.424	1.158	1.880	3.128	6.356	12.392	24.680	47.268	0.356
14.6	0.324	1.158	1.880	3.128	6.356	12.392	24.580	47.268	0.356
14.7	0.324	1.058	1.880	3.028	6.356	12.392	24.680	47.268	0.356
14.8	0.324	1.058	1.880	3.128	6.256	12.392	24.680	47.268	0.356
14.9	0.324	1.158	1.880	3.028	6.256	12.292	24.680	47.368	0.356
15.0	0.324	1.058	1.880	3.028	6.256	12.292	24.780	47.368	0.356
15.1	0.324	1.058	1.880	3.028	6.356	12.492	24.680	47.368	0.456
15.2	0.324	1.058	1.880	3.028	6.356	12.392	24.780	47.368	0.456
15.3	0.424	1.058	1.880	3.028	6.356	12.392	24.680	47.368	0.456
15.4	0.424	1.158	1.880	3.128	6.256	12.392	24.680	47.468	0.256
15.5	0.424	1.158	1.880	3.128	6.356	12.392	24.780	47.468	0.356
15.6	0.324	1.058	1.980	3.228	6.256	12.292	24.680	47.368	0.356
15.7	0.324	1.058	1.980	3.128	6.256	12.392	24.580	47.368	0.356
15.8	0.424	1.058	1.880	3.028	6.256	12.392	24.680	47.468	0.456
15.9	0.424	1.058	1.880	3.028	6.256	12.492	24.680	47.368	0.356
16.0	0.424	1.058	1.880	3.128	6.356	12.392	24.780	47.468	0.356
16.1	0.324	1.058	1.980	3.128	6.256	12.292	24.680	47.468	0.356
16.2	0.224	1.058	1.980	3.128	6.156	12.392	24.780	47.368	0.356
16.3	0.324	1.058	1.880	3.028	6.156	12.392	24.680	47.368	0.356
16.4	0.324	1.058	1.880	3.028	6.156	12.392	24.580	47.368	0.356
16.5	0.324	1.058	1.880	3.028	6.156	12.292	24.680	47.368	0.356
16.6	0.324	1.058	1.880	3.028	6.156	12.292	24.680	47.368	0.356
16.7	0.324	1.058	1.980	3.028	6.156	12.292	24.780	47.468	0.256
16.8	0.324	1.058	1.980	3.028	6.156	12.292	24.680	47.368	0.356
16.9	0.324	1.158	1.980	3.028	6.256	12.392	24.580	47.368	0.356
17.0	0.224	0.958	1.880	3.028	6.156	12.292	24.680	47.368	0.356
17.1	0.324	0.958	1.980	3.028	6.256	12.292	24.680	47.468	0.356
17.2	0.324	1.058	1.980	3.028	6.256	12.292	24.580	47.468	0.356
17.3	0.324	0.958	1.980	3.028	6.356	12.392	24.580	47.568	0.356
17.4	0.324	0.958	1.980	3.028	6.256	12.292	24.680	47.468	0.356
17.5	0.324	1.058	1.980	3.028	6.156	12.192	24.580	47.468	0.356
17.6	0.424	1.058	1.980	3.028	6.256	12.292	24.480	47.468	0.356
17.7	0.324	0.958	1.980	3.028	6.156	12.192	24.580	47.568	0.356
17.8	0.324	0.958	1.980	3.028	6.356	12.292	24.580	47.568	0.356
17.9	0.324	0.858	1.980	3.128	6.256	12.192	24.580	47.668	0.356
18.0	0.424	0.958	1.880	3.028	6.356	12.292	24.480	47.568	0.356
18.1	0.324	0.958	1.980	3.128	6.256	12.292	24.680	47.668	0.356
18.2	0.324	0.958	1.880	3.128	6.356	12.292	24.480	47.468	0.156
18.3	0.324	0.958	1.980	3.128	6.456	12.392	24.480	47.568	0.356
18.4	0.324	0.958	1.880	3.128	6.356	12.292	24.480	47.468	0.356
18.5	0.324	0.858	1.880	3.028	6.456	12.292	24.580	47.568	0.256
18.6	0.324	0.858	1.880	3.128	6.356	12.392	24.580	47.568	0.256
18.7	0.224	0.758	1.880	3.128	6.456	12.392	24.580	47.468	0.356
18.8	0.224	0.758	1.980	3.128	6.556	12.492	24.580	47.468	0.356
18.9	0.324	0.758	1.980	3.128	6.556	12.492	24.480	47.468	0.456
19.0	0.324	0.758	1.780	3.028	6.556	12.492	24.580	47.468	0.456
19.1	0.324	0.758	1.780	3.028	6.556	12.492	24.480	47.368	0.456
19.2	0.324	0.758	1.880	3.128	6.456	12.592	24.580	47.368	0.456
19.3	0.424	0.858	1.780	2.928	6.756	12.692	24.280	47.268	0.456
19.4	0.224	0.758	1.880	2.928	6.456	12.392	24.080	47.168	0.256
19.5	0.324	0.958	2.480	3.328	6.656	12.292	24.480	47.368	-0.344
19.6	0.424	0.458	2.780	3.328	6.256	11.892	23.680	46.868	-0.344
19.7	0.324	1.058	3.480	4.028	6.856	12.592	23.480	46.568	-0.544
19.8	0.524	1.158	3.580	4.128	6.056	11.592	20.880	46.468	-0.144
19.9	1.924	2.258	0.080	0.728	2.856	8.692	-27.420	30.068	0.556
20.0	2.924	2.458	-3.320	-7.372	-13.944	-22.008	-124.620	-90.832	0.156
20.1	4.224	3.258	5.680	2.128	-6.744	-21.208	-142.920	-79.732	-0.344
20.2	3.224	3.358	9.080	10.328	9.056	13.792	-51.920	43.268	1.456
20.3	2.824	3.658	8.480	11.428	13.656	26.792	7.380	93.368	2.056
20.4	2.224	2.858	6.380	9.228	11.156	23.692	23.180	84.768	1.856
20.5	1.724	1.958	5.080	6.728	8.456	17.792	20.480	61.468	1.156
20.6	1.024	1.458	3.780	4.628	5.456	11.892	15.180	42.268	1.156
20.7	0.824	1.058	2.680	3.028	3.856	8.692	11.280	29.968	0.556
20.8	0.624	0.658	2.180	2.428	2.856	6.192	8.780	22.068	0.656
20.9	0.524	0.758	1.580	2.228	2.056	4.792	6.480	16.668	0.656
21.0	0.624	0.958	1.480	1.728	1.856	3.992	5.480	13.268	0.856
21.1	0.424	0.658	1.480	2.028	1.356	3.192	4.480	10.468	0.256
21.2	0.424	0.658	1.580	1.828	1.356	2.792	3.880	8.568	0.356
21.3	0.424	0.458	1.380	1.328	1.356	2.592	3.380	7.368	0.456
21.4	0.424	0.458	1.080	0.928	1.256	2.392	3.280	6.468	0.356
21.5	0.324	0.558	0.780	0.828	0.856	1.692	3.180	5.868	0.256
21.6	0.324	0.558	0.580	0.728	0.756	1.492	2.780	5.268	0.356
21.7	0.324	0.658	0.380	0.628	0.556	1.192	2.480	4.868	0.256
21.8	0.224	0.658	0.180	0.628	0.356	0.892	2.280	4.268	0.256
21.9	0.324	0.558	0.380	0.628	0.356	0.892	2.180	3.668	0.356
22.0	0.324	0.558	0.480	0.428	0.456	0.792	1.980	3.568	0.356
22.1	0.224	0.258	0.380	0.328	0.456	0.892	1.780	3.268	0.356
22.2	0.224	0.058	0.280	0.128	0.556	0.792	1.780	3.368	0.356
22.3	0.424	0.158	0.280	0.228	0.656	0.892	1.580	3.168	0.156
22.4	0.324	0.258	0.380	0.228	0.556	0.992	1.680	3.168	0.156
22.5	0.324	0.358	0.380	0.328	0.556	1.392	1.680	3.068	0.256
22.6	0.324	0.358	0.380	0.328	0.456	0.992	1.580	2.868	0.156
22.7	0.224	0.158	0.480	0.328	0.456	0.892	1.580	2.668	0.356
22.8	0.124	0.258	0.280	0.228	0.556	0.992	1.480	2.468	0.156
22.9	0.124	0.058	0.380	0.428	0.456	0.992	1.480	2.268	0.256
23.0	0.224	0.258	0.480	0.428	0.556	0.892	1.580	2.368	0.356
23.1	0.124	0.158	0.480	0.328	0.556	0.792	1.580	2.268	0.356
23.2	0.124	0.158	0.480	0.328	0.356	0.692	1.580	2.268	0.256
23.3	0.124	0.058	0.180	0.128	0.356	0.692	1.680	2.268	0.256
23.4	0.024	0.058	0.280	0.028	0.456	0.792	1.680	2.268	0.156
23.5	0.024	0.158	0.280	0.128	0.456	0.692	1.680	2.168	0.156
23.6	0.124	0.158	0.180	0.028	0.256	0.592	1.580	2.268	0.256
23.7	0.024	0.158	0.180	0.028	0.456	0.692	1.480	2.168	0.056
23.8	0.024	0.158	0.280	0.028	0.256	0.692	1.480	2.168	0.156
23.9	0.024	0.258	0.180	-0.072	0.256	0.592	1.380	2.068	0.156
24.0	0.124	0.258	0.180	0.028	0.256	0.692	1.280	1.968	-0.044
24.1	0.024	0.158	0.280	0.128	0.156	0.492	1.280	1.968	0.156
24.2	0.024	0.158	0.180	-0.072	0.056	0.392	1.280	1.868	-0.044
24.3	0.024	0.158	0.280	0.028	0.256	0.392	1.280	1.868	0.156
24.4	0.024	0.158	0.180	0.128	0.156	0.392	1.180	1.768	0.156
24.5	0.024	0.158	0.280	0.128	0.056	0.592	1.180	1.668	0.156
24.6	0.024	0.158	0.180	0.028	0.156	0.592	1.180	1.768	0.156
24.7	0.124	0.258	0.180	0.128	0.056	0.492	1.180	1.768	0.256
24.8	0.124	0.258	0.180	0.028	0.056	0.492	1.180	1.768	0.056
24.9	0.124	0.158	0.180	0.028	0.156	0.492	1.180	1.768	0.156
25.0	0.124	0.158	0.180	-0.072	0.156	0.492	1.180	1.768	0.156
25.1	0.024	0.158	0.080	-0.072	0.156	0.592	1.280	1.768	0.256
25.2	0.224	0.258	0.180	0.028	0.156	0.592	1.180	1.668	0.356
25.3	0.224	0.258	0.080	0.028	0.156	0.492	1.080	1.568	0.356
25.4	0.124	0.158	0.180	0.028	0.156	0.492	1.280	1.668	0.456
25.5	0.124	0.158	0.180	0.028	0.156	0.592	1.280	1.668	0.256
25.6	0.224	0.258	0.180	0.128	0.256	0.592	1.180	1.568	0.256
25.7	0.224	0.258	0.080	0.028	0.256	0.492	1.280	1.568	0.256
25.8	0.124	0.158	0.280	0.128	0.256	0.592	1.280	1.568	0.356
25.9	0.124	0.158	0.280	0.228	0.256	0.492	1.180	1.468	0.156
26.0	0.124	0.158	0.180	0.128	0.256	0.492	1.380	1.568	0.156
26.1	0.124	0.158	0.180	0.128	0.156	0.392	1.280	1.568	0.156
26.2	0.124	0.158	0.280	0.228	0.156	0.392	1.280	1.568	0.056
26.3	0.124	0.058	0.380	0.328	0.356	0.492	1.280	1.568	0.056
26.4	0.024	-0.042	0.280	0.228	0.156	0.392	1.180	1.568	-0.044
26.5	0.124	0.058	0.380	0.228	0.256	0.392	1.080	1.568	0.056
26.6	0.124	-0.042	0.280	0.128	0.256	0.392	1.180	1.668	0.056
26.7	0.124	0.058	0.380	0.228	0.156	0.392	1.080	1.568	-0.044
26.8	0.024	-0.042	0.280	0.128	0.156	0.292	1.180	1.568	-0.044
26.9	-0.076	0.058	0.280	0.228	0.156	0.392	1.280	1.568	0.156
27.0	-0.176	-0.142	0.280	0.128	0.256	0.292	1.180	1.468	0.056
27.1	0.024	-0.042	0.380	0.228	0.156	0.192	1.080	1.468	0.156
27.2	0.024	0.058	0.280	0.128	0.056	0.292	1.080	1.368	0.056
27.3	-0.076	-0.142	0.180	0.128	0.156	0.292	1.080	1.368	0.156
27.4	-0.076	-0.042	0.180	0.028	0.156	0.292	0.880	1.368	0.156
27.5	-0.076	-0.042	0.180	-0.072	0.156	0.292	1.080	1.368	0.156
27.6	-0.076	-0.042	0.180	-0.072	0.156	0.392	0.980	1.268	0.056
27.7	0.124	0.158	0.280	0.028	0.056	0.392	0.880	1.168	0.156
27.8	0.124	-0.042	0.180	-0.172	0.156	0.492	0.880	1.268	0.156
27.9	0.024	0.058	0.280	-0.072	0.156	0.392	1.080	1.368	0.256
28.0	0.124	0.058	0.280	-0.072	0.256	0.492	0.880	1.268	0.056
28.1	0.124	0.058	0.280	-0.072	0.056	0.392	0.980	1.268	0.056
28.2	0.224	0.058	0.280	-0.172	0.156	0.492	0.880	1.168	0.156
28.3	0.124	-0.042	0.380	0.028	0.156	0.392	0.980	1.368	-0.044
28.4	0.124	-0.042	0.280	-0.072	0.256	0.492	0.980	1.368	0.156
28.5	0.224	0.058	0.280	0.028	0.156	0.392	1.080	1.468	-0.044
28.6	0.224	0.058	0.280	0.028	0.056	0.292	0.980	1.468	0.056
28.7	0.024	-0.042	0.380	0.128	0.156	0.392	1.080	1.468	0.156
28.8	0.124	-0.142	0.280	0.028	0.156	0.292	1.180	1.368	0.056
28.9	0.124	-0.042	0.380	0.128	0.056	0.292	1.080	1.468	0.156
29.0	0.124	-0.042	0.280	0.228	0.156	0.392	1.080	1.568	0.056
29.1	0.024	-0.042	0.380	0.228	0.156	0.392	1.080	1.368	0.156
29.2	0.024	-0.142	0.180	0.128	0.156	0.392	1.080	1.368	0.056
29.3	0.024	-0.042	0.280	0.128	0.056	0.392	0.980	1.468	0.156
29.4	0.024	-0.142	0.180	-0.072	0.156	0.392	0.880	1.368	0.056
29.5	-0.076	-0.142	0.280	0.128	0.056	0.392	1.080	1.468	0.156
29.6	0.024	-0.042	0.080	0.028	0.156	0.492	0.980	1.368	0.156
29.7	0.024	-0.042	0.280	0.128	0.056	0.392	0.980	1.368	0.156
29.8	0.024	-0.042	0.180	0.028	0.056	0.392	0.980	1.368	0.156
29.9	-0.076	-0.142	0.180	0.028	0.056	0.392	0.980	1.468	0.056
30.0	0.024	-0.042	0.080	-0.072	0.156	0.392	0.980	1.368	0.156
30.1	-0.076	-0.042	0.180	0.128	0.156	0.392	0.980	1.368	0.056
30.2	-0.076	-0.042	0.180	-0.072	0.056	0.492	0.880	1.268	0.056
30.3	0.124	0.058	-0.020	-0.072	0.156	0.392	0.980	1.468	0.056
30.4	-0.076	-0.042	0.180	-0.072	0.056	0.392	0.880	1.268	-0.044
30.5	0.024	-0.042	0.080	-0.072	-0.044	0.392	0.980	1.368	0.056
30.6	0.024	-0.042	0.280	-0.072	0.056	0.392	1.080	1.368	0.056
30.7	0.024	0.058	0.080	-0.072	0.056	0.392	0.980	1.368	0.256
30.8	-0.076	-0.142	0.080	-0.072	0.056	0.292	1.180	1.468	0.056
30.9	0.124	0.058	0.280	0.128	0.056	0.392	0.980	1.368	0.156
31.0	-0.076	-0.042	0.080	-0.072	0.056	0.292	1.080	1.368	0.156
31.1	0.024	-0.042	0.180	0.028	0.056	0.392	1.080	1.368	0.156
31.2	0.024	-0.042	0.180	-0.072	0.156	0.492	1.080	1.368	0.156
31.3	-0.076	0.058	0.280	0.028	0.056	0.292	0.980	1.268	0.256
31.4	0.024	0.058	0.080	-0.072	0.156	0.392	1.080	1.268	0.156
31.5	0.024	-0.042	0.280	0.028	0.056	0.392	0.980	1.368	0.156
31.6	-0.076	-0.042	0.280	0.028	0.156	0.392	1.080	1.268	0.156
31.7	-0.076	-0.042	0.180	0.028	0.056	0.292	1.080	1.368	0.256
31.8	0.124	0.058	0.180	0.028	0.256	0.392	1.080	1.368	0.156
31.9	-0.076	-0.042	0.180	0.028	0.056	0.292	1.080	1.368	0.056
32.0	-0.076	-0.142	0.180	0.028	0.156	0.292	1.080	1.268	0.156
32.1	-0.076	-0.042	0.280	0.028	0.156	0.292	1.180	1.468	0.156
32.2	0.024	-0.042	0.180	0.028	0.156	0.292	1.080	1.268	0.156
32.3	-0.076	-0.042	0.080	0.028	0.156	0.292	1.180	1.468	0.156
32.4	-0.176	-0.142	0.180	0.028	0.256	0.292	1.180	1.268	0.256
32.5	-0.076	-0.142	0.180	0.028	0.156	0.292	1.080	1.368	0.256
32.6	-0.176	-0.042	0.180	0.028	0.056	0.192	1.080	1.268	0.156
32.7	-0.076	0.058	0.180	0.028	0.256	0.292	1.080	1.368	0.256
32.8	-0.076	-0.042	0.180	0.028	0.256	0.392	1.080	1.368	0.256
32.9	0.024	-0.042	0.180	0.028	0.156	0.292	1.080	1.368	0.156
33.0	-0.176	-0.042	0.080	0.028	0.256	0.392	0.980	1.268	0.256
33.1	-0.176	-0.142	0.180	0.128	0.156	0.292	0.980	1.368	0.356
33.2	0.024	-0.042	0.180	0.028	0.156	0.192	1.080	1.268	0.156
33.3	-0.076	-0.042	0.080	0.028	0.156	0.192	0.880	1.268	0.256
33.4	0.024	-0.042	0.180	0.028	0.056	0.192	1.080	1.368	0.256
33.5	-0.076	-0.042	0.180	0.028	0.256	0.292	1.080	1.468	0.356
33.6	-0.076	-0.042	0.080	0.128	0.156	0.192	0.980	1.268	0.256
33.7	-0.076	0.158	0.080	0.028	0.156	0.192	0.980	1.268	0.356
33.8	0.024	0.058	0.180	0.128	0.256	0.192	1.080	1.268	0.356
33.9	-0.076	0.058	0.180	0.128	0.256	0.192	0.980	1.368	0.356
34.0	-0.076	0.058	0.080	0.028	0.256	0.292	0.980	1.268	0.456
34.1	0.024	-0.042	0.180	0.128	0.256	0.292	0.980	1.168	0.456
34.2	-0.076	0.058	0.080	0.128	0.356	0.292	0.980	1.368	0.356
34.3	0.024	0.058	0.080	0.028	0.356	0.292	1.080	1.268	0.556
34.4	-0.076	-0.042	0.080	0.128	0.256	0.292	0.980	1.168	0.456
34.5	-0.076	0.158	0.080	0.128	0.256	0.292	0.980	1.368	0.356
34.6	-0.076	-0.042	0.080	0.228	0.156	0.192	1.080	1.268	0.356
34.7	-0.076	0.058	0.180	0.128	0.256	0.292	0.980	1.268	0.456
34.8	0.024	0.158	0.080	0.028	0.256	0.292	0.880	1.268	0.456
34.9	0.024	0.058	0.080	0.228	0.256	0.192	0.980	1.368	0.356
35.0	0.024	0.058	0.080	0.128	0.156	0.192	0.980	1.268	0.356
35.1	-0.076	0.058	0.080	0.028	0.256	0.292	1.080	1.368	0.256
35.2	0.024	0.158	0.280	0.228	0.256	0.292	0.880	1.268	0.356
35.3	0.024	0.058	0.080	0.128	0.156	0.292	0.980	1.368	0.256
35.4	0.124	0.058	0.180	0.128	0.256	0.292	1.080	1.368	0.256
35.5	-0.076	0.058	0.180	0.128	0.256	0.292	0.980	1.268	0.256
35.6	0.024	0.158	0.080	0.128	0.256	0.292	0.880	1.268	0.356
35.7	0.124	0.158	0.180	0.128	0.156	0.192	0.980	1.368	0.256
35.8	-0.076	0.058	0.080	0.128	0.156	0.192	0.980	1.268	0.156
35.9	-0.076	0.058	0.280	0.128	0.256	0.392	0.980	1.268	0.256
36.0	0.024	0.058	0.180	0.128	0.256	0.292	0.980	1.368	0.156
36.1	0.024	0.158	0.080	0.128	0.156	0.292	0.980	1.368	0.156
36.2	0.024	0.158	0.280	0.228	0.156	0.292	1.080	1.368	0.156
36.3	-0.076	0.058	0.280	0.128	0.256	0.292	0.880	1.268	0.056
36.4	0.024	0.158	0.180	0.028	0.156	0.292	0.980	1.368	0.056
36.5	0.024	0.158	0.180	0.128	0.256	0.292	1.080	1.468	0.156
36.6	0.024	0.258	0.180	0.128	0.156	0.192	0.880	1.268	0.156
36.7	-0.076	0.058	0.280	0.228	0.256	0.192	0.980	1.268	0.056
36.8	0.024	0.058	0.280	0.128	0.256	0.292	0.980	1.368	0.056
36.9	0.124	0.258	0.180	0.128	0.156	0.192	0.980	1.268	0.056
37.0	0.024	0.158	0.180	0.128	0.156	0.292	1.080	1.268	-0.044
37.1	0.024	0.158	0.280	0.128	0.056	0.092	0.980	1.368	0.056
37.2	0.024	0.158	0.280	0.128	0.156	0.292	0.880	1.168	0.056
37.3	0.024	0.058	0.280	0.128	0.256	0.292	1.080	1.268	-0.044
37.4	0.024	0.258	0.180	0.128	0.156	0.092	1.080	1.268	0.156
37.5	-0.076	0.058	0.280	0.128	0.156	0.192	0.980	1.268	0.056
37.6	0.024	0.058	0.280	0.228	0.056	0.192	0.980	1.168	0.056
37.7	0.024	0.158	0.280	0.128	0.156	0.192	0.980	1.168	0.056
37.8	0.124	0.258	0.180	0.128	0.156	0.192	0.980	1.068	0.056
37.9	0.024	0.058	0.280	0.128	0.156	0.192	0.980	1.168	0.056
38.0	0.024	0.158	0.180	0.028	0.056	0.192	0.980	1.168	0.156
38.1	0.024	0.158	0.280	0.128	0.156	0.192	0.880	0.968	0.156
38.2	0.024	0.158	0.280	0.228	0.256	0.292	1.080	1.168	0.056
38.3	0.124	0.058	0.280	0.228	0.156	0.092	0.980	1.168	0.156
38.4	0.024	0.058	0.180	0.128	0.056	0.192	0.980	1.168	0.056
38.5	0.024	0.058	0.180	0.128	0.056	-0.008	0.980	1.068	0.156
38.6	0.124	0.158	0.280	0.328	0.056	-0.008	0.980	1.068	0.256
38.7	0.124	0.258	0.180	0.228	0.156	0.092	0.780	0.968	0.156
38.8	0.024	0.058	0.180	0.128	0.156	0.192	0.980	1.068	0.056
38.9	0.124	0.158	0.280	0.228	0.056	0.092	0.980	1.068	0.256
39.0	0.124	0.158	0.280	0.228	0.156	0.092	0.780	0.968	0.256
39.1	-0.076	-0.042	0.080	0.128	0.056	0.192	0.880	0.968	0.156
39.2	0.124	0.058	0.180	0.228	-0.044	0.092	0.880	0.968	0.156
39.3	0.124	0.158	0.280	0.228	0.056	-0.008	1.080	1.168	0.256
39.4	0.124	0.158	0.180	0.128	0.156	0.192	0.880	0.968	0.156
39.5	0.124	0.058	0.080	0.228	0.156	0.192	0.880	0.968	0.156
39.6	0.124	0.158	0.180	0.228	0.156	-0.008	1.080	1.168	0.356
39.7	0.124	0.158	0.080	0.128	0.056	0.092	0.880	1.068	0.356
39.8	0.124	0.158	0.180	0.128	0.056	0.092	0.880	0.968	0.256
39.9	0.124	0.158	0.180	0.228	0.056	0.092	0.980	1.068	0.256
40.0	0.124	0.158	0.180	0.228	0.156	0.192	0.880	0.968	0.356
40.1	0.124	0.158	0.080	0.228	0.156	0.092	1.080	1.068	0.256
40.2	0.024	0.158	0.180	0.228	0.056	0.092	0.980	1.168	0.256
40.3	0.124	0.158	0.280	0.228	0.056	0.092	0.880	0.968	0.356
40.4	0.224	0.158	0.180	0.228	0.056	0.092	0.880	0.968	0.256
40.5	0.224	0.258	0.080	0.128	0.056	0.092	1.080	1.168	0.256
40.6	0.024	0.158	0.180	0.228	0.056	0.092	0.980	1.068	0.356
40.7	0.124	0.158	0.180	0.228	0.056	0.092	0.980	0.968	0.256
40.8	0.024	0.058	-0.020	0.028	0.056	0.192	0.980	1.068	0.356
40.9	0.124	0.158	0.180	0.128	-0.044	-0.008	0.980	1.068	0.156
41.0	0.124	0.158	0.180	0.228	-0.144	-0.008	0.980	1.068	0.256
41.1	0.124	0.158	0.080	0.128	0.056	0.192	0.980	1.068	0.256
41.2	0.024	0.158	0.180	0.128	-0.044	0.092	0.980	1.068	0.156
41.3	0.024	0.058	0.180	0.128	0.056	0.092	0.980	1.068	0.256
41.4	0.024	0.058	0.080	0.028	-0.044	0.092	0.980	0.968	0.256
41.5	0.124	0.058	0.080	0.128	0.056	0.192	1.080	1.068	0.156
41.6	0.024	0.158	0.080	0.128	0.056	0.092	0.980	1.068	0.156
41.7	-0.076	0.058	0.180	0.028	0.056	0.192	0.880	0.968	0.356
41.8	-0.076	-0.042	0.180	0.028	0.056	0.192	0.980	0.968	0.156
41.9	0.124	0.058	0.080	0.128	0.056	0.092	0.980	1.068	0.156
42.0	0.124	0.158	0.080	0.128	0.056	0.092	0.780	0.868	0.156
42.1	0.124	0.158	0.180	0.028	0.056	0.192	0.880	0.968	0.256
42.2	-0.076	0.058	0.080	0.028	0.156	0.192	0.980	1.068	0.156
42.3	0.124	0.158	0.080	0.028	0.156	0.192	0.980	1.068	0.256
42.4	0.124	0.158	0.180	0.028	0.056	0.192	0.880	0.968	0.156
42.5	0.024	0.058	0.080	0.028	0.156	0.192	0.880	0.968	0.256
42.6	0.024	0.058	0.080	0.028	0.056	0.192	0.880	0.968	0.256
42.7	0.024	0.158	0.180	0.128	0.056	0.192	0.880	0.968	0.156
42.8	0.024	0.058	0.280	0.228	0.056	0.192	0.880	0.868	0.156
42.9	-0.076	-0.042	0.180	0.028	0.056	0.092	0.980	0.968	0.056
43.0	0.124	0.058	0.080	0.028	0.156	0.192	0.880	0.968	0.256
43.1	0.124	0.158	0.080	0.028	0.056	0.192	0.880	0.968	0.256
43.2	0.124	0.158	0.280	0.228	0.056	0.192	0.880	1.068	0.156
43.3	0.024	0.058	0.180	0.128	0.056	0.292	0.880	0.868	0.156
43.4	0.124	-0.042	0.180	0.028	-0.044	0.192	0.980	0.968	0.156
43.5	0.124	0.058	0.080	0.028	0.056	0.092	0.880	0.968	0.156
43.6	0.124	0.058	0.180	0.228	0.056	0.192	0.880	1.068	0.156
43.7	0.024	0.058	0.180	0.128	0.056	0.292	0.880	0.868	0.156
43.8	0.124	0.058	0.180	0.128	-0.044	0.192	0.880	0.868	0.156
43.9	0.124	-0.042	0.180	0.128	0.056	0.092	0.880	0.968	0.156
44.0	0.024	-0.042	-0.020	0.028	0.056	0.092	0.880	0.968	0.156
44.1	0.024	-0.042	0.080	0.128	0.156	0.292	0.780	0.768	0.156
44.2	0.124	0.058	0.180	0.128	0.056	0.192	0.880	0.868	0.156
44.3	0.124	0.058	0.180	0.228	-0.044	0.192	0.880	0.968	0.156
44.4	0.124	-0.042	0.080	0.128	0.056	0.192	0.880	0.968	0.156
44.5	0.224	-0.042	0.180	0.028	0.056	0.192	0.980	0.968	0.256
44.6	0.224	0.058	0.080	0.028	-0.044	0.092	0.880	0.868	0.256
44.7	0.224	0.058	0.080	0.128	0.056	0.192	0.880	0.968	0.256
44.8	0.124	0.058	0.080	0.128	0.056	0.192	0.880	0.968	0.156
44.9	0.024	-0.042	0.180	0.128	0.056	0.192	0.880	0.968	0.256
45.0	0.224	0.158	0.180	0.128	0.056	0.292	0.880	0.868	0.256
45.1	0.224	0.058	0.080	0.128	0.056	0.292	0.880	0.968	0.356
45.2	0.224	0.058	-0.020	-0.072	0.056	0.192	0.780	0.868	0.356
45.3	0.124	0.058	0.180	0.128	0.056	0.192	0.780	0.868	0.256
45.4	0.224	0.058	0.180	0.128	0.156	0.292	0.880	0.968	0.256
45.5	0.124	0.058	0.180	0.128	0.056	0.192	0.880	1.068	0.256
45.6	0.024	-0.142	0.080	0.028	-0.044	0.192	0.880	0.968	0.356
45.7	0.124	-0.042	0.080	0.128	-0.044	0.192	0.780	0.868	0.356
45.8	0.224	0.058	0.080	0.128	0.056	0.192	0.780	0.868	0.256
45.9	0.224	0.058	0.080	0.028	0.056	0.092	0.780	0.968	0.256
46.0	0.224	0.158	0.080	0.028	0.056	0.092	0.880	0.968	0.356
46.1	0.224	0.158	0.080	0.128	-0.044	0.192	0.880	0.968	0.356
46.2	0.024	0.058	0.080	0.128	-0.044	0.192	0.780	0.968	0.256
46.3	0.124	0.058	0.080	0.128	0.156	0.292	0.680	0.968	0.256
46.4	0.224	0.158	0.080	0.128	0.056	0.192	0.780	0.968	0.356
46.5	0.224	0.158	0.180	0.128	0.056	0.192	0.880	0.968	0.356
46.6	0.324	0.158	0.180	0.128	0.056	0.192	0.880	1.068	0.356
46.7	0.124	0.158	0.180	0.128	0.056	0.192	0.880	0.968	0.256
46.8	0.124	0.058	0.180	0.128	0.056	0.192	0.780	0.968	0.156
46.9	0.124	0.058	0.280	0.128	0.056	0.192	0.780	0.968	0.256
47.0	0.324	0.258	0.180	0.228	0.056	0.192	0.880	1.168	0.356
47.1	0.224	0.158	0.080	0.128	0.056	0.092	0.880	0.968	0.356
47.2	0.124	0.158	0.080	0.128	0.056	0.192	0.880	0.968	0.256
47.3	0.124	0.158	0.180	0.028	0.156	0.192	0.880	0.968	0.256
47.4	0.124	0.158	0.180	0.128	0.156	0.192	0.780	0.968	0.256
47.5	0.124	-0.042	0.280	0.228	0.056	0.192	0.780	0.968	0.356
47.6	0.224	0.158	0.180	0.128	0.056	0.292	0.880	0.968	0.256
47.7	0.224	0.158	0.080	0.128	0.156	0.292	0.880	0.968	0.356
47.8	0.324	0.158	0.180	0.128	0.156	0.292	0.880	1.068	0.256
47.9	0.124	0.058	0.180	0.228	0.156	0.192	0.780	0.968	0.256
48.0	0.124	0.158	0.180	0.228	0.156	0.292	0.780	0.968	0.356
48.1	0.124	0.158	0.080	0.128	0.256	0.292	0.880	1.068	0.356
48.2	0.224	0.058	0.180	0.128	0.256	0.292	0.780	0.968	0.356
48.3	0.224	0.158	0.080	0.128	0.056	0.292	0.880	0.968	0.356
48.4	0.224	0.158	0.180	0.228	0.056	0.192	0.880	0.968	0.356
48.5	0.124	0.158	0.080	0.128	0.156	0.192	0.880	0.968	0.256
48.6	0.224	0.158	0.080	0.128	0.256	0.392	0.680	0.968	0.256
48.7	0.124	-0.042	0.180	0.228	0.256	0.392	0.780	0.968	0.356
48.8	0.124	0.058	0.280	0.228	0.056	0.292	0.880	0.968	0.456
48.9	0.124	0.058	0.280	0.228	0.056	0.192	0.880	0.968	0.256
49.0	0.224	0.158	0.080	0.128	0.156	0.292	0.780	0.968	0.256
49.1	0.224	0.258	0.080	0.128	0.156	0.292	0.880	0.968	0.256
49.2	0.124	0.158	0.080	0.228	0.156	0.292	0.780	0.968	0.356
49.3	0.124	0.158	0.080	0.228	0.156	0.392	0.880	1.068	0.356
49.4	0.124	0.158	0.180	0.228	0.156	0.392	0.780	0.968	0.256
49.5	0.224	0.058	0.180	0.128	0.156	0.392	0.780	0.968	0.256
49.6	0.224	0.158	0.080	0.128	0.156	0.392	0.780	0.968	0.356
49.7	0.124	0.158	0.080	0.228	0.156	0.392	0.880	0.968	0.256
49.8	0.124	0.158	0.180	0.228	0.156	0.292	0.780	0.968	0.256
49.9	0.124	0.058	0.080	0.128	0.056	0.392	0.680	0.868	0.356
50.0	0.124	0.158	0.080	0.128	0.156	0.392	0.780	0.968	0.456
50.1	0.124	0.158	0.080	0.028	0.156	0.392	0.780	0.968	0.356
50.2	0.124	0.058	-0.020	0.128	0.056	0.292	0.780	1.068	0.356
50.3	-0.076	-0.042	-0.020	0.028	0.056	0.392	0.780	0.968	0.356
50.4	0.124	0.158	0.080	0.128	0.056	0.392	0.680	0.968	0.256
50.5	0.124	0.158	0.080	0.128	0.056	0.392	0.680	0.868	0.156
50.6	0.124	0.158	0.080	0.228	0.056	0.292	0.680	0.868	0.256
50.7	0.124	-0.042	-0.020	0.028	0.056	0.292	0.580	0.868	0.356
50.8	0.124	-0.042	-0.020	0.028	0.156	0.392	0.780	0.968	0.356
50.9	0.124	0.058	-0.020	0.028	0.056	0.392	0.780	0.968	0.256
51.0	0.024	0.058	0.080	0.028	0.056	0.292	0.680	1.068	0.256
51.1	0.124	0.158	0.080	0.128	0.056	0.292	0.680	0.968	0.356
51.2	0.124	0.058	0.080	0.128	0.056	0.292	0.780	0.968	0.256
51.3	0.124	-0.042	0.080	0.128	0.056	0.292	0.680	0.868	0.256
51.4	0.124	0.058	0.080	0.128	0.056	0.192	0.780	0.968	0.256
51.5	0.124	0.058	0.080	0.128	0.056	0.292	0.780	1.068	0.256
51.6	0.124	-0.042	-0.020	0.028	0.056	0.292	0.780	0.968	0.356
51.7	0.024	-0.142	-0.020	0.028	0.056	0.392	0.880	0.968	0.256
51.8	0.124	-0.042	0.080	0.028	0.156	0.392	0.680	0.868	0.256
51.9	0.124	0.058	0.180	0.028	0.156	0.292	0.680	0.968	0.256
52.0	0.124	-0.042	0.180	0.128	0.056	0.192	0.680	0.968	0.256
52.1	0.124	-0.042	0.180	0.028	-0.044	0.292	0.780	0.968	0.356
52.2	0.024	-0.042	0.080	0.028	0.056	0.392	0.780	0.968	0.256
52.3	0.024	-0.142	0.080	0.028	0.156	0.392	0.680	0.868	0.256
52.4	0.024	-0.042	0.080	0.028	0.056	0.292	0.780	0.968	0.256
52.5	0.024	-0.142	0.280	0.228	0.056	0.192	0.880	0.968	0.356
52.6	0.024	-0.142	0.180	0.128	0.156	0.292	0.780	0.968	0.356
52.7	0.124	0.058	0.180	0.128	0.156	0.292	0.780	0.968	0.356
52.8	0.124	0.058	0.080	0.128	0.056	0.192	0.680	0.968	0.256
52.9	0.124	-0.142	0.180	0.128	0.056	0.292	0.780	0.868	0.356
53.0	0.024	-0.142	0.080	-0.072	0.156	0.392	0.780	0.868	0.356
53.1	0.024	-0.142	0.080	0.028	0.156	0.392	0.880	1.068	0.256
53.2	0.024	-0.142	0.080	0.028	0.156	0.292	0.880	1.068	0.256
53.3	0.024	-0.042	0.180	0.128	0.056	0.192	0.780	0.968	0.256
53.4	0.124	-0.142	0.180	0.128	0.156	0.292	0.780	0.968	0.356
53.5	0.124	-0.142	0.180	0.128	0.256	0.392	0.780	0.968	0.456
53.6	0.124	-0.142	0.080	0.028	0.156	0.292	0.780	0.968	0.256
53.7	0.024	-0.042	0.080	0.128	0.056	0.292	0.880	0.968	0.256
53.8	0.024	-0.042	0.080	0.128	0.056	0.292	0.780	0.868	0.356
53.9	0.024	-0.042	0.280	0.228	0.156	0.292	0.780	0.968	0.356
54.0	0.124	-0.042	0.180	0.028	0.256	0.392	0.780	0.968	0.356
54.1	0.024	-0.242	0.180	0.028	0.156	0.292	0.680	0.868	0.356
54.2	0.024	-0.142	0.180	0.128	0.156	0.292	0.780	0.968	0.356
54.3	0.024	-0.142	0.080	0.128	0.156	0.292	0.780	0.968	0.256
54.4	0.124	-0.042	0.080	0.128	0.156	0.392	0.780	0.968	0.456
54.5	0.124	-0.042	-0.020	0.028	0.156	0.392	0.780	0.968	0.356
54.6	0.024	-0.142	0.080	0.028	0.156	0.292	0.880	0.968	0.356
54.7	0.024	-0.042	0.180	0.128	0.156	0.292	0.880	0.968	0.356
54.8	0.024	-0.142	0.180	0.128	0.256	0.292	0.880	0.968	0.356
54.9	0.024	-0.142	0.180	0.128	0.256	0.392	0.780	1.068	0.256
55.0	0.124	-0.142	0.180	0.128	0.056	0.292	0.780	1.068	0.256
55.1	0.124	-0.042	-0.020	0.028	0.056	0.292	0.880	1.068	0.356
55.2	0.124	-0.042	0.080	0.028	0.056	0.292	0.780	0.968	0.356
55.3	0.024	-0.042	0.080	0.028	0.156	0.192	0.780	0.868	0.356
55.4	0.024	-0.042	0.080	0.128	0.156	0.192	0.880	0.968	0.256
55.5	0.124	-0.042	0.080	0.128	0.156	0.292	0.880	1.068	0.356
55.6	0.124	-0.042	0.180	0.128	0.156	0.292	0.880	1.068	0.256
55.7	0.124	-0.042	0.080	0.028	0.056	0.292	0.780	0.968	0.256
55.8	0.024	-0.142	0.180	0.028	0.056	0.292	0.780	0.968	0.356
55.9	0.224	-0.042	0.180	0.128	0.156	0.292	0.780	0.868	0.356
56.0	0.124	-0.042	0.080	0.128	0.156	0.392	0.780	0.868	0.356
56.1	0.124	0.058	0.080	0.128	0.056	0.192	0.780	0.868	0.356
56.2	0.124	0.058	0.080	0.028	0.056	0.192	0.780	0.968	0.356
56.3	0.024	-0.142	-0.020	-0.072	0.056	0.192	0.780	0.968	0.256
56.4	0.124	-0.142	0.080	0.128	0.256	0.292	0.780	0.868	0.256
56.5	0.124	-0.142	0.180	0.128	0.156	0.392	0.680	0.768	0.256
56.6	0.224	0.058	0.080	0.128	0.156	0.392	0.780	0.868	0.256
56.7	0.224	0.058	0.080	0.128	0.156	0.292	0.880	0.968	0.356
56.8	0.124	-0.042	0.080	0.228	0.056	0.192	0.780	0.968	0.356
56.9	0.124	-0.042	0.080	0.128	0.156	0.192	0.780	0.968	0.456
57.0	0.224	-0.142	-0.020	0.028	0.156	0.192	0.680	0.868	0.256
57.1	0.224	-0.042	0.080	0.028	0.056	0.192	0.680	0.868	0.256
57.2	0.124	-0.042	0.080	0.128	0.156	0.392	0.780	0.968	0.256
57.3	0.124	-0.042	0.180	0.228	0.156	0.392	0.780	0.868	0.256
57.4	0.124	-0.042	0.080	0.128	0.156	0.192	0.780	0.868	0.256
57.5	0.224	-0.042	-0.020	0.128	0.156	0.192	0.680	0.868	0.356
57.6	0.224	0.058	-0.020	0.128	0.156	0.192	0.680	0.868	0.356
57.7	0.124	-0.042	-0.020	0.128	0.156	0.292	0.780	0.968	0.356
57.8	0.224	0.058	-0.020	0.128	0.156	0.292	0.680	0.868	0.256
57.9	0.124	-0.042	0.080	0.128	0.056	0.192	0.680	0.768	0.156
58.0	0.224	-0.042	-0.020	0.028	0.056	0.192	0.680	0.768	0.256
58.1	0.124	-0.142	-0.020	0.028	0.056	0.092	0.780	0.868	0.256
58.2	0.124	-0.042	0.080	0.228	0.156	0.292	0.780	0.868	0.256
58.3	0.224	0.058	-0.020	0.228	0.156	0.292	0.680	0.868	0.356
58.4	0.224	0.058	-0.020	0.128	0.156	0.292	0.680	0.868	0.356
58.5	0.324	-0.042	-0.020	0.028	0.156	0.292	0.680	0.868	0.256
58.6	0.224	-0.142	-0.020	0.028	0.156	0.192	0.780	0.868	0.156
58.7	0.224	-0.042	-0.020	0.028	0.156	0.192	0.880	0.968	0.256
58.8	0.324	0.058	-0.020	0.128	0.156	0.192	0.780	0.868	0.256
58.9	0.324	0.058	-0.020	0.128	0.056	0.192	0.780	0.868	0.256
59.0	0.324	0.058	-0.020	0.028	0.056	0.192	0.680	0.868	0.256
59.1	0.224	-0.042	-0.020	0.128	0.056	0.192	0.780	0.868	0.256
59.2	0.224	-0.042	-0.020	0.228	0.156	0.192	0.780	0.868	0.256
59.3	0.224	-0.042	-0.020	0.128	0.156	0.192	0.680	0.868	0.356
59.4	0.224	0.058	-0.020	0.128	0.156	0.192	0.680	0.868	0.356
59.5	0.324	0.058	-0.120	0.028	0.156	0.192	0.680	0.868	0.356
59.6	0.224	-0.042	-0.020	0.028	0.156	0.192	0.880	0.868	0.356
59.7	0.324	-0.042	-0.020	0.028	0.156	0.192	0.880	0.868	0.256
59.8	0.324	-0.042	-0.020	0.028	0.056	0.092	0.780	0.868	0.256
59.9	0.224	0.058	-0.120	0.028	0.056	0.092	0.780	0.868	0.256
60.0	0.224	0.058	-0.020	0.028	0.056	0.192	0.680	0.868	0.256
60.1	0.224	0.058	-0.020	0.028	0.156	0.292	0.780	0.868	0.356
60.2	0.224	-0.042	-0.020	0.028	0.156	0.292	0.780	0.868	0.356
60.3	0.324	0.058	-0.020	0.028	0.156	0.292	0.880	0.868	0.356
60.4	0.324	0.158	-0.020	0.028	0.056	0.192	0.880	0.968	0.256
60.5	0.324	0.158	-0.120	-0.072	0.156	0.192	0.780	0.968	0.256
60.6	0.324	0.058	-0.020	0.028	0.156	0.192	0.780	0.868	0.256
60.7	0.324	0.058	-0.020	0.028	0.156	0.192	0.780	0.868	0.256
60.8	0.224	-0.042	-0.120	0.028	0.056	0.192	0.780	0.868	0.356
60.9	0.224	-0.042	-0.020	0.128	0.056	0.192	0.780	0.768	0.356
61.0	0.224	0.058	-0.020	0.028	0.056	0.192	0.780	0.868	0.256
61.1	0.224	0.058	-0.020	0.028	0.156	0.292	0.880	0.868	0.256
61.2	0.424	0.158	-0.020	0.028	0.156	0.292	0.880	0.868	0.256
61.3	0.424	0.158	-0.020	0.028	0.156	0.292	0.880	0.868	0.256
61.4	0.424	0.258	-0.020	0.028	0.156	0.292	0.780	0.768	0.256
61.5	0.424	0.158	-0.020	0.028	-0.044	0.192	0.780	0.868	0.256
61.6	0.224	0.058	-0.020	0.128	0.056	0.192	0.780	0.868	0.356
61.7	0.324	0.058	-0.120	0.028	0.056	0.192	0.680	0.768	0.356
61.8	0.324	0.058	-0.020	0.128	0.156	0.292	0.780	0.768	0.356
61.9	0.324	0.058	-0.020	0.028	0.156	0.292	0.780	0.868	0.256
62.0	0.324	0.058	-0.020	0.028	0.056	0.192	0.780	0.868	0.256
62.1	0.224	0.058	-0.020	0.128	0.056	0.192	0.680	0.768	0.356
62.2	0.324	0.158	-0.020	0.128	0.056	0.192	0.780	0.868	0.356
62.3	0.324	0.158	-0.020	0.028	0.156	0.292	0.880	0.868	0.256
62.4	0.324	0.158	-0.020	0.128	0.156	0.292	0.780	0.768	0.156
62.5	0.224	-0.042	-0.020	0.028	0.056	0.192	0.780	0.868	0.156
62.6	0.224	0.058	-0.020	0.128	0.056	0.192	0.780	0.868	0.256
62.7	0.224	0.058	-0.020	0.128	0.056	0.192	0.780	0.868	0.356
62.8	0.324	0.058	-0.120	0.028	0.056	0.192	0.880	0.768	0.356
62.9	0.324	0.058	-0.020	0.028	0.156	0.292	0.880	0.868	0.356
63.0	0.324	0.158	-0.020	0.028	0.056	0.192	0.780	0.768	0.356
63.1	0.324	0.158	-0.120	0.028	0.156	0.292	0.780	0.868	0.356
63.2	0.324	0.158	-0.120	0.128	0.156	0.292	0.780	0.868	0.356
63.3	0.324	0.058	-0.120	0.128	0.056	0.292	0.880	0.868	0.256
63.4	0.324	0.058	-0.120	0.128	0.156	0.292	0.880	0.868	0.256
63.5	0.324	0.058	-0.020	0.128	0.056	0.192	0.780	0.668	0.256
63.6	0.224	-0.042	-0.020	0.128	0.056	0.192	0.780	0.668	0.256
63.7	0.324	0.058	-0.020	0.128	0.056	0.192	0.780	0.668	0.356
63.8	0.224	0.158	-0.020	0.128	0.056	0.192	0.880	0.768	0.356
63.9	0.324	0.158	-0.020	0.128	0.056	0.292	0.880	0.868	0.356
64.0	0.324	0.158	-0.020	0.128	-0.044	0.192	0.880	0.868	0.356
64.1	0.324	0.158	-0.120	0.028	-0.044	0.192	0.880	0.868	0.256
64.2	0.224	0.058	-0.020	0.228	0.056	0.292	0.780	0.768	0.256
64.3	0.224	0.058	-0.020	0.228	0.056	0.292	0.880	0.668	0.256
64.4	0.224	0.058	0.080	0.228	0.056	0.292	0.880	0.768	0.356
64.5	0.424	0.158	0.080	0.128	0.056	0.192	0.980	0.868	0.356
64.6	0.424	0.158	-0.020	0.228	-0.044	0.092	0.980	0.868	0.356
64.7	0.324	0.158	-0.020	0.228	-0.044	0.092	0.880	0.768	0.356
64.8	0.224	0.158	-0.020	0.128	0.056	0.192	0.980	0.868	0.256
64.9	0.224	0.158	0.080	0.228	0.056	0.192	0.880	0.768	0.156
65.0	0.324	0.158	0.080	0.228	0.056	0.292	0.880	0.768	0.256
65.1	0.224	-0.042	0.080	0.228	-0.044	0.192	0.880	0.768	0.256
65.2	0.224	0.058	0.180	0.228	-0.044	0.092	0.880	0.868	0.256
65.3	0.224	0.058	0.080	0.228	0.056	0.092	0.880	0.868	0.256
65.4	0.224	0.058	-0.020	0.128	0.056	0.092	0.980	0.868	0.256
65.5	0.324	0.158	-0.020	0.128	-0.044	0.092	0.980	0.868	0.256
65.6	0.324	0.258	0.080	0.128	-0.044	0.192	0.980	0.868	0.256
65.7	0.324	0.258	0.080	0.128	-0.044	0.192	0.980	0.868	0.256
65.8	0.224	0.158	0.080	0.128	-0.044	0.192	0.980	0.868	0.356
65.9	0.224	0.058	0.080	0.128	0.056	0.192	0.880	0.868	0.256
66.0	0.224	0.058	-0.020	0.128	0.056	0.092	0.880	0.768	0.156
66.1	0.324	0.058	0.080	0.228	0.056	0.092	0.880	0.768	0.256
66.2	0.324	0.058	0.080	0.128	0.056	0.092	0.880	0.868	0.256
66.3	0.324	0.158	0.080	0.128	-0.044	0.092	0.880	0.868	0.256
66.4	0.224	0.158	0.080	0.128	-0.044	0.092	0.980	0.868	0.356
66.5	0.224	0.158	0.180	0.128	-0.044	0.092	0.880	0.768	0.256
66.6	0.224	0.158	0.080	0.028	0.056	0.192	0.880	0.868	0.156
66.7	0.324	0.058	0.080	0.128	0.056	0.192	0.780	0.868	0.256
66.8	0.324	0.058	-0.020	0.128	0.056	0.192	0.880	0.868	0.256
66.9	0.324	0.158	0.080	0.228	-0.044	-0.008	0.880	0.968	0.256
67.0	0.324	0.158	0.180	0.128	0.056	0.092	0.880	0.868	0.156
67.1	0.324	0.158	0.180	0.128	0.056	0.092	0.780	0.768	0.256
67.2	0.324	0.158	0.080	0.028	0.056	0.092	0.780	0.768	0.256
67.3	0.324	0.158	0.080	0.028	0.156	0.192	0.880	0.868	0.256
67.4	0.324	0.058	0.080	0.028	-0.044	0.092	0.980	0.968	0.156
67.5	0.324	0.058	0.180	0.128	0.056	0.092	0.980	0.968	0.256
67.6	0.324	0.158	0.180	0.128	0.056	-0.008	0.780	0.868	0.156
67.7	0.324	0.058	0.080	0.128	0.056	0.092	0.780	0.868	0.256
67.8	0.324	0.058	-0.020	0.028	0.056	0.092	0.780	0.968	0.256
67.9	0.324	0.058	0.080	0.028	-0.044	0.092	0.780	0.968	0.256
68.0	0.324	0.058	0.080	0.028	-0.044	-0.008	0.880	0.968	0.356
68.1	0.324	0.058	0.180	0.028	-0.044	-0.008	0.880	0.968	0.256
68.2	0.324	0.058	0.180	0.128	0.056	0.192	0.680	0.768	0.356
68.3	0.324	0.058	0.180	0.128	0.056	0.192	0.680	0.768	0.256
68.4	0.324	0.058	0.080	0.028	0.056	0.192	0.680	0.868	0.256
68.5	0.324	0.058	-0.020	-0.072	0.056	0.192	0.780	0.968	0.256
68.6	0.324	0.058	-0.020	-0.072	0.056	-0.008	0.780	0.968	0.356
68.7	0.224	-0.042	-0.020	-0.072	0.056	0.092	0.780	0.968	0.256
68.8	0.324	0.058	0.180	0.028	-0.044	0.092	0.680	0.868	0.256
68.9	0.324	0.058	0.080	0.028	0.056	0.192	0.680	0.868	0.256
69.0	0.324	0.058	0.080	0.028	0.156	0.192	0.680	0.868	0.256
69.1	0.324	0.058	0.080	0.028	0.056	0.092	0.780	0.868	0.356
69.2	0.324	-0.042	0.080	0.028	0.056	0.092	0.780	0.868	0.356
69.3	0.224	-0.142	0.080	0.028	-0.044	0.192	0.680	0.868	0.256
69.4	0.224	-0.142	-0.020	0.028	-0.044	0.092	0.780	1.068	0.256
69.5	0.224	-0.042	0.080	0.028	-0.044	0.092	0.680	0.968	0.256
69.6	0.324	0.058	0.180	0.128	-0.044	0.092	0.780	0.968	0.256
69.7	0.324	0.058	0.080	0.028	0.056	0.192	0.780	0.868	0.256
69.8	0.324	0.058	0.080	0.028	-0.044	0.092	0.780	0.868	0.356
69.9	0.324	-0.042	0.080	0.028	0.056	0.192	0.780	0.868	0.256
