# Supplementary material for: Murine T-cell receptor OT-I exhibits imperfect discrimination between foreign and self-antigens
Source: EMBO J. 2025 Nov 26;45(2):394–416. doi: 10.1038/s44318-025-00644-5 (PMC12811252; doi:10.1038/s44318-025-00644-5)
Supplement: Supplementary file 3 — Source data Fig. 1 [file 44318_2025_644_MOESM3_ESM.zip › Figure 1/1c/Mapk3 10-06-21 (Equilibrium).csv]

TCR_conc[uM]	norm_RU_value
3.387998	2.022
5.081997	3.030
7.622995	4.420
11.434493	6.798
17.151739	9.992
25.727609	14.024
38.591413	20.790
57.887120	32.112
3.387998	2.108
