# Supplementary material for: Murine T-cell receptor OT-I exhibits imperfect discrimination between foreign and self-antigens
Source: EMBO J. 2025 Nov 26;45(2):394–416. doi: 10.1038/s44318-025-00644-5 (PMC12811252; doi:10.1038/s44318-025-00644-5)
Supplement: Supplementary file 3 — Source data Fig. 1 [file 44318_2025_644_MOESM3_ESM.zip › Figure 1/1c/Mapk3 10-06-21 (2nd Sensogram).csv]

time [s]	8	7	6	5	4	3	2	1	8
-30.0	0.222	0.030	-0.080	-0.002	0.192	0.024	-0.010	0.012	0.108
-29.9	0.122	0.130	0.020	-0.002	0.092	-0.076	0.090	0.112	0.108
-29.8	0.222	0.130	0.020	-0.002	0.092	-0.076	-0.010	0.012	0.108
-29.7	0.222	0.130	-0.180	-0.102	0.092	-0.076	-0.010	0.012	0.108
-29.6	0.122	0.130	-0.080	-0.102	0.092	-0.076	0.090	0.112	0.008
-29.5	0.222	0.030	-0.080	-0.002	0.092	-0.076	0.090	0.112	0.008
-29.4	0.222	0.130	-0.080	-0.102	0.192	-0.076	-0.010	0.012	0.008
-29.3	0.122	0.030	-0.080	-0.102	0.192	-0.076	0.090	0.112	0.108
-29.2	0.222	0.130	-0.080	-0.102	0.092	-0.076	0.090	0.112	0.008
-29.1	0.222	0.130	-0.180	-0.202	0.092	-0.076	-0.010	0.012	0.008
-29.0	0.222	0.130	-0.180	-0.102	0.092	0.024	0.090	0.112	0.008
-28.9	0.222	0.130	-0.180	-0.102	0.192	-0.076	-0.010	0.012	0.208
-28.8	0.322	0.130	-0.080	-0.002	0.092	-0.176	0.090	0.112	0.108
-28.7	0.322	0.130	-0.080	-0.102	0.092	-0.176	-0.010	0.012	0.008
-28.6	0.222	0.130	-0.080	-0.202	0.092	-0.076	0.090	0.012	0.008
-28.5	0.222	0.230	-0.080	-0.102	-0.008	-0.176	0.090	0.012	0.108
-28.4	0.222	0.130	0.020	-0.102	0.192	-0.176	-0.010	0.012	0.208
-28.3	0.222	0.030	-0.080	-0.202	0.192	-0.076	0.090	0.012	0.108
-28.2	0.222	0.030	-0.080	-0.102	0.092	-0.076	0.090	0.012	0.108
-28.1	0.222	0.130	-0.080	-0.102	-0.008	-0.176	0.090	0.012	0.108
-28.0	0.222	0.130	-0.180	-0.202	0.092	-0.176	0.090	0.112	0.108
-27.9	0.322	0.130	-0.080	-0.202	0.092	-0.176	0.090	-0.088	0.008
-27.8	0.222	0.230	-0.080	-0.202	0.192	-0.076	0.090	-0.088	0.008
-27.7	0.222	0.130	-0.080	-0.102	0.092	-0.176	-0.010	-0.088	0.208
-27.6	0.122	0.030	-0.080	-0.102	0.092	-0.176	-0.010	-0.088	0.208
-27.5	0.222	0.130	0.020	-0.102	0.092	-0.076	0.190	0.112	0.208
-27.4	0.222	0.130	-0.080	-0.202	0.092	-0.076	0.090	0.012	0.008
-27.3	0.122	0.130	-0.080	-0.102	-0.008	-0.176	0.090	-0.088	0.108
-27.2	0.122	0.030	-0.180	-0.202	0.192	-0.076	0.190	-0.088	0.108
-27.1	0.222	0.030	-0.180	-0.202	0.192	0.024	0.090	0.012	0.008
-27.0	0.222	0.130	-0.080	-0.202	0.192	-0.076	-0.010	-0.088	0.108
-26.9	0.222	0.130	0.020	-0.002	0.092	-0.076	0.090	-0.088	0.108
-26.8	0.122	0.030	-0.080	-0.202	0.092	-0.176	0.190	0.112	0.108
-26.7	0.122	0.030	-0.080	-0.202	0.092	-0.076	0.190	0.012	0.108
-26.6	0.122	0.030	-0.080	-0.202	0.092	-0.076	0.090	0.012	0.008
-26.5	0.222	0.130	-0.180	-0.202	0.192	-0.076	0.190	0.012	0.108
-26.4	0.122	0.030	-0.180	-0.202	0.092	0.024	0.090	0.012	0.008
-26.3	0.122	0.130	0.020	-0.102	0.092	-0.076	0.090	-0.088	0.008
-26.2	0.222	0.130	0.020	-0.102	0.192	-0.076	0.090	-0.088	0.008
-26.1	0.022	-0.070	0.020	-0.102	0.192	-0.076	-0.010	-0.088	0.108
-26.0	0.022	-0.070	-0.180	-0.202	0.192	0.024	0.090	0.012	0.108
-25.9	0.122	0.130	-0.080	-0.202	0.092	0.024	0.090	0.012	0.008
-25.8	0.122	0.030	-0.080	-0.102	0.192	0.024	0.090	0.012	0.008
-25.7	0.122	0.030	0.020	-0.102	0.192	0.024	-0.010	-0.088	-0.092
-25.6	0.122	0.130	-0.080	-0.102	0.092	-0.076	0.090	-0.088	0.008
-25.5	0.122	-0.070	0.020	-0.102	0.092	-0.076	0.090	-0.088	0.108
-25.4	0.122	0.030	-0.080	-0.102	0.192	0.024	-0.110	-0.188	0.008
-25.3	0.122	0.030	-0.080	-0.102	0.092	0.024	-0.110	-0.188	0.108
-25.2	0.122	0.130	-0.080	-0.202	0.092	0.024	-0.110	-0.188	0.008
-25.1	0.122	0.030	0.120	-0.102	0.192	0.024	0.090	0.012	-0.092
-25.0	0.122	0.130	-0.080	-0.102	0.192	-0.076	-0.010	-0.088	0.008
-24.9	0.022	0.030	-0.080	-0.102	0.092	-0.076	-0.110	-0.088	0.108
-24.8	0.122	0.030	-0.080	-0.102	0.092	0.024	-0.110	0.012	0.108
-24.7	0.122	0.030	-0.080	-0.202	0.192	0.024	-0.110	-0.188	0.108
-24.6	0.122	0.130	-0.180	-0.202	0.092	0.024	-0.010	-0.088	0.008
-24.5	0.122	0.130	-0.080	-0.102	0.092	0.024	-0.010	0.012	0.008
-24.4	0.222	0.130	0.020	-0.102	0.292	0.124	-0.110	-0.088	0.008
-24.3	0.122	0.130	-0.080	-0.102	0.092	0.024	-0.010	-0.088	0.008
-24.2	0.122	0.130	-0.080	-0.102	0.092	0.024	-0.010	-0.088	0.108
-24.1	0.022	0.030	-0.180	-0.102	0.192	0.024	-0.110	-0.088	0.108
-24.0	0.122	0.130	-0.080	-0.202	0.092	-0.076	-0.210	-0.188	0.108
-23.9	0.022	0.030	0.020	-0.002	0.192	0.024	-0.110	-0.088	0.008
-23.8	0.122	0.030	0.120	-0.002	0.092	0.024	-0.110	-0.088	0.008
-23.7	0.122	0.030	0.020	-0.102	0.092	0.024	-0.110	-0.088	0.108
-23.6	0.122	0.130	-0.080	-0.002	0.092	0.024	-0.110	-0.088	0.008
-23.5	0.022	0.030	-0.080	-0.102	0.192	0.024	-0.110	-0.088	0.008
-23.4	0.122	0.130	0.020	-0.102	0.192	0.024	-0.110	-0.088	0.008
-23.3	0.122	0.230	-0.080	-0.202	0.192	0.024	-0.110	-0.088	0.008
-23.2	0.122	0.130	0.020	-0.002	0.192	0.024	-0.110	-0.088	-0.092
-23.1	0.022	0.030	0.020	-0.002	0.092	-0.076	-0.010	0.012	0.008
-23.0	0.022	0.030	0.020	-0.002	0.092	-0.076	-0.010	-0.088	0.008
-22.9	0.122	0.230	-0.080	-0.102	0.092	-0.076	-0.010	-0.088	0.008
-22.8	0.122	0.130	0.020	-0.202	0.092	-0.076	-0.010	-0.088	-0.092
-22.7	0.122	0.130	0.020	-0.202	0.192	0.024	-0.010	-0.088	0.008
-22.6	0.122	0.130	0.020	-0.102	0.192	-0.076	-0.010	-0.088	0.008
-22.5	0.122	0.030	0.020	-0.102	0.092	-0.076	-0.010	-0.088	0.108
-22.4	-0.078	0.030	0.120	-0.102	0.092	-0.076	0.090	0.012	-0.092
-22.3	0.122	0.130	0.120	-0.002	0.092	-0.076	0.090	-0.088	0.008
-22.2	0.122	0.130	0.020	-0.002	0.092	-0.076	0.090	-0.088	0.008
-22.1	0.122	0.130	0.020	-0.002	-0.008	-0.076	0.090	-0.088	0.008
-22.0	0.022	0.130	0.120	-0.102	0.192	-0.076	-0.010	-0.088	0.108
-21.9	0.022	0.230	0.120	-0.102	0.192	-0.076	0.090	0.012	0.008
-21.8	0.022	0.130	0.020	-0.202	0.092	-0.076	0.090	0.012	0.008
-21.7	0.022	0.130	0.020	-0.202	0.092	-0.076	0.090	-0.188	0.008
-21.6	0.122	0.130	0.020	-0.002	0.092	-0.076	0.090	-0.088	0.108
-21.5	0.022	0.030	0.020	-0.002	0.092	-0.076	0.090	-0.088	0.108
-21.4	0.022	0.030	0.020	-0.002	0.092	-0.076	0.190	0.012	0.108
-21.3	0.022	0.230	0.120	-0.102	0.092	-0.076	0.190	0.012	0.108
-21.2	0.022	0.130	0.020	-0.202	0.192	-0.076	0.090	-0.088	0.208
-21.1	0.022	0.030	0.020	-0.202	0.092	0.024	0.090	-0.088	0.208
-21.0	0.022	0.030	0.020	-0.102	-0.008	-0.076	0.090	0.012	0.008
-20.9	0.022	0.030	0.120	-0.002	0.092	-0.076	0.290	0.112	0.208
-20.8	0.022	0.130	0.020	-0.102	0.192	0.024	0.290	0.012	0.208
-20.7	-0.078	0.030	0.020	-0.102	0.192	0.024	0.090	0.012	0.208
-20.6	0.122	0.030	0.020	-0.102	0.092	-0.076	0.190	0.012	0.308
-20.5	0.022	0.030	-0.080	-0.202	-0.008	0.024	0.190	0.012	0.208
-20.4	0.022	0.130	0.020	-0.202	0.092	-0.076	0.090	-0.088	0.308
-20.3	-0.078	0.030	0.020	-0.102	-0.008	-0.076	-0.010	-0.088	0.208
-20.2	0.022	0.030	-0.080	-0.102	0.092	0.024	0.090	-0.088	0.208
-20.1	0.022	0.030	-0.080	-0.202	0.192	0.024	0.090	-0.088	0.208
-20.0	0.122	0.230	0.020	-0.102	-0.008	-0.076	0.290	0.112	0.308
-19.9	-0.078	0.030	0.020	-0.102	-0.008	-0.076	0.190	-0.088	0.208
-19.8	0.022	0.030	-0.080	-0.202	-0.008	-0.076	0.090	-0.088	0.308
-19.7	0.022	0.130	0.120	-0.002	-0.108	-0.176	0.090	-0.088	0.208
-19.6	0.022	0.130	0.020	-0.002	-0.008	-0.176	0.090	-0.088	0.208
-19.5	0.022	0.030	-0.080	-0.202	-0.008	0.024	0.190	0.012	0.108
-19.4	0.022	0.030	-0.080	-0.202	-0.008	0.024	0.090	-0.088	0.208
-19.3	0.122	0.130	0.020	-0.102	-0.008	-0.176	0.090	0.012	0.208
-19.2	0.122	0.130	-0.080	-0.202	-0.008	-0.176	0.090	-0.088	0.108
-19.1	0.022	0.030	0.020	-0.102	-0.008	-0.176	0.090	-0.088	0.208
-19.0	0.022	0.030	-0.080	-0.202	-0.108	-0.276	0.090	-0.088	0.208
-18.9	0.022	0.030	-0.080	-0.202	-0.108	-0.076	0.090	-0.188	0.208
-18.8	0.222	0.230	0.020	-0.102	-0.108	-0.076	0.090	-0.088	0.108
-18.7	0.122	0.230	0.020	-0.102	-0.008	-0.076	-0.010	-0.088	0.108
-18.6	0.022	0.030	-0.080	-0.202	-0.008	-0.076	-0.010	-0.088	0.108
-18.5	0.022	0.030	-0.080	-0.102	-0.108	-0.276	0.090	0.012	0.208
-18.4	0.022	0.030	-0.080	-0.102	-0.008	-0.176	0.090	0.012	0.208
-18.3	0.122	0.030	-0.080	-0.102	-0.008	-0.176	-0.010	-0.188	0.208
-18.2	0.122	0.130	0.020	-0.202	-0.108	-0.176	-0.010	-0.188	0.108
-18.1	0.122	0.130	0.020	-0.202	-0.108	-0.176	-0.010	-0.188	0.108
-18.0	0.022	0.030	0.020	-0.102	-0.108	-0.176	-0.010	-0.188	0.108
-17.9	0.022	0.030	0.020	-0.102	-0.208	-0.176	0.090	-0.088	0.108
-17.8	0.022	0.030	0.120	-0.002	-0.208	-0.176	-0.110	-0.188	0.108
-17.7	0.122	0.030	0.020	-0.102	-0.108	-0.076	-0.110	-0.188	0.108
-17.6	0.122	0.030	-0.080	-0.102	-0.008	-0.176	-0.010	-0.088	0.208
-17.5	0.122	0.130	-0.080	-0.202	-0.108	-0.176	-0.010	-0.088	0.208
-17.4	0.022	0.130	-0.080	-0.202	-0.108	-0.176	-0.010	-0.188	0.208
-17.3	0.022	0.030	0.020	-0.202	-0.108	-0.176	-0.010	-0.188	0.208
-17.2	0.022	0.030	0.020	-0.102	-0.108	-0.176	-0.010	-0.088	0.208
-17.1	0.022	0.030	0.020	-0.102	-0.208	-0.176	-0.110	-0.088	0.208
-17.0	0.022	0.030	-0.080	-0.202	-0.208	-0.176	-0.210	-0.188	0.108
-16.9	0.022	0.030	0.020	-0.102	-0.108	-0.076	-0.210	-0.188	0.208
-16.8	0.022	0.030	0.020	-0.202	-0.108	-0.076	-0.010	-0.088	0.208
-16.7	0.022	0.130	-0.080	-0.202	-0.108	-0.076	-0.010	-0.088	0.208
-16.6	0.022	0.130	-0.080	-0.202	-0.108	-0.176	-0.010	-0.088	0.208
-16.5	0.022	0.130	0.020	-0.202	-0.108	-0.176	-0.010	-0.088	0.208
-16.4	0.022	0.130	0.020	-0.202	-0.108	-0.176	-0.010	-0.188	0.208
-16.3	0.022	0.030	0.020	-0.202	-0.108	-0.176	-0.110	-0.188	0.108
-16.2	0.022	0.030	0.020	-0.102	-0.208	-0.176	-0.210	-0.188	0.108
-16.1	0.022	0.030	0.020	-0.102	-0.108	-0.076	-0.210	-0.188	0.208
-16.0	0.022	-0.070	0.120	-0.002	-0.108	-0.076	-0.110	-0.188	0.208
-15.9	-0.078	0.030	0.120	-0.002	-0.108	-0.176	-0.010	-0.088	0.208
-15.8	-0.078	0.030	-0.080	-0.202	-0.108	-0.176	-0.010	-0.088	0.208
-15.7	-0.078	-0.070	-0.080	-0.202	-0.108	-0.176	-0.010	-0.188	0.308
-15.6	-0.078	-0.070	0.020	-0.202	-0.108	-0.176	-0.010	-0.188	0.308
-15.5	-0.078	-0.070	0.020	-0.202	-0.208	-0.176	-0.010	-0.188	0.208
-15.4	-0.078	-0.070	0.020	-0.102	-0.208	-0.176	-0.110	-0.188	0.208
-15.3	0.022	0.030	0.020	-0.102	-0.108	-0.076	-0.210	-0.188	0.208
-15.2	-0.178	-0.070	0.020	-0.102	-0.108	-0.076	-0.210	-0.188	0.308
-15.1	-0.178	0.030	0.020	-0.202	-0.108	-0.176	-0.010	-0.088	0.208
-15.0	-0.178	0.030	-0.180	-0.302	-0.108	-0.176	-0.010	-0.088	0.208
-14.9	-0.178	0.030	-0.080	-0.302	-0.108	-0.176	-0.010	-0.088	0.208
-14.8	-0.078	-0.070	-0.080	-0.302	-0.008	-0.076	-0.010	-0.188	0.108
-14.7	-0.078	-0.070	-0.080	-0.302	-0.108	-0.076	-0.010	-0.088	0.108
-14.6	-0.078	-0.070	0.020	-0.102	-0.008	0.024	-0.010	-0.088	0.108
-14.5	-0.178	-0.170	0.020	-0.102	-0.008	0.024	-0.110	-0.088	0.308
-14.4	-0.078	-0.070	-0.080	-0.202	-0.108	-0.176	-0.110	-0.088	0.308
-14.3	-0.078	-0.070	-0.080	-0.202	-0.108	-0.176	-0.110	-0.188	0.308
-14.2	-0.078	-0.070	-0.080	-0.302	-0.108	-0.176	-0.010	-0.088	0.208
-14.1	-0.078	-0.070	-0.080	-0.302	-0.108	-0.176	-0.010	-0.188	0.108
-14.0	-0.178	-0.170	-0.080	-0.302	-0.008	-0.176	-0.010	-0.188	0.108
-13.9	-0.178	-0.170	-0.080	-0.302	-0.108	-0.176	-0.010	-0.188	0.108
-13.8	-0.178	-0.170	-0.080	-0.202	-0.108	-0.176	-0.010	-0.188	0.108
-13.7	-0.178	-0.170	0.020	-0.102	-0.108	-0.176	-0.010	-0.188	0.108
-13.6	-0.178	-0.170	0.020	-0.102	-0.108	-0.176	-0.010	-0.188	0.108
-13.5	-0.178	-0.170	0.020	-0.102	-0.108	-0.076	0.090	-0.088	0.208
-13.4	-0.178	-0.170	-0.080	-0.202	-0.208	-0.276	-0.010	-0.088	0.208
-13.3	-0.078	-0.070	-0.080	-0.302	-0.208	-0.276	-0.110	-0.188	0.208
-13.2	-0.078	-0.170	-0.080	-0.302	-0.108	-0.176	-0.110	-0.188	0.308
-13.1	-0.078	-0.070	-0.080	-0.302	-0.008	-0.176	-0.010	-0.188	0.208
-13.0	0.022	-0.070	-0.080	-0.202	-0.108	-0.176	-0.010	-0.188	0.108
-12.9	-0.078	-0.170	-0.080	-0.202	-0.108	-0.176	-0.010	-0.188	0.108
-12.8	-0.178	-0.170	-0.080	-0.202	-0.108	-0.176	-0.010	-0.188	0.108
-12.7	-0.178	-0.170	-0.080	-0.202	-0.108	-0.176	-0.010	-0.188	0.108
-12.6	-0.178	-0.170	0.020	-0.202	-0.108	-0.176	-0.010	-0.088	0.108
-12.5	-0.178	-0.170	0.120	-0.102	-0.208	-0.276	0.090	-0.088	0.108
-12.4	-0.078	-0.070	-0.080	-0.202	-0.208	-0.276	0.090	-0.088	0.108
-12.3	-0.078	0.030	-0.080	-0.202	-0.108	-0.276	-0.010	-0.088	0.108
-12.2	-0.078	-0.070	-0.080	-0.302	-0.008	-0.176	-0.010	-0.088	0.108
-12.1	-0.078	-0.070	-0.080	-0.202	-0.008	-0.176	-0.010	-0.188	0.008
-12.0	-0.178	-0.170	-0.080	-0.202	-0.108	-0.176	-0.010	-0.188	0.108
-11.9	-0.178	-0.170	-0.080	-0.202	-0.108	-0.176	-0.010	-0.188	0.108
-11.8	-0.178	-0.170	-0.080	-0.202	-0.108	-0.176	-0.010	-0.188	0.108
-11.7	-0.078	-0.070	-0.080	-0.202	-0.108	-0.176	-0.010	-0.088	0.108
-11.6	-0.078	-0.070	-0.180	-0.202	-0.108	-0.176	-0.010	-0.088	0.008
-11.5	-0.078	-0.070	-0.080	-0.202	-0.108	-0.176	-0.010	-0.088	0.108
-11.4	-0.078	-0.070	-0.080	-0.202	-0.208	-0.376	-0.010	-0.088	0.108
-11.3	-0.078	-0.070	-0.080	-0.202	-0.208	-0.276	-0.010	-0.088	0.108
-11.2	0.022	-0.070	-0.080	-0.102	-0.108	-0.276	-0.010	-0.188	0.008
-11.1	0.022	-0.070	-0.080	-0.102	-0.208	-0.276	-0.010	-0.188	-0.092
-11.0	0.122	0.030	-0.080	-0.102	-0.108	-0.176	-0.110	-0.188	-0.092
-10.9	0.022	-0.070	-0.080	-0.102	-0.108	-0.176	-0.110	-0.288	0.008
-10.8	-0.078	-0.070	-0.080	-0.102	-0.108	-0.176	-0.110	-0.288	0.008
-10.7	-0.078	-0.070	-0.080	-0.202	-0.108	-0.176	-0.010	-0.088	0.008
-10.6	-0.078	-0.070	-0.080	-0.202	-0.108	-0.176	-0.010	-0.088	0.008
-10.5	-0.078	-0.070	0.020	-0.002	-0.108	-0.176	-0.010	-0.088	0.008
-10.4	0.122	0.130	0.020	-0.002	-0.008	-0.076	-0.010	-0.088	0.108
-10.3	0.122	0.130	0.020	-0.002	-0.108	-0.176	-0.010	-0.088	0.008
-10.2	0.122	0.130	0.020	-0.002	-0.108	-0.176	-0.010	-0.188	0.008
-10.1	0.022	0.030	-0.080	-0.102	-0.108	-0.176	-0.010	-0.188	0.008
-10.0	0.022	-0.070	-0.080	-0.102	-0.108	-0.176	-0.110	-0.188	0.008
-9.9	-0.078	-0.070	-0.080	-0.102	-0.108	-0.176	-0.110	-0.088	-0.092
-9.8	-0.078	-0.070	-0.080	-0.102	-0.108	0.024	-0.010	0.012	0.008
-9.7	-0.078	-0.070	-0.080	-0.102	-0.108	-0.076	-0.010	0.012	0.008
-9.6	0.022	0.130	-0.080	-0.102	-0.108	-0.076	-0.010	0.012	-0.092
-9.5	0.122	0.130	-0.080	-0.102	-0.108	-0.076	-0.010	0.012	-0.092
-9.4	0.122	0.130	0.020	-0.002	-0.008	-0.076	0.090	0.012	0.008
-9.3	0.022	0.030	0.120	0.098	-0.108	-0.176	-0.010	-0.088	0.008
-9.2	0.022	0.030	0.120	-0.002	-0.108	-0.176	-0.110	-0.188	0.008
-9.1	0.022	0.030	0.020	-0.102	-0.108	-0.176	-0.110	-0.188	0.008
-9.0	0.022	0.030	-0.080	-0.102	-0.108	-0.076	-0.110	-0.188	0.008
-8.9	0.022	0.030	-0.080	-0.102	-0.008	0.024	-0.010	0.012	0.008
-8.8	0.022	0.030	-0.080	-0.102	-0.008	0.024	-0.010	0.012	0.008
-8.7	0.122	0.030	-0.080	-0.102	-0.108	0.024	-0.010	0.012	0.008
-8.6	0.022	-0.070	-0.080	-0.002	-0.108	-0.076	0.090	0.012	-0.092
-8.5	0.022	0.030	0.020	0.098	-0.008	-0.076	-0.010	-0.088	-0.092
-8.4	0.022	0.030	0.020	0.098	-0.008	-0.076	-0.010	-0.088	0.008
-8.3	0.022	0.030	0.020	0.098	-0.008	0.024	-0.010	-0.088	0.008
-8.2	0.022	0.030	0.120	0.098	-0.108	-0.076	-0.010	0.012	0.008
-8.1	0.122	0.030	0.020	-0.002	-0.108	-0.076	-0.010	0.012	0.008
-8.0	0.022	0.030	0.020	-0.002	-0.108	-0.076	0.090	0.112	0.008
-7.9	-0.078	-0.070	0.020	-0.102	-0.108	-0.076	-0.010	0.112	-0.092
-7.8	-0.078	-0.070	-0.080	-0.102	-0.108	-0.076	-0.010	0.112	-0.092
-7.7	-0.078	-0.070	-0.080	-0.002	-0.008	0.024	-0.010	-0.088	-0.092
-7.6	-0.078	-0.070	0.020	0.098	-0.008	0.124	-0.010	-0.088	-0.092
-7.5	0.022	0.030	0.020	0.098	-0.008	0.124	0.090	0.012	0.008
-7.4	0.022	0.030	0.120	0.098	-0.008	0.124	0.090	0.012	0.008
-7.3	0.122	0.030	0.020	-0.002	-0.108	0.024	0.090	0.012	0.108
-7.2	0.122	0.030	0.020	-0.002	-0.008	-0.076	0.090	0.012	0.108
-7.1	0.022	0.030	0.020	-0.002	-0.008	-0.076	-0.010	0.012	0.008
-7.0	-0.078	0.030	0.020	-0.002	-0.008	-0.076	-0.110	0.012	0.008
-6.9	-0.078	0.030	0.020	-0.002	-0.008	0.024	-0.110	0.012	-0.092
-6.8	-0.078	-0.070	0.020	0.098	-0.008	0.024	-0.010	0.012	-0.092
-6.7	-0.078	-0.070	0.020	-0.002	0.092	0.124	-0.010	0.012	0.008
-6.6	-0.078	-0.070	0.120	0.098	0.092	0.124	0.090	0.112	0.008
-6.5	-0.078	0.030	0.120	0.098	0.092	0.124	0.090	0.112	0.008
-6.4	-0.078	0.030	0.020	-0.002	0.092	0.024	0.090	0.012	0.008
-6.3	0.022	0.030	0.020	-0.002	0.092	0.024	-0.010	-0.088	0.008
-6.2	0.022	0.030	0.020	-0.002	0.092	0.124	-0.010	-0.088	0.008
-6.1	0.022	0.030	0.020	0.098	0.192	0.124	0.090	0.112	0.008
-6.0	0.022	-0.070	0.020	0.098	0.092	0.024	-0.010	0.112	0.008
-5.9	0.022	-0.070	0.020	0.098	0.092	0.024	-0.010	0.112	0.008
-5.8	0.022	-0.070	0.020	-0.002	0.092	0.124	0.090	0.112	0.108
-5.7	0.022	0.030	0.120	-0.002	0.092	0.124	-0.010	0.012	0.008
-5.6	-0.078	-0.070	-0.080	-0.102	0.092	0.124	-0.010	0.012	0.008
-5.5	-0.078	-0.070	-0.080	-0.102	0.192	0.024	-0.010	0.012	0.108
-5.4	-0.078	-0.070	-0.080	-0.002	0.192	0.124	-0.010	0.112	0.108
-5.3	0.022	0.030	-0.080	-0.002	0.192	0.124	-0.010	0.112	0.108
-5.2	0.022	0.030	0.020	0.098	0.192	0.124	-0.010	0.012	0.008
-5.1	0.022	0.030	0.020	0.098	0.092	0.024	-0.010	0.012	0.108
-5.0	0.022	0.030	0.020	0.098	0.192	0.124	0.090	0.112	0.008
-4.9	0.022	0.130	0.020	-0.002	0.292	0.124	-0.010	0.012	0.008
-4.8	0.022	0.130	0.020	-0.002	0.292	0.124	-0.010	0.012	0.008
-4.7	0.122	0.130	0.020	-0.002	0.292	0.124	-0.010	0.012	0.108
-4.6	0.122	0.030	0.020	-0.002	0.192	0.124	0.090	0.012	0.108
-4.5	0.022	-0.070	0.020	-0.002	0.192	0.224	0.090	0.012	0.008
-4.4	0.022	-0.070	0.020	-0.002	0.192	0.224	-0.010	0.012	0.008
-4.3	-0.078	-0.070	0.020	-0.102	0.192	0.124	-0.010	0.012	0.008
-4.2	-0.078	-0.070	0.020	-0.102	0.192	0.124	-0.010	0.012	0.008
-4.1	-0.078	-0.070	-0.080	-0.102	0.192	0.124	0.090	0.112	0.008
-4.0	-0.078	-0.070	-0.180	-0.102	0.192	0.124	0.090	0.112	0.008
-3.9	-0.078	-0.070	-0.080	-0.102	0.192	0.124	0.090	0.012	0.008
-3.8	-0.078	-0.070	-0.080	-0.102	0.292	0.124	0.090	0.012	0.008
-3.7	-0.078	0.030	0.020	-0.002	0.292	0.124	0.090	0.012	0.108
-3.6	-0.078	0.030	0.020	-0.002	0.292	0.224	0.090	0.012	0.108
-3.5	0.022	-0.070	0.020	-0.102	0.192	0.124	-0.010	0.012	0.008
-3.4	-0.078	-0.170	0.020	-0.102	0.192	0.124	0.090	0.012	0.008
-3.3	-0.078	-0.170	-0.080	-0.102	0.092	0.124	0.090	0.012	0.008
-3.2	0.022	-0.070	-0.080	-0.102	0.092	0.024	0.190	0.112	0.008
-3.1	0.022	-0.070	-0.080	-0.102	0.092	0.024	0.190	0.112	0.008
-3.0	0.022	-0.070	-0.080	-0.102	0.192	0.124	0.090	0.012	-0.092
-2.9	-0.078	-0.170	0.020	-0.202	0.092	0.024	0.090	0.012	0.008
-2.8	-0.178	-0.170	0.020	-0.202	0.292	0.124	0.090	0.012	0.008
-2.7	-0.078	-0.070	-0.080	-0.202	0.192	0.124	0.090	0.012	0.008
-2.6	-0.078	-0.070	-0.180	-0.302	0.192	0.124	-0.010	0.012	0.008
-2.5	-0.078	-0.070	-0.180	-0.302	0.192	0.124	-0.010	0.012	0.108
-2.4	0.022	-0.070	-0.180	-0.302	0.292	0.224	-0.010	-0.088	0.108
-2.3	0.022	-0.070	-0.180	-0.402	0.092	0.224	-0.010	-0.088	0.008
-2.2	0.022	-0.070	-0.180	-0.402	0.192	0.224	-0.010	-0.088	0.008
-2.1	0.022	-0.070	-0.080	-0.302	0.092	0.124	-0.010	-0.088	0.008
-2.0	-0.178	-0.170	0.020	-0.202	0.092	0.124	0.190	0.012	0.008
-1.9	0.022	-0.070	0.020	-0.102	0.192	0.124	0.090	-0.188	0.008
-1.8	0.022	-0.070	0.020	-0.102	0.092	0.024	0.090	-0.188	0.008
-1.7	-0.078	-0.170	0.020	-0.102	0.092	0.024	0.090	-0.188	0.008
-1.6	-0.078	-0.070	-0.080	-0.202	0.092	0.024	0.090	-0.188	0.108
-1.5	0.022	0.030	0.120	-0.102	0.092	-0.076	0.090	-0.188	0.008
-1.4	0.022	0.030	0.120	-0.002	0.092	0.024	0.190	-0.088	0.108
-1.3	-0.078	-0.070	0.020	-0.202	-0.108	-0.076	0.190	-0.088	0.108
-1.2	-0.078	0.030	-0.080	-0.402	-0.108	-0.076	0.090	-0.088	0.108
-1.1	-0.178	0.030	0.020	-0.102	0.192	0.324	0.090	-0.088	0.108
-1.0	-0.078	-0.170	0.120	-0.002	0.092	0.124	0.190	-0.188	0.008
-0.9	-0.078	-0.070	-0.680	-1.002	0.192	0.124	0.290	0.012	0.108
-0.8	0.422	0.730	-3.080	-1.502	-0.408	-1.276	-1.110	-2.088	-2.192
-0.7	0.222	0.630	-3.280	-0.502	0.792	0.124	0.290	-1.088	-1.192
-0.6	0.122	0.230	-1.280	-0.502	0.592	0.024	0.190	0.112	-0.292
-0.5	-0.078	-0.170	-0.280	-0.202	0.492	0.124	0.290	0.112	-0.292
-0.4	-0.178	-0.170	0.120	-0.102	0.292	0.224	0.290	0.212	-0.092
-0.3	-0.378	-0.370	1.020	-7.402	0.692	0.824	1.190	1.812	0.108
-0.2	-14.278	-18.670	1.420	-95.402	-57.408	-74.476	-143.310	-43.588	-3.892
-0.1	-41.778	-60.470	-4.980	-140.002	-196.808	-284.676	-441.410	-486.788	-31.292
0.0	-36.178	-54.270	-66.180	-95.302	-180.108	-273.076	-389.610	-676.788	-43.092
0.1	-21.678	-33.070	-93.480	-58.302	-109.808	-168.376	-239.310	-454.588	-27.992
0.2	-13.578	-20.770	-61.980	-37.302	-69.008	-106.176	-152.610	-280.688	-15.992
0.3	-8.878	-13.070	-37.580	-23.202	-43.708	-68.076	-97.610	-181.188	-9.792
0.4	-5.378	-8.070	-23.780	-13.002	-25.908	-40.976	-58.310	-112.888	-5.892
0.5	-2.878	-4.370	-14.480	-6.002	-13.608	-21.876	-31.310	-63.988	-3.292
0.6	-1.278	-1.570	-7.880	-1.902	-5.508	-9.676	-13.810	-30.888	-1.192
0.7	-0.178	-0.170	-3.580	0.698	-0.508	-1.876	-2.110	-9.588	0.108
0.8	0.422	0.830	-0.680	2.698	2.992	3.224	5.190	4.112	0.708
0.9	0.822	1.430	1.120	3.698	5.192	6.924	10.390	13.012	0.808
1.0	1.122	2.030	2.120	4.798	6.892	9.424	13.790	19.112	1.408
1.1	1.422	2.430	2.720	5.298	8.092	11.124	16.490	23.512	1.608
1.2	1.622	2.530	3.520	5.898	8.892	12.124	18.090	26.812	1.708
1.3	2.022	2.830	3.920	6.198	9.392	13.224	19.490	29.112	2.008
1.4	1.922	2.830	4.020	6.498	9.692	13.724	20.490	30.612	2.208
1.5	1.822	2.830	4.420	6.398	9.992	14.324	20.790	31.612	2.208
1.6	1.822	2.830	4.920	6.698	10.292	14.424	21.290	32.412	2.208
1.7	1.922	2.930	4.920	6.798	10.292	14.524	21.590	32.412	2.108
1.8	1.822	2.930	5.020	6.798	10.292	14.524	21.490	32.512	2.108
1.9	1.922	3.030	4.920	6.898	10.392	14.624	21.590	32.712	2.208
2.0	1.922	3.130	5.020	7.198	10.492	14.424	21.490	32.712	2.108
2.1	2.122	3.230	5.020	7.098	10.392	14.324	21.490	32.812	2.208
2.2	2.122	3.230	4.920	6.998	10.392	14.424	21.590	32.712	2.208
2.3	2.022	3.130	4.920	6.998	10.292	14.424	21.590	32.712	2.308
2.4	2.022	3.130	4.920	6.998	10.392	14.424	21.590	32.712	2.308
2.5	1.922	3.130	4.720	6.898	10.292	14.324	21.490	32.812	2.208
2.6	1.922	3.030	4.720	6.798	10.192	14.324	21.490	32.812	2.208
2.7	1.922	3.130	4.720	6.798	10.392	14.524	21.490	32.912	2.208
2.8	1.922	3.130	4.620	6.798	10.192	14.324	21.490	32.712	2.208
2.9	1.922	3.130	4.520	6.798	10.192	14.424	21.290	32.712	2.108
3.0	2.022	3.230	4.520	6.798	10.092	14.424	21.390	32.812	2.108
3.1	2.022	3.230	4.620	6.798	10.192	14.424	21.190	32.612	2.108
3.2	1.922	3.230	4.520	6.798	10.092	14.324	21.290	32.712	2.108
3.3	2.022	3.130	4.420	6.798	9.992	14.324	21.190	32.612	2.108
3.4	2.022	3.230	4.420	6.698	10.092	14.224	21.090	32.412	2.108
3.5	1.922	3.230	4.420	6.698	10.092	14.224	20.990	32.412	2.008
3.6	1.922	3.230	4.420	6.698	10.092	14.224	20.890	32.312	2.008
3.7	2.022	3.230	4.420	6.698	10.092	14.224	20.990	32.412	2.108
3.8	2.222	3.330	4.520	6.798	10.092	14.224	20.990	32.412	2.108
3.9	2.022	3.230	4.520	6.798	9.892	14.024	20.890	32.312	2.108
4.0	2.022	3.130	4.520	6.698	10.092	14.224	20.790	32.112	2.208
4.1	2.022	3.130	4.520	6.698	9.992	14.124	20.890	32.312	2.208
4.2	1.922	3.130	4.420	6.698	10.092	14.024	20.790	32.212	2.208
4.3	2.022	3.230	4.520	6.698	10.092	14.224	20.990	32.412	2.208
4.4	1.922	3.030	4.420	6.698	9.992	14.024	20.790	32.212	2.108
4.5	2.022	3.130	4.420	6.698	10.092	14.124	20.890	32.212	2.108
4.6	2.022	3.130	4.320	6.698	9.992	14.124	20.890	32.312	2.208
4.7	2.022	3.130	4.420	6.698	10.092	14.124	20.890	32.212	2.108
4.8	1.922	3.030	4.420	6.798	9.992	14.124	20.790	32.012	2.108
4.9	2.022	3.030	4.420	6.698	9.992	14.124	20.790	32.112	2.208
5.0	2.022	3.030	4.420	6.798	9.992	14.024	20.790	32.112	2.108
5.1	1.922	3.030	4.420	6.698	9.992	14.124	20.890	32.212	2.108
5.2	2.022	3.030	4.520	6.698	9.992	14.124	20.790	32.012	2.108
5.3	2.122	3.030	4.420	6.798	9.992	14.024	20.890	32.112	2.008
5.4	2.022	3.030	4.420	6.598	9.992	14.124	20.790	32.012	2.108
5.5	2.122	3.030	4.420	6.698	9.992	14.224	20.890	32.112	2.008
5.6	2.022	3.030	4.520	6.698	9.992	14.024	20.790	31.912	2.108
5.7	1.922	2.930	4.320	6.598	9.892	14.024	20.790	32.012	2.008
5.8	2.122	3.030	4.420	6.598	9.892	14.124	20.690	32.012	2.108
5.9	2.022	3.030	4.320	6.598	9.992	14.024	20.790	31.912	2.008
6.0	1.922	2.930	4.420	6.598	9.992	14.124	20.790	31.912	2.008
6.1	2.122	3.030	4.420	6.598	9.892	14.124	20.790	32.012	2.008
6.2	2.022	3.030	4.320	6.498	9.992	14.124	20.790	31.912	1.908
6.3	1.922	2.930	4.420	6.598	9.992	14.124	20.690	31.812	2.008
6.4	1.922	2.830	4.420	6.598	9.992	14.124	20.790	31.812	2.008
6.5	2.022	2.930	4.320	6.598	9.892	14.124	20.790	31.912	2.008
6.6	2.022	3.030	4.320	6.498	9.992	14.124	20.690	31.812	1.808
6.7	2.022	3.030	4.320	6.498	9.992	14.124	20.790	31.912	2.008
6.8	1.922	2.930	4.320	6.498	9.992	14.124	20.790	31.912	2.008
6.9	1.922	2.930	4.320	6.498	9.992	14.224	20.790	31.812	2.008
7.0	1.822	2.830	4.420	6.498	9.892	14.124	20.890	31.912	2.008
7.1	1.922	2.930	4.320	6.498	9.892	14.124	20.890	31.812	1.908
7.2	2.022	2.930	4.320	6.598	9.992	14.124	20.790	31.912	1.908
7.3	2.022	2.830	4.220	6.498	9.992	14.224	20.690	31.812	2.008
7.4	1.822	2.830	4.320	6.498	9.892	14.124	20.790	31.812	1.908
7.5	1.922	2.930	4.320	6.498	9.892	14.024	20.790	31.812	1.908
7.6	2.022	2.930	4.320	6.498	9.992	14.124	20.890	31.912	1.908
7.7	2.022	2.930	4.220	6.498	9.892	14.024	20.790	31.812	2.108
7.8	1.922	2.930	4.320	6.398	9.892	14.124	20.790	31.812	2.008
7.9	1.922	3.030	4.320	6.498	9.892	14.024	20.790	31.812	1.908
8.0	1.822	2.930	4.220	6.398	9.892	14.024	20.890	31.912	2.008
8.1	1.822	2.930	4.220	6.398	9.892	13.924	20.990	31.912	2.008
8.2	1.822	2.830	4.220	6.498	9.892	14.024	20.890	31.812	2.008
8.3	1.922	2.930	4.220	6.398	9.792	13.924	20.790	31.712	2.008
8.4	1.822	2.830	4.320	6.498	9.892	13.924	20.790	31.812	2.108
8.5	1.822	2.930	4.320	6.498	9.892	14.024	20.890	31.812	2.008
8.6	1.822	2.930	4.320	6.498	9.792	13.924	20.890	31.812	2.008
8.7	1.822	2.930	4.320	6.498	9.892	14.024	20.990	31.812	2.108
8.8	1.922	3.030	4.320	6.698	9.892	14.024	20.890	31.812	2.108
8.9	1.922	3.030	4.420	6.598	9.892	14.024	20.890	31.812	2.108
9.0	1.922	3.030	4.320	6.498	9.892	13.924	20.790	31.712	2.108
9.1	1.922	3.030	4.220	6.398	9.792	13.824	20.690	31.712	2.108
9.2	1.722	3.030	4.120	6.498	9.792	13.924	20.690	31.512	2.208
9.3	1.922	2.930	4.420	6.598	9.792	14.224	20.890	31.812	2.208
9.4	2.122	2.930	3.720	6.098	9.592	13.824	20.690	31.512	2.008
9.5	2.122	3.030	3.020	6.198	9.392	13.524	20.590	31.212	1.408
9.6	2.022	3.030	1.920	5.898	9.592	13.524	20.390	30.712	0.908
9.7	2.922	3.230	0.520	6.198	7.992	11.824	19.690	29.512	-0.592
9.8	2.722	3.230	2.120	6.898	10.392	14.624	22.290	31.812	1.208
9.9	2.522	3.230	5.720	10.898	11.192	16.024	22.490	33.512	3.008
10.0	13.222	14.230	7.420	133.098	30.392	26.824	83.690	50.412	3.908
10.1	53.822	76.430	8.720	162.898	231.592	301.124	532.990	626.412	40.408
10.2	39.622	60.530	86.520	83.898	221.592	349.424	466.190	797.412	50.708
10.3	19.822	30.830	112.420	45.398	111.092	182.624	234.590	417.712	25.408
10.4	10.522	17.230	58.520	24.398	60.992	99.224	129.690	227.912	13.408
10.5	5.622	8.730	30.920	11.198	32.292	53.124	67.790	123.112	7.208
10.6	2.322	3.730	16.720	3.698	14.492	23.624	29.690	56.612	3.108
10.7	0.822	1.230	7.720	0.898	4.692	8.424	9.890	20.512	0.908
10.8	0.022	0.230	2.820	-0.102	1.192	1.924	1.990	5.312	0.208
10.9	0.222	0.130	0.620	-0.202	-0.008	-0.276	-0.610	-0.288	0.008
11.0	-0.178	-0.270	-0.280	-0.502	-0.508	-1.076	-1.210	-1.788	-0.092
11.1	-0.378	-0.470	-0.580	-0.502	-0.808	-1.176	-1.210	-1.988	-0.092
11.2	-0.178	-0.170	-0.780	-0.402	-0.408	-0.676	-1.110	-1.488	-0.192
11.3	-0.078	-0.170	-0.680	-0.402	-0.508	-0.776	-1.110	-1.188	-0.092
11.4	-0.078	-0.070	-0.680	-0.402	-0.608	-0.876	-0.910	-1.288	-0.192
11.5	-0.078	0.030	-0.680	-0.402	-0.608	-0.776	-0.810	-1.188	-0.392
11.6	-0.178	-0.170	-0.380	-0.302	-0.308	-0.576	-0.710	-1.188	-0.392
11.7	-0.178	-0.170	-0.480	-0.402	-0.308	-0.576	-0.710	-0.988	-0.292
11.8	-0.178	-0.170	-0.480	-0.402	-0.408	-0.576	-0.610	-0.888	-0.192
11.9	-0.178	-0.170	-0.480	-0.402	-0.408	-0.676	-0.610	-0.888	-0.292
12.0	-0.078	0.030	-0.480	-0.402	-0.308	-0.576	-0.610	-0.888	-0.292
12.1	0.122	0.030	-0.380	-0.302	-0.408	-0.676	-0.510	-0.788	-0.392
12.2	0.022	0.030	-0.180	-0.302	-0.208	-0.576	-0.510	-0.788	-0.392
12.3	0.122	0.130	-0.280	-0.302	-0.308	-0.676	-0.610	-0.788	-0.492
12.4	0.022	0.030	-0.280	-0.302	-0.308	-0.576	-0.510	-0.688	-0.292
12.5	0.122	0.130	-0.280	-0.302	-0.308	-0.576	-0.610	-0.788	-0.292
12.6	0.022	0.130	-0.180	-0.202	-0.408	-0.676	-0.510	-0.688	-0.292
12.7	0.022	0.130	-0.180	-0.202	-0.408	-0.576	-0.510	-0.588	-0.292
12.8	0.022	0.030	-0.080	-0.202	-0.308	-0.576	-0.510	-0.688	-0.292
12.9	0.022	0.030	-0.080	-0.202	-0.308	-0.576	-0.510	-0.588	-0.292
13.0	0.122	0.130	-0.080	-0.202	-0.308	-0.576	-0.410	-0.588	-0.192
13.1	0.022	0.130	-0.080	-0.202	-0.208	-0.476	-0.510	-0.588	-0.192
13.2	0.022	0.030	-0.080	-0.202	-0.308	-0.376	-0.510	-0.688	-0.092
13.3	0.022	0.130	0.020	-0.202	-0.208	-0.376	-0.610	-0.688	-0.192
13.4	0.022	0.130	-0.080	-0.302	-0.308	-0.476	-0.510	-0.688	-0.292
13.5	0.022	0.130	0.020	-0.302	-0.308	-0.476	-0.410	-0.588	-0.292
13.6	0.022	0.230	-0.080	-0.302	-0.208	-0.376	-0.410	-0.588	-0.192
13.7	-0.178	0.030	-0.080	-0.302	-0.308	-0.276	-0.510	-0.588	-0.192
13.8	0.022	0.130	-0.080	-0.302	-0.408	-0.476	-0.410	-0.488	-0.192
13.9	-0.078	0.030	0.020	-0.302	-0.208	-0.276	-0.310	-0.488	-0.192
14.0	0.022	0.030	0.020	-0.202	-0.208	-0.276	-0.310	-0.488	-0.292
14.1	0.022	0.130	0.020	-0.302	-0.208	-0.276	-0.410	-0.488	-0.292
14.2	-0.078	0.030	0.020	-0.202	-0.208	-0.276	-0.310	-0.388	-0.192
14.3	0.122	0.130	0.020	-0.302	-0.208	-0.276	-0.310	-0.488	-0.192
14.4	0.022	0.030	0.020	-0.202	-0.308	-0.376	-0.310	-0.388	-0.292
14.5	-0.078	0.130	0.020	-0.302	-0.108	-0.176	-0.310	-0.388	-0.292
14.6	0.122	0.130	-0.080	-0.302	-0.208	-0.276	-0.310	-0.488	-0.392
14.7	0.022	0.130	-0.080	-0.402	-0.208	-0.276	-0.210	-0.388	-0.192
14.8	0.122	0.130	-0.080	-0.302	-0.108	-0.276	-0.210	-0.288	-0.292
14.9	0.122	0.230	-0.080	-0.402	-0.308	-0.276	-0.310	-0.288	-0.292
15.0	0.222	0.230	-0.080	-0.302	-0.108	-0.276	-0.310	-0.388	-0.192
15.1	0.122	0.230	-0.080	-0.302	-0.208	-0.176	-0.310	-0.288	-0.192
15.2	0.222	0.330	-0.080	-0.402	-0.208	-0.276	-0.210	-0.388	-0.292
15.3	0.122	0.330	-0.080	-0.402	-0.208	-0.176	-0.310	-0.388	-0.292
15.4	0.122	0.130	-0.080	-0.402	-0.208	-0.276	-0.310	-0.288	-0.292
15.5	0.122	0.330	-0.280	-0.402	-0.108	-0.176	-0.210	-0.288	-0.192
15.6	0.122	0.330	-0.080	-0.302	-0.108	-0.276	-0.210	-0.388	-0.192
15.7	0.022	0.130	-0.180	-0.302	-0.208	-0.276	-0.110	-0.288	-0.192
15.8	0.022	0.230	-0.080	-0.302	-0.108	-0.176	-0.210	-0.288	-0.292
15.9	0.122	0.130	-0.180	-0.302	-0.108	-0.276	-0.210	-0.288	-0.292
16.0	0.022	0.130	-0.080	-0.202	-0.108	-0.276	-0.110	-0.288	-0.192
16.1	0.122	0.230	-0.180	-0.302	-0.108	-0.176	-0.210	-0.388	-0.392
16.2	0.122	0.230	-0.280	-0.402	-0.108	-0.276	-0.110	-0.288	-0.292
16.3	-0.078	0.130	-0.080	-0.202	-0.108	-0.176	-0.210	-0.288	-0.292
16.4	0.122	0.330	-0.180	-0.402	-0.008	-0.176	-0.310	-0.388	-0.292
16.5	0.022	0.130	-0.080	-0.402	-0.208	-0.276	-0.210	-0.288	-0.192
16.6	0.022	0.130	0.020	-0.202	-0.008	-0.176	-0.310	-0.388	-0.292
16.7	0.022	0.130	-0.080	-0.402	-0.208	-0.176	-0.210	-0.288	-0.192
16.8	0.022	0.230	-0.080	-0.302	-0.208	-0.276	-0.210	-0.388	-0.192
16.9	0.022	0.130	-0.080	-0.202	-0.108	-0.176	-0.310	-0.388	-0.292
17.0	0.122	0.130	0.020	-0.302	-0.208	-0.276	-0.310	-0.388	-0.192
17.1	0.022	0.030	-0.180	-0.402	-0.208	-0.176	-0.310	-0.488	-0.292
17.2	-0.078	0.030	0.020	-0.202	-0.208	-0.276	-0.210	-0.488	-0.292
17.3	0.022	0.030	0.020	-0.302	-0.308	-0.376	-0.210	-0.388	-0.292
17.4	0.022	-0.070	-0.080	-0.402	-0.208	-0.276	-0.410	-0.488	-0.192
17.5	0.022	0.030	0.020	-0.202	-0.208	-0.276	-0.210	-0.388	-0.192
17.6	0.022	-0.070	0.120	-0.302	-0.208	-0.276	-0.310	-0.388	-0.192
17.7	0.022	0.030	-0.080	-0.302	-0.208	-0.276	-0.210	-0.388	-0.292
17.8	0.022	0.030	0.120	-0.202	-0.208	-0.376	-0.110	-0.288	-0.192
17.9	-0.078	-0.070	0.020	-0.302	-0.208	-0.276	-0.210	-0.388	-0.292
18.0	0.022	0.130	0.120	-0.202	-0.108	-0.276	-0.210	-0.388	-0.192
18.1	0.022	0.030	0.120	-0.302	-0.208	-0.376	-0.310	-0.488	-0.292
18.2	0.022	0.130	0.120	-0.202	-0.208	-0.376	-0.210	-0.288	-0.392
18.3	0.122	0.130	0.120	-0.202	-0.208	-0.376	-0.310	-0.388	-0.192
18.4	-0.078	0.030	0.120	-0.302	-0.308	-0.376	-0.210	-0.288	-0.292
18.5	-0.078	0.030	0.120	-0.202	-0.208	-0.376	-0.110	-0.388	-0.092
18.6	0.022	0.030	0.120	-0.202	-0.208	-0.376	-0.210	-0.388	-0.292
18.7	0.022	0.030	0.120	-0.202	-0.208	-0.376	-0.310	-0.388	-0.092
18.8	-0.078	0.030	0.220	-0.002	-0.308	-0.376	-0.310	-0.388	-0.092
18.9	-0.078	-0.070	0.120	-0.202	-0.108	-0.376	-0.210	-0.288	-0.192
19.0	0.022	0.030	0.320	-0.102	-0.208	-0.376	-0.210	-0.288	-0.192
19.1	-0.178	0.030	0.120	-0.102	-0.208	-0.376	-0.310	-0.288	-0.192
19.2	-0.078	-0.070	0.120	-0.202	-0.108	-0.376	-0.410	-0.388	-0.092
19.3	-0.178	-0.170	0.220	-0.102	-0.208	-0.376	-0.310	-0.288	-0.192
19.4	-0.078	0.030	0.120	-0.102	-0.208	-0.376	-0.210	-0.188	-0.092
19.5	-0.178	-0.170	0.120	-0.102	-0.108	-0.376	-0.310	-0.388	-0.192
19.6	-0.178	-0.070	0.120	-0.102	-0.208	-0.376	-0.310	-0.288	-0.092
19.7	-0.278	-0.070	0.120	-0.102	-0.108	-0.376	-0.310	-0.288	0.008
19.8	-0.178	-0.170	0.120	-0.002	-0.108	-0.376	-0.110	-0.188	-0.092
19.9	-0.278	-0.070	0.120	-0.202	-0.108	-0.376	-0.210	-0.288	0.008
20.0	-0.278	-0.070	0.120	-0.202	-0.008	-0.376	-0.110	-0.188	0.008
20.1	-0.178	-0.070	0.020	-0.102	-0.208	-0.476	-0.210	-0.288	-0.092
20.2	-0.178	-0.070	0.120	-0.202	-0.108	-0.376	-0.210	-0.288	-0.092
20.3	-0.278	-0.070	0.120	-0.202	-0.108	-0.376	-0.210	-0.288	-0.092
20.4	-0.278	-0.170	0.020	-0.202	-0.208	-0.476	-0.110	-0.288	-0.092
20.5	-0.278	-0.170	0.020	-0.102	-0.208	-0.476	-0.110	-0.288	-0.092
20.6	-0.178	-0.070	0.120	-0.002	-0.108	-0.476	-0.210	-0.188	-0.092
20.7	-0.278	-0.170	0.020	-0.202	-0.108	-0.376	-0.210	-0.288	0.008
20.8	-0.278	-0.170	0.020	-0.102	-0.208	-0.576	-0.110	-0.288	-0.092
20.9	-0.278	-0.070	0.020	-0.002	-0.108	-0.376	-0.110	-0.188	-0.092
21.0	-0.078	0.030	0.020	-0.202	-0.208	-0.476	-0.110	-0.288	0.008
21.1	-0.278	-0.170	0.020	-0.202	-0.108	-0.576	-0.110	-0.388	0.008
21.2	-0.178	-0.170	-0.080	-0.102	-0.208	-0.476	-0.210	-0.288	-0.092
21.3	-0.178	-0.070	0.020	-0.102	-0.208	-0.476	-0.210	-0.288	-0.092
21.4	-0.278	-0.170	0.020	-0.102	-0.108	-0.476	-0.110	-0.288	0.008
21.5	-0.278	-0.270	0.120	-0.102	-0.108	-0.376	-0.210	-0.388	0.008
21.6	-0.278	-0.170	-0.080	-0.202	-0.208	-0.476	-0.110	-0.288	-0.092
21.7	-0.078	-0.070	0.020	-0.102	-0.108	-0.476	-0.110	-0.288	-0.092
21.8	-0.178	-0.170	0.020	-0.102	-0.108	-0.376	-0.210	-0.288	0.008
21.9	-0.278	-0.170	0.020	-0.102	-0.208	-0.476	-0.110	-0.288	0.008
22.0	-0.178	-0.170	-0.080	-0.202	-0.008	-0.476	-0.210	-0.388	0.008
22.1	-0.178	-0.170	0.020	-0.102	-0.108	-0.376	-0.210	-0.288	-0.092
22.2	-0.278	-0.170	-0.080	-0.102	-0.208	-0.476	-0.110	-0.188	0.008
22.3	-0.178	-0.170	0.020	-0.102	-0.108	-0.376	-0.210	-0.388	0.008
22.4	-0.278	-0.270	-0.080	-0.102	-0.008	-0.276	-0.210	-0.388	0.008
22.5	-0.178	-0.070	0.020	-0.002	-0.108	-0.476	-0.110	-0.288	-0.092
22.6	-0.078	-0.070	0.020	-0.102	-0.108	-0.476	-0.110	-0.188	-0.092
22.7	-0.278	-0.170	-0.080	-0.102	-0.008	-0.276	-0.210	-0.288	0.008
22.8	-0.278	-0.270	-0.080	-0.002	-0.108	-0.376	-0.110	-0.288	0.008
22.9	-0.078	-0.070	0.020	-0.102	-0.008	-0.376	-0.010	-0.188	-0.092
23.0	-0.178	-0.170	0.020	-0.102	-0.108	-0.376	-0.110	-0.288	0.008
23.1	-0.178	-0.070	0.020	-0.102	-0.108	-0.376	-0.110	-0.288	0.008
23.2	-0.078	-0.070	-0.080	-0.102	-0.108	-0.376	-0.110	-0.188	0.008
23.3	-0.178	-0.170	0.020	-0.002	-0.008	-0.276	-0.110	-0.188	0.008
23.4	-0.078	-0.070	0.020	-0.102	-0.008	-0.276	-0.110	-0.188	-0.092
23.5	-0.078	-0.070	0.120	-0.002	-0.108	-0.276	-0.110	-0.288	-0.092
23.6	-0.178	-0.070	0.020	-0.002	-0.008	-0.376	-0.110	-0.188	0.008
23.7	-0.178	-0.070	-0.080	-0.002	-0.008	-0.276	-0.210	-0.288	0.008
23.8	-0.078	-0.070	0.120	0.098	-0.108	-0.376	-0.110	-0.188	-0.092
23.9	-0.178	-0.170	0.120	-0.002	-0.008	-0.376	-0.110	-0.188	0.008
24.0	-0.178	-0.070	0.020	-0.102	0.092	-0.176	-0.010	-0.088	0.008
24.1	-0.078	0.030	0.020	-0.002	-0.008	-0.276	-0.210	-0.188	-0.192
24.2	-0.078	-0.070	0.120	0.098	-0.108	-0.376	-0.210	-0.288	-0.092
24.3	-0.178	-0.170	0.120	-0.002	-0.008	-0.276	-0.110	-0.188	0.008
24.4	-0.178	-0.170	0.120	-0.002	-0.108	-0.376	-0.010	-0.088	-0.092
24.5	0.022	0.030	0.120	-0.002	-0.108	-0.276	-0.210	-0.188	-0.092
24.6	-0.178	-0.070	0.120	-0.102	-0.108	-0.376	-0.210	-0.188	0.008
24.7	-0.078	-0.070	0.220	-0.002	-0.008	-0.276	-0.110	-0.088	0.008
24.8	-0.078	-0.070	0.120	-0.002	-0.108	-0.376	-0.010	-0.088	0.008
24.9	0.022	0.030	0.220	-0.002	-0.108	-0.376	-0.110	-0.188	-0.092
25.0	0.022	0.030	0.020	-0.202	-0.008	-0.176	-0.110	-0.188	0.008
25.1	-0.078	-0.070	0.020	-0.102	-0.008	-0.276	-0.110	-0.288	-0.092
25.2	-0.078	-0.070	0.120	-0.002	-0.108	-0.376	-0.010	-0.088	-0.092
25.3	-0.078	-0.070	0.220	-0.002	-0.008	-0.376	-0.110	-0.188	0.008
25.4	0.122	0.030	0.120	-0.102	0.092	-0.176	-0.110	-0.188	0.008
25.5	0.022	-0.070	0.120	-0.102	-0.008	-0.176	-0.210	-0.288	0.008
25.6	-0.078	0.030	0.120	-0.102	-0.108	-0.376	-0.210	-0.188	-0.092
25.7	-0.078	0.030	0.120	-0.102	-0.008	-0.376	-0.110	-0.088	0.008
25.8	0.022	0.030	0.120	-0.102	-0.008	-0.276	-0.110	-0.188	0.008
25.9	0.122	0.030	0.120	-0.102	-0.108	-0.376	-0.210	-0.288	-0.092
26.0	0.122	0.130	0.220	-0.002	-0.108	-0.376	-0.110	-0.288	0.008
26.1	0.022	0.030	0.120	-0.102	-0.008	-0.276	-0.110	-0.088	0.108
26.2	-0.078	0.030	0.120	-0.102	-0.108	-0.376	-0.210	-0.288	0.008
26.3	0.122	0.230	0.220	-0.002	-0.108	-0.376	-0.210	-0.288	-0.092
26.4	0.122	0.230	0.220	-0.002	-0.008	-0.276	-0.110	-0.288	0.108
26.5	0.022	0.030	0.220	-0.002	-0.008	-0.276	-0.210	-0.288	0.108
26.6	0.022	0.030	0.020	-0.202	-0.008	-0.276	-0.210	-0.188	0.008
26.7	0.022	0.130	0.020	-0.102	-0.108	-0.376	-0.110	-0.188	0.008
26.8	0.022	0.130	0.120	-0.102	0.092	-0.176	-0.110	-0.188	0.108
26.9	-0.078	0.030	0.120	-0.102	0.092	-0.176	-0.210	-0.288	0.008
27.0	-0.078	0.030	0.020	-0.102	-0.008	-0.276	-0.210	-0.288	0.008
27.1	0.022	0.030	0.020	-0.202	-0.108	-0.376	-0.210	-0.288	0.008
27.2	0.022	0.130	0.120	-0.102	-0.008	-0.276	-0.210	-0.288	0.108
27.3	-0.078	0.030	0.120	-0.102	0.092	-0.176	-0.210	-0.188	0.108
27.4	0.022	0.130	0.120	-0.102	-0.008	-0.276	-0.210	-0.288	0.008
27.5	0.022	0.030	0.120	-0.102	-0.008	-0.276	-0.210	-0.288	-0.092
27.6	-0.078	0.030	0.020	-0.102	-0.008	-0.176	-0.310	-0.388	0.008
27.7	-0.078	0.030	0.120	-0.102	0.092	-0.176	-0.210	-0.288	0.008
27.8	-0.078	0.030	0.120	-0.102	0.092	-0.176	-0.210	-0.188	0.108
27.9	0.022	0.130	0.220	-0.102	-0.008	-0.276	-0.310	-0.388	-0.092
28.0	0.022	0.030	0.220	-0.002	0.092	-0.176	-0.310	-0.388	0.008
28.1	-0.078	0.030	0.020	-0.102	-0.008	-0.076	-0.310	-0.388	0.008
28.2	-0.078	0.030	0.020	-0.202	0.092	-0.176	-0.310	-0.188	0.008
28.3	-0.078	0.030	0.220	-0.102	-0.008	-0.276	-0.310	-0.288	-0.092
28.4	0.022	0.130	0.220	-0.002	-0.008	-0.176	-0.310	-0.288	0.008
28.5	0.022	0.030	0.120	-0.002	-0.008	-0.176	-0.310	-0.388	0.008
28.6	-0.078	0.030	0.120	-0.002	0.092	-0.076	-0.310	-0.288	-0.092
28.7	-0.078	0.030	0.020	-0.102	-0.008	-0.176	-0.210	-0.288	0.008
28.8	0.122	0.130	0.120	-0.102	-0.008	-0.176	-0.310	-0.288	0.008
28.9	0.022	0.130	0.120	-0.102	-0.008	-0.176	-0.310	-0.288	0.008
29.0	0.022	0.130	0.120	-0.002	0.092	-0.176	-0.310	-0.288	-0.092
29.1	-0.078	0.030	0.120	-0.002	0.192	0.024	-0.410	-0.388	-0.092
29.2	0.022	0.030	0.120	-0.002	-0.008	-0.076	-0.410	-0.388	0.008
29.3	0.122	0.230	0.120	-0.102	-0.008	-0.076	-0.310	-0.288	0.008
29.4	0.022	0.130	0.120	-0.102	0.092	-0.076	-0.310	-0.288	-0.092
29.5	0.022	0.030	0.120	-0.102	-0.008	-0.176	-0.210	-0.288	-0.092
29.6	0.122	0.130	0.120	-0.002	-0.008	-0.076	-0.310	-0.388	0.008
29.7	0.222	0.230	0.120	-0.102	-0.008	-0.076	-0.310	-0.388	-0.092
29.8	0.022	0.130	0.120	-0.102	0.092	-0.076	-0.210	-0.188	-0.092
29.9	0.022	0.130	0.020	-0.102	-0.008	-0.176	-0.310	-0.188	-0.092
30.0	0.222	0.230	0.020	-0.002	-0.108	-0.176	-0.410	-0.288	-0.092
30.1	0.222	0.230	0.120	-0.002	-0.008	-0.076	-0.310	-0.388	-0.092
30.2	0.122	0.130	0.120	-0.102	0.092	-0.076	-0.310	-0.288	0.008
30.3	0.022	0.130	0.120	-0.002	-0.008	-0.076	-0.310	-0.288	-0.092
30.4	0.122	0.130	0.020	-0.102	-0.008	-0.076	-0.310	-0.288	-0.192
30.5	0.122	0.130	-0.080	-0.102	0.192	0.024	-0.210	-0.288	-0.092
30.6	0.222	0.230	0.120	-0.002	0.092	-0.076	-0.310	-0.388	0.008
30.7	0.222	0.130	0.120	-0.102	0.092	0.024	-0.310	-0.288	0.008
30.8	0.122	0.230	0.020	-0.102	-0.008	-0.076	-0.310	-0.388	-0.092
30.9	0.122	0.130	0.020	-0.102	0.092	-0.076	-0.210	-0.288	-0.192
31.0	0.322	0.230	-0.080	-0.102	-0.008	-0.076	-0.210	-0.288	-0.192
31.1	0.222	0.130	0.120	-0.002	-0.008	-0.076	-0.210	-0.188	0.008
31.2	0.222	0.130	0.020	-0.002	-0.008	-0.076	-0.310	-0.288	-0.092
31.3	0.122	0.230	0.020	-0.102	0.092	-0.076	-0.310	-0.388	-0.092
31.4	0.222	0.230	0.020	-0.102	0.092	-0.076	-0.310	-0.388	-0.092
31.5	0.122	0.030	-0.080	-0.202	-0.008	0.024	-0.110	-0.288	0.008
31.6	0.122	0.030	0.120	-0.002	-0.008	-0.076	-0.110	-0.188	0.108
31.7	0.022	0.130	0.020	-0.002	0.092	-0.076	-0.110	-0.188	0.008
31.8	0.222	0.230	0.020	-0.102	0.092	-0.076	-0.210	-0.288	-0.092
31.9	0.122	0.130	-0.080	-0.202	0.092	-0.076	-0.210	-0.388	-0.092
32.0	0.122	0.030	0.020	-0.102	0.092	0.024	-0.210	-0.288	0.008
32.1	0.122	0.130	0.120	-0.002	0.192	0.024	-0.110	-0.188	0.108
32.2	0.022	0.130	0.120	-0.002	0.092	0.024	-0.110	-0.188	0.108
32.3	0.122	0.130	0.020	-0.202	0.092	-0.076	-0.110	-0.288	-0.092
32.4	0.122	0.130	0.020	-0.202	0.092	-0.076	-0.110	-0.288	-0.092
32.5	0.122	0.030	-0.080	-0.102	0.092	0.024	-0.210	-0.188	-0.092
32.6	0.022	0.130	0.120	-0.002	0.092	-0.076	-0.110	-0.088	0.108
32.7	0.122	0.130	0.020	-0.102	0.092	0.024	-0.110	-0.188	0.108
32.8	0.122	0.130	0.020	-0.102	0.092	0.124	-0.110	-0.288	0.008
32.9	0.122	0.130	0.020	-0.102	0.092	0.024	-0.110	-0.288	0.008
33.0	0.122	0.230	0.020	-0.102	0.192	0.024	-0.110	-0.288	0.108
33.1	0.222	0.130	0.120	-0.002	0.192	0.024	-0.010	-0.088	0.008
33.2	0.022	0.030	0.020	-0.102	0.192	0.024	-0.010	-0.088	0.008
33.3	0.022	0.030	0.020	-0.102	0.092	0.124	-0.010	-0.088	0.008
33.4	0.022	0.030	0.020	-0.102	0.092	0.124	-0.110	-0.188	0.108
33.5	0.022	0.030	0.020	-0.102	0.092	0.024	-0.110	-0.188	0.108
33.6	0.122	0.130	0.120	-0.102	0.092	-0.076	-0.010	-0.088	0.008
33.7	0.122	0.130	0.120	-0.102	0.092	0.124	-0.010	-0.088	0.108
33.8	-0.078	-0.070	0.120	-0.102	0.092	0.124	-0.010	-0.088	0.108
33.9	0.022	0.030	0.020	-0.002	0.192	0.124	-0.010	-0.188	0.108
34.0	0.122	0.130	0.020	-0.002	0.092	0.024	-0.110	-0.188	0.008
34.1	0.122	0.130	0.020	-0.102	0.092	0.024	-0.010	-0.088	0.108
34.2	0.022	0.030	0.120	-0.102	0.092	0.124	-0.010	-0.088	0.008
34.3	-0.078	0.030	0.120	-0.102	0.192	0.124	-0.110	-0.088	0.108
34.4	-0.078	-0.070	-0.080	-0.202	0.192	0.124	-0.110	-0.088	0.108
34.5	-0.078	-0.070	0.020	-0.102	0.092	0.024	-0.010	-0.088	0.008
34.6	0.022	0.030	0.020	-0.102	0.092	0.124	-0.010	0.012	0.008
34.7	0.022	0.030	0.120	-0.002	0.092	0.124	-0.010	-0.088	0.108
34.8	-0.078	-0.070	0.120	-0.102	-0.008	-0.076	-0.110	-0.088	0.008
34.9	-0.178	-0.170	0.120	-0.202	0.092	0.024	-0.110	-0.088	0.008
35.0	-0.178	-0.170	0.120	-0.102	-0.008	0.124	-0.110	-0.088	0.008
35.1	-0.078	-0.070	0.020	-0.102	0.092	0.124	-0.010	-0.088	0.008
35.2	-0.078	-0.070	0.020	-0.102	0.092	0.124	-0.010	-0.088	0.108
35.3	-0.078	-0.070	0.120	-0.102	0.092	0.124	-0.010	0.012	0.008
35.4	-0.078	-0.070	0.020	-0.302	0.092	-0.076	-0.110	-0.088	0.008
35.5	-0.178	-0.070	0.120	-0.102	-0.008	0.024	-0.110	-0.088	0.008
35.6	-0.178	-0.270	0.120	-0.102	0.092	0.124	-0.110	-0.188	0.008
35.7	-0.178	-0.170	0.020	-0.102	0.092	0.124	-0.010	0.012	0.008
35.8	-0.078	-0.070	-0.080	-0.202	0.092	0.024	-0.010	0.012	0.008
35.9	0.022	-0.070	0.020	-0.102	0.092	0.024	-0.110	0.012	0.008
36.0	0.022	-0.070	0.020	-0.202	0.092	0.024	-0.210	-0.088	0.008
36.1	-0.078	-0.170	0.120	-0.102	0.092	0.024	-0.210	-0.188	0.008
36.2	-0.178	-0.170	-0.080	-0.202	0.092	0.124	-0.110	-0.188	0.008
36.3	-0.078	-0.170	-0.080	-0.102	-0.008	-0.076	-0.010	0.012	0.008
36.4	0.022	-0.070	0.020	-0.102	0.092	0.024	-0.010	0.012	-0.092
36.5	0.022	-0.070	0.020	-0.202	0.092	0.024	-0.110	-0.088	0.008
36.6	-0.078	-0.070	-0.080	-0.302	0.092	0.024	-0.010	-0.088	0.008
36.7	-0.078	-0.170	0.020	-0.202	-0.108	-0.176	-0.110	-0.188	0.008
36.8	-0.178	-0.170	0.020	-0.102	-0.108	-0.076	-0.110	-0.088	0.008
36.9	-0.078	-0.170	0.020	-0.102	0.092	0.024	-0.110	-0.088	-0.092
37.0	-0.078	-0.070	0.020	-0.102	0.092	0.024	-0.110	-0.088	0.008
37.1	-0.078	-0.070	-0.080	-0.302	-0.008	-0.076	-0.010	-0.088	0.008
37.2	-0.078	-0.170	0.020	-0.102	-0.008	-0.176	-0.010	-0.088	0.008
37.3	-0.078	-0.070	0.020	-0.102	-0.008	-0.076	-0.210	-0.288	0.008
37.4	-0.078	-0.070	0.020	-0.202	0.092	-0.076	-0.210	-0.188	0.008
37.5	-0.078	-0.070	-0.080	-0.202	0.092	0.024	-0.010	-0.088	0.008
37.6	-0.078	-0.070	-0.080	-0.202	-0.008	-0.076	-0.010	-0.088	-0.092
37.7	-0.178	-0.170	0.020	-0.102	-0.008	-0.076	-0.010	-0.188	-0.092
37.8	-0.078	-0.170	0.020	-0.102	0.092	0.024	-0.110	-0.288	-0.092
37.9	-0.078	-0.070	0.020	-0.202	0.092	-0.076	-0.110	-0.188	0.008
38.0	-0.078	-0.070	0.020	-0.202	0.092	-0.076	-0.110	-0.188	0.108
38.1	-0.078	0.030	-0.080	-0.202	-0.008	-0.076	-0.010	-0.088	0.008
38.2	-0.178	-0.070	-0.080	-0.102	-0.008	-0.076	-0.110	-0.288	0.008
38.3	-0.078	-0.070	0.020	-0.202	-0.108	-0.076	-0.010	-0.188	-0.092
38.4	-0.178	-0.170	0.020	-0.202	-0.008	-0.076	-0.010	-0.188	-0.092
38.5	-0.178	-0.170	0.020	-0.202	-0.008	-0.176	-0.110	-0.188	0.008
38.6	-0.078	0.030	0.020	-0.202	-0.008	-0.076	-0.210	-0.288	0.108
38.7	-0.078	-0.070	-0.080	-0.102	-0.108	-0.176	-0.010	-0.288	0.108
38.8	-0.078	-0.070	-0.080	-0.202	-0.008	-0.176	-0.010	-0.288	-0.092
38.9	-0.078	-0.070	0.020	-0.102	-0.008	-0.176	-0.010	-0.188	0.008
39.0	-0.078	0.030	0.020	-0.202	0.092	0.024	-0.010	-0.188	0.008
39.1	-0.078	0.030	0.020	-0.202	-0.008	-0.076	-0.210	-0.288	0.008
39.2	-0.178	-0.070	0.020	-0.202	-0.008	-0.076	-0.110	-0.288	0.008
39.3	-0.178	-0.070	-0.080	-0.202	-0.008	-0.076	-0.110	-0.288	0.008
39.4	-0.078	-0.070	0.020	-0.102	-0.008	-0.076	-0.110	-0.188	0.008
39.5	-0.078	-0.070	0.020	-0.102	-0.008	-0.176	-0.210	-0.388	-0.092
39.6	-0.078	0.030	0.120	-0.202	0.092	0.024	-0.110	-0.288	0.008
39.7	-0.178	-0.070	0.020	-0.202	-0.008	-0.076	-0.110	-0.288	0.008
39.8	-0.178	-0.070	-0.080	-0.202	-0.008	-0.076	-0.110	-0.288	0.008
39.9	-0.078	-0.070	-0.080	-0.202	-0.008	-0.076	-0.110	-0.288	0.108
40.0	-0.078	0.030	0.120	-0.102	0.092	-0.076	-0.110	-0.288	0.108
40.1	-0.078	0.030	0.120	-0.102	0.092	0.024	-0.210	-0.388	0.008
40.2	-0.178	0.030	-0.080	-0.202	-0.108	-0.176	-0.110	-0.388	-0.092
40.3	-0.078	0.030	-0.080	-0.202	-0.108	-0.176	-0.110	-0.288	-0.092
40.4	-0.078	0.030	0.020	-0.202	-0.008	-0.076	-0.110	-0.288	-0.092
40.5	-0.078	-0.070	0.020	-0.202	-0.008	-0.176	-0.110	-0.188	0.108
40.6	-0.078	0.030	0.020	-0.202	-0.008	-0.176	-0.210	-0.288	0.108
40.7	-0.178	-0.070	0.020	-0.202	-0.008	-0.176	-0.110	-0.288	0.008
40.8	-0.278	-0.070	0.020	-0.102	-0.108	-0.176	-0.110	-0.388	0.008
40.9	-0.078	0.030	0.020	-0.202	-0.108	-0.176	-0.210	-0.288	0.108
41.0	-0.078	0.030	0.020	-0.202	-0.008	-0.076	-0.210	-0.288	0.108
41.1	-0.078	0.030	-0.080	-0.302	-0.008	-0.176	-0.110	-0.188	0.108
41.2	-0.078	0.030	-0.080	-0.202	-0.008	-0.176	-0.110	-0.188	0.008
41.3	-0.078	0.030	0.020	-0.102	-0.108	-0.076	-0.010	-0.288	0.008
41.4	0.022	0.130	0.020	-0.102	-0.108	-0.176	-0.010	-0.288	0.108
41.5	-0.078	0.130	0.020	-0.202	-0.108	-0.176	-0.110	-0.388	0.108
41.6	-0.078	0.130	-0.080	-0.302	-0.108	-0.276	-0.210	-0.288	0.008
41.7	-0.078	0.030	-0.180	-0.302	-0.108	-0.276	-0.210	-0.288	0.008
41.8	-0.078	0.030	-0.080	-0.202	-0.008	-0.076	-0.110	-0.288	0.008
41.9	-0.178	0.030	0.020	-0.102	-0.008	-0.076	-0.110	-0.388	0.108
42.0	-0.078	0.130	0.020	-0.102	-0.008	-0.176	-0.010	-0.188	0.108
42.1	0.022	0.130	-0.080	-0.202	-0.008	-0.176	-0.010	-0.188	0.108
42.2	0.022	0.230	-0.180	-0.102	-0.108	-0.276	-0.010	-0.188	0.008
42.3	-0.078	0.130	-0.080	-0.202	-0.108	-0.176	-0.110	-0.288	0.008
42.4	-0.078	0.130	0.020	-0.102	-0.108	-0.176	-0.110	-0.288	0.208
42.5	-0.178	0.030	0.020	-0.102	-0.008	-0.076	-0.110	-0.288	0.208
42.6	-0.078	0.030	-0.080	-0.202	-0.008	-0.176	-0.110	-0.288	0.208
42.7	-0.078	0.030	-0.180	-0.102	0.092	-0.176	-0.110	-0.288	0.108
42.8	0.022	0.030	-0.180	-0.202	-0.008	-0.176	0.090	-0.188	0.008
42.9	0.022	0.130	-0.080	-0.202	-0.108	-0.176	-0.010	-0.288	0.208
43.0	0.022	0.130	-0.080	-0.202	-0.108	-0.176	-0.110	-0.288	0.208
43.1	-0.178	0.030	0.020	-0.002	-0.108	-0.176	-0.110	-0.288	0.208
43.2	-0.078	0.030	0.020	-0.002	-0.108	-0.176	-0.110	-0.288	0.108
43.3	-0.078	0.030	-0.180	-0.102	-0.108	-0.176	-0.010	-0.288	0.208
43.4	-0.078	-0.070	-0.180	-0.102	-0.008	-0.176	0.090	-0.188	0.108
43.5	-0.078	0.030	-0.180	-0.102	-0.008	-0.176	0.090	-0.088	0.208
43.6	-0.078	0.030	0.020	-0.002	-0.008	-0.176	-0.010	-0.188	0.208
43.7	-0.078	0.030	0.020	-0.002	-0.108	-0.076	-0.010	-0.288	0.208
43.8	-0.078	0.030	-0.080	-0.102	-0.008	-0.076	-0.010	-0.288	0.108
43.9	-0.078	0.030	-0.180	-0.102	0.092	0.024	-0.010	-0.288	0.108
44.0	-0.078	0.030	-0.180	-0.102	-0.008	-0.076	-0.010	-0.288	0.208
44.1	-0.078	0.030	-0.180	-0.102	-0.008	-0.076	0.090	-0.188	0.208
44.2	0.022	0.030	0.020	0.098	-0.008	-0.076	0.090	-0.188	0.108
44.3	0.022	0.030	0.020	0.098	-0.008	-0.076	-0.010	-0.188	0.108
44.4	0.022	0.030	0.020	-0.002	0.092	0.024	-0.010	-0.288	0.208
44.5	-0.078	0.130	-0.080	-0.002	-0.008	-0.076	-0.010	-0.288	0.208
44.6	-0.178	0.030	-0.180	-0.002	-0.008	-0.076	0.090	-0.188	0.208
44.7	0.022	0.030	-0.180	-0.002	-0.008	0.024	0.090	-0.188	0.208
44.8	0.022	0.030	-0.180	-0.002	-0.008	0.024	0.090	-0.188	0.208
44.9	0.022	0.030	0.020	0.098	-0.008	-0.076	0.090	-0.188	0.208
45.0	-0.178	0.030	0.020	-0.002	-0.008	-0.076	0.090	-0.188	0.208
45.1	-0.178	0.030	-0.080	-0.102	-0.008	-0.076	0.090	-0.188	0.108
45.2	0.022	0.130	-0.080	-0.002	-0.008	0.024	0.090	-0.288	0.108
45.3	0.022	0.130	-0.080	-0.002	0.092	0.024	0.090	-0.188	0.208
45.4	0.022	0.130	-0.080	0.098	-0.008	-0.076	0.090	-0.188	0.208
45.5	0.022	0.030	-0.180	-0.002	-0.008	-0.076	-0.010	-0.188	0.208
45.6	-0.178	-0.070	-0.080	-0.002	-0.008	-0.076	-0.010	-0.188	0.208
45.7	-0.178	0.030	-0.080	-0.002	-0.008	0.024	0.090	-0.088	0.108
45.8	-0.178	0.030	-0.080	-0.002	-0.108	-0.076	0.090	-0.088	0.108
45.9	-0.078	0.030	-0.080	-0.002	-0.008	-0.076	0.090	-0.088	0.108
46.0	-0.078	0.030	-0.080	0.098	-0.108	-0.076	0.090	-0.188	0.108
46.1	-0.078	0.030	-0.180	-0.002	-0.008	0.024	0.090	-0.088	0.208
46.2	-0.078	0.030	-0.180	0.098	-0.008	0.024	0.090	-0.088	0.208
46.3	-0.178	0.030	-0.080	0.098	-0.008	-0.076	0.090	-0.088	0.108
46.4	0.022	0.130	-0.080	-0.002	-0.008	-0.076	-0.010	-0.188	0.108
46.5	-0.078	0.030	-0.180	-0.102	-0.008	-0.076	-0.010	-0.188	0.108
46.6	-0.078	0.130	-0.080	-0.002	-0.008	0.024	0.090	-0.088	0.008
46.7	-0.078	0.130	-0.080	0.098	-0.108	-0.076	0.090	-0.088	0.108
46.8	-0.078	0.130	-0.080	0.098	-0.108	-0.076	-0.010	-0.188	0.108
46.9	0.022	0.030	-0.080	0.098	-0.008	-0.076	-0.010	-0.188	0.108
47.0	-0.178	-0.070	-0.180	-0.002	-0.008	-0.076	-0.010	-0.188	0.108
47.1	-0.078	0.030	-0.180	-0.102	-0.008	-0.076	-0.010	-0.088	0.108
47.2	-0.078	0.130	-0.180	-0.002	-0.108	-0.176	0.090	0.012	0.008
47.3	-0.078	0.130	-0.080	0.098	-0.008	-0.076	0.090	0.012	0.108
47.4	0.022	0.130	0.020	0.098	-0.008	-0.076	-0.010	-0.088	0.208
47.5	-0.078	0.030	0.020	0.098	-0.008	-0.076	-0.010	-0.188	0.208
47.6	-0.078	0.030	-0.180	-0.102	-0.008	-0.076	-0.010	-0.088	0.108
47.7	-0.078	0.030	-0.180	-0.002	-0.108	-0.076	-0.010	-0.088	0.108
47.8	0.022	0.130	-0.180	-0.002	-0.108	-0.176	-0.010	-0.088	0.008
47.9	0.022	0.030	-0.180	-0.002	-0.108	-0.176	0.090	0.012	0.108
48.0	0.022	0.130	-0.080	-0.002	-0.008	-0.076	-0.010	-0.088	0.108
48.1	-0.078	0.030	-0.080	-0.102	-0.008	-0.076	-0.010	0.012	0.108
48.2	-0.078	0.030	-0.180	-0.102	-0.008	-0.176	0.090	0.012	0.108
48.3	-0.178	-0.070	-0.180	-0.002	-0.008	-0.076	-0.010	-0.088	0.008
48.4	-0.078	0.030	-0.080	-0.002	-0.008	-0.176	-0.110	-0.188	0.108
48.5	0.022	0.030	0.020	0.098	-0.108	-0.176	-0.110	-0.188	0.108
48.6	0.022	0.130	-0.080	-0.002	-0.008	-0.076	-0.110	-0.088	0.108
48.7	0.022	0.130	-0.080	-0.102	-0.108	-0.076	-0.010	0.012	0.108
48.8	0.022	0.030	0.020	-0.002	-0.008	-0.076	0.090	0.012	0.008
48.9	-0.078	-0.070	0.020	-0.002	-0.008	-0.076	-0.010	-0.088	0.008
49.0	0.022	-0.070	0.020	-0.002	-0.008	-0.076	-0.110	-0.088	0.108
49.1	0.022	0.130	-0.080	-0.102	-0.008	-0.076	-0.110	-0.188	0.108
49.2	0.022	0.130	0.020	-0.102	-0.108	-0.276	-0.110	-0.088	0.108
49.3	0.122	0.130	0.020	-0.102	-0.008	-0.176	0.090	0.012	0.008
49.4	0.122	0.030	0.020	-0.102	-0.108	-0.076	-0.010	-0.088	0.008
49.5	0.022	-0.070	0.120	-0.002	-0.008	-0.076	-0.010	-0.088	-0.092
49.6	0.022	-0.070	0.120	-0.002	-0.008	-0.076	-0.010	-0.088	-0.092
49.7	0.122	0.130	0.120	-0.102	-0.008	-0.076	-0.010	0.012	0.108
49.8	0.122	0.130	0.120	-0.102	-0.108	-0.276	-0.010	0.012	0.108
49.9	0.022	0.130	0.020	-0.102	-0.108	-0.276	-0.010	-0.088	0.008
50.0	0.022	0.030	0.020	-0.002	-0.108	-0.176	-0.110	-0.188	-0.092
50.1	0.022	-0.070	0.120	-0.002	-0.108	-0.076	-0.110	-0.188	-0.092
50.2	0.022	0.030	0.120	-0.002	-0.108	-0.176	0.090	0.012	0.008
50.3	0.122	0.130	0.020	-0.102	-0.108	-0.176	0.090	0.012	0.008
50.4	0.222	0.130	0.120	-0.002	-0.108	-0.176	0.090	0.012	0.108
50.5	0.122	0.130	0.120	-0.102	-0.108	-0.276	-0.010	0.012	0.008
50.6	0.022	0.030	0.220	-0.002	0.092	-0.076	-0.010	-0.088	0.008
50.7	0.022	0.030	0.020	-0.102	0.092	-0.076	-0.010	-0.188	0.008
50.8	0.022	-0.070	0.020	-0.102	-0.008	-0.176	0.090	0.012	-0.092
50.9	0.022	-0.070	0.020	-0.102	-0.108	-0.176	0.090	0.012	-0.092
51.0	0.122	0.030	0.120	-0.002	-0.008	-0.176	0.090	0.012	-0.092
51.1	0.022	0.030	0.120	-0.002	-0.008	-0.176	0.090	-0.088	-0.092
51.2	0.022	0.030	0.220	0.098	-0.008	-0.176	-0.010	-0.088	0.008
51.3	0.022	0.030	0.120	-0.002	-0.008	-0.176	-0.010	0.012	0.008
51.4	0.022	0.030	0.120	-0.102	-0.008	-0.176	0.090	0.112	0.008
51.5	0.122	-0.070	0.120	-0.102	-0.008	-0.176	0.090	0.112	0.008
51.6	0.122	0.030	0.120	0.098	-0.108	-0.076	0.190	0.012	0.008
51.7	0.122	0.030	0.120	0.098	-0.008	-0.076	0.090	-0.088	-0.092
51.8	0.122	0.030	0.120	-0.002	-0.008	-0.176	0.090	0.012	-0.092
51.9	0.022	0.030	0.120	-0.002	-0.008	-0.176	-0.010	0.012	-0.092
52.0	0.022	0.130	0.120	-0.002	-0.008	-0.176	0.090	0.112	-0.192
52.1	0.022	0.030	0.120	0.098	-0.008	-0.176	0.190	0.112	-0.092
52.2	0.022	-0.070	0.220	0.098	0.092	-0.076	0.090	0.012	-0.092
52.3	0.022	-0.070	0.220	0.098	-0.008	-0.076	0.090	0.012	0.008
52.4	-0.078	-0.070	0.120	0.098	-0.008	-0.076	0.090	0.012	-0.092
52.5	-0.078	-0.070	0.120	0.098	-0.008	-0.076	-0.010	0.012	-0.092
52.6	-0.078	0.030	0.120	-0.002	0.092	-0.076	-0.010	0.012	-0.092
52.7	-0.078	0.030	0.220	0.098	0.092	-0.176	0.090	0.012	-0.092
52.8	0.022	-0.070	0.220	0.098	-0.008	-0.076	0.090	0.012	-0.092
52.9	0.022	-0.070	0.220	0.098	-0.008	-0.076	0.090	0.012	-0.092
53.0	-0.078	-0.070	0.220	0.098	0.092	0.024	0.090	-0.088	0.008
53.1	0.022	0.030	0.120	-0.002	0.192	0.024	0.090	0.012	0.008
53.2	-0.078	0.030	0.120	-0.002	0.092	-0.076	0.190	0.012	0.108
53.3	-0.078	0.030	0.120	0.098	0.092	-0.076	0.090	-0.088	0.008
53.4	-0.078	-0.070	0.220	0.198	-0.008	-0.076	-0.010	-0.088	-0.092
53.5	-0.078	-0.070	0.220	0.098	-0.008	-0.076	-0.010	-0.088	-0.092
53.6	-0.078	-0.070	0.320	0.098	0.092	-0.076	0.090	0.012	-0.092
53.7	-0.078	-0.070	0.120	-0.002	0.192	0.024	-0.010	-0.088	-0.092
53.8	-0.078	-0.070	0.120	0.098	0.192	0.024	0.090	-0.088	0.008
53.9	-0.078	-0.070	0.120	0.098	0.092	-0.076	0.090	-0.088	-0.092
54.0	-0.178	-0.070	0.120	0.098	0.092	-0.076	0.090	-0.088	-0.092
54.1	-0.178	-0.070	0.220	0.098	-0.008	-0.076	-0.010	0.012	-0.092
54.2	-0.178	-0.070	0.220	0.098	0.092	-0.076	0.090	0.112	0.008
54.3	-0.178	-0.070	0.220	-0.002	0.192	0.024	0.090	-0.088	0.008
54.4	-0.078	-0.070	0.120	-0.002	0.192	0.124	0.090	-0.088	0.008
54.5	-0.278	-0.170	0.120	0.098	0.092	0.024	0.090	-0.088	0.008
54.6	-0.278	-0.170	0.120	0.098	0.092	0.024	0.090	-0.088	0.008
54.7	-0.278	-0.170	0.320	0.198	0.092	-0.076	-0.010	-0.088	0.008
54.8	-0.178	-0.070	0.320	0.198	0.092	-0.076	-0.110	-0.088	0.108
54.9	-0.178	-0.070	0.220	0.098	0.092	-0.076	-0.010	-0.088	0.008
55.0	-0.278	-0.070	0.220	0.098	-0.008	-0.076	-0.010	-0.088	0.008
55.1	-0.178	-0.170	0.120	0.098	0.092	0.124	-0.010	-0.188	0.008
55.2	-0.178	-0.170	0.220	-0.002	-0.008	0.024	0.090	0.012	0.008
55.3	-0.278	-0.170	0.220	0.098	0.092	0.024	0.090	0.012	0.008
55.4	-0.278	-0.170	0.220	0.098	0.092	-0.076	0.090	-0.088	0.008
55.5	-0.178	-0.070	0.220	0.098	0.092	-0.076	-0.010	-0.088	0.108
55.6	-0.178	-0.170	0.020	-0.002	-0.008	-0.076	-0.010	-0.088	0.108
55.7	-0.178	-0.170	0.220	-0.002	-0.008	-0.076	-0.010	-0.188	0.008
55.8	-0.178	-0.170	0.220	-0.002	-0.108	-0.076	-0.010	-0.188	0.008
55.9	-0.278	-0.170	0.220	-0.002	-0.008	0.024	-0.010	-0.188	0.108
56.0	-0.278	-0.170	0.220	0.098	0.092	0.024	-0.110	-0.188	0.008
56.1	-0.378	-0.270	0.120	-0.002	0.092	0.124	-0.010	-0.088	0.008
56.2	-0.278	-0.170	0.020	-0.002	-0.008	-0.076	-0.010	-0.088	0.108
56.3	-0.278	-0.170	0.120	-0.002	-0.008	-0.076	-0.110	-0.188	0.108
56.4	-0.178	-0.170	0.220	-0.002	-0.108	-0.076	-0.010	-0.188	0.208
56.5	-0.178	-0.170	0.220	-0.002	-0.008	-0.076	-0.010	-0.188	0.108
56.6	-0.278	-0.170	0.120	-0.102	-0.108	-0.076	-0.110	-0.188	0.108
56.7	-0.278	-0.270	0.120	-0.002	-0.108	-0.076	-0.010	-0.188	0.008
56.8	-0.278	-0.270	0.120	-0.002	-0.008	-0.076	0.090	0.012	0.008
56.9	-0.278	-0.170	0.120	-0.102	-0.008	-0.076	-0.010	-0.088	0.108
57.0	-0.278	-0.170	0.120	-0.102	-0.208	-0.076	-0.010	-0.188	0.008
57.1	-0.278	-0.170	0.120	-0.202	-0.108	-0.076	-0.110	-0.188	0.008
57.2	-0.078	-0.070	0.120	-0.102	-0.108	-0.076	-0.010	-0.188	0.008
57.3	-0.178	-0.170	0.120	-0.102	-0.108	-0.076	-0.010	-0.188	0.108
57.4	-0.278	-0.270	0.120	-0.002	-0.108	-0.076	-0.110	-0.188	0.108
57.5	-0.278	-0.170	0.120	-0.002	-0.108	-0.176	-0.110	-0.188	0.108
57.6	-0.278	-0.170	0.120	-0.202	-0.208	-0.176	-0.110	-0.188	0.108
57.7	-0.278	-0.170	0.120	-0.202	-0.108	-0.076	-0.110	-0.188	0.008
57.8	-0.278	-0.170	0.120	-0.102	-0.108	-0.076	-0.010	-0.188	0.008
57.9	-0.378	-0.270	0.120	-0.102	-0.208	-0.176	-0.010	-0.188	0.008
58.0	-0.378	-0.270	0.120	-0.102	-0.208	-0.076	-0.010	-0.088	0.008
58.1	-0.278	-0.070	0.120	-0.102	-0.208	-0.076	-0.210	-0.188	0.008
58.2	-0.178	-0.070	0.120	-0.202	-0.208	-0.076	-0.210	-0.188	0.008
58.3	-0.178	-0.070	0.020	-0.202	-0.208	-0.076	-0.110	-0.188	0.008
58.4	-0.178	-0.070	0.120	-0.102	-0.208	-0.076	-0.010	-0.188	0.108
58.5	-0.278	-0.270	0.020	-0.102	-0.208	-0.076	-0.010	-0.188	0.108
58.6	-0.378	-0.170	0.120	-0.102	-0.108	-0.076	-0.110	-0.088	0.108
58.7	-0.378	-0.170	0.120	-0.202	-0.108	-0.076	-0.110	-0.088	0.108
58.8	-0.278	-0.070	0.120	-0.202	-0.308	-0.176	-0.110	-0.088	0.008
58.9	-0.178	-0.070	0.020	-0.202	-0.308	-0.176	-0.010	-0.188	0.008
59.0	-0.178	-0.070	-0.080	-0.202	-0.108	-0.076	-0.110	-0.288	0.008
59.1	-0.278	-0.070	0.120	-0.102	-0.108	-0.076	-0.110	-0.288	0.108
59.2	-0.278	-0.070	0.120	-0.102	-0.208	-0.176	-0.110	-0.288	0.108
59.3	-0.278	-0.070	0.120	-0.102	-0.308	-0.176	-0.010	-0.188	0.108
59.4	-0.278	-0.070	0.120	-0.202	-0.308	-0.176	-0.110	-0.188	0.108
59.5	-0.278	0.030	0.120	-0.102	-0.308	-0.176	-0.110	-0.088	0.108
59.6	-0.278	-0.070	0.020	-0.202	-0.308	-0.176	-0.110	-0.088	0.208
59.7	-0.178	-0.070	0.220	-0.102	-0.208	0.024	-0.010	-0.088	0.108
59.8	-0.178	0.030	0.220	-0.102	-0.208	0.024	-0.010	-0.188	0.008
59.9	-0.178	0.030	0.220	-0.102	-0.108	-0.076	-0.110	-0.288	0.008
40.0	0.124	0.158	0.180	0.228	0.156	0.192	0.880	0.968	0.356
40.1	0.124	0.158	0.080	0.228	0.156	0.092	1.080	1.068	0.256
40.2	0.024	0.158	0.180	0.228	0.056	0.092	0.980	1.168	0.256
40.3	0.124	0.158	0.280	0.228	0.056	0.092	0.880	0.968	0.356
40.4	0.224	0.158	0.180	0.228	0.056	0.092	0.880	0.968	0.256
40.5	0.224	0.258	0.080	0.128	0.056	0.092	1.080	1.168	0.256
40.6	0.024	0.158	0.180	0.228	0.056	0.092	0.980	1.068	0.356
40.7	0.124	0.158	0.180	0.228	0.056	0.092	0.980	0.968	0.256
40.8	0.024	0.058	-0.020	0.028	0.056	0.192	0.980	1.068	0.356
40.9	0.124	0.158	0.180	0.128	-0.044	-0.008	0.980	1.068	0.156
41.0	0.124	0.158	0.180	0.228	-0.144	-0.008	0.980	1.068	0.256
41.1	0.124	0.158	0.080	0.128	0.056	0.192	0.980	1.068	0.256
41.2	0.024	0.158	0.180	0.128	-0.044	0.092	0.980	1.068	0.156
41.3	0.024	0.058	0.180	0.128	0.056	0.092	0.980	1.068	0.256
41.4	0.024	0.058	0.080	0.028	-0.044	0.092	0.980	0.968	0.256
41.5	0.124	0.058	0.080	0.128	0.056	0.192	1.080	1.068	0.156
41.6	0.024	0.158	0.080	0.128	0.056	0.092	0.980	1.068	0.156
41.7	-0.076	0.058	0.180	0.028	0.056	0.192	0.880	0.968	0.356
41.8	-0.076	-0.042	0.180	0.028	0.056	0.192	0.980	0.968	0.156
41.9	0.124	0.058	0.080	0.128	0.056	0.092	0.980	1.068	0.156
42.0	0.124	0.158	0.080	0.128	0.056	0.092	0.780	0.868	0.156
42.1	0.124	0.158	0.180	0.028	0.056	0.192	0.880	0.968	0.256
42.2	-0.076	0.058	0.080	0.028	0.156	0.192	0.980	1.068	0.156
42.3	0.124	0.158	0.080	0.028	0.156	0.192	0.980	1.068	0.256
42.4	0.124	0.158	0.180	0.028	0.056	0.192	0.880	0.968	0.156
42.5	0.024	0.058	0.080	0.028	0.156	0.192	0.880	0.968	0.256
42.6	0.024	0.058	0.080	0.028	0.056	0.192	0.880	0.968	0.256
42.7	0.024	0.158	0.180	0.128	0.056	0.192	0.880	0.968	0.156
42.8	0.024	0.058	0.280	0.228	0.056	0.192	0.880	0.868	0.156
42.9	-0.076	-0.042	0.180	0.028	0.056	0.092	0.980	0.968	0.056
43.0	0.124	0.058	0.080	0.028	0.156	0.192	0.880	0.968	0.256
43.1	0.124	0.158	0.080	0.028	0.056	0.192	0.880	0.968	0.256
43.2	0.124	0.158	0.280	0.228	0.056	0.192	0.880	1.068	0.156
43.3	0.024	0.058	0.180	0.128	0.056	0.292	0.880	0.868	0.156
43.4	0.124	-0.042	0.180	0.028	-0.044	0.192	0.980	0.968	0.156
43.5	0.124	0.058	0.080	0.028	0.056	0.092	0.880	0.968	0.156
43.6	0.124	0.058	0.180	0.228	0.056	0.192	0.880	1.068	0.156
43.7	0.024	0.058	0.180	0.128	0.056	0.292	0.880	0.868	0.156
43.8	0.124	0.058	0.180	0.128	-0.044	0.192	0.880	0.868	0.156
43.9	0.124	-0.042	0.180	0.128	0.056	0.092	0.880	0.968	0.156
44.0	0.024	-0.042	-0.020	0.028	0.056	0.092	0.880	0.968	0.156
44.1	0.024	-0.042	0.080	0.128	0.156	0.292	0.780	0.768	0.156
44.2	0.124	0.058	0.180	0.128	0.056	0.192	0.880	0.868	0.156
44.3	0.124	0.058	0.180	0.228	-0.044	0.192	0.880	0.968	0.156
44.4	0.124	-0.042	0.080	0.128	0.056	0.192	0.880	0.968	0.156
44.5	0.224	-0.042	0.180	0.028	0.056	0.192	0.980	0.968	0.256
44.6	0.224	0.058	0.080	0.028	-0.044	0.092	0.880	0.868	0.256
44.7	0.224	0.058	0.080	0.128	0.056	0.192	0.880	0.968	0.256
44.8	0.124	0.058	0.080	0.128	0.056	0.192	0.880	0.968	0.156
44.9	0.024	-0.042	0.180	0.128	0.056	0.192	0.880	0.968	0.256
45.0	0.224	0.158	0.180	0.128	0.056	0.292	0.880	0.868	0.256
45.1	0.224	0.058	0.080	0.128	0.056	0.292	0.880	0.968	0.356
45.2	0.224	0.058	-0.020	-0.072	0.056	0.192	0.780	0.868	0.356
45.3	0.124	0.058	0.180	0.128	0.056	0.192	0.780	0.868	0.256
45.4	0.224	0.058	0.180	0.128	0.156	0.292	0.880	0.968	0.256
45.5	0.124	0.058	0.180	0.128	0.056	0.192	0.880	1.068	0.256
45.6	0.024	-0.142	0.080	0.028	-0.044	0.192	0.880	0.968	0.356
45.7	0.124	-0.042	0.080	0.128	-0.044	0.192	0.780	0.868	0.356
45.8	0.224	0.058	0.080	0.128	0.056	0.192	0.780	0.868	0.256
45.9	0.224	0.058	0.080	0.028	0.056	0.092	0.780	0.968	0.256
46.0	0.224	0.158	0.080	0.028	0.056	0.092	0.880	0.968	0.356
46.1	0.224	0.158	0.080	0.128	-0.044	0.192	0.880	0.968	0.356
46.2	0.024	0.058	0.080	0.128	-0.044	0.192	0.780	0.968	0.256
46.3	0.124	0.058	0.080	0.128	0.156	0.292	0.680	0.968	0.256
46.4	0.224	0.158	0.080	0.128	0.056	0.192	0.780	0.968	0.356
46.5	0.224	0.158	0.180	0.128	0.056	0.192	0.880	0.968	0.356
46.6	0.324	0.158	0.180	0.128	0.056	0.192	0.880	1.068	0.356
46.7	0.124	0.158	0.180	0.128	0.056	0.192	0.880	0.968	0.256
46.8	0.124	0.058	0.180	0.128	0.056	0.192	0.780	0.968	0.156
46.9	0.124	0.058	0.280	0.128	0.056	0.192	0.780	0.968	0.256
47.0	0.324	0.258	0.180	0.228	0.056	0.192	0.880	1.168	0.356
47.1	0.224	0.158	0.080	0.128	0.056	0.092	0.880	0.968	0.356
47.2	0.124	0.158	0.080	0.128	0.056	0.192	0.880	0.968	0.256
47.3	0.124	0.158	0.180	0.028	0.156	0.192	0.880	0.968	0.256
47.4	0.124	0.158	0.180	0.128	0.156	0.192	0.780	0.968	0.256
47.5	0.124	-0.042	0.280	0.228	0.056	0.192	0.780	0.968	0.356
47.6	0.224	0.158	0.180	0.128	0.056	0.292	0.880	0.968	0.256
47.7	0.224	0.158	0.080	0.128	0.156	0.292	0.880	0.968	0.356
47.8	0.324	0.158	0.180	0.128	0.156	0.292	0.880	1.068	0.256
47.9	0.124	0.058	0.180	0.228	0.156	0.192	0.780	0.968	0.256
48.0	0.124	0.158	0.180	0.228	0.156	0.292	0.780	0.968	0.356
48.1	0.124	0.158	0.080	0.128	0.256	0.292	0.880	1.068	0.356
48.2	0.224	0.058	0.180	0.128	0.256	0.292	0.780	0.968	0.356
48.3	0.224	0.158	0.080	0.128	0.056	0.292	0.880	0.968	0.356
48.4	0.224	0.158	0.180	0.228	0.056	0.192	0.880	0.968	0.356
48.5	0.124	0.158	0.080	0.128	0.156	0.192	0.880	0.968	0.256
48.6	0.224	0.158	0.080	0.128	0.256	0.392	0.680	0.968	0.256
48.7	0.124	-0.042	0.180	0.228	0.256	0.392	0.780	0.968	0.356
48.8	0.124	0.058	0.280	0.228	0.056	0.292	0.880	0.968	0.456
48.9	0.124	0.058	0.280	0.228	0.056	0.192	0.880	0.968	0.256
49.0	0.224	0.158	0.080	0.128	0.156	0.292	0.780	0.968	0.256
49.1	0.224	0.258	0.080	0.128	0.156	0.292	0.880	0.968	0.256
49.2	0.124	0.158	0.080	0.228	0.156	0.292	0.780	0.968	0.356
49.3	0.124	0.158	0.080	0.228	0.156	0.392	0.880	1.068	0.356
49.4	0.124	0.158	0.180	0.228	0.156	0.392	0.780	0.968	0.256
49.5	0.224	0.058	0.180	0.128	0.156	0.392	0.780	0.968	0.256
49.6	0.224	0.158	0.080	0.128	0.156	0.392	0.780	0.968	0.356
49.7	0.124	0.158	0.080	0.228	0.156	0.392	0.880	0.968	0.256
49.8	0.124	0.158	0.180	0.228	0.156	0.292	0.780	0.968	0.256
49.9	0.124	0.058	0.080	0.128	0.056	0.392	0.680	0.868	0.356
50.0	0.124	0.158	0.080	0.128	0.156	0.392	0.780	0.968	0.456
50.1	0.124	0.158	0.080	0.028	0.156	0.392	0.780	0.968	0.356
50.2	0.124	0.058	-0.020	0.128	0.056	0.292	0.780	1.068	0.356
50.3	-0.076	-0.042	-0.020	0.028	0.056	0.392	0.780	0.968	0.356
50.4	0.124	0.158	0.080	0.128	0.056	0.392	0.680	0.968	0.256
50.5	0.124	0.158	0.080	0.128	0.056	0.392	0.680	0.868	0.156
50.6	0.124	0.158	0.080	0.228	0.056	0.292	0.680	0.868	0.256
50.7	0.124	-0.042	-0.020	0.028	0.056	0.292	0.580	0.868	0.356
50.8	0.124	-0.042	-0.020	0.028	0.156	0.392	0.780	0.968	0.356
50.9	0.124	0.058	-0.020	0.028	0.056	0.392	0.780	0.968	0.256
51.0	0.024	0.058	0.080	0.028	0.056	0.292	0.680	1.068	0.256
51.1	0.124	0.158	0.080	0.128	0.056	0.292	0.680	0.968	0.356
51.2	0.124	0.058	0.080	0.128	0.056	0.292	0.780	0.968	0.256
51.3	0.124	-0.042	0.080	0.128	0.056	0.292	0.680	0.868	0.256
51.4	0.124	0.058	0.080	0.128	0.056	0.192	0.780	0.968	0.256
51.5	0.124	0.058	0.080	0.128	0.056	0.292	0.780	1.068	0.256
51.6	0.124	-0.042	-0.020	0.028	0.056	0.292	0.780	0.968	0.356
51.7	0.024	-0.142	-0.020	0.028	0.056	0.392	0.880	0.968	0.256
51.8	0.124	-0.042	0.080	0.028	0.156	0.392	0.680	0.868	0.256
51.9	0.124	0.058	0.180	0.028	0.156	0.292	0.680	0.968	0.256
52.0	0.124	-0.042	0.180	0.128	0.056	0.192	0.680	0.968	0.256
52.1	0.124	-0.042	0.180	0.028	-0.044	0.292	0.780	0.968	0.356
52.2	0.024	-0.042	0.080	0.028	0.056	0.392	0.780	0.968	0.256
52.3	0.024	-0.142	0.080	0.028	0.156	0.392	0.680	0.868	0.256
52.4	0.024	-0.042	0.080	0.028	0.056	0.292	0.780	0.968	0.256
52.5	0.024	-0.142	0.280	0.228	0.056	0.192	0.880	0.968	0.356
52.6	0.024	-0.142	0.180	0.128	0.156	0.292	0.780	0.968	0.356
52.7	0.124	0.058	0.180	0.128	0.156	0.292	0.780	0.968	0.356
52.8	0.124	0.058	0.080	0.128	0.056	0.192	0.680	0.968	0.256
52.9	0.124	-0.142	0.180	0.128	0.056	0.292	0.780	0.868	0.356
53.0	0.024	-0.142	0.080	-0.072	0.156	0.392	0.780	0.868	0.356
53.1	0.024	-0.142	0.080	0.028	0.156	0.392	0.880	1.068	0.256
53.2	0.024	-0.142	0.080	0.028	0.156	0.292	0.880	1.068	0.256
53.3	0.024	-0.042	0.180	0.128	0.056	0.192	0.780	0.968	0.256
53.4	0.124	-0.142	0.180	0.128	0.156	0.292	0.780	0.968	0.356
53.5	0.124	-0.142	0.180	0.128	0.256	0.392	0.780	0.968	0.456
53.6	0.124	-0.142	0.080	0.028	0.156	0.292	0.780	0.968	0.256
53.7	0.024	-0.042	0.080	0.128	0.056	0.292	0.880	0.968	0.256
53.8	0.024	-0.042	0.080	0.128	0.056	0.292	0.780	0.868	0.356
53.9	0.024	-0.042	0.280	0.228	0.156	0.292	0.780	0.968	0.356
54.0	0.124	-0.042	0.180	0.028	0.256	0.392	0.780	0.968	0.356
54.1	0.024	-0.242	0.180	0.028	0.156	0.292	0.680	0.868	0.356
54.2	0.024	-0.142	0.180	0.128	0.156	0.292	0.780	0.968	0.356
54.3	0.024	-0.142	0.080	0.128	0.156	0.292	0.780	0.968	0.256
54.4	0.124	-0.042	0.080	0.128	0.156	0.392	0.780	0.968	0.456
54.5	0.124	-0.042	-0.020	0.028	0.156	0.392	0.780	0.968	0.356
54.6	0.024	-0.142	0.080	0.028	0.156	0.292	0.880	0.968	0.356
54.7	0.024	-0.042	0.180	0.128	0.156	0.292	0.880	0.968	0.356
54.8	0.024	-0.142	0.180	0.128	0.256	0.292	0.880	0.968	0.356
54.9	0.024	-0.142	0.180	0.128	0.256	0.392	0.780	1.068	0.256
55.0	0.124	-0.142	0.180	0.128	0.056	0.292	0.780	1.068	0.256
55.1	0.124	-0.042	-0.020	0.028	0.056	0.292	0.880	1.068	0.356
55.2	0.124	-0.042	0.080	0.028	0.056	0.292	0.780	0.968	0.356
55.3	0.024	-0.042	0.080	0.028	0.156	0.192	0.780	0.868	0.356
55.4	0.024	-0.042	0.080	0.128	0.156	0.192	0.880	0.968	0.256
55.5	0.124	-0.042	0.080	0.128	0.156	0.292	0.880	1.068	0.356
55.6	0.124	-0.042	0.180	0.128	0.156	0.292	0.880	1.068	0.256
55.7	0.124	-0.042	0.080	0.028	0.056	0.292	0.780	0.968	0.256
55.8	0.024	-0.142	0.180	0.028	0.056	0.292	0.780	0.968	0.356
55.9	0.224	-0.042	0.180	0.128	0.156	0.292	0.780	0.868	0.356
56.0	0.124	-0.042	0.080	0.128	0.156	0.392	0.780	0.868	0.356
56.1	0.124	0.058	0.080	0.128	0.056	0.192	0.780	0.868	0.356
56.2	0.124	0.058	0.080	0.028	0.056	0.192	0.780	0.968	0.356
56.3	0.024	-0.142	-0.020	-0.072	0.056	0.192	0.780	0.968	0.256
56.4	0.124	-0.142	0.080	0.128	0.256	0.292	0.780	0.868	0.256
56.5	0.124	-0.142	0.180	0.128	0.156	0.392	0.680	0.768	0.256
56.6	0.224	0.058	0.080	0.128	0.156	0.392	0.780	0.868	0.256
56.7	0.224	0.058	0.080	0.128	0.156	0.292	0.880	0.968	0.356
56.8	0.124	-0.042	0.080	0.228	0.056	0.192	0.780	0.968	0.356
56.9	0.124	-0.042	0.080	0.128	0.156	0.192	0.780	0.968	0.456
57.0	0.224	-0.142	-0.020	0.028	0.156	0.192	0.680	0.868	0.256
57.1	0.224	-0.042	0.080	0.028	0.056	0.192	0.680	0.868	0.256
57.2	0.124	-0.042	0.080	0.128	0.156	0.392	0.780	0.968	0.256
57.3	0.124	-0.042	0.180	0.228	0.156	0.392	0.780	0.868	0.256
57.4	0.124	-0.042	0.080	0.128	0.156	0.192	0.780	0.868	0.256
57.5	0.224	-0.042	-0.020	0.128	0.156	0.192	0.680	0.868	0.356
57.6	0.224	0.058	-0.020	0.128	0.156	0.192	0.680	0.868	0.356
57.7	0.124	-0.042	-0.020	0.128	0.156	0.292	0.780	0.968	0.356
57.8	0.224	0.058	-0.020	0.128	0.156	0.292	0.680	0.868	0.256
57.9	0.124	-0.042	0.080	0.128	0.056	0.192	0.680	0.768	0.156
58.0	0.224	-0.042	-0.020	0.028	0.056	0.192	0.680	0.768	0.256
58.1	0.124	-0.142	-0.020	0.028	0.056	0.092	0.780	0.868	0.256
58.2	0.124	-0.042	0.080	0.228	0.156	0.292	0.780	0.868	0.256
58.3	0.224	0.058	-0.020	0.228	0.156	0.292	0.680	0.868	0.356
58.4	0.224	0.058	-0.020	0.128	0.156	0.292	0.680	0.868	0.356
58.5	0.324	-0.042	-0.020	0.028	0.156	0.292	0.680	0.868	0.256
58.6	0.224	-0.142	-0.020	0.028	0.156	0.192	0.780	0.868	0.156
58.7	0.224	-0.042	-0.020	0.028	0.156	0.192	0.880	0.968	0.256
58.8	0.324	0.058	-0.020	0.128	0.156	0.192	0.780	0.868	0.256
58.9	0.324	0.058	-0.020	0.128	0.056	0.192	0.780	0.868	0.256
59.0	0.324	0.058	-0.020	0.028	0.056	0.192	0.680	0.868	0.256
59.1	0.224	-0.042	-0.020	0.128	0.056	0.192	0.780	0.868	0.256
59.2	0.224	-0.042	-0.020	0.228	0.156	0.192	0.780	0.868	0.256
59.3	0.224	-0.042	-0.020	0.128	0.156	0.192	0.680	0.868	0.356
59.4	0.224	0.058	-0.020	0.128	0.156	0.192	0.680	0.868	0.356
59.5	0.324	0.058	-0.120	0.028	0.156	0.192	0.680	0.868	0.356
59.6	0.224	-0.042	-0.020	0.028	0.156	0.192	0.880	0.868	0.356
59.7	0.324	-0.042	-0.020	0.028	0.156	0.192	0.880	0.868	0.256
59.8	0.324	-0.042	-0.020	0.028	0.056	0.092	0.780	0.868	0.256
59.9	0.224	0.058	-0.120	0.028	0.056	0.092	0.780	0.868	0.256
60.0	0.224	0.058	-0.020	0.028	0.056	0.192	0.680	0.868	0.256
60.1	0.224	0.058	-0.020	0.028	0.156	0.292	0.780	0.868	0.356
60.2	0.224	-0.042	-0.020	0.028	0.156	0.292	0.780	0.868	0.356
60.3	0.324	0.058	-0.020	0.028	0.156	0.292	0.880	0.868	0.356
60.4	0.324	0.158	-0.020	0.028	0.056	0.192	0.880	0.968	0.256
60.5	0.324	0.158	-0.120	-0.072	0.156	0.192	0.780	0.968	0.256
60.6	0.324	0.058	-0.020	0.028	0.156	0.192	0.780	0.868	0.256
60.7	0.324	0.058	-0.020	0.028	0.156	0.192	0.780	0.868	0.256
60.8	0.224	-0.042	-0.120	0.028	0.056	0.192	0.780	0.868	0.356
60.9	0.224	-0.042	-0.020	0.128	0.056	0.192	0.780	0.768	0.356
61.0	0.224	0.058	-0.020	0.028	0.056	0.192	0.780	0.868	0.256
61.1	0.224	0.058	-0.020	0.028	0.156	0.292	0.880	0.868	0.256
61.2	0.424	0.158	-0.020	0.028	0.156	0.292	0.880	0.868	0.256
61.3	0.424	0.158	-0.020	0.028	0.156	0.292	0.880	0.868	0.256
61.4	0.424	0.258	-0.020	0.028	0.156	0.292	0.780	0.768	0.256
61.5	0.424	0.158	-0.020	0.028	-0.044	0.192	0.780	0.868	0.256
61.6	0.224	0.058	-0.020	0.128	0.056	0.192	0.780	0.868	0.356
61.7	0.324	0.058	-0.120	0.028	0.056	0.192	0.680	0.768	0.356
61.8	0.324	0.058	-0.020	0.128	0.156	0.292	0.780	0.768	0.356
61.9	0.324	0.058	-0.020	0.028	0.156	0.292	0.780	0.868	0.256
62.0	0.324	0.058	-0.020	0.028	0.056	0.192	0.780	0.868	0.256
62.1	0.224	0.058	-0.020	0.128	0.056	0.192	0.680	0.768	0.356
62.2	0.324	0.158	-0.020	0.128	0.056	0.192	0.780	0.868	0.356
62.3	0.324	0.158	-0.020	0.028	0.156	0.292	0.880	0.868	0.256
62.4	0.324	0.158	-0.020	0.128	0.156	0.292	0.780	0.768	0.156
62.5	0.224	-0.042	-0.020	0.028	0.056	0.192	0.780	0.868	0.156
62.6	0.224	0.058	-0.020	0.128	0.056	0.192	0.780	0.868	0.256
62.7	0.224	0.058	-0.020	0.128	0.056	0.192	0.780	0.868	0.356
62.8	0.324	0.058	-0.120	0.028	0.056	0.192	0.880	0.768	0.356
62.9	0.324	0.058	-0.020	0.028	0.156	0.292	0.880	0.868	0.356
63.0	0.324	0.158	-0.020	0.028	0.056	0.192	0.780	0.768	0.356
63.1	0.324	0.158	-0.120	0.028	0.156	0.292	0.780	0.868	0.356
63.2	0.324	0.158	-0.120	0.128	0.156	0.292	0.780	0.868	0.356
63.3	0.324	0.058	-0.120	0.128	0.056	0.292	0.880	0.868	0.256
63.4	0.324	0.058	-0.120	0.128	0.156	0.292	0.880	0.868	0.256
63.5	0.324	0.058	-0.020	0.128	0.056	0.192	0.780	0.668	0.256
63.6	0.224	-0.042	-0.020	0.128	0.056	0.192	0.780	0.668	0.256
63.7	0.324	0.058	-0.020	0.128	0.056	0.192	0.780	0.668	0.356
63.8	0.224	0.158	-0.020	0.128	0.056	0.192	0.880	0.768	0.356
63.9	0.324	0.158	-0.020	0.128	0.056	0.292	0.880	0.868	0.356
64.0	0.324	0.158	-0.020	0.128	-0.044	0.192	0.880	0.868	0.356
64.1	0.324	0.158	-0.120	0.028	-0.044	0.192	0.880	0.868	0.256
64.2	0.224	0.058	-0.020	0.228	0.056	0.292	0.780	0.768	0.256
64.3	0.224	0.058	-0.020	0.228	0.056	0.292	0.880	0.668	0.256
64.4	0.224	0.058	0.080	0.228	0.056	0.292	0.880	0.768	0.356
64.5	0.424	0.158	0.080	0.128	0.056	0.192	0.980	0.868	0.356
64.6	0.424	0.158	-0.020	0.228	-0.044	0.092	0.980	0.868	0.356
64.7	0.324	0.158	-0.020	0.228	-0.044	0.092	0.880	0.768	0.356
64.8	0.224	0.158	-0.020	0.128	0.056	0.192	0.980	0.868	0.256
64.9	0.224	0.158	0.080	0.228	0.056	0.192	0.880	0.768	0.156
65.0	0.324	0.158	0.080	0.228	0.056	0.292	0.880	0.768	0.256
65.1	0.224	-0.042	0.080	0.228	-0.044	0.192	0.880	0.768	0.256
65.2	0.224	0.058	0.180	0.228	-0.044	0.092	0.880	0.868	0.256
65.3	0.224	0.058	0.080	0.228	0.056	0.092	0.880	0.868	0.256
65.4	0.224	0.058	-0.020	0.128	0.056	0.092	0.980	0.868	0.256
65.5	0.324	0.158	-0.020	0.128	-0.044	0.092	0.980	0.868	0.256
65.6	0.324	0.258	0.080	0.128	-0.044	0.192	0.980	0.868	0.256
65.7	0.324	0.258	0.080	0.128	-0.044	0.192	0.980	0.868	0.256
65.8	0.224	0.158	0.080	0.128	-0.044	0.192	0.980	0.868	0.356
65.9	0.224	0.058	0.080	0.128	0.056	0.192	0.880	0.868	0.256
66.0	0.224	0.058	-0.020	0.128	0.056	0.092	0.880	0.768	0.156
66.1	0.324	0.058	0.080	0.228	0.056	0.092	0.880	0.768	0.256
66.2	0.324	0.058	0.080	0.128	0.056	0.092	0.880	0.868	0.256
66.3	0.324	0.158	0.080	0.128	-0.044	0.092	0.880	0.868	0.256
66.4	0.224	0.158	0.080	0.128	-0.044	0.092	0.980	0.868	0.356
66.5	0.224	0.158	0.180	0.128	-0.044	0.092	0.880	0.768	0.256
66.6	0.224	0.158	0.080	0.028	0.056	0.192	0.880	0.868	0.156
66.7	0.324	0.058	0.080	0.128	0.056	0.192	0.780	0.868	0.256
66.8	0.324	0.058	-0.020	0.128	0.056	0.192	0.880	0.868	0.256
66.9	0.324	0.158	0.080	0.228	-0.044	-0.008	0.880	0.968	0.256
67.0	0.324	0.158	0.180	0.128	0.056	0.092	0.880	0.868	0.156
67.1	0.324	0.158	0.180	0.128	0.056	0.092	0.780	0.768	0.256
67.2	0.324	0.158	0.080	0.028	0.056	0.092	0.780	0.768	0.256
67.3	0.324	0.158	0.080	0.028	0.156	0.192	0.880	0.868	0.256
67.4	0.324	0.058	0.080	0.028	-0.044	0.092	0.980	0.968	0.156
67.5	0.324	0.058	0.180	0.128	0.056	0.092	0.980	0.968	0.256
67.6	0.324	0.158	0.180	0.128	0.056	-0.008	0.780	0.868	0.156
67.7	0.324	0.058	0.080	0.128	0.056	0.092	0.780	0.868	0.256
67.8	0.324	0.058	-0.020	0.028	0.056	0.092	0.780	0.968	0.256
67.9	0.324	0.058	0.080	0.028	-0.044	0.092	0.780	0.968	0.256
68.0	0.324	0.058	0.080	0.028	-0.044	-0.008	0.880	0.968	0.356
68.1	0.324	0.058	0.180	0.028	-0.044	-0.008	0.880	0.968	0.256
68.2	0.324	0.058	0.180	0.128	0.056	0.192	0.680	0.768	0.356
68.3	0.324	0.058	0.180	0.128	0.056	0.192	0.680	0.768	0.256
68.4	0.324	0.058	0.080	0.028	0.056	0.192	0.680	0.868	0.256
68.5	0.324	0.058	-0.020	-0.072	0.056	0.192	0.780	0.968	0.256
68.6	0.324	0.058	-0.020	-0.072	0.056	-0.008	0.780	0.968	0.356
68.7	0.224	-0.042	-0.020	-0.072	0.056	0.092	0.780	0.968	0.256
68.8	0.324	0.058	0.180	0.028	-0.044	0.092	0.680	0.868	0.256
68.9	0.324	0.058	0.080	0.028	0.056	0.192	0.680	0.868	0.256
69.0	0.324	0.058	0.080	0.028	0.156	0.192	0.680	0.868	0.256
69.1	0.324	0.058	0.080	0.028	0.056	0.092	0.780	0.868	0.356
69.2	0.324	-0.042	0.080	0.028	0.056	0.092	0.780	0.868	0.356
69.3	0.224	-0.142	0.080	0.028	-0.044	0.192	0.680	0.868	0.256
69.4	0.224	-0.142	-0.020	0.028	-0.044	0.092	0.780	1.068	0.256
69.5	0.224	-0.042	0.080	0.028	-0.044	0.092	0.680	0.968	0.256
69.6	0.324	0.058	0.180	0.128	-0.044	0.092	0.780	0.968	0.256
69.7	0.324	0.058	0.080	0.028	0.056	0.192	0.780	0.868	0.256
69.8	0.324	0.058	0.080	0.028	-0.044	0.092	0.780	0.868	0.356
69.9	0.324	-0.042	0.080	0.028	0.056	0.192	0.780	0.868	0.256
