# Supplementary material for: Murine T-cell receptor OT-I exhibits imperfect discrimination between foreign and self-antigens
Source: EMBO J. 2025 Nov 26;45(2):394–416. doi: 10.1038/s44318-025-00644-5 (PMC12811252; doi:10.1038/s44318-025-00644-5)
Supplement: Supplementary file 3 — Source data Fig. 1 [file 44318_2025_644_MOESM3_ESM.zip › Figure 1/1c/V4 15-12-20 (Equilibrium).csv]

TCR_conc[uM]	norm_RU_value
0.641005	0.882
1.282011	1.852
2.564022	3.500
5.128044	7.102
10.256088	14.244
20.512175	26.924
41.024350	52.098
82.048701	98.494
0.641005	0.562
