# Supplementary material for: Murine T-cell receptor OT-I exhibits imperfect discrimination between foreign and self-antigens
Source: EMBO J. 2025 Nov 26;45(2):394–416. doi: 10.1038/s44318-025-00644-5 (PMC12811252; doi:10.1038/s44318-025-00644-5)
Supplement: Supplementary file 3 — Source data Fig. 1 [file 44318_2025_644_MOESM3_ESM.zip › Figure 1/1c/A2 10-09-20 (Equilibrium).csv]

TCR_conc[uM]	norm_RU_value
2.099086	20.968
3.148628	30.562
4.722943	44.480
7.084414	63.454
10.626621	89.218
15.939932	123.518
23.909897	164.846
35.864846	221.798
2.099086	20.684
