# Supplementary material for: Murine T-cell receptor OT-I exhibits imperfect discrimination between foreign and self-antigens
Source: EMBO J. 2025 Nov 26;45(2):394–416. doi: 10.1038/s44318-025-00644-5 (PMC12811252; doi:10.1038/s44318-025-00644-5)
Supplement: Supplementary file 3 — Source data Fig. 1 [file 44318_2025_644_MOESM3_ESM.zip › Figure 1/1c/Cappa 04-04-22 P1 (Equilibrium).csv]

TCR_conc[uM]	norm_RU_value
3.826228	1.516
5.739342	2.584
8.609013	3.578
12.913520	5.110
19.370279	7.986
29.055419	11.732
43.583129	17.276
65.374693	27.492
3.826228	2.320
