# Supplementary material for: Murine T-cell receptor OT-I exhibits imperfect discrimination between foreign and self-antigens
Source: EMBO J. 2025 Nov 26;45(2):394–416. doi: 10.1038/s44318-025-00644-5 (PMC12811252; doi:10.1038/s44318-025-00644-5)
Supplement: Supplementary file 3 — Source data Fig. 1 [file 44318_2025_644_MOESM3_ESM.zip › Figure 1/1c/Q4 29-04-21 (2nd Sensogram).csv]

time [s]	128	64	32	16	8	4	2	1	128
-50.0	-0.130	0.008	0.084	0.258	0.144	0.084	0.332	0.292	0.000
-49.9	-0.030	0.008	0.084	0.258	0.244	0.084	0.232	0.192	-0.100
-49.8	-0.030	-0.092	0.084	0.158	0.244	0.184	0.232	0.192	0.000
-49.7	-0.130	0.008	0.084	0.158	0.244	0.084	0.232	0.192	0.000
-49.6	-0.030	0.108	0.084	0.358	0.144	-0.016	0.232	0.192	0.100
-49.5	-0.030	0.008	0.084	0.358	0.144	-0.016	0.232	0.192	-0.100
-49.4	-0.030	0.108	0.084	0.258	0.144	0.084	0.232	0.192	0.000
-49.3	-0.030	0.108	0.084	0.158	0.144	0.084	0.232	0.192	0.000
-49.2	0.070	0.108	0.084	0.158	0.244	0.084	0.332	0.292	-0.100
-49.1	-0.030	0.108	0.084	0.158	0.244	-0.016	0.232	0.192	-0.100
-49.0	-0.030	0.108	-0.016	0.158	0.244	0.084	0.232	0.192	0.000
-48.9	-0.030	0.108	0.084	0.258	0.244	0.084	0.232	0.192	0.100
-48.8	0.070	0.108	0.184	0.258	0.144	-0.016	0.132	0.192	0.100
-48.7	0.070	0.208	0.084	0.158	0.144	0.084	0.232	0.192	0.000
-48.6	-0.030	0.108	0.084	0.158	0.144	0.084	0.232	0.192	0.000
-48.5	0.070	0.108	-0.016	0.058	0.244	0.084	0.132	0.192	-0.100
-48.4	0.170	0.208	0.084	0.158	0.144	-0.016	0.232	0.192	0.000
-48.3	-0.030	0.108	0.084	0.158	0.144	0.084	0.332	0.192	0.000
-48.2	0.070	0.108	0.184	0.158	0.144	-0.016	0.332	0.292	0.200
-48.1	0.070	0.208	0.184	0.258	0.144	-0.016	0.132	0.192	0.000
-48.0	0.070	0.208	0.084	0.158	0.244	0.084	0.232	0.192	0.000
-47.9	0.070	0.108	0.084	0.158	0.044	0.084	0.232	0.092	0.000
-47.8	0.170	0.108	0.184	0.258	0.044	0.084	0.132	0.092	0.000
-47.7	0.170	0.208	0.084	0.158	0.144	-0.016	0.232	0.192	0.200
-47.6	0.170	0.208	0.184	0.158	0.044	-0.016	0.232	0.192	0.100
-47.5	0.070	0.108	0.084	0.058	0.044	-0.016	0.232	0.292	0.200
-47.4	0.070	0.108	-0.016	0.158	0.044	-0.016	0.232	0.092	0.100
-47.3	0.270	0.208	0.184	0.258	0.244	0.184	0.232	0.092	0.000
-47.2	0.170	0.108	0.084	0.158	0.144	0.184	0.232	0.192	0.000
-47.1	0.070	0.108	0.084	0.258	0.044	0.084	0.232	0.192	0.100
-47.0	0.170	0.208	0.084	0.158	0.144	-0.016	0.332	0.192	0.100
-46.9	0.070	0.108	-0.016	0.058	0.044	-0.016	0.232	0.192	0.100
-46.8	0.070	0.008	0.084	0.258	0.044	-0.016	0.132	0.092	0.200
-46.7	0.270	0.108	-0.016	0.158	0.144	0.184	0.232	0.092	0.100
-46.6	0.070	0.108	0.084	0.158	0.144	0.184	0.332	0.192	0.000
-46.5	0.070	0.108	0.084	0.058	0.144	0.184	0.332	0.292	0.100
-46.4	0.170	0.208	-0.016	0.058	0.044	0.084	0.332	0.192	0.200
-46.3	0.270	0.208	-0.016	0.058	0.044	0.084	0.332	0.192	0.100
-46.2	0.170	0.108	-0.116	-0.042	0.144	0.084	0.232	0.292	0.000
-46.1	0.170	0.108	-0.016	0.158	0.144	0.084	0.232	0.092	0.100
-46.0	0.170	0.208	0.084	0.058	0.044	0.084	0.332	0.192	0.100
-45.9	0.070	0.108	-0.116	0.058	0.044	0.184	0.332	0.292	0.100
-45.8	0.170	0.108	-0.016	0.158	0.144	0.084	0.332	0.292	0.100
-45.7	0.270	0.208	0.084	0.158	0.044	-0.016	0.232	0.192	0.100
-45.6	0.070	0.108	-0.016	0.058	0.044	0.084	0.232	0.092	0.000
-45.5	0.070	0.108	-0.016	0.058	0.144	0.184	0.332	0.292	0.100
-45.4	0.270	0.208	0.084	0.158	0.144	0.184	0.232	0.192	0.000
-45.3	0.270	0.208	0.084	0.258	0.044	0.084	0.332	0.192	-0.100
-45.2	0.170	0.108	-0.016	0.158	0.144	0.184	0.132	0.192	0.100
-45.1	0.170	0.208	0.084	0.158	0.044	-0.016	0.232	0.092	0.000
-45.0	0.070	0.108	0.084	0.158	0.244	0.084	0.332	0.192	0.100
-44.9	0.170	0.308	-0.016	0.058	0.244	0.084	0.332	0.192	0.000
-44.8	0.270	0.208	-0.016	0.058	0.044	0.084	0.332	0.192	-0.100
-44.7	0.070	0.108	-0.016	0.158	0.044	0.084	0.232	0.192	0.100
-44.6	0.070	0.108	-0.016	0.158	0.144	0.084	0.232	0.192	0.100
-44.5	0.170	0.108	0.184	0.258	0.044	-0.016	0.232	0.192	0.100
-44.4	0.170	0.208	0.084	0.058	0.044	-0.016	0.232	0.192	-0.100
-44.3	0.170	0.108	-0.016	0.158	0.044	-0.016	0.332	0.292	0.000
-44.2	0.270	0.208	-0.016	0.158	0.044	-0.016	0.332	0.292	0.000
-44.1	0.170	0.108	0.084	0.158	0.044	-0.016	0.232	0.192	0.000
-44.0	0.170	0.108	0.084	0.158	0.044	0.084	0.232	0.192	-0.100
-43.9	0.170	0.208	0.084	0.158	-0.056	-0.116	0.132	0.192	0.000
-43.8	0.170	0.208	0.184	0.158	0.044	-0.016	0.332	0.292	0.000
-43.7	0.370	0.308	0.084	0.058	-0.056	-0.016	0.232	0.092	0.300
-43.6	0.270	0.308	0.084	0.058	-0.056	-0.016	0.332	0.192	0.200
-43.5	0.370	0.408	0.084	0.158	-0.056	-0.016	0.132	0.092	0.200
-43.4	0.370	0.408	-0.016	-0.042	-0.056	-0.116	0.232	0.192	0.100
-43.3	0.270	0.408	0.084	0.058	0.044	0.084	0.232	0.192	0.100
-43.2	0.370	0.308	0.184	0.058	-0.056	-0.016	0.232	0.292	0.100
-43.1	0.270	0.308	-0.016	0.058	0.044	-0.016	0.232	0.192	0.000
-43.0	0.270	0.208	0.084	0.058	0.044	-0.116	0.332	0.192	0.000
-42.9	0.170	0.208	0.084	0.058	0.144	-0.016	0.232	0.192	0.000
-42.8	0.170	0.208	0.084	0.058	0.144	-0.016	0.232	0.192	0.000
-42.7	0.170	0.208	0.184	0.058	0.244	0.084	0.232	0.192	-0.100
-42.6	0.270	0.308	0.284	0.158	0.044	0.084	0.232	0.292	0.000
-42.5	0.170	0.108	0.184	0.058	0.144	-0.016	0.232	0.092	0.000
-42.4	0.170	0.108	0.084	0.158	0.044	-0.016	0.232	0.192	0.000
-42.3	0.170	0.208	0.084	-0.042	-0.056	-0.016	0.232	0.192	-0.100
-42.2	0.070	0.108	0.084	0.058	0.144	0.184	0.132	-0.008	0.100
-42.1	0.070	0.008	-0.016	0.058	0.044	-0.016	0.232	0.192	0.000
-42.0	0.270	0.208	0.084	0.058	-0.056	-0.016	0.232	0.192	0.000
-41.9	0.170	0.208	0.084	0.058	-0.056	-0.016	0.232	0.092	-0.100
-41.8	0.170	0.008	-0.016	0.058	0.044	0.084	0.232	0.192	-0.100
-41.7	0.170	0.008	0.084	-0.042	0.044	0.084	0.232	0.092	0.000
-41.6	0.170	0.108	0.084	0.058	-0.056	0.084	0.332	0.292	-0.100
-41.5	0.070	-0.092	-0.016	-0.042	0.044	0.084	0.232	0.192	-0.100
-41.4	0.170	0.008	-0.016	0.058	0.144	0.184	0.332	0.192	-0.100
-41.3	0.070	0.108	0.184	0.058	0.144	0.184	0.332	0.292	0.000
-41.2	0.170	0.108	0.084	0.058	0.044	0.184	0.432	0.292	-0.100
-41.1	0.170	0.108	0.084	0.058	-0.056	-0.016	0.332	0.192	-0.100
-41.0	0.270	0.108	0.084	0.058	0.044	-0.016	0.432	0.192	-0.100
-40.9	0.170	0.208	0.084	0.058	0.144	0.184	0.232	0.192	-0.200
-40.8	0.270	0.208	0.084	-0.042	0.144	0.184	0.232	0.192	-0.100
-40.7	0.170	0.108	0.184	0.058	0.144	0.084	0.432	0.292	0.000
-40.6	0.270	0.108	-0.016	-0.042	0.044	0.184	0.432	0.392	0.000
-40.5	0.270	0.108	0.084	0.058	0.044	0.084	0.332	0.292	-0.100
-40.4	0.170	0.008	0.084	0.058	0.144	0.084	0.332	0.192	-0.100
-40.3	0.270	0.208	-0.016	0.058	0.144	0.084	0.232	0.092	0.000
-40.2	0.370	0.208	0.084	-0.042	0.244	0.184	0.232	0.192	-0.100
-40.1	0.270	0.108	0.184	0.058	0.244	0.184	0.332	0.292	-0.100
-40.0	0.370	0.208	0.084	-0.042	0.144	0.184	0.332	0.192	-0.100
-39.9	0.370	0.208	-0.016	-0.042	0.344	0.284	0.332	0.192	-0.100
-39.8	0.370	0.208	0.084	-0.042	0.244	0.284	0.332	0.292	-0.100
-39.7	0.370	0.208	-0.016	-0.042	0.244	0.184	0.232	0.092	0.000
-39.6	0.470	0.208	0.084	-0.142	0.344	0.184	0.132	0.092	-0.100
-39.5	0.270	0.208	0.184	-0.042	0.244	0.184	0.232	0.192	-0.100
-39.4	0.370	0.308	0.084	0.058	0.244	0.184	0.232	0.192	-0.100
-39.3	0.370	0.308	-0.016	-0.042	0.344	0.284	0.232	0.192	-0.100
-39.2	0.370	0.108	-0.016	-0.042	0.144	0.184	0.232	0.192	-0.200
-39.1	0.370	0.108	0.084	0.058	0.144	0.184	0.232	0.192	-0.100
-39.0	0.370	0.108	0.084	-0.042	0.244	0.084	0.032	0.092	0.000
-38.9	0.370	0.108	0.084	-0.142	0.144	0.084	0.132	0.092	-0.100
-38.8	0.370	0.108	0.084	-0.042	0.244	0.184	0.132	0.192	-0.200
-38.7	0.270	0.008	0.084	-0.042	0.144	0.184	0.132	0.092	-0.200
-38.6	0.370	0.108	-0.116	-0.142	0.144	0.084	0.132	0.092	-0.200
-38.5	0.370	0.108	-0.016	-0.042	0.144	0.084	0.032	-0.008	-0.100
-38.4	0.270	0.108	0.084	0.058	0.144	0.084	0.132	0.192	-0.100
-38.3	0.270	0.108	0.084	-0.042	0.044	-0.016	0.132	-0.008	-0.200
-38.2	0.270	0.008	0.084	-0.042	0.044	-0.016	0.132	-0.008	-0.100
-38.1	0.270	0.108	-0.016	-0.042	0.044	-0.016	0.032	0.092	-0.100
-38.0	0.270	0.008	-0.016	-0.042	0.144	0.184	0.132	0.092	-0.100
-37.9	0.270	0.008	0.084	0.058	-0.056	-0.016	0.132	0.192	0.100
-37.8	0.270	0.008	0.084	0.158	-0.056	-0.016	0.032	-0.008	-0.100
-37.7	0.270	0.108	-0.016	-0.042	0.044	0.084	0.132	0.092	-0.100
-37.6	0.370	0.108	0.084	0.058	0.044	0.084	0.132	0.192	0.000
-37.5	0.170	0.008	0.084	0.158	0.144	0.084	0.232	0.192	0.000
-37.4	0.270	0.008	0.084	0.158	0.044	0.084	0.232	0.292	-0.200
-37.3	0.270	0.008	0.084	0.158	0.044	0.084	0.032	0.092	-0.200
-37.2	0.070	-0.092	0.084	0.158	0.144	0.084	0.132	0.092	0.000
-37.1	0.170	0.008	0.084	0.158	0.144	0.184	0.232	0.292	0.000
-37.0	0.270	0.008	0.084	0.158	-0.056	0.084	0.232	0.292	0.000
-36.9	0.170	0.008	0.084	0.058	0.144	0.084	0.232	0.192	-0.100
-36.8	0.170	0.008	0.084	0.058	0.144	0.184	0.232	0.192	0.000
-36.7	0.170	0.008	0.084	0.158	0.144	0.184	0.232	0.192	0.000
-36.6	0.170	0.108	0.084	0.158	0.244	0.184	0.232	0.192	0.100
-36.5	0.270	0.108	0.284	0.358	0.244	0.284	0.232	0.292	0.000
-36.4	0.170	0.008	0.084	0.258	0.144	0.084	0.232	0.292	0.000
-36.3	0.170	0.208	0.084	0.258	0.144	0.084	0.232	0.192	0.000
-36.2	0.270	0.108	0.184	0.158	0.344	0.184	0.232	0.192	0.000
-36.1	0.270	0.108	0.184	0.158	0.344	0.184	0.232	0.192	0.000
-36.0	0.270	0.208	0.184	0.158	0.344	0.184	0.232	0.192	0.000
-35.9	0.270	0.208	0.184	0.158	0.344	0.184	0.232	0.092	0.100
-35.8	0.270	0.108	0.184	0.158	0.244	0.184	0.232	0.092	0.000
-35.7	0.270	0.208	0.184	0.158	0.144	0.084	0.232	0.192	0.000
-35.6	0.370	0.308	0.184	0.158	0.244	0.184	0.232	0.192	0.000
-35.5	0.370	0.308	0.084	0.058	0.344	0.184	0.132	0.192	0.000
-35.4	0.170	0.108	0.084	0.058	0.244	0.184	0.232	0.192	0.000
-35.3	0.170	0.208	0.084	0.058	0.244	0.184	0.232	0.192	0.000
-35.2	0.170	0.208	0.184	0.158	0.244	0.184	0.332	0.192	-0.100
-35.1	0.070	0.108	0.184	0.058	0.244	0.084	0.132	0.092	-0.100
-35.0	0.070	0.108	0.184	0.158	0.244	0.084	0.132	0.092	0.000
-34.9	0.170	0.108	0.184	0.158	0.244	0.084	0.132	0.192	0.000
-34.8	0.170	0.108	0.184	0.158	0.244	0.184	0.132	0.192	-0.100
-34.7	0.170	0.108	-0.016	-0.042	0.244	0.184	0.232	0.192	0.000
-34.6	0.270	0.208	-0.016	-0.042	0.144	0.084	0.232	0.092	0.100
-34.5	0.070	0.108	0.184	0.058	0.144	-0.016	0.132	0.092	0.100
-34.4	0.070	0.108	0.084	0.058	0.244	0.084	0.232	0.192	0.000
-34.3	0.070	0.108	0.084	0.158	0.244	0.184	0.232	0.192	0.000
-34.2	0.070	0.108	0.084	0.058	0.244	0.184	0.232	0.192	0.000
-34.1	-0.030	0.108	0.084	-0.042	0.244	0.184	0.232	0.192	0.100
-34.0	0.070	0.108	0.084	-0.042	0.144	0.084	0.232	0.192	0.100
-33.9	-0.030	0.008	0.084	-0.042	0.144	0.084	0.132	0.092	0.100
-33.8	0.070	0.208	0.084	-0.042	0.244	0.284	0.232	0.092	0.000
-33.7	0.070	0.108	0.184	0.158	0.344	0.184	0.232	0.192	0.100
-33.6	-0.030	0.108	0.184	0.058	0.344	0.284	0.232	0.292	0.100
-33.5	-0.030	0.108	0.084	-0.042	0.244	0.184	0.232	0.192	0.100
-33.4	-0.030	0.008	0.084	0.058	0.144	0.184	0.232	0.092	0.000
-33.3	-0.030	0.008	0.084	0.058	0.244	0.284	0.232	0.092	0.000
-33.2	-0.030	0.008	0.184	0.058	0.244	0.284	0.232	0.192	0.100
-33.1	-0.030	0.108	0.084	0.058	0.244	0.284	0.232	0.192	0.200
-33.0	0.070	0.108	0.184	0.058	0.244	0.184	0.232	0.192	0.100
-32.9	-0.030	0.008	0.184	0.058	0.344	0.284	0.232	0.192	0.100
-32.8	-0.030	0.108	0.184	0.158	0.244	0.284	0.232	0.292	0.100
-32.7	0.070	0.108	0.184	0.158	0.244	0.284	0.332	0.192	0.100
-32.6	0.070	0.108	0.184	0.158	0.344	0.284	0.232	0.192	0.100
-32.5	-0.030	0.008	0.284	0.058	0.444	0.484	0.232	0.192	0.100
-32.4	-0.030	0.108	0.184	0.158	0.344	0.384	0.232	0.292	0.200
-32.3	0.070	0.108	0.184	0.158	0.344	0.284	0.332	0.292	0.000
-32.2	0.070	0.108	0.184	0.158	0.244	0.284	0.332	0.292	0.000
-32.1	0.070	0.008	0.284	0.158	0.244	0.384	0.332	0.292	0.000
-32.0	0.070	0.108	0.184	0.158	0.344	0.384	0.232	0.292	0.200
-31.9	0.070	0.108	0.084	0.058	0.244	0.284	0.232	0.192	0.100
-31.8	0.170	0.208	0.084	0.058	0.344	0.384	0.332	0.292	0.100
-31.7	0.070	0.108	0.184	0.058	0.444	0.484	0.332	0.292	0.200
-31.6	0.170	0.108	0.284	0.258	0.244	0.384	0.332	0.392	0.000
-31.5	0.170	0.208	0.184	0.158	0.244	0.284	0.332	0.292	0.000
-31.4	0.070	0.108	0.284	0.158	0.244	0.384	0.332	0.292	0.100
-31.3	0.170	0.108	0.284	0.058	0.244	0.384	0.332	0.392	0.200
-31.2	0.070	0.008	0.384	0.258	0.244	0.384	0.332	0.392	0.000
-31.1	0.170	0.108	0.284	0.158	0.344	0.484	0.332	0.292	0.100
-31.0	0.170	0.108	0.184	0.158	0.344	0.484	0.332	0.292	0.100
-30.9	0.170	0.208	0.184	0.258	0.144	0.284	0.332	0.292	0.100
-30.8	0.070	0.108	0.284	0.258	0.144	0.284	0.332	0.392	0.100
-30.7	0.170	0.008	0.184	0.158	0.144	0.284	0.332	0.392	0.200
-30.6	0.170	0.108	0.184	0.058	0.244	0.384	0.132	0.292	0.200
-30.5	0.270	0.208	0.284	0.258	0.244	0.384	0.232	0.192	0.100
-30.4	0.270	0.208	0.184	0.158	0.144	0.384	0.232	0.192	0.100
-30.3	0.270	0.108	0.184	0.158	0.244	0.284	0.232	0.192	0.100
-30.2	0.270	0.108	0.184	0.158	0.144	0.284	0.332	0.392	0.100
-30.1	0.170	0.108	0.084	0.158	0.044	0.284	0.332	0.292	0.300
-30.0	0.170	0.208	0.184	0.158	0.144	0.384	0.332	0.292	0.100
-29.9	0.270	0.208	0.184	0.058	0.144	0.284	0.332	0.292	0.100
-29.8	0.270	0.208	0.184	0.058	0.144	0.284	0.332	0.292	0.100
-29.7	0.270	0.108	0.084	0.158	0.044	0.284	0.332	0.292	0.100
-29.6	0.170	0.208	-0.016	0.058	0.144	0.284	0.332	0.292	0.200
-29.5	0.270	0.208	-0.016	0.058	0.144	0.284	0.332	0.292	0.100
-29.4	0.270	0.208	0.184	0.058	0.144	0.284	0.232	0.192	0.200
-29.3	0.170	0.108	0.084	-0.042	0.144	0.384	0.332	0.192	0.100
-29.2	0.170	0.108	0.084	0.058	0.244	0.384	0.332	0.292	0.100
-29.1	0.270	0.108	0.084	0.058	0.144	0.284	0.332	0.292	0.100
-29.0	0.270	0.208	0.184	0.058	0.044	0.184	0.232	0.192	0.200
-28.9	0.170	0.208	-0.016	-0.042	0.244	0.384	0.332	0.292	0.100
-28.8	0.170	0.208	0.084	0.058	0.244	0.384	0.332	0.292	0.100
-28.7	0.270	0.208	0.084	0.058	0.244	0.384	0.232	0.192	0.100
-28.6	0.270	0.208	0.084	0.058	0.244	0.284	0.232	0.192	0.200
-28.5	0.270	0.208	0.084	0.158	0.144	0.284	0.332	0.192	0.100
-28.4	0.170	0.208	0.084	-0.042	0.144	0.284	0.232	0.092	0.000
-28.3	0.170	0.208	-0.016	-0.042	0.244	0.284	0.232	0.192	0.100
-28.2	0.270	0.208	0.084	0.058	0.244	0.284	0.232	0.192	0.200
-28.1	0.270	0.208	0.084	0.158	0.244	0.284	0.232	0.192	0.200
-28.0	0.370	0.208	0.184	0.158	0.144	0.284	0.232	0.292	0.200
-27.9	0.370	0.308	0.084	0.058	0.244	0.284	0.332	0.192	0.100
-27.8	0.170	0.208	0.084	0.058	0.244	0.284	0.332	0.192	0.300
-27.7	0.170	0.108	0.084	0.058	0.244	0.384	0.132	0.092	0.200
-27.6	0.270	0.108	0.184	0.158	0.344	0.284	0.132	0.192	0.100
-27.5	0.170	0.108	0.184	0.158	0.344	0.284	0.232	0.192	0.200
-27.4	0.170	0.108	0.084	0.058	0.144	0.184	0.232	0.092	0.200
-27.3	0.270	0.208	0.184	0.158	0.244	0.184	0.232	0.192	0.100
-27.2	0.270	0.308	0.184	0.158	0.344	0.384	0.232	0.192	0.200
-27.1	0.170	0.108	0.084	0.158	0.344	0.384	0.232	0.192	0.200
-27.0	0.170	0.108	0.084	0.158	0.344	0.184	0.232	0.192	0.200
-26.9	0.270	0.208	0.184	0.158	0.344	0.184	0.332	0.192	0.200
-26.8	0.170	0.108	0.184	0.158	0.244	0.284	0.332	0.192	0.200
-26.7	0.070	0.108	0.184	0.158	0.344	0.284	0.232	0.092	0.200
-26.6	0.270	0.308	0.084	0.158	0.344	0.284	0.232	0.092	0.200
-26.5	0.270	0.308	0.184	0.258	0.344	0.284	0.332	0.192	0.300
-26.4	0.270	0.108	0.284	0.158	0.344	0.284	0.232	0.092	0.300
-26.3	0.270	0.108	0.084	0.158	0.344	0.384	0.332	0.092	0.200
-26.2	0.170	0.208	0.084	0.158	0.344	0.384	0.332	0.192	0.300
-26.1	0.270	0.308	0.084	0.058	0.344	0.384	0.332	0.192	0.200
-26.0	0.270	0.208	0.084	0.058	0.344	0.384	0.232	0.092	0.200
-25.9	0.270	0.208	0.184	0.258	0.244	0.384	0.332	0.292	0.200
-25.8	0.370	0.208	0.184	0.258	0.344	0.384	0.332	0.192	0.300
-25.7	0.270	0.208	0.084	0.058	0.344	0.284	0.232	0.092	0.300
-25.6	0.270	0.208	0.084	0.058	0.244	0.384	0.232	0.092	0.300
-25.5	0.370	0.308	-0.016	0.058	0.344	0.384	0.332	0.192	0.200
-25.4	0.370	0.308	0.184	0.158	0.344	0.384	0.232	0.092	0.200
-25.3	0.270	0.208	0.184	0.158	0.344	0.484	0.332	0.192	0.300
-25.2	0.470	0.208	0.084	0.158	0.344	0.384	0.332	0.292	0.300
-25.1	0.470	0.308	0.084	0.158	0.244	0.284	0.232	0.092	0.300
-25.0	0.270	0.208	0.084	0.058	0.244	0.284	0.232	0.092	0.300
-24.9	0.270	0.208	-0.016	-0.042	0.344	0.484	0.232	0.092	0.400
-24.8	0.370	0.308	0.084	0.158	0.344	0.484	0.332	0.192	0.300
-24.7	0.270	0.108	0.184	0.158	0.444	0.484	0.332	0.192	0.200
-24.6	0.370	0.208	0.184	0.158	0.344	0.384	0.332	0.192	0.300
-24.5	0.470	0.208	0.084	0.058	0.344	0.284	0.132	-0.008	0.400
-24.4	0.270	0.108	-0.016	0.158	0.344	0.284	0.232	0.092	0.300
-24.3	0.270	0.208	-0.016	0.158	0.244	0.284	0.332	0.192	0.200
-24.2	0.370	0.208	-0.016	0.058	0.244	0.284	0.332	0.192	0.200
-24.1	0.370	0.208	-0.016	-0.042	0.344	0.384	0.232	0.092	0.200
-24.0	0.370	0.308	0.084	0.058	0.344	0.384	0.232	0.092	0.100
-23.9	0.370	0.208	0.084	0.158	0.344	0.284	0.232	0.092	0.300
-23.8	0.270	0.208	-0.016	0.058	0.344	0.284	0.232	0.092	0.200
-23.7	0.170	0.108	-0.016	0.058	0.244	0.184	0.232	0.092	0.200
-23.6	0.370	0.308	-0.016	0.058	0.244	0.184	0.132	-0.008	0.100
-23.5	0.270	0.208	0.084	0.158	0.144	0.084	0.132	-0.008	0.100
-23.4	0.270	0.208	0.084	0.058	0.244	0.284	0.232	0.092	0.200
-23.3	0.270	0.108	0.084	0.158	0.344	0.284	0.132	-0.008	0.300
-23.2	0.270	0.108	-0.016	0.058	0.344	0.284	0.132	-0.008	0.200
-23.1	0.170	0.108	-0.016	0.058	0.144	0.184	0.132	-0.008	0.100
-23.0	0.270	0.208	-0.016	-0.042	0.144	0.184	0.132	0.092	0.100
-22.9	0.270	0.208	0.084	0.058	0.144	0.084	0.032	-0.008	0.100
-22.8	0.270	0.208	0.084	0.058	0.244	0.084	0.032	-0.008	0.000
-22.7	0.170	0.208	0.084	0.158	0.244	0.084	0.132	-0.008	0.100
-22.6	0.270	0.208	-0.116	0.058	0.244	0.184	0.232	-0.008	0.100
-22.5	0.370	0.208	-0.016	0.058	0.244	0.184	0.032	-0.008	0.100
-22.4	0.270	0.208	0.084	0.058	0.144	0.184	0.032	-0.008	0.000
-22.3	0.170	0.108	0.084	0.058	0.144	0.184	0.032	-0.008	0.000
-22.2	0.170	0.108	0.084	0.058	0.244	0.284	0.232	0.092	0.000
-22.1	0.270	0.108	0.084	0.058	0.144	0.084	0.232	0.092	0.000
-22.0	0.270	0.208	-0.116	-0.042	0.144	0.084	0.132	0.092	0.100
-21.9	0.270	0.208	0.084	0.158	0.244	0.184	0.132	0.092	0.200
-21.8	0.270	0.108	0.084	0.158	0.144	0.184	0.132	0.092	0.000
-21.7	0.370	0.208	0.084	0.058	0.244	0.284	0.232	0.192	0.000
-21.6	0.370	0.108	-0.016	-0.042	0.244	0.184	0.232	0.192	0.000
-21.5	0.270	0.208	0.084	-0.042	0.144	0.084	0.232	0.192	0.100
-21.4	0.270	0.208	0.084	0.058	0.244	0.184	0.232	0.192	0.000
-21.3	0.270	0.208	-0.016	0.058	0.244	0.284	0.232	0.192	0.000
-21.2	0.270	0.208	-0.016	0.058	0.344	0.284	0.132	0.192	0.200
-21.1	0.270	0.208	0.084	0.158	0.244	0.284	0.132	0.192	0.100
-21.0	0.370	0.208	0.084	0.058	0.144	0.184	0.132	0.292	0.100
-20.9	0.370	0.208	-0.016	0.058	0.144	0.184	0.232	0.292	0.100
-20.8	0.270	0.208	-0.016	0.158	0.244	0.184	0.232	0.192	0.000
-20.7	0.270	0.208	0.084	0.158	0.244	0.184	0.232	0.292	0.000
-20.6	0.370	0.208	0.184	0.158	0.144	0.284	0.232	0.292	0.100
-20.5	0.370	0.308	0.184	0.258	0.144	0.184	0.132	0.292	0.100
-20.4	0.270	0.308	0.084	0.158	0.244	0.184	0.232	0.292	0.100
-20.3	0.270	0.208	-0.016	0.158	0.144	0.084	0.132	0.192	-0.100
-20.2	0.370	0.208	0.084	0.158	0.144	0.184	0.232	0.292	0.000
-20.1	0.370	0.308	0.084	0.158	0.244	0.284	0.232	0.292	0.100
-20.0	0.270	0.208	0.084	0.158	0.344	0.284	0.232	0.292	0.000
-19.9	0.270	0.208	0.184	0.258	0.144	0.184	0.332	0.292	0.000
-19.8	0.370	0.308	0.184	0.258	0.144	0.084	0.232	0.292	0.000
-19.7	0.270	0.108	0.184	0.258	0.144	0.084	0.132	0.192	0.100
-19.6	0.270	0.208	0.084	0.258	0.144	0.084	0.132	0.192	0.000
-19.5	0.270	0.208	0.184	0.258	0.144	0.084	0.132	0.192	0.000
-19.4	0.270	0.208	0.184	0.258	0.244	0.184	0.332	0.192	0.100
-19.3	0.270	0.208	0.084	0.158	0.144	0.084	0.232	0.192	0.000
-19.2	0.270	0.208	0.084	0.158	0.144	0.084	0.132	0.192	-0.100
-19.1	0.270	0.108	-0.016	0.158	0.044	-0.016	0.132	0.192	-0.100
-19.0	0.270	0.108	-0.016	0.158	0.044	-0.016	0.032	0.092	0.000
-18.9	0.270	0.108	-0.016	-0.042	0.044	-0.016	0.032	-0.008	0.000
-18.8	0.170	0.108	0.084	0.058	0.044	-0.016	0.032	-0.008	-0.100
-18.7	0.070	0.008	0.084	0.058	0.044	-0.016	0.232	0.092	-0.100
-18.6	0.170	0.108	0.084	0.058	-0.056	-0.016	0.232	0.092	-0.200
-18.5	0.170	0.108	-0.016	-0.042	-0.056	-0.016	0.032	0.092	-0.100
-18.4	0.170	0.108	-0.116	-0.042	0.044	0.084	0.032	0.092	-0.100
-18.3	0.170	0.008	0.084	0.058	0.044	-0.016	0.032	-0.008	-0.100
-18.2	0.070	0.008	0.084	0.058	0.044	-0.016	0.132	-0.008	-0.100
-18.1	0.070	0.008	0.084	0.058	0.044	-0.016	0.132	-0.008	-0.100
-18.0	0.170	0.108	-0.016	-0.042	-0.056	-0.116	0.132	-0.008	0.000
-17.9	0.170	0.108	-0.016	-0.042	0.044	-0.016	0.132	-0.008	0.000
-17.8	0.170	0.008	0.084	0.158	0.044	-0.016	0.132	-0.008	-0.100
-17.7	0.070	0.108	0.084	0.058	0.044	-0.016	0.032	-0.108	-0.100
-17.6	0.070	0.108	0.084	0.058	-0.056	0.084	0.032	-0.008	-0.100
-17.5	0.070	0.008	-0.116	-0.042	-0.056	0.084	0.032	-0.008	-0.100
-17.4	0.170	0.108	-0.116	-0.042	0.044	0.084	0.032	-0.008	-0.100
-17.3	0.170	0.108	-0.116	-0.042	0.044	-0.016	0.232	0.092	0.000
-17.2	0.070	0.008	-0.016	-0.042	0.044	-0.016	0.132	-0.008	0.000
-17.1	0.070	0.008	-0.016	-0.042	0.044	-0.016	0.132	-0.108	0.000
-17.0	0.170	0.008	-0.016	-0.142	0.044	-0.016	0.032	-0.108	-0.200
-16.9	0.270	0.108	-0.016	-0.042	0.044	0.184	0.032	-0.008	-0.200
-16.8	0.270	0.208	-0.016	-0.042	-0.056	0.084	0.132	0.092	-0.200
-16.7	0.170	0.208	-0.016	-0.042	-0.056	0.084	0.232	0.092	0.000
-16.6	0.070	0.008	-0.016	-0.042	-0.056	-0.016	0.232	0.092	0.000
-16.5	0.070	0.008	-0.116	-0.042	-0.056	-0.016	0.132	-0.108	0.000
-16.4	0.070	0.008	-0.116	-0.142	0.044	-0.016	0.132	-0.108	0.000
-16.3	0.170	0.008	-0.116	-0.142	0.144	0.184	0.132	-0.108	-0.100
-16.2	0.270	0.108	-0.016	-0.142	0.044	0.084	0.032	-0.008	-0.200
-16.1	0.270	0.108	-0.016	-0.142	0.044	0.084	0.032	-0.008	-0.200
-16.0	0.170	0.108	0.084	-0.042	0.044	0.084	0.132	-0.008	-0.100
-15.9	0.170	0.108	-0.016	-0.142	0.044	0.084	0.132	-0.108	-0.100
-15.8	0.170	0.108	-0.116	-0.042	-0.056	-0.016	0.132	-0.108	-0.100
-15.7	0.070	0.008	-0.116	-0.042	0.044	0.084	0.132	-0.108	0.000
-15.6	0.070	0.008	-0.116	-0.042	-0.056	-0.016	0.032	-0.108	0.000
-15.5	0.070	0.008	-0.016	-0.142	0.044	0.084	0.032	-0.008	-0.100
-15.4	0.070	0.008	-0.016	-0.142	0.044	0.084	0.032	-0.008	-0.100
-15.3	0.270	0.208	-0.016	-0.142	0.044	0.084	0.032	-0.008	-0.100
-15.2	0.270	0.208	-0.016	-0.142	0.044	0.084	0.032	-0.008	-0.100
-15.1	0.170	0.108	-0.116	-0.142	0.044	0.084	0.232	-0.008	-0.100
-15.0	0.070	0.008	-0.116	-0.042	0.144	0.084	0.132	-0.008	0.000
-14.9	0.070	0.008	-0.116	-0.042	0.044	-0.016	0.132	-0.008	0.000
-14.8	0.070	0.008	-0.016	-0.042	-0.056	0.084	0.032	-0.008	-0.100
-14.7	0.070	0.008	-0.016	-0.042	0.044	0.084	0.032	-0.008	-0.100
-14.6	0.170	0.108	-0.016	-0.042	0.044	0.084	0.132	0.092	-0.100
-14.5	0.270	0.108	-0.016	-0.142	0.044	0.084	0.132	0.092	0.000
-14.4	0.170	0.108	-0.016	-0.142	-0.056	-0.016	0.232	0.092	-0.100
-14.3	0.070	0.008	-0.116	-0.242	-0.056	-0.016	0.032	-0.008	-0.100
-14.2	0.070	0.008	-0.116	-0.242	0.044	-0.016	0.032	-0.008	-0.100
-14.1	0.070	0.008	0.084	-0.142	0.044	-0.016	0.032	-0.008	0.000
-14.0	0.070	-0.092	-0.016	-0.142	0.044	0.084	0.032	-0.008	0.000
-13.9	0.070	-0.092	-0.016	-0.042	0.044	0.084	0.132	0.092	-0.100
-13.8	0.170	0.008	-0.016	-0.042	-0.056	0.084	0.132	0.092	-0.100
-13.7	0.170	0.008	-0.016	-0.042	-0.056	0.084	0.132	0.092	0.000
-13.6	0.270	0.008	-0.016	-0.042	-0.056	-0.016	0.032	-0.008	-0.100
-13.5	0.070	0.008	-0.016	-0.042	-0.056	-0.016	0.032	-0.008	-0.100
-13.4	0.070	0.008	-0.116	-0.142	-0.056	-0.016	0.032	-0.008	-0.100
-13.3	0.070	0.008	-0.016	-0.042	0.044	-0.016	0.032	-0.008	-0.100
-13.2	0.070	0.008	0.084	-0.142	0.044	-0.016	0.032	-0.108	-0.200
-13.1	0.070	0.008	-0.016	-0.042	0.044	-0.016	0.132	-0.008	-0.100
-13.0	0.070	-0.092	-0.016	-0.042	0.044	-0.016	0.132	0.092	-0.100
-12.9	0.070	-0.092	-0.016	-0.042	0.044	-0.016	0.132	0.092	-0.100
-12.8	0.070	-0.092	-0.116	-0.142	0.044	-0.016	0.032	-0.008	0.000
-12.7	0.070	0.008	-0.116	-0.142	0.044	0.084	0.032	-0.008	-0.100
-12.6	-0.030	0.008	-0.116	-0.142	-0.056	0.084	0.032	-0.008	-0.100
-12.5	-0.030	0.008	-0.116	-0.142	-0.156	-0.016	0.032	-0.008	-0.200
-12.4	-0.030	0.008	-0.116	-0.142	0.044	0.084	0.032	-0.008	-0.100
-12.3	-0.030	0.008	-0.116	-0.042	0.044	-0.016	0.032	-0.008	-0.100
-12.2	0.070	0.008	-0.016	-0.142	0.044	-0.016	0.132	0.092	0.000
-12.1	0.070	0.008	0.084	-0.042	0.044	-0.016	0.132	0.092	0.000
-12.0	0.070	-0.092	-0.016	-0.042	0.044	-0.016	0.132	-0.008	0.000
-11.9	0.070	-0.092	-0.016	-0.042	0.044	-0.016	0.032	-0.108	0.000
-11.8	0.070	-0.092	-0.016	-0.042	0.044	-0.016	-0.068	-0.108	0.000
-11.7	-0.030	-0.092	-0.116	-0.042	0.044	0.084	-0.068	-0.108	0.000
-11.6	-0.030	0.008	-0.116	-0.042	0.044	0.084	-0.068	-0.008	-0.100
-11.5	-0.030	0.008	-0.116	-0.042	0.144	0.084	0.032	-0.008	-0.100
-11.4	-0.030	0.008	-0.116	-0.042	0.144	0.084	0.132	0.092	-0.100
-11.3	-0.030	0.008	-0.016	-0.042	0.044	0.084	0.132	0.092	-0.100
-11.2	-0.030	0.008	0.084	0.058	0.044	-0.016	0.132	0.092	0.000
-11.1	0.070	0.008	0.084	0.058	0.044	-0.016	0.132	0.092	0.000
-11.0	0.070	0.008	0.084	0.058	0.044	-0.016	0.132	-0.008	0.000
-10.9	0.070	0.008	0.084	0.058	0.044	-0.016	0.132	-0.008	0.000
-10.8	0.070	0.008	-0.016	0.058	0.044	-0.016	0.032	-0.108	0.000
-10.7	-0.030	-0.092	-0.116	-0.042	0.044	-0.016	0.032	-0.008	-0.100
-10.6	-0.030	-0.092	-0.116	-0.042	-0.056	-0.116	0.032	-0.008	-0.100
-10.5	-0.030	0.008	-0.116	-0.042	-0.056	-0.016	0.132	0.092	-0.200
-10.4	-0.030	0.008	-0.116	-0.042	-0.056	-0.016	0.032	0.092	-0.200
-10.3	-0.030	0.008	-0.116	-0.042	0.044	0.084	0.032	0.092	0.000
-10.2	-0.030	0.008	-0.016	0.058	0.044	0.084	0.132	0.092	0.000
-10.1	-0.130	-0.092	-0.016	0.058	0.044	-0.016	0.132	0.092	0.000
-10.0	-0.030	-0.092	-0.016	0.058	0.044	-0.016	0.032	-0.008	0.000
-9.9	-0.030	-0.092	0.084	0.058	0.044	-0.016	0.032	-0.108	0.000
-9.8	0.070	0.108	-0.016	-0.042	0.044	-0.016	0.032	-0.008	-0.100
-9.7	0.070	0.108	-0.116	-0.042	-0.056	-0.116	0.032	-0.008	0.000
-9.6	-0.030	0.108	-0.116	-0.042	-0.056	-0.116	0.032	-0.008	0.000
-9.5	-0.030	0.108	-0.116	-0.042	-0.056	-0.016	0.032	-0.008	0.000
-9.4	-0.030	0.108	-0.116	0.058	0.044	0.084	0.132	0.092	0.000
-9.3	-0.030	0.008	-0.116	-0.042	0.144	0.084	0.132	0.092	0.000
-9.2	-0.030	0.008	-0.016	0.058	0.144	0.084	0.132	0.092	-0.100
-9.1	-0.030	-0.092	-0.016	0.058	0.144	-0.016	0.032	0.092	0.000
-9.0	-0.030	0.008	-0.016	0.058	0.144	-0.016	0.132	-0.008	0.000
-8.9	-0.030	0.008	-0.016	0.058	0.144	-0.016	0.032	-0.008	0.000
-8.8	-0.130	0.008	0.084	0.058	0.044	-0.016	0.032	-0.008	0.100
-8.7	-0.130	-0.092	0.084	0.058	-0.056	-0.016	0.032	-0.008	0.000
-8.6	-0.030	0.008	0.084	0.058	-0.056	-0.016	0.032	-0.008	0.000
-8.5	-0.030	0.008	-0.116	-0.042	-0.056	-0.016	0.032	-0.008	0.000
-8.4	0.070	0.008	-0.116	-0.142	-0.056	-0.016	0.032	-0.008	0.000
-8.3	-0.030	0.008	-0.116	-0.142	-0.056	-0.016	0.032	-0.008	0.000
-8.2	-0.030	0.008	-0.116	-0.042	0.044	-0.016	0.032	0.092	-0.100
-8.1	-0.030	0.008	-0.016	0.058	0.044	0.084	0.032	-0.008	0.000
-8.0	-0.030	0.008	-0.016	0.058	-0.056	-0.016	0.032	-0.008	0.000
-7.9	-0.030	0.008	-0.016	0.058	-0.056	-0.116	-0.068	-0.008	-0.100
-7.8	-0.130	-0.092	-0.016	0.058	-0.056	-0.116	0.032	0.092	0.000
-7.7	-0.030	-0.092	0.084	0.058	0.044	-0.016	0.032	0.092	0.000
-7.6	-0.030	-0.092	0.084	0.058	-0.056	-0.016	0.032	-0.008	0.000
-7.5	-0.030	0.008	-0.016	0.058	-0.056	-0.016	0.032	0.092	0.000
-7.4	-0.030	0.008	-0.016	-0.042	-0.056	0.084	0.032	0.092	0.000
-7.3	-0.030	0.008	-0.116	-0.142	-0.056	0.084	0.032	0.092	0.000
-7.2	-0.030	0.008	-0.116	-0.142	0.044	0.084	0.032	0.092	0.100
-7.1	-0.030	0.008	-0.116	-0.042	0.044	-0.016	0.032	-0.008	-0.100
-7.0	0.070	-0.092	0.084	0.058	0.044	-0.016	0.032	-0.008	-0.100
-6.9	-0.030	-0.092	0.084	0.058	0.044	-0.016	-0.068	-0.008	-0.100
-6.8	-0.030	-0.092	0.084	0.058	-0.056	-0.116	-0.068	-0.008	0.000
-6.7	-0.030	-0.092	0.084	0.058	-0.056	-0.116	-0.168	-0.108	0.000
-6.6	0.070	0.108	0.084	0.058	-0.056	-0.016	-0.068	-0.008	0.000
-6.5	-0.030	0.008	-0.016	0.058	-0.056	-0.016	-0.068	-0.108	0.100
-6.4	-0.030	0.008	0.084	-0.042	0.044	0.084	-0.068	-0.108	0.100
-6.3	-0.030	0.008	0.084	-0.042	0.044	0.084	-0.068	-0.108	0.100
-6.2	-0.030	0.008	0.084	-0.042	0.044	0.084	-0.168	-0.108	0.000
-6.1	-0.030	-0.092	-0.016	-0.142	0.044	0.084	-0.068	-0.008	-0.100
-6.0	0.070	-0.092	-0.016	-0.142	0.044	-0.016	0.032	-0.008	-0.100
-5.9	0.170	0.008	-0.016	-0.042	0.044	-0.016	0.032	0.092	0.000
-5.8	0.170	0.108	-0.016	0.058	-0.156	-0.016	0.032	0.092	0.100
-5.7	0.070	0.108	0.084	0.058	-0.156	-0.016	0.032	0.092	0.100
-5.6	-0.030	0.008	0.084	0.058	-0.056	-0.016	0.032	-0.008	0.100
-5.5	-0.030	0.008	0.084	0.058	-0.056	-0.016	-0.168	-0.108	0.000
-5.4	0.070	0.008	0.084	-0.042	-0.056	-0.016	-0.168	-0.108	0.000
-5.3	0.170	0.108	0.084	-0.042	0.044	0.084	-0.168	-0.108	0.000
-5.2	0.170	0.008	0.084	-0.042	0.044	0.084	-0.068	-0.108	0.000
-5.1	0.170	0.008	-0.016	-0.042	-0.056	0.084	-0.068	-0.008	0.100
-5.0	0.170	0.008	0.084	-0.042	-0.056	0.084	-0.068	-0.008	0.100
-4.9	0.070	0.108	-0.016	-0.242	0.044	0.084	-0.168	-0.008	0.100
-4.8	0.270	0.208	0.084	-0.142	0.044	0.084	-0.168	-0.108	0.100
-4.7	0.270	0.208	0.084	-0.142	0.044	0.084	-0.068	-0.008	0.000
-4.6	0.270	0.108	-0.016	-0.042	-0.156	-0.016	-0.068	-0.008	0.100
-4.5	0.270	0.108	-0.016	-0.042	-0.156	-0.116	-0.068	-0.008	0.100
-4.4	0.170	0.008	-0.016	-0.042	-0.056	-0.016	-0.068	-0.108	0.000
-4.3	0.070	0.108	-0.016	-0.042	-0.056	-0.016	-0.068	0.092	0.100
-4.2	0.170	0.208	0.084	-0.042	-0.156	-0.016	-0.068	0.092	0.100
-4.1	0.170	0.208	0.084	-0.042	-0.056	0.084	-0.068	0.092	0.100
-4.0	0.270	0.208	-0.116	-0.142	-0.056	0.084	-0.068	-0.008	0.100
-3.9	0.270	0.108	-0.016	-0.142	-0.056	0.084	-0.068	-0.008	0.100
-3.8	0.270	0.108	-0.016	-0.142	-0.056	0.084	0.032	-0.008	0.100
-3.7	0.270	0.108	-0.016	-0.042	0.044	0.084	0.132	0.092	0.000
-3.6	0.270	0.108	-0.016	-0.042	-0.056	0.084	0.132	0.092	0.100
-3.5	0.370	0.108	-0.016	-0.042	-0.056	0.084	0.032	0.092	0.100
-3.4	0.370	0.208	-0.016	0.058	-0.156	-0.016	0.032	0.192	0.200
-3.3	0.270	0.108	-0.016	-0.042	-0.056	-0.016	0.132	0.292	0.200
-3.2	0.170	0.108	0.084	-0.042	-0.156	-0.016	0.132	0.192	0.100
-3.1	0.170	0.108	0.084	-0.042	-0.156	0.084	0.232	0.192	0.100
-3.0	0.270	0.108	-0.016	-0.142	-0.056	0.084	0.032	0.092	0.100
-2.9	0.270	0.108	0.084	-0.142	-0.056	0.084	0.132	0.192	0.100
-2.8	0.170	0.008	0.084	-0.142	-0.056	0.084	0.132	0.192	0.200
-2.7	0.270	0.008	0.084	-0.142	-0.056	0.084	0.132	0.092	0.200
-2.6	0.370	0.208	0.084	-0.142	0.044	0.084	0.132	0.092	0.200
-2.5	0.370	0.208	0.084	-0.142	-0.056	0.084	0.132	0.092	0.200
-2.4	0.370	0.208	0.084	-0.142	0.044	0.084	0.132	0.092	0.200
-2.3	0.370	0.208	0.084	-0.142	0.044	0.084	0.232	0.192	0.100
-2.2	0.370	0.208	0.284	0.058	0.044	0.084	0.332	0.192	0.100
-2.1	0.270	0.208	0.184	-0.042	0.144	0.084	0.332	0.292	0.200
-2.0	0.270	0.208	0.084	-0.042	0.044	-0.016	0.232	0.392	0.200
-1.9	0.270	0.208	0.084	-0.042	0.044	-0.016	0.232	0.392	0.100
-1.8	0.370	0.308	-0.016	-0.142	0.144	0.084	0.332	0.392	0.200
-1.7	0.270	0.308	-0.016	-0.242	0.144	0.084	0.332	0.292	0.100
-1.6	0.170	0.208	-0.116	-0.142	0.044	-0.016	0.232	0.092	0.200
-1.5	0.370	0.208	-0.116	0.158	-0.356	-0.216	0.132	-0.008	0.100
-1.4	0.270	0.408	-0.616	-0.842	-0.456	-0.316	0.332	-0.108	0.500
-1.3	-0.130	0.008	-1.616	-1.842	-0.656	-0.216	-1.168	-2.508	2.700
-1.2	0.370	0.308	-0.616	-0.642	-0.056	0.184	-1.468	-1.908	1.700
-1.1	0.370	0.508	-0.116	-0.042	0.044	0.084	-0.368	-0.808	1.100
-1.0	0.470	0.208	0.084	0.058	-0.056	0.084	-0.068	-0.408	0.700
-0.9	0.270	0.508	0.284	0.058	0.244	0.084	0.232	0.092	0.300
-0.8	0.670	0.608	1.084	1.058	0.944	0.084	0.532	0.592	-1.100
-0.7	0.770	0.908	2.684	2.058	1.044	0.384	0.732	1.792	-1.800
-0.6	0.170	0.608	1.384	1.058	0.844	0.384	0.732	1.192	-1.200
-0.5	0.370	0.608	0.684	0.558	0.444	0.184	0.332	1.092	-0.900
-0.4	0.270	0.508	0.884	0.558	0.244	-0.016	0.432	1.092	-0.700
-0.3	0.270	0.408	0.284	0.258	0.544	0.184	0.632	1.192	-0.300
-0.2	0.270	0.508	0.284	0.258	-0.056	0.184	0.932	1.292	-0.700
-0.1	-0.030	0.408	-0.016	0.058	0.544	0.584	0.932	3.292	-0.500
0.0	0.370	0.908	0.984	3.258	8.144	10.284	11.832	69.192	-2.600
0.1	1.670	3.508	3.284	9.058	22.744	39.184	63.932	169.392	-6.100
0.2	2.170	5.008	5.184	13.058	31.444	57.984	105.432	203.192	-6.000
0.3	2.370	5.408	6.684	15.658	34.944	63.984	118.532	203.792	-4.000
0.4	2.970	6.108	8.384	17.658	37.944	69.084	122.532	205.292	-1.900
0.5	3.670	6.608	9.484	19.858	41.244	74.084	129.432	217.092	-0.200
0.6	3.470	6.908	10.784	21.958	44.244	79.384	138.732	231.792	1.000
0.7	3.570	7.008	11.384	23.258	46.744	84.784	147.832	245.592	1.500
0.8	3.870	7.608	12.284	24.358	48.844	88.584	154.732	256.192	1.600
0.9	4.070	7.508	12.684	25.258	49.844	91.084	159.732	263.792	2.400
1.0	3.970	7.608	12.984	25.958	51.044	93.084	163.332	269.192	2.500
1.1	4.070	7.708	13.384	26.258	51.344	94.384	166.032	273.192	2.800
1.2	4.370	7.908	13.584	26.658	52.044	95.384	168.032	275.992	3.100
1.3	4.170	7.808	13.784	27.058	52.244	95.884	169.332	277.992	3.000
1.4	4.070	7.808	13.884	27.258	52.444	96.284	170.132	279.492	2.900
1.5	4.070	7.808	13.884	27.358	52.944	96.884	170.832	280.392	3.100
1.6	3.870	7.708	14.084	27.558	53.144	97.184	171.332	281.592	3.100
1.7	3.970	7.708	14.084	27.558	53.144	97.484	171.732	282.192	3.200
1.8	3.870	7.608	14.284	27.658	53.244	97.784	171.732	282.692	3.300
1.9	3.970	7.608	14.384	27.858	53.344	97.884	172.432	283.392	3.500
2.0	3.970	7.708	14.784	28.158	53.344	97.784	172.832	283.792	3.500
2.1	4.070	7.608	14.584	27.958	53.444	97.984	173.032	284.092	3.500
2.2	4.070	7.808	14.884	28.358	53.444	97.984	173.132	284.292	3.500
2.3	4.070	7.708	14.784	28.258	53.544	98.184	172.832	284.192	3.600
2.4	4.170	7.808	14.784	28.158	53.444	98.084	173.032	284.492	3.700
2.5	4.170	7.708	14.684	27.958	53.544	98.184	173.232	284.792	3.600
2.6	4.170	7.708	14.584	27.958	53.844	98.284	173.332	284.992	3.600
2.7	4.170	7.708	14.584	27.958	53.644	98.284	173.432	285.092	3.600
2.8	4.170	7.608	14.484	27.758	53.744	98.284	173.532	285.292	3.600
2.9	4.070	7.508	14.584	27.858	53.744	98.384	173.432	285.492	3.600
3.0	4.170	7.608	14.484	27.958	53.744	98.284	173.432	285.492	3.600
3.1	4.070	7.608	14.584	28.058	53.844	98.484	173.532	285.492	3.700
3.2	4.170	7.808	14.584	28.058	53.644	98.584	173.532	285.492	3.700
3.3	4.070	7.708	14.584	28.058	53.744	98.684	173.532	285.592	3.600
3.4	4.070	7.708	14.584	28.058	53.944	98.884	173.632	285.692	3.800
3.5	3.970	7.708	14.584	28.058	53.844	98.684	173.632	285.592	3.700
3.6	3.970	7.708	14.584	28.158	53.844	98.684	173.832	285.792	3.700
3.7	3.970	7.808	14.784	28.158	53.844	98.584	173.932	285.892	3.600
3.8	3.870	7.608	14.684	28.058	53.844	98.784	173.932	285.892	3.700
3.9	3.970	7.608	14.684	27.958	53.744	98.584	173.832	285.892	3.700
4.0	3.970	7.608	14.884	27.958	53.844	98.684	173.932	285.892	3.800
4.1	3.870	7.708	14.784	28.058	53.744	98.684	173.932	285.792	3.600
4.2	3.870	7.608	14.884	28.058	53.844	98.884	173.932	285.892	3.800
4.3	3.870	7.708	14.884	27.958	53.744	98.784	173.832	285.792	3.800
4.4	3.870	7.708	14.784	28.158	53.744	98.784	173.932	285.892	3.900
4.5	3.970	7.808	14.784	28.058	53.744	98.784	174.032	285.892	3.800
4.6	4.070	7.708	14.784	28.058	53.844	98.884	173.932	285.892	3.800
4.7	4.170	7.908	14.784	28.058	53.744	98.884	174.032	285.892	4.000
4.8	4.170	7.908	14.884	28.158	53.744	98.884	174.132	286.092	3.900
4.9	4.070	7.908	14.784	28.058	53.744	98.984	174.032	286.192	3.900
5.0	4.070	7.908	14.784	28.258	53.744	98.984	174.132	286.092	3.900
5.1	4.170	7.908	14.784	28.058	53.844	98.984	174.032	286.092	3.900
5.2	4.170	8.008	14.684	28.058	53.744	98.984	174.032	286.092	3.900
5.3	4.070	7.908	14.784	28.158	53.744	98.984	174.132	286.192	3.900
5.4	4.170	8.008	14.784	28.158	53.744	98.984	174.132	286.092	3.900
5.5	4.170	7.908	14.884	28.158	53.844	99.084	174.132	286.192	3.900
5.6	4.170	7.908	14.784	28.158	53.944	99.084	174.332	286.192	3.900
5.7	3.970	7.908	14.884	28.158	53.844	98.984	174.232	286.092	3.900
5.8	3.970	7.808	14.884	28.158	53.844	98.884	174.132	286.092	4.000
5.9	4.170	7.908	14.684	28.158	54.044	98.984	174.232	286.292	3.900
6.0	4.170	7.908	14.884	28.258	53.944	98.984	174.132	286.192	4.000
6.1	4.070	7.808	14.884	28.158	53.844	98.984	174.132	286.192	4.000
6.2	4.170	7.908	14.984	28.358	53.844	98.984	174.032	286.092	3.900
6.3	4.070	7.908	14.984	28.158	53.944	98.884	174.232	286.292	3.900
6.4	4.170	7.908	14.884	28.158	53.844	98.884	174.132	286.192	3.900
6.5	3.970	7.808	14.984	28.258	53.944	98.984	174.132	286.192	3.900
6.6	4.170	7.908	14.984	28.158	53.844	98.884	174.132	286.192	3.800
6.7	4.170	8.008	14.984	28.358	53.744	98.884	174.132	286.192	3.800
6.8	4.070	7.808	14.984	28.158	53.844	98.784	174.232	286.292	3.800
6.9	4.070	8.008	14.984	28.258	53.944	98.984	174.232	286.192	3.700
7.0	4.070	7.808	14.984	28.158	53.744	98.984	174.032	286.092	3.700
7.1	4.070	7.808	15.084	28.258	53.844	98.884	174.132	286.092	3.800
7.2	4.170	8.008	15.084	28.258	54.044	99.084	174.132	285.992	3.700
7.3	4.170	8.008	14.884	28.158	53.844	98.984	174.032	286.092	3.700
7.4	4.170	8.008	15.084	28.258	53.844	98.884	174.132	286.092	3.800
7.5	4.170	8.008	15.084	28.358	53.744	98.984	174.032	286.092	3.800
7.6	4.170	8.008	14.984	28.258	53.944	98.984	174.032	286.192	3.700
7.7	4.070	8.008	15.084	28.258	53.844	98.884	174.032	286.092	3.700
7.8	4.070	8.008	14.984	28.258	53.844	98.884	174.032	285.992	3.700
7.9	4.270	8.008	15.084	28.458	53.844	98.884	174.032	285.992	3.700
8.0	4.270	8.008	14.984	28.258	53.844	98.884	174.032	286.092	3.800
8.1	4.270	8.008	14.984	28.258	53.744	98.884	174.132	285.992	3.700
8.2	4.170	7.908	14.984	28.258	53.844	99.084	174.132	285.992	3.800
8.3	4.170	7.908	15.084	28.258	53.944	98.984	174.132	286.092	3.700
8.4	4.070	7.808	15.084	28.358	53.944	98.984	174.032	285.892	3.700
8.5	4.070	7.908	15.084	28.358	53.944	98.984	174.132	285.992	3.600
8.6	4.170	7.908	14.984	28.258	53.844	98.984	174.032	285.892	3.600
8.7	4.170	7.908	14.984	28.258	53.944	98.984	174.032	285.892	3.600
8.8	4.070	7.808	14.984	28.258	53.944	98.984	174.132	285.892	3.700
8.9	4.070	7.808	14.984	28.358	53.944	98.984	174.132	285.992	3.600
9.0	4.070	7.908	14.984	28.358	53.944	99.084	174.132	285.992	3.700
9.1	4.070	7.908	14.984	28.358	53.944	98.984	174.132	285.992	3.800
9.2	4.170	7.908	14.884	28.258	53.944	98.984	174.132	285.892	3.800
9.3	4.170	7.908	14.984	28.258	54.044	98.984	174.132	285.892	3.800
9.4	4.170	7.908	14.884	28.158	54.044	99.084	174.232	285.992	3.700
9.5	4.170	7.908	14.884	28.258	53.944	98.984	174.132	285.992	3.700
9.6	4.070	7.808	14.884	28.258	53.944	98.984	174.132	285.992	3.800
9.7	4.070	7.808	14.884	28.258	53.944	98.984	174.032	285.892	3.800
9.8	4.170	7.808	14.784	28.158	54.044	99.084	174.132	285.992	3.800
9.9	4.170	7.808	14.784	28.158	54.044	99.084	174.132	285.992	3.600
10.0	4.070	7.808	14.884	28.258	54.044	99.084	174.132	285.992	3.600
10.1	4.070	7.808	14.884	28.258	54.044	99.084	174.132	285.892	3.600
10.2	4.070	7.808	14.884	28.258	54.044	99.184	174.132	285.992	3.700
10.3	4.070	7.808	14.884	28.258	54.044	99.184	174.132	285.992	3.700
10.4	4.170	7.808	14.884	28.258	54.144	99.184	174.132	286.092	3.700
10.5	4.170	7.808	14.884	28.358	54.144	99.284	174.032	285.892	3.700
10.6	4.070	7.708	14.784	28.158	54.044	99.184	174.032	285.992	3.800
10.7	4.070	7.808	14.784	28.158	54.044	99.184	174.132	285.992	3.700
10.8	4.070	7.808	14.784	28.058	54.044	99.184	174.132	285.892	3.700
10.9	4.070	7.808	14.784	28.158	54.044	99.284	174.132	285.992	3.700
11.0	4.070	7.808	14.784	28.158	54.144	99.284	174.232	285.992	3.700
11.1	4.070	7.808	14.784	28.158	54.144	99.284	174.132	285.892	3.800
11.2	4.070	7.808	14.784	28.158	54.044	99.184	174.032	285.892	3.800
11.3	4.170	7.808	14.684	28.058	54.044	99.284	174.132	285.892	3.700
11.4	4.170	7.908	14.684	28.058	54.044	99.284	174.132	285.992	3.700
11.5	4.070	7.908	14.784	28.158	54.044	99.384	174.132	285.892	3.700
11.6	4.070	7.908	14.784	28.158	54.044	99.284	174.232	285.992	3.700
11.7	4.070	7.908	14.784	28.158	53.944	99.084	174.132	285.992	3.700
11.8	4.070	7.908	14.784	28.158	53.944	99.084	174.132	285.892	3.700
11.9	4.070	7.908	14.784	28.158	53.944	99.084	174.232	285.992	3.700
12.0	4.070	7.908	14.684	28.158	53.944	99.184	174.132	285.992	3.600
12.1	4.070	7.908	14.784	28.158	53.944	99.184	174.132	286.092	3.700
12.2	4.070	8.008	14.784	28.158	53.944	99.184	174.132	285.992	3.700
12.3	4.170	8.008	14.784	28.258	53.944	99.284	174.132	285.992	3.700
12.4	4.070	7.908	14.784	28.158	53.844	99.084	174.132	286.092	3.700
12.5	4.070	7.908	14.784	28.158	53.844	99.084	174.232	285.992	3.700
12.6	4.070	7.808	14.884	28.158	53.844	99.184	174.232	286.092	3.700
12.7	4.070	7.808	14.784	28.058	53.944	99.184	174.232	286.092	3.600
12.8	4.070	7.808	14.784	28.058	53.944	99.184	174.232	286.092	3.700
12.9	4.070	7.908	14.784	28.158	53.744	99.184	174.132	285.992	3.700
13.0	3.970	7.808	14.784	28.158	53.844	99.184	174.232	286.092	3.600
13.1	3.970	7.808	14.884	28.158	53.944	99.184	174.232	286.092	3.600
13.2	4.070	7.808	14.884	28.158	53.944	99.184	174.232	286.092	3.700
13.3	4.070	7.808	14.784	28.158	53.944	99.284	174.332	286.092	3.600
13.4	4.070	7.808	14.784	28.158	53.944	99.184	174.232	286.192	3.600
13.5	4.070	7.908	14.784	28.058	53.944	99.184	174.232	286.092	3.600
13.6	4.070	7.908	14.884	28.058	53.944	99.184	174.232	286.092	3.700
13.7	4.170	7.908	14.884	28.158	53.844	99.184	174.232	286.092	3.700
13.8	4.070	7.808	14.884	28.158	53.844	99.084	174.332	286.192	3.700
13.9	4.070	7.808	14.884	28.158	53.844	99.184	174.232	286.092	3.500
14.0	4.070	7.908	14.984	28.158	53.844	99.084	174.232	286.092	3.600
14.1	4.070	7.908	14.884	28.158	53.744	99.184	174.232	286.092	3.600
14.2	3.970	7.808	14.884	28.158	53.844	99.184	174.232	286.092	3.600
14.3	3.870	7.708	14.884	28.158	53.844	99.284	174.232	286.092	3.500
14.4	3.970	7.708	14.884	28.258	53.844	99.084	174.232	286.192	3.600
14.5	3.970	7.708	14.784	28.158	53.844	99.084	174.132	285.992	3.600
14.6	3.870	7.808	14.884	28.158	53.844	99.184	174.132	286.092	3.500
14.7	3.870	7.808	14.884	28.158	53.844	99.184	174.232	286.092	3.500
14.8	3.870	7.808	14.884	28.258	53.844	99.184	174.232	286.092	3.400
14.9	3.870	7.808	14.884	28.158	53.744	99.084	174.232	286.092	3.500
15.0	3.970	7.708	14.984	28.158	53.744	99.084	174.332	286.192	3.500
15.1	3.870	7.608	14.984	28.158	53.844	99.284	174.232	286.192	3.600
15.2	3.870	7.708	14.884	28.158	53.944	99.284	174.332	286.192	3.500
15.3	3.870	7.708	14.884	28.158	53.844	99.184	174.232	286.092	3.600
15.4	3.870	7.708	14.984	28.258	53.744	99.184	174.232	286.192	3.500
15.5	3.870	7.708	14.984	28.258	53.844	99.184	174.332	286.192	3.400
15.6	3.970	7.708	14.984	28.358	53.844	99.184	174.332	286.192	3.400
15.7	3.970	7.708	14.984	28.258	53.844	99.284	174.132	286.092	3.500
15.8	3.970	7.708	14.884	28.158	53.744	99.184	174.232	286.192	3.500
15.9	3.970	7.808	14.884	28.158	53.844	99.184	174.232	286.092	3.500
16.0	3.870	7.708	14.884	28.258	53.844	99.084	174.232	286.192	3.500
16.1	3.770	7.708	14.984	28.258	53.844	99.184	174.232	286.192	3.500
16.2	3.770	7.708	14.984	28.258	53.744	99.184	174.232	286.192	3.500
16.3	3.770	7.708	14.984	28.258	53.644	99.084	174.232	286.192	3.500
16.4	3.770	7.708	14.984	28.358	53.644	99.084	174.132	286.092	3.400
16.5	3.770	7.708	14.884	28.158	53.744	99.084	174.132	286.092	3.400
16.6	3.870	7.708	14.884	28.158	53.744	99.084	174.132	286.092	3.500
16.7	3.870	7.708	14.984	28.158	53.644	98.984	174.132	286.092	3.500
16.8	3.870	7.708	14.984	28.158	53.644	98.984	174.232	286.192	3.500
16.9	3.770	7.708	14.984	28.158	53.644	98.984	174.032	285.992	3.400
17.0	3.770	7.608	14.984	28.158	53.644	99.084	174.032	286.092	3.400
17.1	3.770	7.508	14.984	28.158	53.844	99.084	174.032	286.092	3.400
17.2	3.770	7.708	14.984	28.158	53.844	99.084	173.932	286.092	3.400
17.3	3.770	7.608	14.984	28.158	53.844	99.084	174.032	286.192	3.400
17.4	3.870	7.608	14.984	28.158	53.844	99.084	174.032	286.092	3.500
17.5	3.870	7.708	14.984	28.158	53.744	98.984	174.032	286.192	3.500
17.6	3.870	7.708	14.984	28.158	53.844	99.084	173.932	286.192	3.500
17.7	3.870	7.708	14.984	28.158	53.644	98.884	173.932	286.192	3.500
17.8	3.770	7.708	14.984	28.158	53.744	98.984	174.032	286.292	3.500
17.9	3.770	7.508	14.984	28.258	53.744	98.984	174.032	286.292	3.500
18.0	3.870	7.608	14.884	28.158	53.844	99.084	173.932	286.292	3.500
18.1	3.770	7.608	14.984	28.258	53.844	99.084	174.032	286.292	3.500
18.2	3.770	7.508	14.884	28.158	53.944	99.084	174.032	286.292	3.400
18.3	3.770	7.508	14.984	28.158	53.944	99.084	174.032	286.292	3.500
18.4	3.870	7.508	14.784	28.058	53.844	99.084	174.132	286.292	3.600
18.5	3.870	7.508	14.884	28.158	54.044	99.084	174.232	286.292	3.500
18.6	3.770	7.608	14.784	28.258	53.944	99.084	174.232	286.392	3.400
18.7	3.670	7.308	14.684	28.158	54.044	99.184	174.432	286.392	3.500
18.8	3.670	7.208	14.884	28.058	53.944	98.984	174.432	286.392	3.600
18.9	3.470	7.308	14.184	27.758	53.944	99.184	174.032	285.992	4.000
19.0	3.870	7.508	14.284	27.758	53.944	99.284	173.532	285.592	4.500
19.1	4.070	7.608	13.984	27.458	53.844	98.984	173.432	285.292	4.500
19.2	3.770	7.508	13.484	26.958	53.744	99.284	173.032	284.892	5.200
19.3	4.070	7.708	15.484	28.658	53.744	99.284	173.932	286.092	3.500
19.4	3.970	7.808	15.984	29.058	53.944	99.284	174.732	287.292	2.400
19.5	3.770	7.608	16.484	29.358	54.544	99.384	175.032	287.292	2.200
19.6	3.870	7.308	16.384	29.058	53.844	98.984	174.532	287.192	2.300
19.7	3.670	7.508	16.684	29.458	54.044	99.384	174.432	286.992	2.200
19.8	3.870	7.708	16.784	29.558	53.944	98.984	174.132	286.692	2.400
19.9	2.670	6.008	10.284	22.458	45.544	90.084	166.832	244.692	4.300
20.0	0.370	1.508	-2.516	-0.042	7.044	22.484	58.632	-2.208	7.700
20.1	0.670	0.708	3.084	0.858	-1.256	-9.416	-33.968	-79.308	8.700
20.2	0.770	1.208	5.784	6.858	10.444	15.184	8.432	29.092	7.700
20.3	0.870	1.608	5.484	8.458	13.944	26.684	42.332	82.492	6.000
20.4	0.570	1.308	3.884	6.658	11.044	23.584	43.932	78.992	3.900
20.5	0.570	0.608	2.984	4.658	7.744	16.884	32.932	56.692	2.800
20.6	0.270	0.508	1.884	2.658	5.144	10.884	21.632	36.692	1.800
20.7	-0.230	0.208	1.584	1.758	3.344	7.084	14.032	23.392	1.300
20.8	-0.530	-0.192	1.284	1.458	2.344	5.084	9.532	15.892	1.300
20.9	0.070	0.008	0.484	0.958	1.644	3.984	6.732	11.792	1.100
21.0	-0.230	0.208	0.684	0.858	1.544	3.084	5.232	9.292	1.000
21.1	0.070	0.208	0.684	0.458	1.244	2.584	4.232	7.192	0.800
21.2	0.170	0.308	0.684	0.658	1.344	2.484	3.432	5.792	0.600
21.3	0.370	0.308	0.684	0.558	1.144	2.184	3.132	5.392	0.400
21.4	0.170	0.308	0.584	0.458	1.044	1.584	3.032	4.892	0.300
21.5	0.070	0.208	0.484	0.358	0.844	1.384	3.032	4.592	0.300
21.6	0.070	0.208	0.384	0.358	0.744	1.584	2.532	4.292	0.400
21.7	0.070	0.308	0.184	0.358	0.644	1.584	2.432	3.992	0.400
21.8	-0.030	0.308	0.184	0.258	0.544	1.184	2.332	3.792	0.400
21.9	0.070	0.108	0.184	0.258	0.544	1.184	2.232	3.692	0.500
22.0	0.070	0.208	0.184	0.158	0.544	0.884	2.132	3.492	0.600
22.1	-0.030	0.008	0.084	0.158	0.444	1.084	1.932	3.292	0.400
22.2	-0.030	-0.092	0.084	-0.042	0.644	1.084	1.832	3.192	0.500
22.3	0.170	0.008	0.084	0.158	0.644	1.184	1.632	3.092	0.300
22.4	0.070	-0.092	0.184	0.158	0.444	1.184	1.632	2.892	0.300
22.5	0.070	-0.092	0.284	0.158	0.444	1.484	1.532	2.892	0.300
22.6	0.070	0.008	0.284	0.058	0.544	1.284	1.532	2.792	0.200
22.7	-0.130	-0.192	0.284	0.158	0.544	1.184	1.432	2.692	0.300
22.8	-0.130	-0.092	0.084	0.058	0.544	1.284	1.432	2.592	0.100
22.9	-0.030	-0.092	0.184	0.258	0.544	1.284	1.432	2.492	0.100
23.0	-0.030	-0.092	0.384	0.358	0.544	1.084	1.432	2.392	0.300
23.1	-0.030	-0.092	0.384	0.258	0.644	1.084	1.532	2.392	0.300
23.2	-0.030	-0.092	0.484	0.258	0.444	0.884	1.532	2.292	0.300
23.3	0.070	-0.092	0.284	0.058	0.344	0.884	1.532	2.292	0.200
23.4	-0.030	-0.092	0.184	-0.042	0.344	1.084	1.532	2.292	0.100
23.5	-0.030	-0.092	0.284	-0.042	0.344	0.884	1.532	2.192	0.100
23.6	-0.030	-0.092	0.084	-0.142	0.344	0.884	1.432	2.292	0.200
23.7	-0.030	-0.192	0.184	0.058	0.444	0.884	1.532	2.292	0.100
23.8	-0.030	-0.092	0.184	-0.142	0.344	0.884	1.432	2.292	0.000
23.9	-0.030	0.008	0.084	-0.142	0.444	0.784	1.432	2.292	0.000
24.0	0.070	0.008	0.084	-0.242	0.344	0.684	1.232	2.192	-0.100
24.1	-0.030	0.008	0.184	-0.142	0.344	0.684	1.232	2.092	0.000
24.2	-0.030	0.008	0.184	-0.142	0.244	0.584	1.332	2.192	-0.100
24.3	-0.030	0.008	0.084	-0.242	0.344	0.484	1.232	2.192	0.000
24.4	-0.030	0.008	0.084	-0.042	0.244	0.484	1.232	2.092	-0.100
24.5	-0.030	0.008	0.184	-0.042	0.344	0.784	1.232	1.992	-0.100
24.6	-0.030	0.008	0.184	-0.042	0.244	0.584	1.132	2.092	-0.100
24.7	0.070	0.108	0.184	0.058	0.244	0.584	1.132	2.092	0.000
24.8	0.070	0.208	0.084	-0.042	0.244	0.584	1.132	1.992	-0.100
24.9	0.070	0.108	0.184	-0.042	0.344	0.584	1.132	1.992	-0.100
25.0	0.170	0.108	0.184	-0.042	0.344	0.584	1.032	1.892	-0.100
25.1	0.070	0.008	0.084	-0.042	0.344	0.684	1.032	1.892	0.100
25.2	0.170	0.108	0.084	0.058	0.344	0.584	1.032	1.892	0.100
25.3	0.070	0.008	0.184	-0.042	0.344	0.584	0.932	1.792	0.100
25.4	0.170	0.008	0.184	-0.042	0.344	0.584	1.132	1.792	0.100
25.5	0.170	0.008	0.184	0.058	0.344	0.584	1.132	1.792	0.000
25.6	0.170	0.008	0.084	-0.042	0.344	0.684	1.132	1.792	0.000
25.7	0.170	0.008	0.084	-0.042	0.344	0.684	1.032	1.592	0.000
25.8	0.070	0.008	0.284	0.058	0.344	0.684	1.032	1.592	0.000
25.9	0.270	0.008	0.284	0.058	0.344	0.684	1.032	1.592	0.000
26.0	0.070	0.008	0.184	0.058	0.444	0.584	1.232	1.692	0.000
26.1	0.070	0.008	0.084	-0.042	0.244	0.484	1.232	1.692	-0.100
26.2	0.170	0.108	0.284	0.058	0.244	0.484	1.232	1.692	-0.100
26.3	0.070	-0.092	0.284	0.058	0.544	0.684	1.232	1.692	-0.100
26.4	0.070	-0.092	0.184	0.058	0.344	0.584	1.132	1.692	-0.200
26.5	0.070	-0.092	0.184	0.058	0.344	0.584	1.132	1.692	-0.200
26.6	0.270	-0.092	0.284	-0.042	0.344	0.584	1.132	1.692	-0.100
26.7	0.270	0.008	0.284	0.158	0.444	0.684	1.132	1.692	-0.200
26.8	0.170	-0.092	0.284	0.158	0.244	0.484	1.232	1.592	-0.300
26.9	0.070	-0.092	0.184	0.158	0.344	0.684	1.232	1.692	-0.100
27.0	-0.030	-0.192	0.284	0.158	0.444	0.584	1.232	1.692	-0.100
27.1	0.070	-0.092	0.384	0.158	0.444	0.484	1.032	1.592	-0.100
27.2	0.170	-0.092	0.384	0.258	0.344	0.484	1.032	1.592	-0.100
27.3	0.170	-0.192	0.184	0.158	0.344	0.584	1.032	1.592	-0.100
27.4	-0.030	-0.192	0.284	0.058	0.344	0.484	0.932	1.492	0.000
27.5	0.170	-0.092	0.184	-0.042	0.344	0.584	1.032	1.592	-0.100
27.6	0.070	-0.192	0.184	-0.042	0.444	0.684	1.032	1.592	-0.100
27.7	0.270	0.008	0.184	-0.042	0.244	0.584	0.832	1.492	-0.100
27.8	0.170	-0.192	0.184	-0.142	0.344	0.684	0.932	1.492	0.000
27.9	0.170	-0.092	0.284	-0.142	0.344	0.584	0.932	1.492	0.100
28.0	0.170	-0.092	0.284	-0.142	0.344	0.584	0.832	1.592	-0.100
28.1	0.270	-0.092	0.184	-0.042	0.244	0.684	0.932	1.492	0.000
28.2	0.270	0.008	0.184	-0.242	0.244	0.584	0.832	1.392	0.000
28.3	0.270	-0.092	0.284	-0.142	0.344	0.584	0.932	1.592	0.000
28.4	0.270	-0.192	0.184	-0.042	0.344	0.684	0.932	1.592	0.100
28.5	0.370	-0.092	0.284	-0.042	0.344	0.584	0.932	1.692	0.000
28.6	0.170	-0.092	0.084	-0.142	0.144	0.584	0.932	1.592	0.000
28.7	0.170	-0.092	0.284	0.058	0.344	0.584	0.932	1.592	0.200
28.8	0.370	-0.092	0.184	-0.042	0.244	0.584	0.932	1.592	0.000
28.9	0.270	-0.192	0.284	0.058	0.244	0.584	1.032	1.692	0.100
29.0	0.370	-0.092	0.184	0.058	0.244	0.584	0.932	1.692	0.100
29.1	0.170	-0.192	0.284	0.058	0.244	0.684	0.932	1.492	0.100
29.2	0.270	-0.192	0.084	-0.042	0.244	0.684	0.932	1.492	0.200
29.3	0.270	-0.092	0.184	-0.042	0.144	0.684	0.832	1.492	0.100
29.4	0.270	-0.192	0.084	-0.242	0.244	0.684	0.732	1.392	0.100
29.5	0.270	-0.092	0.184	-0.042	0.144	0.684	0.932	1.492	0.100
29.6	0.270	-0.092	-0.016	-0.142	0.244	0.784	0.932	1.492	0.100
29.7	0.270	0.008	0.184	-0.042	0.144	0.684	0.932	1.392	0.100
29.8	0.270	-0.092	0.084	-0.242	0.144	0.684	0.832	1.492	0.100
29.9	0.170	-0.092	0.184	-0.042	0.044	0.584	0.932	1.492	-0.100
30.0	0.270	-0.092	0.084	-0.242	0.144	0.684	1.032	1.592	0.100
30.1	0.070	-0.092	0.184	-0.042	0.144	0.584	0.932	1.392	0.000
30.2	0.170	0.008	0.084	-0.142	0.244	0.784	0.732	1.392	-0.100
30.3	0.170	0.008	0.084	-0.142	0.144	0.584	0.932	1.492	0.000
30.4	0.070	-0.092	0.084	-0.142	0.044	0.584	0.732	1.392	-0.100
30.5	0.170	0.108	0.084	-0.142	0.044	0.684	0.932	1.492	0.000
30.6	0.070	-0.092	0.184	-0.142	0.044	0.584	0.932	1.392	0.000
30.7	0.170	0.008	0.084	-0.042	0.144	0.584	0.832	1.492	0.000
30.8	0.070	0.008	0.084	-0.142	0.044	0.584	0.932	1.492	0.000
30.9	0.170	0.008	0.184	0.058	0.144	0.584	0.932	1.492	0.000
31.0	0.170	0.008	0.084	-0.142	0.144	0.584	0.932	1.492	0.000
31.1	0.170	0.108	0.284	0.058	0.044	0.584	0.832	1.392	0.100
31.2	0.070	-0.092	0.084	-0.142	0.244	0.584	1.032	1.492	0.000
31.3	0.070	0.108	0.184	-0.042	0.244	0.584	0.832	1.392	0.000
31.4	0.170	0.008	0.084	-0.042	0.244	0.584	0.932	1.492	0.000
31.5	0.170	0.008	0.184	-0.042	0.144	0.484	0.832	1.492	0.100
31.6	0.070	0.008	0.284	0.058	0.344	0.584	1.032	1.492	0.000
31.7	0.170	0.008	0.084	-0.042	0.144	0.484	0.832	1.492	0.200
31.8	0.270	0.108	0.084	-0.042	0.344	0.684	1.032	1.492	0.000
31.9	0.070	-0.092	0.084	-0.042	0.244	0.484	0.932	1.592	0.100
32.0	0.170	-0.092	0.084	-0.042	0.244	0.484	0.932	1.392	0.000
32.1	0.170	0.008	0.184	-0.042	0.344	0.684	1.032	1.592	0.100
32.2	0.270	0.008	0.184	-0.042	0.244	0.484	0.932	1.392	0.100
32.3	0.170	0.008	-0.016	-0.042	0.344	0.684	0.932	1.492	0.000
32.4	0.070	-0.092	0.084	-0.142	0.344	0.484	1.032	1.392	0.100
32.5	0.170	-0.092	-0.016	-0.042	0.244	0.484	0.932	1.492	0.000
32.6	0.070	-0.092	0.084	-0.142	0.244	0.584	0.932	1.292	0.100
32.7	0.170	0.008	0.184	-0.042	0.344	0.584	0.932	1.492	0.000
32.8	0.170	0.008	-0.016	-0.042	0.344	0.584	0.932	1.492	0.000
32.9	0.170	-0.092	0.084	-0.142	0.344	0.584	0.832	1.392	0.000
33.0	0.170	0.008	0.084	-0.042	0.244	0.584	0.932	1.492	0.000
33.1	0.170	0.008	-0.016	-0.042	0.244	0.484	0.832	1.392	0.200
33.2	0.170	-0.092	-0.016	-0.142	0.244	0.484	0.832	1.392	0.000
33.3	0.170	0.008	-0.016	-0.042	0.344	0.484	0.832	1.392	0.100
33.4	0.270	-0.092	0.084	-0.042	0.244	0.484	0.832	1.392	0.100
33.5	0.070	-0.092	0.084	-0.042	0.444	0.584	0.832	1.392	0.100
33.6	0.170	0.008	-0.016	0.058	0.244	0.484	0.832	1.392	0.100
33.7	0.170	0.008	-0.016	-0.042	0.344	0.484	0.832	1.392	0.100
33.8	0.270	0.108	0.084	-0.042	0.444	0.484	0.832	1.292	0.100
33.9	0.170	0.008	0.084	0.058	0.344	0.484	0.832	1.492	0.100
34.0	0.170	0.008	0.084	0.058	0.444	0.484	0.832	1.392	0.200
34.1	0.170	0.008	0.084	0.058	0.544	0.584	0.732	1.292	0.200
34.2	0.170	0.108	0.084	0.058	0.444	0.484	0.732	1.392	0.100
34.3	0.270	0.008	0.084	0.058	0.444	0.484	0.932	1.392	0.300
34.4	0.270	0.008	0.084	0.158	0.544	0.484	0.732	1.292	0.100
34.5	0.170	0.008	0.084	0.058	0.444	0.484	0.732	1.292	0.100
34.6	0.170	-0.092	0.084	0.158	0.444	0.484	0.932	1.392	0.200
34.7	0.270	0.108	0.184	0.058	0.444	0.484	0.732	1.292	0.200
34.8	0.170	0.008	0.084	0.058	0.444	0.484	0.832	1.392	0.100
34.9	0.170	-0.092	0.084	0.158	0.444	0.484	0.732	1.392	0.200
35.0	0.270	0.108	0.084	0.058	0.544	0.484	0.732	1.292	0.200
35.1	0.170	0.008	0.084	0.058	0.444	0.484	0.832	1.392	0.000
35.2	0.270	0.108	0.184	0.158	0.444	0.484	0.732	1.292	0.000
35.3	0.270	0.108	0.084	0.058	0.544	0.684	0.732	1.292	0.100
35.4	0.270	0.008	0.184	-0.042	0.544	0.684	0.832	1.292	0.000
35.5	0.170	0.008	0.084	0.058	0.444	0.484	0.832	1.292	0.000
35.6	0.170	0.008	0.084	0.058	0.344	0.584	0.732	1.292	0.100
35.7	0.170	0.008	0.184	0.058	0.444	0.584	0.732	1.192	0.100
35.8	0.170	0.008	0.084	0.158	0.444	0.484	0.732	1.292	0.000
35.9	0.170	0.008	0.184	0.058	0.344	0.584	0.832	1.292	0.100
36.0	0.070	-0.092	0.184	0.058	0.444	0.584	0.732	1.292	0.100
36.1	0.070	-0.092	-0.016	0.058	0.444	0.584	0.732	1.292	-0.100
36.2	0.270	0.008	0.084	-0.042	0.444	0.584	0.832	1.292	0.000
36.3	0.070	0.008	0.084	0.058	0.444	0.584	0.732	1.292	0.000
36.4	0.070	0.008	0.084	-0.042	0.444	0.684	0.832	1.392	-0.100
36.5	0.170	-0.092	0.084	-0.042	0.544	0.584	0.832	1.392	0.100
36.6	0.270	0.108	0.084	-0.042	0.444	0.584	0.732	1.292	0.100
36.7	0.070	0.008	0.084	0.058	0.544	0.684	0.932	1.392	-0.100
36.8	0.170	0.008	0.084	-0.042	0.544	0.584	0.832	1.392	-0.100
36.9	0.170	0.008	0.084	-0.042	0.344	0.484	0.732	1.292	0.100
37.0	0.070	-0.092	0.184	0.058	0.444	0.684	0.832	1.292	-0.100
37.1	0.170	0.108	0.084	0.058	0.444	0.584	0.932	1.392	-0.100
37.2	0.170	0.008	0.084	-0.042	0.344	0.584	0.732	1.292	0.000
37.3	0.070	-0.092	-0.016	-0.042	0.544	0.684	0.832	1.292	0.000
37.4	0.170	0.108	0.084	0.058	0.344	0.584	0.932	1.392	0.000
37.5	0.070	0.008	0.084	-0.042	0.344	0.584	0.832	1.392	-0.100
37.6	0.070	-0.092	0.084	0.058	0.244	0.484	0.832	1.292	-0.100
37.7	0.070	-0.092	0.084	0.058	0.444	0.584	0.832	1.292	0.000
37.8	0.270	0.108	0.084	-0.042	0.344	0.584	0.832	1.292	-0.100
37.9	0.170	-0.092	0.184	0.058	0.344	0.584	0.832	1.392	-0.100
38.0	0.070	0.008	-0.016	-0.142	0.444	0.684	0.932	1.392	0.000
38.1	0.270	0.108	-0.016	-0.142	0.444	0.684	0.832	1.292	-0.200
38.2	0.170	0.008	0.184	0.058	0.444	0.584	0.832	1.392	-0.100
38.3	0.170	-0.092	0.184	-0.042	0.444	0.584	0.832	1.292	0.000
38.4	0.070	-0.092	-0.016	-0.042	0.344	0.584	0.832	1.292	-0.100
38.5	0.170	0.008	0.084	-0.042	0.344	0.484	0.832	1.392	-0.100
38.6	0.270	-0.092	0.184	0.058	0.344	0.484	0.832	1.292	0.000
38.7	0.170	0.008	0.084	-0.042	0.344	0.584	0.732	1.192	0.000
38.8	0.070	-0.092	-0.016	-0.042	0.444	0.584	0.932	1.292	-0.200
38.9	0.270	0.008	0.184	0.158	0.344	0.584	0.832	1.292	-0.100
39.0	0.270	0.008	0.184	0.058	0.344	0.584	0.732	1.192	0.000
39.1	0.070	-0.092	-0.016	-0.042	0.444	0.684	0.832	1.292	-0.100
39.2	0.270	-0.092	-0.016	0.058	0.344	0.584	0.832	1.292	-0.100
39.3	0.270	0.008	0.184	0.158	0.444	0.584	0.932	1.392	-0.100
39.4	0.270	0.008	0.084	-0.042	0.344	0.584	0.832	1.292	-0.100
39.5	0.270	0.108	-0.016	0.058	0.444	0.684	0.832	1.192	-0.100
39.6	0.270	0.008	0.184	0.158	0.444	0.584	0.932	1.392	-0.100
39.7	0.270	0.008	0.084	0.058	0.444	0.684	0.832	1.292	0.000
39.8	0.270	0.008	-0.016	0.058	0.344	0.584	0.832	1.192	-0.100
39.9	0.270	0.108	0.084	0.058	0.344	0.584	0.832	1.292	0.000
40.0	0.270	0.008	0.084	0.058	0.444	0.584	0.832	1.292	0.000
40.1	0.270	0.008	0.084	0.158	0.444	0.584	0.932	1.192	-0.100
40.2	0.270	0.108	0.084	0.158	0.244	0.584	0.832	1.292	-0.100
40.3	0.270	0.008	0.084	0.058	0.344	0.584	0.732	1.192	0.100
40.4	0.270	0.008	0.184	0.158	0.444	0.584	0.832	1.192	-0.100
40.5	0.370	0.208	0.084	0.058	0.444	0.684	0.932	1.292	-0.100
40.6	0.270	0.108	0.084	0.158	0.344	0.584	0.832	1.292	0.000
40.7	0.370	0.008	0.084	0.058	0.344	0.484	0.832	1.092	0.000
40.8	0.170	-0.092	0.084	0.058	0.344	0.584	0.832	1.192	-0.100
40.9	0.270	0.108	0.084	0.058	0.244	0.484	0.932	1.292	-0.200
41.0	0.270	0.108	0.084	0.158	0.244	0.484	0.732	1.192	-0.100
41.1	0.270	0.108	-0.016	0.058	0.344	0.584	0.832	1.292	0.000
41.2	0.170	0.008	0.184	0.158	0.244	0.484	0.832	1.192	-0.100
41.3	0.270	0.108	0.184	0.058	0.344	0.484	0.932	1.292	-0.100
41.4	0.270	0.108	-0.016	-0.042	0.244	0.584	0.832	1.192	0.000
41.5	0.270	0.008	-0.016	0.058	0.344	0.584	0.832	1.192	-0.100
41.6	0.170	0.008	0.084	0.158	0.344	0.484	0.832	1.192	-0.100
41.7	0.170	0.008	0.184	0.058	0.344	0.584	0.832	1.192	-0.100
41.8	0.170	0.008	0.084	0.058	0.244	0.584	0.832	1.192	-0.200
41.9	0.270	0.008	-0.016	0.058	0.244	0.384	0.832	1.192	-0.100
42.0	0.270	0.208	-0.016	0.058	0.244	0.384	0.732	1.092	-0.100
42.1	0.270	0.108	0.184	0.058	0.344	0.584	0.732	1.192	0.000
42.2	0.170	0.008	0.084	0.058	0.344	0.484	0.832	1.192	0.000
42.3	0.170	0.108	0.084	0.058	0.344	0.484	0.832	1.192	0.000
42.4	0.170	0.108	0.084	0.058	0.244	0.484	0.732	1.092	-0.100
42.5	0.170	0.108	0.084	0.158	0.244	0.484	0.832	1.192	0.000
42.6	0.170	0.008	0.084	0.058	0.344	0.584	0.732	1.092	0.000
42.7	0.270	0.108	0.084	0.058	0.344	0.484	0.832	1.192	-0.100
42.8	0.170	0.108	0.184	0.158	0.244	0.484	0.732	1.092	-0.100
42.9	0.070	0.008	-0.016	0.058	0.244	0.484	0.832	1.192	-0.100
43.0	0.270	0.008	0.084	0.158	0.344	0.584	0.732	1.092	0.000
43.1	0.270	0.108	0.084	0.058	0.344	0.484	0.832	1.192	-0.100
43.2	0.170	0.108	0.084	0.158	0.244	0.484	0.832	1.292	-0.100
43.3	0.070	0.008	-0.016	0.058	0.244	0.584	0.832	1.192	-0.100
43.4	0.170	0.008	0.084	0.158	0.144	0.484	0.832	1.092	0.000
43.5	0.270	0.008	0.084	0.158	0.244	0.384	0.732	1.092	0.000
43.6	0.270	0.008	0.084	0.258	0.344	0.484	0.732	1.192	0.000
43.7	0.070	0.008	-0.016	0.058	0.244	0.584	0.832	1.192	0.000
43.8	0.170	0.008	0.084	0.158	0.144	0.384	0.832	1.092	0.000
43.9	0.170	-0.092	0.084	0.258	0.344	0.484	0.832	1.192	0.000
44.0	0.270	0.008	-0.016	0.158	0.344	0.484	0.732	1.192	0.000
44.1	0.070	-0.092	-0.016	0.158	0.344	0.584	0.732	0.992	-0.100
44.2	0.170	0.008	0.084	0.158	0.144	0.384	0.732	0.992	-0.100
44.3	0.170	0.008	0.084	0.258	0.144	0.384	0.832	1.192	-0.100
44.4	0.270	0.008	-0.016	0.158	0.244	0.384	0.732	1.192	0.000
44.5	0.170	-0.092	0.084	0.158	0.344	0.484	0.832	1.092	0.100
44.6	0.170	0.008	0.184	0.158	0.244	0.484	0.832	1.092	0.000
44.7	0.170	0.008	-0.016	0.158	0.244	0.384	0.932	1.292	0.000
44.8	0.170	-0.092	-0.016	0.158	0.144	0.384	0.832	1.192	-0.100
44.9	0.170	-0.092	0.084	0.158	0.144	0.384	0.832	1.092	0.100
45.0	0.170	0.008	0.084	0.158	0.344	0.584	0.832	1.092	0.100
45.1	0.170	0.008	0.084	0.158	0.244	0.384	0.832	1.192	0.000
45.2	0.170	-0.092	-0.016	0.058	0.244	0.384	0.732	1.092	0.100
45.3	0.070	-0.092	0.084	0.158	0.244	0.384	0.832	1.092	0.000
45.4	0.270	0.008	0.084	0.158	0.344	0.584	0.732	1.092	0.100
45.5	0.170	0.008	0.084	0.058	0.244	0.484	0.832	1.192	0.100
45.6	0.070	-0.092	-0.016	0.058	0.244	0.384	0.832	1.192	0.100
45.7	0.170	0.008	0.084	0.158	0.244	0.384	0.832	1.092	0.100
45.8	0.170	-0.092	0.084	0.158	0.144	0.384	0.732	1.092	0.000
45.9	0.270	0.008	0.084	0.158	0.244	0.384	0.832	1.192	0.100
46.0	0.270	0.108	0.084	0.158	0.244	0.384	0.832	1.192	0.100
46.1	0.170	0.108	0.084	0.158	0.244	0.384	0.832	1.092	0.100
46.2	0.070	0.008	0.084	0.158	0.244	0.384	0.732	1.192	0.000
46.3	0.170	0.008	0.084	0.158	0.244	0.384	0.732	1.192	0.000
46.4	0.270	0.108	0.084	0.158	0.244	0.384	0.832	1.192	0.100
46.5	0.270	0.108	0.284	0.258	0.244	0.484	0.832	1.192	0.100
46.6	0.270	0.108	0.084	0.158	0.244	0.484	0.832	1.392	0.100
46.7	0.170	0.008	0.084	0.158	0.244	0.384	0.832	1.192	0.000
46.8	0.270	0.108	0.084	0.158	0.144	0.284	0.832	1.192	0.000
46.9	0.270	0.108	0.184	0.158	0.144	0.284	0.832	1.192	0.000
47.0	0.270	0.208	0.284	0.358	0.244	0.384	0.832	1.292	0.100
47.1	0.170	0.108	0.184	0.158	0.244	0.384	0.932	1.292	0.100
47.2	0.170	0.108	0.184	0.158	0.244	0.484	0.932	1.192	0.000
47.3	0.270	0.108	0.184	0.158	0.344	0.384	0.832	1.192	0.100
47.4	0.270	0.108	0.184	0.258	0.144	0.284	0.832	1.192	0.100
47.5	0.270	0.008	0.184	0.258	0.144	0.284	0.832	1.192	0.100
47.6	0.170	0.108	0.184	0.158	0.244	0.484	0.932	1.192	0.000
47.7	0.170	0.008	0.184	0.158	0.344	0.384	0.832	1.192	0.100
47.8	0.270	0.008	0.284	0.158	0.344	0.384	0.832	1.292	0.100
47.9	0.270	0.008	0.184	0.258	0.144	0.284	0.832	1.192	0.100
48.0	0.270	0.108	0.184	0.258	0.244	0.484	0.832	1.192	0.100
48.1	0.270	0.108	0.084	0.158	0.344	0.484	0.932	1.192	0.100
48.2	0.270	0.108	0.184	0.158	0.344	0.484	0.732	1.192	0.100
48.3	0.270	0.108	0.184	0.158	0.144	0.384	0.832	1.192	0.100
48.4	0.170	0.008	0.284	0.258	0.144	0.384	0.832	1.192	0.200
48.5	0.270	0.108	0.084	0.158	0.344	0.484	0.832	1.192	0.100
48.6	0.370	0.108	0.084	0.058	0.344	0.584	0.632	1.092	0.100
48.7	0.270	-0.092	0.184	0.158	0.344	0.484	0.732	1.092	0.100
48.8	0.170	0.008	0.284	0.258	0.244	0.384	0.832	1.192	0.200
48.9	0.170	0.008	0.284	0.258	0.144	0.384	0.832	1.192	0.100
49.0	0.270	0.108	0.184	0.058	0.344	0.584	0.732	1.192	0.100
49.1	0.370	0.208	0.084	0.058	0.344	0.584	0.732	1.092	0.100
49.2	0.270	0.008	0.084	0.158	0.244	0.384	0.732	1.092	0.200
49.3	0.170	0.008	0.084	0.158	0.244	0.484	0.732	1.092	0.100
49.4	0.170	0.008	0.184	0.158	0.244	0.484	0.732	1.192	0.200
49.5	0.370	0.108	0.184	0.058	0.344	0.584	0.732	1.192	0.100
49.6	0.270	0.108	0.084	0.058	0.344	0.684	0.732	1.092	0.200
49.7	0.270	0.108	0.084	0.158	0.344	0.684	0.732	1.092	0.100
49.8	0.170	0.008	0.184	0.158	0.244	0.484	0.732	1.092	0.100
49.9	0.170	-0.092	0.084	0.058	0.244	0.584	0.632	1.092	0.200
50.0	0.170	0.008	0.184	0.058	0.344	0.684	0.732	1.092	0.200
50.1	0.170	0.008	0.184	0.058	0.344	0.684	0.732	1.092	0.100
50.2	0.270	0.108	0.184	0.158	0.244	0.484	0.632	1.192	0.100
50.3	0.170	0.008	0.084	0.058	0.244	0.584	0.632	1.092	0.100
50.4	0.170	0.008	0.084	0.058	0.344	0.684	0.632	0.992	0.100
50.5	0.170	0.008	0.184	0.058	0.344	0.684	0.632	0.992	0.000
50.6	0.170	0.008	0.184	0.158	0.244	0.584	0.632	0.992	0.100
50.7	0.170	-0.092	0.184	0.058	0.244	0.684	0.432	0.992	0.100
50.8	0.270	0.008	0.084	0.058	0.244	0.684	0.632	0.992	0.100
50.9	0.270	0.108	0.084	0.058	0.244	0.684	0.632	0.992	0.000
51.0	0.170	0.108	0.184	0.058	0.344	0.584	0.632	1.092	0.000
51.1	0.170	0.008	0.184	0.058	0.344	0.584	0.632	1.092	0.100
51.2	0.170	-0.092	0.084	0.058	0.244	0.684	0.732	1.092	0.100
51.3	0.170	-0.092	0.084	0.058	0.244	0.684	0.532	0.992	0.000
51.4	0.170	0.008	0.184	0.158	0.244	0.584	0.632	0.992	0.000
51.5	0.270	0.108	0.284	0.258	0.244	0.484	0.632	1.092	0.000
51.6	0.170	-0.092	0.184	0.158	0.244	0.584	0.632	1.092	0.100
51.7	0.170	-0.092	0.184	0.158	0.244	0.684	0.732	1.092	-0.100
51.8	0.170	-0.092	0.284	0.058	0.344	0.684	0.532	0.892	0.000
51.9	0.170	0.008	0.184	0.058	0.344	0.684	0.532	0.992	0.000
52.0	0.270	0.008	0.184	0.158	0.244	0.584	0.632	1.092	0.000
52.1	0.270	0.008	0.184	0.058	0.144	0.684	0.732	1.092	0.100
52.2	0.270	0.008	0.284	0.158	0.144	0.584	0.732	1.092	0.000
52.3	0.170	-0.092	0.284	0.158	0.344	0.684	0.632	0.992	-0.100
52.4	0.170	0.008	0.184	0.158	0.244	0.584	0.632	0.992	0.000
52.5	0.270	0.008	0.284	0.258	0.244	0.584	0.632	0.992	0.100
52.6	0.270	0.008	0.284	0.158	0.244	0.684	0.732	1.092	0.100
52.7	0.170	0.108	0.284	0.158	0.244	0.684	0.732	1.092	0.000
52.8	0.170	0.108	0.284	0.158	0.144	0.484	0.632	0.992	0.000
52.9	0.170	-0.092	0.384	0.158	0.144	0.484	0.732	0.992	0.000
53.0	0.170	-0.092	0.284	0.058	0.344	0.684	0.832	1.092	0.100
53.1	0.170	-0.092	0.184	0.158	0.244	0.684	0.732	1.192	0.000
53.2	0.270	0.008	0.184	0.158	0.244	0.684	0.732	1.192	0.000
53.3	0.170	0.108	0.284	0.258	0.144	0.484	0.732	0.992	0.000
53.4	0.270	0.008	0.284	0.258	0.144	0.484	0.732	0.992	0.100
53.5	0.170	-0.092	0.384	0.158	0.344	0.684	0.732	1.092	0.000
53.6	0.170	-0.092	0.284	0.058	0.244	0.584	0.832	1.192	0.000
53.7	0.270	0.108	0.184	0.158	0.244	0.584	0.832	1.192	0.000
53.8	0.270	0.108	0.184	0.158	0.144	0.484	0.732	0.992	0.100
53.9	0.270	0.008	0.284	0.158	0.244	0.584	0.732	1.092	0.100
54.0	0.270	0.008	0.184	0.058	0.244	0.584	0.732	1.092	0.000
54.1	0.170	-0.092	0.284	0.058	0.244	0.584	0.732	1.092	-0.100
54.2	0.170	0.008	0.184	0.158	0.244	0.484	0.732	1.092	-0.100
54.3	0.270	0.108	0.184	0.158	0.244	0.484	0.732	1.092	0.000
54.4	0.270	0.008	0.184	0.158	0.344	0.584	0.732	1.092	0.100
54.5	0.270	0.008	0.084	0.058	0.244	0.584	0.732	1.092	0.000
54.6	0.170	-0.092	0.184	0.058	0.244	0.584	0.832	1.092	0.000
54.7	0.170	0.008	0.184	0.058	0.244	0.484	0.832	1.192	-0.100
54.8	0.270	0.108	0.284	0.258	0.344	0.484	0.732	1.092	0.000
54.9	0.270	0.108	0.184	0.258	0.344	0.584	0.732	1.192	0.000
55.0	0.270	0.108	0.184	0.158	0.244	0.484	0.732	1.192	0.000
55.1	0.270	0.108	0.084	0.058	0.244	0.384	0.832	1.192	0.000
55.2	0.270	0.108	0.184	0.058	0.244	0.384	0.732	0.992	0.000
55.3	0.270	0.108	0.184	0.058	0.244	0.384	0.632	0.992	0.000
55.4	0.170	0.108	0.184	0.158	0.344	0.484	0.732	1.092	-0.100
55.5	0.270	0.108	0.084	0.158	0.244	0.484	0.732	1.192	0.000
55.6	0.270	0.108	0.084	0.158	0.244	0.484	0.832	1.092	0.000
55.7	0.270	0.108	-0.016	-0.042	0.244	0.384	0.732	0.992	0.000
55.8	0.170	0.008	0.084	-0.042	0.244	0.384	0.632	0.992	0.000
55.9	0.370	0.108	0.184	0.158	0.344	0.384	0.732	1.092	0.000
56.0	0.270	0.108	0.184	0.158	0.344	0.484	0.732	1.092	0.000
56.1	0.270	0.108	0.084	0.058	0.144	0.384	0.732	0.992	0.000
56.2	0.270	0.108	0.084	0.058	0.244	0.484	0.732	0.992	0.000
56.3	0.170	0.008	-0.016	-0.042	0.244	0.484	0.632	0.992	0.000
56.4	0.370	0.108	-0.016	0.058	0.344	0.484	0.632	0.992	0.000
56.5	0.370	0.108	0.184	0.158	0.344	0.484	0.532	0.892	0.000
56.6	0.370	0.208	0.084	0.158	0.344	0.484	0.732	1.092	-0.100
56.7	0.270	0.208	0.084	0.158	0.344	0.484	0.732	0.992	0.000
56.8	0.170	0.008	0.084	0.158	0.144	0.384	0.632	0.992	0.000
56.9	0.270	0.108	0.084	0.158	0.344	0.484	0.632	0.992	0.100
57.0	0.370	0.108	-0.016	0.058	0.344	0.484	0.532	0.892	0.000
57.1	0.370	0.108	0.084	0.058	0.344	0.384	0.632	0.992	0.000
57.2	0.270	0.108	-0.016	0.158	0.344	0.484	0.732	0.992	0.000
57.3	0.170	0.008	-0.016	0.158	0.344	0.484	0.632	0.992	0.100
57.4	0.270	0.108	-0.016	0.058	0.344	0.384	0.532	0.892	0.000
57.5	0.370	0.108	-0.016	0.058	0.344	0.384	0.532	0.892	0.000
57.6	0.370	0.208	-0.016	0.058	0.344	0.384	0.532	0.892	0.000
57.7	0.270	0.108	-0.016	0.158	0.244	0.484	0.632	0.992	0.000
57.8	0.270	0.108	-0.016	0.158	0.244	0.484	0.632	0.992	0.100
57.9	0.270	0.108	-0.016	0.158	0.244	0.384	0.532	0.892	0.000
58.0	0.470	0.108	-0.116	0.058	0.344	0.384	0.532	0.892	0.000
58.1	0.270	0.008	-0.116	0.058	0.344	0.384	0.632	0.892	0.000
58.2	0.270	0.108	-0.016	0.258	0.344	0.484	0.632	0.892	0.000
58.3	0.270	0.108	-0.016	0.158	0.344	0.484	0.532	0.792	0.000
58.4	0.270	0.108	-0.016	0.158	0.244	0.384	0.532	0.892	0.000
58.5	0.370	0.108	-0.116	0.058	0.244	0.384	0.532	0.892	0.000
58.6	0.270	0.008	-0.116	0.058	0.244	0.284	0.632	0.892	0.000
58.7	0.370	0.108	-0.016	0.158	0.344	0.384	0.632	0.892	0.100
58.8	0.370	0.108	-0.016	0.258	0.344	0.484	0.532	0.792	0.000
58.9	0.270	0.108	-0.016	0.158	0.344	0.384	0.632	0.992	0.000
59.0	0.270	0.108	-0.016	0.058	0.344	0.384	0.632	0.892	0.000
59.1	0.270	0.008	-0.016	0.058	0.344	0.384	0.632	0.892	0.000
59.2	0.270	0.008	-0.016	0.158	0.244	0.284	0.632	0.892	0.000
59.3	0.370	0.108	-0.016	0.258	0.244	0.284	0.532	0.892	0.100
59.4	0.370	0.108	-0.016	0.258	0.344	0.484	0.532	0.892	0.000
59.5	0.370	0.108	-0.116	0.158	0.344	0.384	0.632	0.992	0.000
59.6	0.270	0.008	-0.016	0.158	0.344	0.384	0.732	0.992	0.000
59.7	0.270	0.008	-0.016	0.058	0.344	0.384	0.732	0.992	0.000
59.8	0.270	0.008	0.084	0.158	0.344	0.284	0.632	0.892	0.100
59.9	0.270	0.108	-0.016	0.158	0.344	0.284	0.632	0.892	0.000
60.0	0.370	0.208	0.084	0.158	0.244	0.384	0.532	0.892	0.000
60.1	0.370	0.208	-0.016	0.158	0.344	0.384	0.732	0.992	0.000
60.2	0.270	0.108	-0.016	0.158	0.344	0.384	0.732	0.992	0.000
60.3	0.270	0.008	-0.016	0.058	0.344	0.384	0.732	0.992	0.000
60.4	0.270	0.108	-0.016	0.058	0.244	0.384	0.632	0.992	0.000
60.5	0.270	0.108	-0.116	-0.042	0.244	0.384	0.632	0.992	0.100
60.6	0.270	0.108	0.084	0.158	0.244	0.384	0.632	0.892	0.000
60.7	0.470	0.208	0.084	0.158	0.344	0.484	0.632	0.892	-0.100
60.8	0.370	0.108	0.084	0.158	0.344	0.484	0.632	0.892	0.000
60.9	0.370	0.108	-0.016	0.058	0.244	0.384	0.732	0.992	0.000
61.0	0.270	0.208	-0.016	0.058	0.244	0.284	0.732	1.092	0.000
61.1	0.270	0.108	-0.016	0.058	0.344	0.384	0.732	1.092	0.000
61.2	0.370	0.108	0.084	0.158	0.344	0.384	0.732	0.992	0.000
61.3	0.370	0.108	0.084	0.158	0.344	0.384	0.632	0.892	0.000
61.4	0.470	0.308	0.084	0.158	0.344	0.484	0.632	0.892	0.000
61.5	0.470	0.308	0.084	0.158	0.244	0.384	0.632	0.992	0.000
61.6	0.370	0.208	-0.016	0.158	0.244	0.384	0.732	1.092	0.000
61.7	0.370	0.208	-0.016	0.058	0.244	0.384	0.532	0.992	0.100
61.8	0.370	0.208	-0.016	0.058	0.344	0.484	0.632	0.892	0.000
61.9	0.370	0.208	0.084	0.158	0.344	0.384	0.632	0.992	-0.100
62.0	0.370	0.108	0.084	0.158	0.244	0.384	0.632	0.992	-0.100
62.1	0.370	0.208	0.084	0.258	0.244	0.384	0.632	0.992	0.000
62.2	0.470	0.208	-0.016	0.158	0.244	0.384	0.732	1.092	0.100
62.3	0.370	0.208	-0.016	0.058	0.344	0.484	0.832	1.092	0.100
62.4	0.370	0.208	-0.016	0.058	0.344	0.484	0.632	0.992	0.000
62.5	0.270	0.108	-0.016	0.058	0.244	0.384	0.632	1.092	-0.100
62.6	0.270	0.208	-0.016	0.158	0.244	0.284	0.632	0.992	0.000
62.7	0.370	0.208	0.084	0.158	0.244	0.384	0.632	0.992	0.000
62.8	0.470	0.208	-0.016	0.058	0.244	0.384	0.832	1.092	0.000
62.9	0.370	0.208	0.084	0.058	0.344	0.484	0.832	1.092	0.100
63.0	0.370	0.208	-0.016	0.058	0.244	0.384	0.632	0.992	0.100
63.1	0.370	0.208	-0.016	0.058	0.244	0.384	0.632	0.992	0.100
63.2	0.370	0.208	-0.016	0.158	0.344	0.484	0.632	0.992	0.000
63.3	0.370	0.108	-0.016	0.158	0.344	0.384	0.732	0.992	0.000
63.4	0.470	0.208	-0.016	0.058	0.444	0.384	0.832	1.092	0.000
63.5	0.370	0.208	0.084	0.058	0.244	0.384	0.732	0.992	0.000
63.6	0.270	0.108	0.084	0.158	0.244	0.384	0.732	0.892	0.100
63.7	0.270	0.108	-0.016	0.158	0.244	0.384	0.632	0.892	0.100
63.8	0.270	0.208	-0.016	0.158	0.244	0.384	0.732	0.992	0.100
63.9	0.370	0.208	-0.016	0.158	0.344	0.484	0.732	0.992	0.100
64.0	0.470	0.308	0.084	0.058	0.244	0.384	0.832	1.092	0.000
64.1	0.470	0.208	-0.116	-0.042	0.144	0.284	0.832	1.092	0.000
64.2	0.370	0.208	-0.116	0.058	0.244	0.384	0.732	0.992	0.100
64.3	0.270	0.208	-0.016	0.158	0.244	0.384	0.832	0.892	0.100
64.4	0.270	0.208	0.084	0.158	0.244	0.384	0.832	0.992	0.100
64.5	0.370	0.208	0.084	0.158	0.244	0.384	0.832	1.092	0.100
64.6	0.470	0.208	0.084	0.258	0.244	0.384	0.832	1.092	0.100
64.7	0.370	0.208	0.084	0.258	0.344	0.384	0.732	0.992	0.000
64.8	0.370	0.208	-0.016	0.158	0.244	0.384	0.832	0.992	0.000
64.9	0.370	0.208	-0.016	0.058	0.244	0.284	0.832	0.992	0.000
65.0	0.470	0.208	0.084	0.158	0.244	0.384	0.832	0.992	0.100
65.1	0.270	0.108	0.084	0.158	0.144	0.284	0.832	1.092	0.100
65.2	0.270	0.108	0.184	0.158	0.144	0.284	0.832	1.192	0.100
65.3	0.270	0.108	0.084	0.158	0.244	0.384	0.832	1.192	0.100
65.4	0.370	0.208	-0.016	0.158	0.244	0.384	0.832	0.992	0.100
65.5	0.370	0.208	-0.016	0.158	0.244	0.384	0.832	0.992	0.100
65.6	0.470	0.308	0.084	0.158	0.144	0.284	0.832	0.992	0.000
65.7	0.370	0.308	0.184	0.258	0.144	0.284	0.832	1.092	0.000
65.8	0.270	0.208	0.184	0.158	0.144	0.284	0.832	1.092	0.100
65.9	0.270	0.108	0.184	0.158	0.244	0.284	0.832	1.192	0.200
66.0	0.270	0.108	-0.016	0.058	0.244	0.384	0.832	0.992	0.100
66.1	0.470	0.208	0.084	0.158	0.244	0.384	0.832	0.992	0.100
66.2	0.470	0.208	0.084	0.158	0.244	0.284	0.832	1.092	0.100
66.3	0.470	0.308	0.184	0.258	0.144	0.284	0.832	1.092	0.000
66.4	0.270	0.208	0.184	0.258	0.244	0.284	0.832	0.992	0.100
66.5	0.270	0.108	0.284	0.258	0.244	0.284	0.732	0.892	0.000
66.6	0.270	0.108	0.084	0.058	0.144	0.284	0.732	0.992	0.000
66.7	0.370	0.108	0.084	0.158	0.244	0.384	0.632	0.992	0.100
66.8	0.370	0.108	0.084	0.158	0.244	0.384	0.832	1.092	0.000
66.9	0.370	0.208	0.084	0.158	0.144	0.184	0.832	1.192	0.000
67.0	0.370	0.208	0.284	0.258	0.144	0.284	0.832	1.192	-0.100
67.1	0.170	0.108	0.184	0.258	0.144	0.284	0.732	0.992	0.000
67.2	0.370	0.208	0.084	0.058	0.144	0.284	0.732	0.992	0.000
67.3	0.370	0.108	0.084	0.058	0.244	0.384	0.732	0.992	0.000
67.4	0.370	0.108	0.084	0.058	0.144	0.284	0.732	1.092	0.100
67.5	0.370	0.108	0.184	0.158	0.244	0.184	0.732	1.092	0.000
67.6	0.370	0.208	0.184	0.158	0.144	0.184	0.732	0.992	-0.100
67.7	0.370	0.108	0.184	0.158	0.144	0.284	0.732	0.992	0.000
67.8	0.370	0.008	0.084	0.058	0.144	0.284	0.732	1.092	0.000
67.9	0.270	0.008	0.084	0.058	0.144	0.284	0.732	1.092	0.000
68.0	0.270	0.008	0.084	0.058	0.144	0.184	0.732	1.092	0.100
68.1	0.370	0.108	0.184	0.058	0.244	0.284	0.732	1.092	0.000
68.2	0.370	0.108	0.184	0.158	0.244	0.384	0.632	0.992	0.000
68.3	0.370	0.108	0.184	0.158	0.144	0.284	0.632	0.892	0.000
68.4	0.370	0.108	0.084	-0.042	0.144	0.284	0.732	1.092	0.000
68.5	0.370	0.108	-0.016	-0.042	0.144	0.284	0.732	1.092	0.000
68.6	0.270	0.008	0.084	0.058	0.144	0.184	0.632	1.092	0.100
68.7	0.270	0.008	0.084	0.058	0.244	0.384	0.732	1.092	0.000
68.8	0.370	0.108	0.184	0.058	0.244	0.384	0.632	0.992	0.000
68.9	0.370	0.108	0.084	-0.042	0.244	0.384	0.632	1.092	0.000
69.0	0.370	0.108	0.084	-0.042	0.344	0.284	0.632	1.092	0.000
69.1	0.370	0.008	0.084	-0.042	0.144	0.184	0.732	0.992	0.100
69.2	0.370	0.008	0.184	0.058	0.144	0.184	0.732	1.092	0.100
69.3	0.170	-0.092	0.084	-0.042	0.144	0.284	0.732	1.092	0.000
69.4	0.270	0.008	0.084	-0.042	0.244	0.384	0.732	1.192	0.000
69.5	0.270	0.108	0.084	-0.042	0.244	0.384	0.632	1.092	-0.100
69.6	0.270	0.108	0.184	0.058	0.244	0.384	0.732	1.092	0.000
69.7	0.270	0.008	0.084	-0.042	0.244	0.284	0.732	0.992	0.000
69.8	0.270	0.008	0.084	-0.042	0.144	0.184	0.732	0.992	0.100
69.9	0.370	0.008	0.084	-0.042	0.244	0.284	0.632	0.992	0.000
