# Supplementary material for: Murine T-cell receptor OT-I exhibits imperfect discrimination between foreign and self-antigens
Source: EMBO J. 2025 Nov 26;45(2):394–416. doi: 10.1038/s44318-025-00644-5 (PMC12811252; doi:10.1038/s44318-025-00644-5)
Supplement: Supplementary file 3 — Source data Fig. 1 [file 44318_2025_644_MOESM3_ESM.zip › Figure 1/1c/VSV 06-05-21 (2nd Sensogram).csv]

time [s]	128	64	32	16	8	4	2	1	128
-50.0	-0.04	0.056	0.17	-0.066	-0.074	0.078	0.05	0.038	0.002
-49.9	-0.04	0.056	0.17	-0.166	0.026	0.178	0.05	0.138	0.002
-49.8	0.06	0.156	0.17	-0.166	0.026	0.178	-0.05	0.038	0.002
-49.7	-0.04	-0.044	0.17	-0.066	0.026	0.178	-0.05	0.038	-0.098
-49.6	-0.04	0.056	0.27	0.034	0.126	0.178	-0.05	-0.062	0.002
-49.5	0.06	0.056	0.17	-0.066	0.126	0.178	0.05	0.038	0.002
-49.4	-0.04	0.056	0.17	-0.166	-0.074	0.078	0.05	0.038	0.002
-49.3	-0.04	0.156	0.37	0.034	-0.074	0.178	-0.05	0.038	0.002
-49.2	-0.04	0.056	0.27	0.034	-0.074	0.078	-0.05	0.038	-0.098
-49.1	-0.14	-0.044	0.17	-0.066	0.026	0.078	-0.05	0.038	-0.098
-49.0	-0.14	-0.044	0.17	0.034	0.026	0.078	0.05	0.038	0.002
-48.9	-0.04	0.056	0.27	-0.066	-0.074	0.178	-0.05	0.038	0.002
-48.8	-0.04	0.156	0.07	-0.166	-0.074	0.178	0.05	0.038	0.002
-48.7	-0.04	0.056	0.27	0.034	-0.074	-0.022	-0.05	0.038	0.002
-48.6	-0.04	-0.044	0.27	0.034	0.026	0.178	-0.15	0.038	0.002
-48.5	-0.04	0.156	0.17	-0.066	0.026	0.078	-0.05	-0.062	0.002
-48.4	-0.04	0.056	0.27	-0.166	-0.074	0.078	-0.05	-0.062	0.002
-48.3	-0.04	0.056	0.17	-0.066	0.026	0.178	-0.05	0.038	-0.198
-48.2	-0.14	-0.044	0.17	-0.066	0.026	0.178	-0.05	0.038	-0.098
-48.1	-0.14	0.056	0.27	-0.066	0.026	0.078	-0.05	0.038	0.002
-48.0	-0.04	0.056	0.27	0.034	0.026	0.178	-0.15	0.038	0.002
-47.9	-0.04	0.156	0.17	-0.166	0.126	0.178	0.05	0.138	-0.098
-47.8	-0.14	0.056	0.27	-0.166	-0.074	0.078	0.05	0.038	-0.098
-47.7	0.06	0.256	0.37	0.034	0.026	0.078	-0.15	0.038	-0.098
-47.6	-0.14	0.056	0.17	-0.066	0.126	0.278	-0.15	0.038	-0.098
-47.5	-0.14	0.056	0.17	-0.066	0.126	0.078	-0.15	-0.062	0.002
-47.4	-0.04	0.156	0.17	-0.166	0.126	0.078	-0.05	0.138	-0.098
-47.3	-0.04	0.156	0.17	-0.166	0.026	0.078	-0.05	0.138	-0.098
-47.2	-0.14	-0.044	0.17	-0.166	0.126	0.078	0.05	0.038	-0.098
-47.1	-0.14	0.156	0.17	-0.166	0.026	0.078	-0.05	-0.062	0.002
-47.0	-0.04	0.156	0.17	-0.066	0.126	0.078	-0.15	0.038	-0.098
-46.9	-0.14	0.056	0.17	-0.166	0.226	0.178	0.05	0.138	-0.198
-46.8	-0.14	0.156	0.07	-0.266	0.026	0.078	-0.05	0.038	-0.098
-46.7	-0.14	0.156	0.17	-0.266	0.026	0.078	-0.05	0.138	-0.098
-46.6	-0.14	0.056	0.17	-0.166	0.126	0.078	-0.05	0.038	-0.098
-46.5	-0.14	0.156	0.07	-0.166	0.026	0.078	-0.05	0.038	-0.098
-46.4	-0.04	0.156	0.17	-0.266	0.126	0.078	-0.15	-0.062	-0.098
-46.3	-0.14	0.056	0.17	-0.166	0.026	0.078	0.05	0.138	-0.098
-46.2	-0.04	0.156	0.07	-0.166	0.126	0.178	0.05	0.038	-0.298
-46.1	-0.14	0.156	-0.03	-0.266	0.026	0.078	-0.15	-0.062	-0.098
-46.0	-0.14	0.056	0.17	-0.066	0.126	0.178	-0.15	0.038	-0.098
-45.9	-0.04	0.056	0.07	-0.266	0.126	0.178	-0.05	0.038	-0.098
-45.8	-0.04	0.156	0.07	-0.166	0.026	0.178	-0.15	0.038	-0.098
-45.7	-0.24	0.056	0.17	-0.166	0.026	0.078	-0.05	0.038	-0.198
-45.6	-0.04	0.156	0.07	-0.166	0.226	0.178	-0.05	0.038	-0.098
-45.5	-0.04	0.056	-0.03	-0.266	0.026	0.078	-0.15	0.038	-0.098
-45.4	-0.14	0.056	0.17	-0.166	0.126	0.178	-0.05	-0.062	-0.098
-45.3	-0.04	0.056	0.17	-0.166	0.026	0.078	0.05	0.038	0.002
-45.2	-0.04	0.056	0.17	-0.066	0.126	0.178	-0.05	0.038	-0.098
-45.1	-0.14	0.056	0.17	-0.166	0.126	0.178	-0.05	0.038	-0.198
-45.0	-0.14	0.056	0.07	-0.066	0.026	0.078	-0.15	0.038	-0.198
-44.9	-0.04	0.056	0.17	-0.066	0.126	0.178	-0.05	0.138	-0.098
-44.8	-0.04	0.056	0.17	-0.066	0.126	0.178	0.05	0.038	-0.098
-44.7	-0.04	0.156	0.07	-0.066	0.126	0.178	-0.05	-0.062	-0.098
-44.6	-0.04	0.056	0.07	-0.066	0.026	0.078	-0.15	-0.062	-0.198
-44.5	-0.04	0.056	0.07	-0.066	0.126	0.078	-0.15	-0.062	-0.098
-44.4	-0.04	0.056	0.17	-0.066	0.026	0.078	-0.15	-0.062	-0.098
-44.3	-0.04	0.056	0.07	-0.066	0.126	0.178	-0.15	-0.062	0.002
-44.2	-0.04	-0.044	0.07	-0.066	0.026	0.078	-0.15	-0.062	0.002
-44.1	-0.04	0.156	0.17	-0.066	0.026	0.078	-0.15	-0.062	-0.098
-44.0	-0.14	0.056	0.07	0.034	0.026	0.078	-0.05	-0.062	0.002
-43.9	-0.14	0.056	0.07	0.034	0.026	0.178	-0.05	-0.062	-0.098
-43.8	-0.14	-0.044	0.07	0.034	0.026	0.178	-0.15	-0.062	0.002
-43.7	-0.14	-0.044	-0.03	0.034	-0.174	0.078	-0.05	-0.062	0.002
-43.6	-0.14	-0.144	0.17	0.234	-0.074	0.378	0.05	-0.262	-0.198
-43.5	-0.14	-0.144	0.17	0.334	-0.074	0.178	0.05	-0.262	-0.198
-43.4	-0.04	-0.144	0.27	0.334	-0.074	0.278	0.05	-0.162	-0.198
-43.3	-0.14	-0.144	0.27	0.234	0.026	0.178	-0.05	-0.162	-0.198
-43.2	-0.04	-0.044	0.37	0.134	0.226	0.078	-0.05	-0.162	0.002
-43.1	-0.04	-0.044	0.07	-0.066	0.226	-0.022	0.05	0.038	0.102
-43.0	0.06	0.056	-0.03	-0.266	0.126	-0.022	0.05	0.038	0.202
-42.9	0.16	0.156	0.17	-0.066	0.126	-0.022	-0.15	0.038	0.202
-42.8	0.16	0.156	0.17	-0.066	0.026	-0.122	-0.15	0.038	0.102
-42.7	-0.04	0.056	0.07	-0.166	0.226	-0.022	-0.05	0.038	0.102
-42.6	0.06	0.156	0.07	-0.166	0.126	-0.022	0.05	0.038	0.102
-42.5	0.16	0.056	-0.03	-0.166	0.026	-0.122	0.05	0.138	0.102
-42.4	0.16	0.156	0.07	0.034	0.026	-0.122	-0.15	0.038	0.102
-42.3	-0.04	0.056	-0.13	-0.066	0.126	-0.022	0.05	0.038	0.202
-42.2	0.16	0.156	-0.13	-0.066	0.126	-0.022	0.05	0.038	0.102
-42.1	-0.04	0.056	-0.03	0.034	0.026	-0.122	-0.15	-0.062	0.302
-42.0	-0.04	0.056	-0.13	0.034	0.126	-0.022	-0.05	-0.062	0.202
-41.9	0.06	0.156	-0.13	-0.066	0.226	0.078	-0.05	-0.062	0.102
-41.8	0.16	0.156	-0.13	-0.066	0.126	-0.022	-0.05	-0.062	0.202
-41.7	0.06	0.056	-0.13	-0.066	0.126	-0.022	-0.15	-0.062	0.202
-41.6	-0.04	0.056	-0.03	-0.066	0.126	0.078	-0.15	-0.162	0.202
-41.5	-0.04	0.056	-0.13	0.034	0.226	0.078	-0.05	0.038	0.202
-41.4	0.16	0.256	-0.03	0.034	0.226	0.078	-0.05	0.038	0.202
-41.3	0.06	0.156	0.07	0.034	0.126	-0.022	-0.05	-0.062	0.202
-41.2	-0.04	0.056	-0.03	-0.066	0.126	-0.022	-0.15	-0.062	0.202
-41.1	-0.04	0.056	-0.13	0.034	0.226	0.078	-0.05	-0.062	0.202
-41.0	-0.04	0.056	0.07	0.034	0.226	0.078	-0.05	0.138	0.302
-40.9	0.06	0.156	0.07	0.034	0.126	0.078	0.05	0.138	0.202
-40.8	0.06	0.056	-0.13	0.034	0.226	0.078	0.05	0.038	0.302
-40.7	-0.04	-0.044	-0.03	0.034	0.226	0.078	0.05	0.038	0.302
-40.6	-0.04	-0.044	-0.03	-0.066	0.326	0.178	-0.05	0.038	0.202
-40.5	-0.14	-0.044	0.17	0.134	0.226	0.178	-0.05	0.038	0.202
-40.4	-0.04	0.056	0.07	0.034	0.226	-0.022	0.15	0.138	0.202
-40.3	-0.04	-0.044	-0.03	0.134	0.326	0.178	0.05	0.038	0.302
-40.2	-0.04	0.056	0.07	0.034	0.426	0.178	-0.05	0.138	0.302
-40.1	-0.14	-0.044	-0.03	-0.066	0.226	0.078	0.05	0.138	0.202
-40.0	-0.14	-0.044	0.17	0.034	0.226	0.078	0.05	0.038	0.202
-39.9	-0.14	-0.044	0.07	0.134	0.226	0.178	0.25	0.138	0.202
-39.8	-0.14	0.056	0.07	0.034	0.326	0.178	0.05	0.138	0.202
-39.7	-0.04	0.056	-0.03	-0.066	0.226	0.078	0.05	0.138	0.202
-39.6	-0.04	-0.044	0.07	0.034	0.226	0.178	0.15	0.138	0.302
-39.5	-0.04	-0.044	0.07	0.034	0.226	0.078	0.05	0.138	0.202
-39.4	-0.04	0.056	0.07	0.134	0.326	0.178	0.25	0.238	0.102
-39.3	0.06	0.156	0.07	0.034	0.426	0.178	0.25	0.138	0.102
-39.2	-0.04	-0.044	-0.03	-0.066	0.426	0.278	0.25	0.138	0.202
-39.1	-0.04	-0.044	-0.03	-0.066	0.326	0.178	0.05	0.038	0.102
-39.0	0.06	0.156	-0.03	0.034	0.226	0.078	0.05	0.038	0.202
-38.9	-0.04	0.056	-0.03	0.034	0.226	0.078	0.05	0.038	0.202
-38.8	0.06	0.056	0.07	0.034	0.326	0.078	0.15	0.138	0.102
-38.7	0.06	0.056	0.07	0.034	0.326	0.078	0.05	0.038	0.002
-38.6	0.16	0.056	0.07	-0.066	0.226	0.178	0.05	-0.062	0.102
-38.5	0.16	0.056	-0.13	-0.166	0.226	0.078	0.05	0.038	0.102
-38.4	0.26	0.156	-0.03	0.034	0.226	0.078	-0.15	-0.062	0.102
-38.3	0.16	0.156	-0.03	0.034	0.226	0.078	-0.05	-0.062	0.102
-38.2	0.06	-0.044	0.07	0.034	0.226	0.078	0.05	0.038	0.102
-38.1	0.16	0.056	0.07	0.034	0.226	0.178	0.05	0.038	0.002
-38.0	0.16	0.056	-0.03	-0.066	0.226	0.078	0.05	0.038	0.002
-37.9	-0.04	-0.044	0.07	0.034	0.226	0.078	-0.05	-0.062	0.002
-37.8	-0.04	-0.044	0.07	-0.066	0.226	0.178	0.05	-0.062	0.002
-37.7	-0.04	-0.044	-0.03	-0.066	0.226	0.078	0.05	0.038	0.002
-37.6	0.06	0.056	-0.13	-0.066	0.126	-0.022	0.05	0.038	-0.098
-37.5	-0.04	-0.044	0.07	0.034	0.126	0.078	-0.05	0.038	0.002
-37.4	-0.04	-0.044	0.07	0.034	0.126	0.078	-0.05	-0.062	0.002
-37.3	-0.04	-0.044	0.07	-0.066	0.126	0.078	-0.05	-0.062	-0.098
-37.2	0.06	0.056	-0.13	-0.166	0.126	-0.022	-0.05	0.038	0.102
-37.1	-0.04	-0.044	-0.13	-0.066	0.126	0.078	-0.25	-0.062	0.102
-37.0	-0.14	-0.044	0.07	0.034	0.026	-0.022	-0.05	-0.062	-0.098
-36.9	-0.14	0.056	0.07	-0.066	0.026	-0.022	0.05	0.038	-0.098
-36.8	-0.24	-0.144	-0.13	-0.066	0.226	0.078	-0.05	0.038	0.002
-36.7	-0.14	-0.044	-0.13	-0.066	0.226	0.078	-0.05	0.038	0.002
-36.6	-0.14	-0.044	-0.03	-0.066	0.126	0.078	0.05	0.138	0.002
-36.5	-0.14	-0.044	-0.03	0.034	0.126	0.078	-0.05	0.038	0.002
-36.4	-0.14	0.056	-0.13	-0.066	0.226	-0.022	-0.05	0.038	0.002
-36.3	-0.04	0.056	-0.03	0.034	0.226	0.178	-0.05	0.038	0.002
-36.2	0.06	0.056	-0.03	-0.066	0.226	0.178	0.05	0.138	0.102
-36.1	-0.04	0.056	0.07	-0.066	0.226	0.078	-0.05	0.138	-0.098
-36.0	-0.04	0.056	0.07	0.034	0.226	-0.022	-0.15	0.038	0.002
-35.9	0.06	0.156	-0.03	0.034	0.326	0.178	-0.05	0.038	0.102
-35.8	-0.04	0.056	-0.03	-0.066	0.226	0.178	-0.05	0.038	0.102
-35.7	0.06	0.056	-0.03	0.034	0.226	0.078	-0.05	0.138	0.002
-35.6	0.06	0.156	-0.13	-0.066	0.226	0.078	-0.15	0.038	0.002
-35.5	0.16	0.156	-0.13	-0.066	0.226	0.178	-0.15	0.038	0.002
-35.4	0.16	0.056	-0.03	-0.066	0.326	0.078	-0.15	-0.062	0.102
-35.3	0.16	0.056	-0.13	-0.166	0.326	0.078	-0.05	0.038	0.002
-35.2	0.06	0.056	0.07	-0.066	0.326	0.078	-0.05	0.038	0.002
-35.1	0.26	0.156	0.07	-0.066	0.326	0.078	-0.05	0.038	0.002
-35.0	0.16	0.056	-0.03	-0.066	0.226	-0.022	-0.05	0.038	-0.098
-34.9	0.06	0.056	-0.13	-0.166	0.226	0.178	-0.05	0.038	0.002
-34.8	0.06	0.056	-0.13	-0.166	0.226	0.078	0.05	0.138	0.002
-34.7	0.16	0.056	-0.03	-0.066	0.226	0.078	0.05	0.038	0.002
-34.6	0.26	0.156	-0.03	-0.066	0.226	0.078	-0.05	0.038	0.102
-34.5	0.26	0.156	0.07	0.034	0.126	-0.022	-0.05	0.038	0.002
-34.4	0.16	-0.044	-0.03	-0.166	0.226	0.078	-0.05	0.038	0.002
-34.3	0.06	-0.044	-0.13	-0.166	0.226	0.178	-0.05	0.138	0.002
-34.2	0.16	0.156	-0.13	-0.166	0.226	0.078	-0.05	-0.062	0.002
-34.1	0.26	0.156	-0.03	-0.066	0.126	-0.022	0.05	0.038	0.002
-34.0	0.26	0.156	0.07	-0.066	0.226	0.178	0.05	0.038	-0.098
-33.9	0.16	-0.044	-0.03	-0.266	0.226	0.178	0.05	0.038	0.002
-33.8	0.16	-0.044	-0.03	-0.166	0.226	0.078	-0.15	0.038	0.002
-33.7	0.06	-0.044	-0.03	-0.166	0.226	-0.022	-0.05	0.038	0.002
-33.6	0.06	-0.044	-0.03	-0.166	0.226	0.078	0.05	0.138	0.002
-33.5	0.06	0.056	-0.03	-0.266	0.126	0.078	0.05	0.138	-0.098
-33.4	0.06	0.056	-0.03	-0.266	0.126	0.078	-0.05	0.038	0.002
-33.3	0.06	-0.044	-0.03	-0.166	0.126	0.078	-0.05	0.038	0.102
-33.2	0.06	-0.044	-0.03	-0.166	0.226	0.078	-0.05	0.138	0.102
-33.1	0.16	0.056	-0.03	-0.166	0.026	0.078	0.05	0.038	0.102
-33.0	0.06	0.056	-0.03	-0.166	0.126	0.178	0.05	0.238	0.102
-32.9	0.06	0.056	-0.03	-0.166	0.226	0.178	-0.05	0.138	0.102
-32.8	-0.04	-0.144	-0.03	-0.166	0.226	0.178	0.05	0.138	0.102
-32.7	-0.04	-0.044	0.07	-0.166	0.226	0.178	0.05	0.138	0.202
-32.6	-0.04	-0.044	-0.03	-0.166	0.126	0.078	-0.05	0.138	0.202
-32.5	-0.04	0.056	-0.03	-0.166	0.226	0.178	0.05	0.238	0.102
-32.4	0.06	0.056	0.07	-0.066	0.226	0.178	0.05	0.138	0.102
-32.3	-0.04	0.056	0.07	-0.066	0.126	0.078	0.05	0.138	0.202
-32.2	0.06	0.056	-0.03	-0.166	0.126	0.078	0.05	0.238	0.202
-32.1	0.06	0.056	0.07	-0.166	0.126	0.178	0.25	0.238	0.202
-32.0	0.06	-0.044	-0.03	-0.166	0.126	-0.022	0.05	0.138	0.202
-31.9	-0.04	-0.044	0.07	-0.066	0.126	0.078	0.05	0.138	0.202
-31.8	0.06	0.056	-0.03	-0.166	0.126	0.078	0.15	0.238	0.202
-31.7	0.16	0.056	0.07	-0.066	0.126	0.078	0.05	0.038	0.202
-31.6	-0.04	-0.044	-0.03	-0.166	0.226	0.178	0.05	0.038	0.302
-31.5	-0.04	-0.044	-0.03	-0.166	0.126	-0.022	0.05	0.238	0.202
-31.4	0.06	0.056	-0.13	-0.066	0.126	0.178	0.05	0.238	0.202
-31.3	0.16	0.156	0.07	0.034	0.126	0.178	0.05	0.138	0.102
-31.2	-0.04	-0.044	-0.03	-0.166	0.126	0.078	0.05	0.138	0.202
-31.1	0.06	-0.044	-0.03	-0.166	0.126	0.078	0.05	0.138	0.302
-31.0	0.06	0.056	-0.13	-0.066	0.026	-0.022	0.05	0.138	0.302
-30.9	0.06	0.056	-0.03	-0.066	0.226	0.178	0.05	0.138	0.202
-30.8	-0.04	-0.044	-0.13	-0.166	0.126	0.078	0.05	0.138	0.202
-30.7	-0.04	-0.044	-0.03	0.034	0.126	0.078	0.05	0.138	0.202
-30.6	0.06	0.056	-0.13	-0.066	0.126	0.078	0.05	0.238	0.302
-30.5	0.16	0.056	-0.03	-0.066	0.126	0.178	-0.05	0.138	0.202
-30.4	0.16	0.056	-0.13	-0.166	0.226	0.178	0.15	0.238	0.202
-30.3	0.06	-0.144	-0.03	-0.066	0.126	0.078	0.15	0.138	0.202
-30.2	0.06	0.056	-0.03	0.034	0.126	0.078	0.05	0.238	0.202
-30.1	0.06	0.056	-0.03	-0.066	0.026	-0.022	-0.05	0.138	0.102
-30.0	-0.04	-0.044	-0.03	-0.066	0.126	0.078	0.05	0.138	0.202
-29.9	0.06	0.056	-0.13	-0.166	0.126	0.078	0.15	0.238	0.202
-29.8	0.06	0.056	-0.13	-0.066	0.226	0.178	0.05	0.238	0.302
-29.7	0.06	0.056	-0.13	-0.066	0.026	-0.022	-0.05	0.238	0.102
-29.6	0.06	-0.044	-0.03	-0.066	0.026	0.078	0.05	0.238	0.102
-29.5	0.06	0.056	-0.03	-0.066	0.126	0.078	0.05	0.138	0.202
-29.4	0.06	0.056	-0.03	0.034	0.226	0.178	0.05	0.138	0.302
-29.3	0.06	0.056	-0.13	0.034	0.126	0.078	0.05	0.138	0.202
-29.2	-0.04	-0.044	-0.03	-0.066	0.026	0.178	0.05	0.238	0.102
-29.1	0.16	-0.044	-0.03	-0.066	0.126	0.178	0.05	0.238	0.102
-29.0	0.16	-0.044	-0.03	-0.066	0.126	0.178	-0.05	0.138	0.202
-28.9	0.16	0.056	-0.03	-0.066	0.026	-0.022	-0.05	0.138	0.202
-28.8	-0.04	-0.044	-0.03	-0.066	0.126	-0.022	-0.05	0.138	0.202
-28.7	0.06	0.056	-0.03	-0.166	0.226	0.178	-0.05	0.138	0.202
-28.6	0.16	-0.044	-0.03	0.034	0.126	0.178	-0.05	0.138	0.002
-28.5	0.16	0.056	0.07	0.034	0.026	0.078	-0.05	0.138	0.002
-28.4	0.06	-0.044	-0.03	-0.066	0.026	0.078	-0.05	0.138	0.202
-28.3	0.06	-0.044	-0.03	-0.066	0.126	0.078	0.05	0.238	0.202
-28.2	0.06	-0.044	-0.03	-0.066	0.126	0.078	0.05	0.138	0.202
-28.1	0.06	-0.144	0.07	0.134	0.026	-0.022	-0.15	0.038	0.102
-28.0	0.06	-0.044	0.07	0.034	0.026	0.078	-0.05	0.238	0.102
-27.9	0.06	-0.044	-0.03	-0.066	0.126	0.178	0.05	0.238	0.202
-27.8	-0.04	-0.144	-0.03	0.034	0.126	0.078	0.05	0.238	0.102
-27.7	0.06	-0.044	0.07	0.034	0.126	0.078	-0.05	0.238	0.102
-27.6	0.06	-0.044	-0.03	0.034	0.026	-0.022	-0.05	0.138	0.202
-27.5	0.06	-0.144	-0.03	0.034	0.126	0.078	-0.05	0.138	0.202
-27.4	0.06	-0.144	-0.03	0.034	0.026	0.078	0.05	0.238	0.102
-27.3	0.06	-0.044	0.07	0.034	0.026	0.078	-0.05	0.138	0.202
-27.2	-0.04	-0.044	0.07	0.034	0.126	0.178	0.05	0.138	0.202
-27.1	-0.04	-0.244	-0.03	-0.066	0.126	0.078	-0.05	0.138	0.202
-27.0	0.06	-0.044	-0.03	0.034	0.126	0.078	-0.15	0.038	0.102
-26.9	0.06	-0.044	0.07	0.134	0.026	-0.022	0.05	0.238	0.102
-26.8	0.06	-0.044	-0.03	0.034	0.026	0.078	0.05	0.238	0.202
-26.7	-0.04	-0.044	-0.03	0.034	0.026	-0.022	0.05	0.138	0.202
-26.6	0.16	-0.044	-0.03	-0.066	0.126	0.078	0.15	0.238	0.202
-26.5	0.16	-0.044	-0.03	0.034	0.026	0.078	-0.05	0.138	0.102
-26.4	0.06	-0.044	-0.03	0.034	0.126	0.078	0.05	0.238	0.102
-26.3	0.06	-0.044	-0.03	0.034	0.026	0.078	0.15	0.238	0.102
-26.2	0.06	-0.044	-0.03	0.034	0.026	0.178	0.05	0.138	0.202
-26.1	0.06	-0.044	-0.03	-0.066	0.126	0.078	0.05	0.138	0.202
-26.0	0.06	-0.044	-0.03	0.034	0.126	0.078	0.15	0.238	0.202
-25.9	0.06	-0.044	-0.03	0.034	0.126	0.178	0.15	0.338	0.102
-25.8	0.06	-0.044	-0.03	0.034	0.026	0.078	0.05	0.138	0.102
-25.7	0.16	0.056	-0.03	0.034	0.126	0.178	0.05	0.138	0.102
-25.6	0.06	0.056	-0.03	0.034	0.126	0.178	0.25	0.238	0.202
-25.5	0.06	-0.044	-0.03	-0.066	0.026	0.078	0.05	0.238	0.102
-25.4	0.06	-0.044	-0.03	0.034	0.126	0.078	0.15	0.238	0.202
-25.3	0.16	-0.044	-0.03	0.034	0.126	0.078	0.05	0.138	0.102
-25.2	0.16	0.056	-0.03	-0.066	0.026	0.078	0.15	0.138	0.302
-25.1	0.16	0.056	-0.03	0.034	0.126	0.078	0.15	0.238	0.302
-25.0	0.06	-0.044	-0.03	0.034	0.126	0.178	0.05	0.138	0.202
-24.9	0.16	0.056	-0.13	-0.066	0.026	0.078	0.05	0.138	0.202
-24.8	0.06	-0.044	-0.03	-0.066	0.126	0.078	-0.05	0.138	0.202
-24.7	0.16	-0.044	-0.03	0.034	0.026	0.178	-0.05	0.138	0.202
-24.6	0.06	-0.044	-0.03	-0.066	0.026	0.178	0.05	0.138	0.302
-24.5	0.06	-0.044	-0.03	-0.066	0.126	0.078	-0.05	0.038	0.202
-24.4	0.06	-0.144	0.07	-0.066	0.126	0.078	-0.05	0.138	0.202
-24.3	0.16	-0.044	0.07	0.034	0.026	0.078	0.15	0.238	0.102
-24.2	0.06	0.056	-0.03	-0.066	0.126	0.178	0.05	0.238	0.202
-24.1	0.06	-0.044	-0.03	-0.066	0.126	0.178	-0.05	0.138	0.302
-24.0	0.06	-0.044	0.07	0.134	0.026	0.078	-0.05	0.138	0.202
-23.9	0.16	0.056	0.07	-0.066	0.126	0.078	-0.05	0.038	0.202
-23.8	0.16	0.056	0.07	-0.066	0.226	0.278	0.05	0.138	0.202
-23.7	0.16	0.056	0.07	-0.066	0.126	0.278	-0.05	0.138	0.302
-23.6	0.16	0.056	-0.13	-0.066	0.126	0.078	-0.05	0.238	0.202
-23.5	0.16	0.056	-0.03	-0.066	0.126	0.178	-0.05	0.138	0.302
-23.4	0.16	0.056	0.07	-0.066	0.126	0.178	0.05	0.238	0.302
-23.3	0.06	-0.044	-0.03	-0.066	0.126	0.178	0.05	0.138	0.302
-23.2	0.16	0.056	0.07	-0.066	0.226	0.178	-0.05	0.038	0.202
-23.1	0.16	0.056	0.07	-0.066	0.126	0.278	-0.15	0.138	0.202
-23.0	0.16	0.156	-0.03	-0.166	0.126	0.178	-0.15	0.138	0.302
-22.9	0.16	0.156	0.07	0.034	0.126	0.078	-0.05	0.138	0.302
-22.8	0.16	0.056	0.07	0.034	0.226	0.178	-0.05	0.138	0.202
-22.7	0.16	0.056	0.07	-0.066	0.226	0.178	-0.05	0.138	0.302
-22.6	0.16	0.156	-0.03	-0.166	0.126	0.178	-0.05	0.138	0.302
-22.5	0.36	0.256	-0.03	-0.166	0.026	-0.022	-0.05	0.138	0.302
-22.4	0.26	0.156	0.07	0.034	0.126	0.178	-0.05	0.138	0.202
-22.3	0.16	0.056	-0.03	0.034	0.226	0.178	-0.15	0.038	0.202
-22.2	0.16	0.056	0.07	0.034	0.226	0.178	-0.05	0.138	0.202
-22.1	0.06	-0.044	-0.03	-0.066	0.226	0.178	-0.05	0.138	0.402
-22.0	0.16	0.156	-0.03	-0.166	0.126	0.178	-0.05	0.238	0.202
-21.9	0.26	0.156	-0.03	-0.066	0.126	0.278	-0.05	0.138	0.202
-21.8	0.16	0.156	-0.03	-0.066	0.226	0.178	-0.15	0.038	0.202
-21.7	0.16	0.056	-0.03	-0.066	0.226	0.178	-0.15	0.038	0.202
-21.6	0.06	0.056	0.07	-0.066	0.126	0.078	-0.15	0.138	0.302
-21.5	0.16	0.156	0.07	-0.066	0.326	0.178	-0.05	0.138	0.202
-21.4	0.16	0.156	-0.03	-0.166	0.226	0.078	0.05	0.138	0.202
-21.3	0.26	0.156	-0.03	-0.066	0.226	0.178	-0.05	0.038	0.202
-21.2	0.16	-0.044	0.07	0.034	0.126	0.078	-0.15	0.138	0.402
-21.1	0.16	-0.044	-0.03	-0.066	0.226	0.178	-0.15	0.138	0.202
-21.0	0.06	-0.044	0.07	-0.066	0.326	0.178	-0.05	0.038	0.202
-20.9	0.16	0.156	0.07	-0.066	0.226	0.178	-0.15	0.038	0.302
-20.8	0.06	0.056	0.17	0.134	0.126	0.078	-0.05	0.138	0.302
-20.7	0.06	-0.044	0.07	-0.066	0.226	0.178	-0.15	0.138	0.102
-20.6	0.16	-0.044	0.07	-0.066	0.326	0.178	-0.05	0.138	0.202
-20.5	0.26	0.156	0.07	-0.066	0.326	0.178	-0.15	0.038	0.302
-20.4	0.16	0.056	0.07	-0.066	0.226	0.078	-0.15	0.038	0.302
-20.3	0.16	0.056	0.07	-0.066	0.126	0.078	-0.05	0.138	0.302
-20.2	0.16	0.056	0.07	-0.066	0.226	0.078	0.05	0.138	0.302
-20.1	0.16	0.056	0.17	0.034	0.326	0.178	-0.05	0.138	0.302
-20.0	0.16	0.056	0.07	0.034	0.226	0.178	-0.15	0.038	0.302
-19.9	0.16	0.056	-0.03	-0.066	0.326	0.078	-0.15	0.138	0.202
-19.8	0.26	0.056	0.07	0.034	0.226	0.078	-0.05	0.038	0.102
-19.7	0.26	0.056	0.17	0.034	0.226	0.078	-0.15	-0.062	0.202
-19.6	0.06	0.056	-0.03	0.034	0.226	0.078	-0.15	0.038	0.202
-19.5	0.26	0.156	-0.03	0.034	0.326	0.178	-0.15	0.038	0.202
-19.4	0.26	0.156	0.07	-0.066	0.326	0.178	-0.15	-0.062	0.102
-19.3	0.26	0.156	0.17	0.134	0.426	0.078	-0.05	0.038	0.102
-19.2	0.36	0.156	0.07	0.134	0.326	0.078	-0.15	-0.062	0.102
-19.1	0.26	0.056	-0.03	-0.066	0.226	0.078	-0.15	-0.062	0.002
-19.0	0.16	0.056	0.07	-0.066	0.226	0.078	-0.15	0.038	0.202
-18.9	0.26	0.156	0.07	-0.066	0.326	0.078	-0.15	0.138	0.102
-18.8	0.36	0.156	0.17	0.134	0.326	0.078	-0.25	-0.062	0.102
-18.7	0.26	0.056	-0.03	0.034	0.426	0.078	-0.25	-0.062	0.102
-18.6	0.26	0.056	0.07	0.034	0.226	-0.022	-0.15	-0.062	0.002
-18.5	0.16	0.156	0.07	-0.066	0.226	-0.022	-0.05	0.038	0.002
-18.4	0.16	0.156	0.07	0.034	0.226	0.078	-0.05	0.038	0.002
-18.3	0.36	0.156	-0.03	0.034	0.226	0.078	-0.05	0.038	0.102
-18.2	0.36	0.156	0.07	0.134	0.326	0.178	-0.05	0.138	0.002
-18.1	0.26	0.056	-0.03	0.034	0.326	0.178	-0.05	0.038	0.002
-18.0	0.26	0.056	-0.03	-0.066	0.226	0.078	-0.05	0.038	0.002
-17.9	0.26	0.056	-0.03	-0.066	0.326	0.078	-0.15	0.038	0.002
-17.8	0.16	0.056	-0.03	-0.066	0.326	0.078	-0.25	-0.062	-0.098
-17.7	0.16	0.056	-0.13	-0.066	0.326	0.078	-0.15	0.038	-0.098
-17.6	0.16	0.156	0.07	0.134	0.226	-0.022	-0.05	0.038	0.002
-17.5	0.26	0.156	0.07	0.134	0.226	-0.022	-0.05	0.038	-0.098
-17.4	0.16	0.056	0.07	0.134	0.226	-0.022	-0.05	0.038	-0.098
-17.3	0.16	0.056	-0.03	-0.066	0.326	0.078	-0.05	0.038	-0.098
-17.2	0.16	0.056	-0.03	-0.066	0.226	0.178	-0.05	0.038	-0.098
-17.1	0.06	0.056	-0.03	-0.066	0.226	0.078	-0.05	0.038	-0.098
-17.0	0.06	0.056	-0.03	-0.066	0.326	0.078	0.05	0.138	-0.098
-16.9	0.06	0.056	-0.13	-0.066	0.326	0.078	-0.05	0.238	-0.198
-16.8	0.06	0.056	-0.03	0.034	0.326	0.078	-0.05	0.238	-0.098
-16.7	0.16	0.156	0.07	0.034	0.226	-0.022	0.05	0.138	0.002
-16.6	0.16	0.156	-0.03	0.034	0.226	-0.022	0.05	0.138	-0.098
-16.5	0.16	0.156	-0.03	-0.066	0.126	-0.022	-0.05	0.038	-0.098
-16.4	0.16	0.056	-0.03	-0.066	0.126	-0.022	-0.05	0.038	-0.098
-16.3	0.16	0.056	-0.03	-0.066	0.126	-0.022	-0.05	0.038	-0.198
-16.2	0.06	0.056	-0.03	-0.066	0.226	0.078	-0.05	0.038	-0.098
-16.1	0.06	0.056	0.07	0.034	0.326	0.078	-0.05	0.038	-0.098
-16.0	0.06	0.056	0.07	0.034	0.326	0.078	0.15	0.138	0.002
-15.9	0.06	0.056	0.07	0.134	0.326	0.078	0.15	0.138	0.002
-15.8	0.16	0.256	-0.03	-0.066	0.226	-0.022	0.15	0.138	0.002
-15.7	0.06	0.056	-0.03	-0.066	0.126	-0.022	0.15	0.138	0.002
-15.6	0.06	0.056	-0.03	-0.066	0.126	-0.022	-0.05	0.038	0.002
-15.5	0.06	0.056	-0.03	-0.066	0.126	-0.022	-0.05	0.038	0.002
-15.4	0.16	0.056	-0.03	-0.066	0.126	-0.022	-0.05	0.038	0.002
-15.3	0.16	0.056	0.07	0.034	0.126	-0.022	-0.05	0.038	-0.098
-15.2	0.16	0.056	0.07	0.034	0.126	-0.022	-0.05	0.038	-0.098
-15.1	0.26	0.256	-0.03	0.034	0.226	0.078	-0.05	0.038	-0.098
-15.0	0.16	0.256	-0.03	-0.066	0.126	-0.022	0.15	0.238	-0.098
-14.9	0.06	0.056	-0.03	-0.066	0.226	-0.022	0.05	0.138	0.002
-14.8	0.06	0.056	-0.03	-0.066	0.226	-0.022	0.05	0.138	0.102
-14.7	0.06	0.056	-0.03	-0.066	0.226	-0.022	-0.05	0.038	0.102
-14.6	0.06	0.056	-0.03	-0.066	0.126	-0.022	-0.05	0.038	0.002
-14.5	0.16	0.056	-0.03	-0.066	0.126	-0.022	-0.05	0.038	0.002
-14.4	0.16	0.156	-0.03	0.034	0.126	-0.022	-0.05	0.038	-0.098
-14.3	0.26	0.256	-0.03	-0.066	0.026	-0.222	-0.05	0.038	-0.098
-14.2	0.16	0.256	0.07	-0.066	0.026	-0.122	0.15	0.138	-0.098
-14.1	0.16	0.256	0.07	-0.066	0.126	-0.022	0.05	0.138	-0.098
-14.0	0.06	0.156	-0.03	-0.066	0.226	-0.022	0.05	0.138	-0.098
-13.9	0.06	0.056	-0.03	-0.066	0.126	-0.022	0.05	0.138	0.002
-13.8	0.16	0.156	-0.03	-0.066	0.126	-0.022	-0.05	0.038	0.002
-13.7	0.16	0.256	-0.03	0.034	0.126	-0.022	-0.05	0.038	0.102
-13.6	0.16	0.256	-0.13	-0.066	0.126	-0.022	-0.05	0.038	0.102
-13.5	0.26	0.256	-0.13	-0.066	0.126	-0.022	-0.05	0.038	0.002
-13.4	0.26	0.256	0.07	-0.066	0.126	0.078	-0.05	0.038	-0.098
-13.3	0.16	0.156	0.07	-0.066	0.026	-0.122	-0.05	0.038	-0.098
-13.2	0.06	0.056	0.07	-0.066	0.026	-0.122	-0.05	0.138	-0.098
-13.1	0.06	0.056	-0.03	-0.066	0.026	-0.122	0.05	0.138	0.002
-13.0	0.06	0.056	-0.03	-0.066	0.126	-0.022	-0.05	0.038	0.002
-12.9	0.06	0.056	-0.03	-0.066	0.126	-0.022	-0.05	0.038	0.002
-12.8	0.16	0.256	-0.13	-0.066	0.026	-0.022	-0.05	-0.062	0.002
-12.7	0.16	0.256	-0.03	0.034	0.026	-0.022	-0.05	-0.062	0.102
-12.6	0.06	0.256	-0.03	0.034	0.026	-0.022	-0.05	-0.062	0.002
-12.5	0.16	0.256	-0.03	-0.066	0.126	-0.022	-0.05	-0.062	0.002
-12.4	0.16	0.156	-0.03	-0.066	0.026	-0.122	-0.05	0.038	0.002
-12.3	0.16	0.156	0.07	-0.066	0.026	-0.122	-0.05	0.138	-0.098
-12.2	0.06	0.056	0.07	0.034	0.026	-0.122	-0.05	0.138	-0.098
-12.1	0.16	0.156	-0.03	0.034	0.026	-0.122	-0.05	0.138	-0.098
-12.0	0.16	0.156	-0.03	0.034	0.126	-0.022	0.05	0.138	0.002
-11.9	0.06	0.256	-0.13	-0.066	0.026	-0.022	0.05	0.138	-0.098
-11.8	0.06	0.256	-0.03	0.034	0.026	-0.022	-0.05	0.038	0.002
-11.7	0.06	0.256	-0.03	-0.066	0.026	-0.022	-0.05	-0.062	0.002
-11.6	0.06	0.156	-0.03	-0.066	0.026	-0.022	-0.05	-0.062	0.002
-11.5	0.06	0.156	-0.03	-0.066	-0.074	-0.122	-0.05	-0.062	0.002
-11.4	0.16	0.156	0.07	-0.066	-0.074	-0.122	-0.05	-0.062	-0.098
-11.3	0.16	0.156	-0.03	0.034	-0.074	-0.122	-0.05	0.038	-0.098
-11.2	0.16	0.156	-0.03	0.034	-0.074	-0.122	-0.05	0.138	-0.098
-11.1	0.06	0.156	-0.03	0.034	-0.074	-0.122	-0.05	0.138	-0.098
-11.0	0.06	0.156	-0.03	0.034	0.126	-0.022	0.05	0.138	-0.098
-10.9	0.06	0.156	-0.03	0.034	0.026	-0.022	-0.05	-0.062	0.002
-10.8	0.06	0.156	-0.03	0.034	0.026	-0.022	-0.05	-0.062	-0.098
-10.7	0.06	0.156	-0.03	0.034	0.026	0.078	-0.05	-0.062	0.002
-10.6	0.06	0.156	-0.03	-0.066	0.026	0.078	-0.05	-0.062	0.002
-10.5	-0.04	-0.044	-0.03	-0.066	0.026	0.078	-0.05	-0.062	0.002
-10.4	-0.14	0.056	-0.03	-0.066	-0.074	-0.022	-0.05	-0.062	0.002
-10.3	-0.04	0.056	0.17	0.134	-0.074	-0.022	-0.05	-0.062	0.002
-10.2	-0.04	0.056	0.17	0.134	-0.074	-0.122	-0.05	0.038	0.002
-10.1	0.06	0.156	-0.03	0.034	-0.174	-0.122	-0.05	0.038	0.002
-10.0	0.06	0.156	-0.03	0.034	-0.174	-0.122	0.15	0.138	-0.098
-9.9	0.06	0.156	-0.03	0.034	-0.074	-0.022	0.05	0.038	-0.098
-9.8	0.06	0.156	-0.03	0.034	0.026	0.078	0.05	-0.062	-0.098
-9.7	0.06	0.156	-0.03	0.034	0.026	0.078	0.05	-0.062	-0.098
-9.6	0.06	0.156	-0.03	0.034	0.026	0.078	-0.05	-0.062	0.002
-9.5	0.06	0.056	0.07	0.034	-0.074	-0.022	-0.05	-0.062	0.002
-9.4	-0.14	-0.044	0.07	0.034	-0.074	-0.122	-0.05	-0.062	0.002
-9.3	-0.04	-0.044	0.07	0.134	-0.174	-0.122	-0.05	0.038	0.002
-9.2	-0.04	-0.044	-0.03	0.034	-0.074	-0.022	-0.05	0.038	-0.098
-9.1	0.06	0.156	-0.03	0.034	-0.074	0.078	0.05	0.038	0.002
-9.0	0.06	0.156	-0.03	0.034	-0.074	0.078	0.15	0.138	0.002
-8.9	0.06	0.156	-0.03	0.034	0.026	0.078	0.05	-0.062	-0.098
-8.8	0.06	0.056	-0.03	0.034	0.026	0.078	0.05	-0.062	-0.098
-8.7	-0.04	-0.044	-0.03	0.034	0.026	0.078	0.05	-0.062	-0.098
-8.6	-0.04	-0.044	-0.03	0.034	0.026	0.078	-0.05	-0.062	-0.098
-8.5	-0.04	-0.044	0.07	0.034	-0.074	-0.022	-0.05	0.038	0.002
-8.4	-0.04	-0.044	0.07	0.034	0.026	-0.022	-0.05	0.038	0.002
-8.3	-0.04	0.056	-0.13	-0.066	-0.074	-0.022	-0.05	0.038	0.102
-8.2	-0.04	0.056	-0.03	0.034	-0.074	-0.022	-0.15	-0.062	0.102
-8.1	0.06	0.156	-0.03	0.034	0.026	0.078	-0.15	-0.062	0.002
-8.0	0.06	0.056	-0.03	0.034	0.026	0.078	-0.15	-0.162	0.002
-7.9	0.06	0.056	-0.03	0.034	0.026	0.078	-0.15	-0.162	0.002
-7.8	-0.04	-0.044	-0.03	0.034	0.126	0.078	-0.05	-0.162	-0.098
-7.7	-0.04	-0.044	0.07	0.034	0.126	0.078	0.05	-0.062	-0.098
-7.6	-0.04	-0.044	0.07	0.034	-0.074	-0.022	0.05	-0.062	0.002
-7.5	-0.04	-0.044	0.07	0.034	-0.074	-0.022	0.05	0.038	0.102
-7.4	-0.04	-0.044	-0.03	0.034	-0.074	-0.122	0.05	0.038	0.102
-7.3	-0.04	-0.044	-0.03	0.034	-0.074	-0.022	0.05	0.038	0.102
-7.2	-0.04	-0.144	-0.13	-0.066	0.026	0.078	0.05	0.038	0.102
-7.1	0.06	-0.044	-0.13	-0.066	0.126	0.078	-0.15	-0.062	0.002
-7.0	0.06	-0.044	-0.03	-0.066	0.126	0.078	-0.05	-0.062	-0.098
-6.9	0.06	-0.044	0.07	0.034	0.026	-0.022	0.05	0.038	-0.098
-6.8	0.06	-0.044	0.07	0.034	0.026	-0.022	0.05	-0.062	-0.098
-6.7	-0.04	-0.044	0.07	0.034	-0.074	-0.022	0.05	0.038	-0.098
-6.6	-0.04	-0.044	-0.03	-0.066	0.026	-0.122	0.05	0.038	-0.098
-6.5	-0.04	-0.044	-0.03	-0.066	0.026	-0.122	0.05	0.038	0.002
-6.4	-0.04	0.056	-0.03	-0.066	0.026	-0.022	0.05	0.038	0.102
-6.3	-0.14	-0.044	-0.03	-0.066	0.026	-0.022	-0.05	0.038	0.102
-6.2	-0.04	-0.044	-0.03	-0.166	0.126	0.078	-0.05	-0.062	0.102
-6.1	-0.04	-0.044	-0.03	-0.066	0.126	0.078	-0.05	-0.062	0.002
-6.0	-0.04	-0.044	-0.03	-0.066	0.126	0.078	0.05	0.138	0.002
-5.9	0.06	-0.044	0.07	0.034	0.026	-0.022	0.05	0.138	0.002
-5.8	0.06	-0.044	0.07	0.034	-0.074	-0.022	0.05	0.038	0.002
-5.7	0.06	-0.044	0.07	0.034	-0.074	-0.122	0.05	0.038	0.002
-5.6	-0.04	-0.144	0.07	-0.066	-0.074	-0.122	0.05	0.038	0.102
-5.5	-0.04	-0.144	0.07	-0.066	0.026	-0.122	0.05	0.038	0.102
-5.4	-0.04	-0.144	0.07	-0.066	0.026	-0.122	-0.15	-0.062	0.102
-5.3	-0.04	-0.044	0.07	-0.066	0.026	-0.022	-0.05	0.038	0.102
-5.2	0.06	0.056	-0.03	-0.066	0.126	0.078	0.05	0.138	0.102
-5.1	0.06	-0.044	-0.03	-0.066	0.026	-0.022	0.05	0.138	0.102
-5.0	-0.04	-0.044	-0.03	-0.066	-0.074	-0.022	0.05	0.138	0.002
-4.9	-0.04	-0.044	-0.03	-0.066	-0.074	-0.022	0.05	0.138	0.002
-4.8	-0.04	-0.044	0.17	0.034	-0.074	-0.122	0.05	0.138	0.002
-4.7	-0.04	-0.144	0.07	-0.066	-0.074	-0.122	0.05	0.038	0.002
-4.6	-0.04	-0.144	0.07	-0.066	-0.074	-0.122	0.05	0.038	0.002
-4.5	-0.04	-0.144	0.07	-0.066	-0.074	-0.122	0.05	0.038	0.102
-4.4	-0.04	-0.144	0.07	-0.066	0.026	-0.022	0.25	0.238	0.102
-4.3	0.06	0.056	0.07	-0.066	0.026	-0.022	0.15	0.138	0.102
-4.2	0.06	0.056	0.07	0.034	0.026	-0.022	0.05	0.138	0.102
-4.1	0.06	0.056	0.07	0.034	-0.074	-0.022	0.05	0.138	0.102
-4.0	0.06	0.056	0.07	0.034	-0.174	-0.022	0.05	0.138	0.202
-3.9	-0.04	0.056	0.27	0.134	-0.174	-0.022	0.05	0.138	0.202
-3.8	-0.04	-0.044	0.27	0.134	-0.074	-0.022	0.05	0.138	0.102
-3.7	0.06	-0.044	0.27	0.134	-0.074	-0.122	0.05	0.038	0.102
-3.6	0.06	-0.044	0.17	0.034	-0.074	-0.122	-0.05	0.038	0.102
-3.5	0.06	-0.044	0.07	-0.066	-0.074	-0.122	0.05	0.038	0.102
-3.4	0.06	-0.044	0.07	-0.066	0.026	-0.022	-0.05	0.038	0.102
-3.3	-0.04	-0.144	0.07	-0.066	0.026	-0.022	0.05	0.138	0.102
-3.2	-0.04	-0.144	0.17	0.034	-0.074	-0.122	0.05	0.138	0.102
-3.1	-0.04	-0.044	0.17	0.034	-0.074	-0.122	0.05	0.138	0.202
-3.0	-0.04	-0.044	0.17	0.134	-0.174	-0.122	0.05	0.238	0.202
-2.9	0.06	0.056	0.17	0.134	-0.174	-0.122	0.05	0.138	0.202
-2.8	-0.04	0.056	0.17	0.134	-0.174	-0.122	0.05	0.138	0.202
-2.7	-0.04	0.056	0.27	0.134	-0.174	-0.022	0.05	0.138	0.202
-2.6	-0.04	0.056	0.27	0.134	-0.074	0.078	0.05	0.138	0.202
-2.5	0.06	0.056	0.27	0.134	-0.074	0.078	0.05	0.138	0.302
-2.4	0.06	-0.044	0.17	0.134	-0.174	-0.122	0.05	0.138	0.202
-2.3	0.06	-0.044	0.27	0.234	-0.174	-0.222	0.15	0.238	0.202
-2.2	0.06	-0.044	0.27	0.134	-0.174	-0.222	0.15	0.238	0.202
-2.1	0.06	-0.044	0.27	0.234	-0.174	-0.222	0.25	0.238	0.202
-2.0	0.06	-0.044	0.27	0.234	-0.074	-0.122	0.15	0.138	0.202
-1.9	0.06	-0.044	0.27	0.234	-0.074	-0.222	0.15	0.138	0.302
-1.8	-0.04	-0.144	0.27	0.234	-0.074	-0.222	0.05	0.138	0.302
-1.7	-0.04	-0.044	0.27	0.234	0.026	-0.122	0.05	0.138	0.202
-1.6	-0.04	-0.144	0.27	0.234	0.026	-0.122	0.15	0.038	0.102
-1.5	-0.04	-0.144	0.27	0.134	0.026	-0.122	0.05	0.038	0.202
-1.4	-0.04	-0.144	0.27	0.134	0.026	-0.122	0.05	0.038	0.102
-1.3	0.06	-0.144	0.17	0.034	0.026	-0.122	0.05	0.038	0.202
-1.2	0.06	-0.144	0.17	0.134	0.026	-0.122	0.05	0.038	0.102
-1.1	0.06	0.056	0.27	0.234	0.026	-0.122	0.15	0.238	0.102
-1.0	-0.04	0.056	0.27	0.334	-0.074	-0.122	0.15	0.138	0.002
-0.9	-0.04	0.056	0.07	-0.066	0.126	-0.022	0.25	0.238	-0.098
-0.8	0.16	0.456	0.37	0.134	0.026	0.278	0.35	0.738	-0.098
-0.7	1.26	1.556	1.27	2.234	0.126	0.378	0.35	0.938	0.002
-0.6	0.86	0.956	0.47	0.634	0.026	0.078	0.35	0.538	0.302
-0.5	0.46	0.556	0.07	0.334	-0.074	-0.122	-0.15	0.238	0.502
-0.4	0.16	0.156	-0.03	0.234	-0.074	-0.022	0.15	0.238	0.302
-0.3	0.26	0.156	-0.03	0.034	-0.374	-0.022	-0.05	0.238	0.502
-0.2	0.36	0.256	0.17	-0.166	0.026	-0.322	0.05	0.538	0.402
-0.1	-0.04	0.056	0.57	-0.166	0.026	0.178	-0.25	-0.362	0.102
0.0	0.76	0.856	2.57	-6.266	-5.974	-13.922	-37.85	-80.462	-1.598
0.1	-0.14	0.856	2.07	-14.566	-21.074	-43.322	-87.75	-175.562	-4.898
0.2	-0.24	0.456	0.77	-12.266	-20.474	-41.022	-77.95	-153.662	-3.498
0.3	-0.54	-0.244	-0.23	-8.966	-16.174	-32.522	-62.45	-121.762	-1.398
0.4	-0.24	-0.344	-0.23	-6.466	-11.774	-23.222	-43.25	-85.462	0.302
0.5	-0.04	-0.044	0.07	-3.766	-6.574	-13.022	-23.15	-46.062	1.202
0.6	-0.34	-0.144	0.47	-0.966	-2.674	-4.622	-6.65	-13.362	1.102
0.7	-0.34	0.256	0.57	0.134	0.426	1.578	4.85	9.438	1.102
0.8	-0.04	0.356	0.77	0.834	2.326	4.878	11.35	23.038	0.902
0.9	0.26	0.556	0.77	1.334	3.226	6.778	15.25	30.638	0.702
1.0	-0.04	0.456	1.07	1.434	4.026	7.978	17.25	35.038	0.502
1.1	0.16	0.456	0.97	1.734	4.126	8.778	18.45	37.638	0.602
1.2	0.06	0.256	0.87	1.834	4.226	8.578	19.05	39.138	0.502
1.3	0.16	0.256	0.97	1.834	4.426	9.378	19.45	39.938	0.502
1.4	0.16	0.356	1.07	1.934	4.426	9.378	20.25	40.838	0.302
1.5	0.16	0.256	0.97	1.934	4.326	9.478	20.25	41.038	0.302
1.6	0.16	0.456	1.07	2.034	4.426	9.478	20.15	41.438	0.102
1.7	0.26	0.456	1.07	2.034	4.526	9.578	20.15	41.638	0.102
1.8	0.26	0.456	1.07	2.034	4.526	9.678	20.35	41.838	0.102
1.9	0.36	0.556	0.97	2.134	4.526	9.478	20.45	41.838	0.102
2.0	0.26	0.656	1.07	2.134	4.626	9.378	20.45	42.038	0.302
2.1	0.26	0.456	1.07	2.134	4.626	9.578	20.35	41.938	0.202
2.2	0.36	0.556	1.07	2.034	4.826	9.678	20.45	42.038	0.202
2.3	0.36	0.556	0.97	2.134	4.726	9.578	20.35	42.038	0.102
2.4	0.36	0.556	0.97	2.034	4.726	9.578	20.25	42.038	0.202
2.5	0.46	0.656	0.97	1.934	4.726	9.578	20.45	41.938	0.202
2.6	0.46	0.656	1.07	2.034	4.726	9.578	20.45	41.838	0.202
2.7	0.36	0.656	1.07	2.134	4.726	9.578	20.45	41.938	0.202
2.8	0.36	0.656	1.07	2.134	4.626	9.478	20.45	41.838	0.202
2.9	0.26	0.456	0.97	2.034	4.726	9.578	20.45	42.038	0.302
3.0	0.26	0.556	1.07	2.134	4.826	9.578	20.55	42.138	0.302
3.1	0.36	0.556	1.07	2.134	4.926	9.678	20.45	41.938	0.302
3.2	0.26	0.656	1.07	2.134	4.826	9.578	20.45	42.038	0.402
3.3	0.26	0.556	1.07	2.134	4.726	9.478	20.45	42.038	0.202
3.4	0.16	0.556	1.17	2.234	4.826	9.678	20.45	42.038	0.302
3.5	0.26	0.556	1.27	2.334	4.826	9.578	20.35	42.138	0.302
3.6	0.36	0.556	1.27	2.234	4.826	9.678	20.45	42.138	0.302
3.7	0.16	0.556	1.37	2.334	4.826	9.578	20.45	42.238	0.302
3.8	0.26	0.556	1.27	2.234	4.726	9.578	20.65	42.338	0.302
3.9	0.26	0.556	1.27	2.234	4.926	9.678	20.65	42.238	0.302
4.0	0.36	0.656	1.27	2.334	4.926	9.678	20.55	42.238	0.302
4.1	0.36	0.556	1.27	2.334	4.826	9.678	20.65	42.438	0.302
4.2	0.16	0.556	1.27	2.234	4.826	9.678	20.65	42.338	0.202
4.3	0.26	0.556	1.27	2.234	4.926	9.778	20.55	42.338	0.302
4.4	0.26	0.556	1.27	2.334	4.726	9.678	20.65	42.338	0.302
4.5	0.26	0.556	1.27	2.334	4.826	9.678	20.65	42.438	0.202
4.6	0.16	0.556	1.27	2.234	4.826	9.778	20.65	42.438	0.202
4.7	0.26	0.656	1.37	2.234	4.826	9.778	20.75	42.338	0.202
4.8	0.26	0.656	1.37	2.234	4.826	9.778	20.65	42.438	0.302
4.9	0.26	0.656	1.37	2.234	4.826	9.878	20.65	42.438	0.302
5.0	0.26	0.556	1.27	2.234	4.826	9.878	20.75	42.438	0.202
5.1	0.16	0.556	1.27	2.234	4.826	9.878	20.75	42.538	0.202
5.2	0.16	0.556	1.27	2.234	4.726	9.878	20.75	42.538	0.202
5.3	0.16	0.556	1.27	2.234	4.726	9.778	20.65	42.438	0.202
5.4	0.16	0.556	1.27	2.234	4.726	9.878	20.65	42.538	0.202
5.5	0.06	0.556	1.27	2.234	4.726	9.778	20.75	42.538	0.302
5.6	0.06	0.556	1.27	2.234	4.826	9.878	20.75	42.538	0.202
5.7	0.06	0.456	1.27	2.234	4.826	9.978	20.65	42.438	0.202
5.8	0.06	0.456	1.27	2.334	4.726	9.878	20.85	42.638	0.202
5.9	0.16	0.456	1.27	2.334	4.726	9.878	20.75	42.538	0.202
6.0	0.16	0.556	1.27	2.234	4.926	9.978	20.75	42.538	0.302
6.1	0.16	0.556	1.17	2.134	4.926	9.978	20.75	42.538	0.202
6.2	0.16	0.556	1.17	2.134	4.926	9.978	20.75	42.538	0.202
6.3	0.16	0.556	1.17	2.234	4.926	9.978	20.75	42.638	0.302
6.4	0.16	0.456	1.17	2.234	4.826	9.978	20.65	42.538	0.302
6.5	0.06	0.456	1.17	2.234	4.826	9.978	20.75	42.638	0.302
6.6	0.06	0.356	1.07	2.034	4.826	9.978	20.75	42.638	0.202
6.7	0.16	0.456	1.17	2.234	4.826	9.978	20.75	42.638	0.302
6.8	0.16	0.556	1.17	2.234	4.826	10.078	20.65	42.538	0.402
6.9	0.16	0.456	1.17	2.234	4.826	9.978	20.65	42.538	0.302
7.0	0.06	0.356	1.17	2.234	4.826	9.978	20.75	42.638	0.202
7.1	0.16	0.456	1.17	2.234	4.926	9.978	20.75	42.638	0.402
7.2	0.16	0.556	1.17	2.234	4.826	9.878	20.65	42.638	0.402
7.3	0.16	0.456	1.17	2.234	4.726	9.878	20.65	42.638	0.202
7.4	0.06	0.356	1.17	2.334	4.826	9.878	20.75	42.538	0.302
7.5	0.06	0.356	1.07	2.134	4.826	9.878	20.85	42.638	0.402
7.6	0.06	0.456	1.17	2.234	4.826	9.978	20.75	42.638	0.202
7.7	0.16	0.556	1.17	2.234	4.826	9.978	20.75	42.638	0.202
7.8	-0.04	0.356	1.07	2.234	4.826	9.978	20.75	42.638	0.302
7.9	-0.04	0.356	1.17	2.334	4.826	9.878	20.85	42.638	0.202
8.0	0.06	0.456	1.17	2.334	4.826	9.978	20.65	42.538	0.202
8.1	0.06	0.456	1.07	2.334	4.826	9.978	20.85	42.738	0.102
8.2	0.06	0.456	1.17	2.234	4.826	9.978	20.75	42.638	0.202
8.3	-0.04	0.356	1.17	2.234	4.926	10.078	20.75	42.638	0.302
8.4	0.06	0.456	1.17	2.334	4.926	10.078	20.85	42.638	0.202
8.5	0.06	0.456	1.17	2.334	4.726	9.978	20.95	42.738	0.202
8.6	0.06	0.456	1.17	2.334	4.726	9.978	20.85	42.638	0.202
8.7	0.06	0.456	1.17	2.434	4.826	9.978	20.85	42.638	0.202
8.8	0.16	0.556	1.17	2.334	4.926	10.078	20.95	42.738	0.202
8.9	0.06	0.456	1.17	2.334	4.826	9.978	20.85	42.738	0.302
9.0	0.16	0.556	1.07	2.334	4.826	9.978	20.85	42.738	0.302
9.1	0.16	0.556	1.17	2.434	4.926	9.978	20.95	42.738	0.102
9.2	0.26	0.556	1.17	2.434	4.926	9.978	20.95	42.738	0.102
9.3	0.06	0.456	1.07	2.334	4.926	10.078	20.85	42.738	0.302
9.4	0.16	0.556	1.07	2.334	4.826	10.078	20.85	42.738	0.202
9.5	0.16	0.556	1.17	2.334	4.826	10.078	20.75	42.638	0.202
9.6	0.06	0.556	1.17	2.434	4.826	10.078	20.85	42.838	0.202
9.7	0.26	0.556	1.17	2.434	4.926	10.078	20.85	42.738	0.202
9.8	0.26	0.556	1.07	2.334	5.026	10.178	20.85	42.738	0.302
9.9	0.26	0.556	1.07	2.334	4.926	10.078	20.85	42.738	0.202
10.0	0.16	0.556	1.17	2.434	4.926	10.178	20.75	42.638	0.102
10.1	0.16	0.456	1.07	2.334	4.826	10.178	20.85	42.738	0.102
10.2	0.26	0.556	1.17	2.434	4.926	10.178	20.85	42.738	0.202
10.3	0.26	0.656	1.17	2.434	4.926	10.178	20.75	42.838	0.202
10.4	0.16	0.556	1.17	2.434	4.926	10.178	20.85	42.838	0.202
10.5	0.16	0.556	1.17	2.334	4.826	10.078	20.85	42.838	0.202
10.6	0.16	0.556	1.07	2.234	4.826	10.078	20.85	42.838	0.202
10.7	0.06	0.456	1.07	2.334	4.926	10.078	20.85	42.838	0.102
10.8	0.16	0.556	1.17	2.434	5.026	10.278	20.85	42.838	0.102
10.9	0.16	0.656	1.17	2.434	5.026	10.278	20.75	42.738	0.202
11.0	0.26	0.656	1.17	2.334	5.026	10.278	20.75	42.738	0.202
11.1	0.16	0.456	1.07	2.334	5.026	10.278	20.85	42.938	0.102
11.2	0.16	0.456	1.07	2.334	4.926	10.178	20.85	42.838	0.002
11.3	0.16	0.556	1.07	2.334	4.926	10.178	20.85	42.838	0.202
11.4	0.06	0.456	1.17	2.434	4.926	10.278	20.85	42.938	0.102
11.5	0.06	0.456	1.17	2.434	5.026	10.278	20.85	42.938	0.102
11.6	0.16	0.456	1.17	2.334	5.126	10.378	20.85	42.938	0.102
11.7	0.16	0.556	1.17	2.334	5.026	10.378	20.75	42.838	0.102
11.8	0.16	0.556	1.17	2.334	4.926	10.278	20.95	42.938	0.102
11.9	0.16	0.456	1.27	2.434	4.926	10.278	21.05	43.038	0.102
12.0	0.06	0.456	1.17	2.334	4.926	10.278	20.95	43.038	0.102
12.1	0.06	0.456	1.07	2.334	5.026	10.278	21.05	43.038	0.102
12.2	0.16	0.656	1.07	2.334	5.026	10.278	21.05	43.038	0.002
12.3	0.16	0.456	1.07	2.334	5.026	10.278	20.95	42.938	0.202
12.4	0.16	0.456	1.17	2.434	5.026	10.378	20.95	43.038	0.202
12.5	0.06	0.456	1.17	2.334	5.026	10.378	21.05	43.138	0.102
12.6	0.06	0.556	1.17	2.334	5.026	10.278	21.15	43.138	0.102
12.7	0.16	0.556	1.17	2.334	5.126	10.278	21.15	43.238	0.002
12.8	0.06	0.356	1.17	2.334	5.126	10.278	21.15	43.238	0.102
12.9	0.16	0.456	1.27	2.434	5.126	10.278	21.15	43.238	0.102
13.0	0.16	0.456	1.07	2.334	5.026	10.278	21.25	43.338	0.202
13.1	0.16	0.456	1.07	2.334	5.026	10.278	21.25	43.338	0.202
13.2	0.06	0.356	1.07	2.234	4.926	10.278	21.15	43.238	0.202
13.3	0.06	0.456	1.17	2.334	4.926	10.278	21.25	43.238	0.102
13.4	0.06	0.356	1.07	2.334	5.026	10.278	21.25	43.438	0.102
13.5	0.16	0.356	1.07	2.334	5.126	10.378	21.25	43.438	0.202
13.6	-0.04	0.256	1.17	2.334	5.126	10.378	21.25	43.438	0.202
13.7	0.06	0.356	1.17	2.334	5.126	10.378	21.25	43.438	0.202
13.8	0.06	0.456	1.07	2.334	5.026	10.278	21.35	43.538	0.302
13.9	0.16	0.456	0.97	2.234	5.126	10.378	21.35	43.538	0.202
14.0	0.16	0.456	0.97	2.234	5.126	10.378	21.25	43.438	0.202
14.1	0.16	0.356	1.17	2.334	5.126	10.378	21.35	43.438	0.202
14.2	0.06	0.356	1.17	2.334	5.226	10.478	21.35	43.438	0.202
14.3	0.06	0.356	1.17	2.334	5.226	10.478	21.35	43.438	0.302
14.4	0.06	0.356	1.17	2.434	5.126	10.378	21.45	43.538	0.302
14.5	0.06	0.356	1.07	2.334	5.126	10.378	21.45	43.538	0.302
14.6	0.06	0.256	1.17	2.334	5.126	10.378	21.35	43.538	0.202
14.7	-0.04	0.256	1.17	2.334	5.126	10.378	21.35	43.538	0.202
14.8	0.06	0.256	1.07	2.334	5.126	10.478	21.45	43.638	0.402
14.9	0.06	0.356	0.97	2.234	5.026	10.378	21.45	43.638	0.402
15.0	0.06	0.356	1.07	2.334	5.126	10.378	21.45	43.638	0.302
15.1	0.06	0.356	1.17	2.334	5.226	10.378	21.45	43.638	0.202
15.2	0.06	0.456	1.17	2.334	5.226	10.378	21.35	43.638	0.302
15.3	-0.04	0.356	1.17	2.334	5.226	10.378	21.55	43.738	0.302
15.4	-0.04	0.256	1.17	2.434	5.226	10.478	21.55	43.738	0.302
15.5	-0.04	0.256	1.07	2.334	5.126	10.378	21.45	43.638	0.302
15.6	0.06	0.356	1.17	2.334	5.126	10.378	21.45	43.638	0.402
15.7	0.06	0.456	1.07	2.334	5.226	10.378	21.45	43.638	0.402
15.8	0.06	0.356	1.07	2.334	5.226	10.378	21.45	43.638	0.302
15.9	0.06	0.356	1.07	2.334	5.226	10.378	21.45	43.638	0.302
16.0	-0.04	0.256	1.07	2.434	5.126	10.278	21.45	43.538	0.202
16.1	-0.04	0.356	1.17	2.434	5.026	10.378	21.45	43.538	0.302
16.2	-0.04	0.356	1.17	2.434	5.026	10.378	21.45	43.738	0.302
16.3	-0.04	0.256	1.17	2.434	5.126	10.378	21.55	43.838	0.302
16.4	-0.04	0.256	1.17	2.434	5.126	10.378	21.45	43.738	0.202
16.5	-0.04	0.256	1.07	2.334	5.126	10.378	21.55	43.738	0.302
16.6	0.06	0.456	1.07	2.434	5.126	10.378	21.55	43.738	0.402
16.7	0.06	0.456	1.07	2.334	5.226	10.478	21.45	43.638	0.402
16.8	-0.04	0.356	1.07	2.334	5.126	10.378	21.45	43.738	0.402
16.9	-0.04	0.256	0.97	2.234	5.126	10.378	21.45	43.738	0.302
17.0	-0.04	0.356	1.07	2.334	5.126	10.278	21.45	43.738	0.402
17.1	-0.04	0.356	1.17	2.434	5.126	10.378	21.55	43.738	0.302
17.2	-0.04	0.356	1.17	2.434	5.126	10.278	21.55	43.738	0.302
17.3	-0.14	0.256	1.17	2.434	5.126	10.278	21.55	43.738	0.402
17.4	-0.04	0.356	1.17	2.434	5.126	10.278	21.55	43.838	0.402
17.5	-0.04	0.356	1.17	2.334	5.026	10.278	21.45	43.738	0.402
17.6	-0.04	0.356	1.17	2.434	5.126	10.278	21.45	43.838	0.402
17.7	-0.04	0.256	1.17	2.434	5.126	10.278	21.45	43.838	0.402
17.8	0.06	0.356	1.17	2.434	5.026	10.278	21.55	43.838	0.302
17.9	0.06	0.256	1.07	2.334	5.026	10.278	21.55	43.838	0.302
18.0	0.06	0.256	1.07	2.434	5.126	10.278	21.45	43.838	0.402
18.1	-0.04	0.256	1.07	2.434	5.026	10.378	21.55	43.838	0.302
18.2	-0.14	0.156	1.07	2.334	5.026	10.278	21.45	43.738	0.302
18.3	-0.04	0.256	1.07	2.434	5.026	10.378	21.65	43.938	0.202
18.4	0.06	0.356	0.97	2.334	5.026	10.378	21.55	43.838	0.302
18.5	0.16	0.356	1.17	2.434	5.026	10.378	21.55	43.838	0.302
18.6	0.06	0.256	1.17	2.534	5.026	10.278	21.65	43.838	0.302
18.7	-0.04	0.356	1.07	2.434	5.126	10.378	21.65	43.938	0.202
18.8	0.06	0.356	1.07	2.534	5.226	10.478	21.65	43.938	0.202
18.9	0.06	0.356	1.17	2.534	5.126	10.378	21.55	43.938	0.202
19.0	-0.04	0.356	1.07	2.434	5.126	10.378	21.75	43.938	0.302
19.1	0.06	0.256	1.27	2.434	5.026	10.278	21.85	43.938	0.302
19.2	0.06	0.356	1.27	2.434	4.926	10.278	21.85	44.038	0.302
19.3	-0.04	0.256	1.27	2.534	5.226	10.478	21.95	44.238	0.402
19.4	-0.24	0.256	1.37	2.534	4.526	10.078	21.75	44.238	0.402
19.5	-0.04	0.356	1.67	2.834	5.026	10.278	21.55	44.038	0.202
19.6	0.66	0.956	1.77	2.934	4.926	10.478	21.45	44.038	0.402
19.7	0.76	0.856	1.57	3.534	4.726	10.278	21.45	44.238	0.202
19.8	1.06	0.856	2.77	4.334	5.126	10.678	21.55	44.138	0.602
19.9	0.66	1.056	0.67	1.434	4.826	10.478	21.85	43.938	0.502
20.0	-0.84	0.456	-7.63	3.834	6.726	14.778	26.55	71.338	1.102
20.1	-1.74	-3.044	-3.63	18.834	23.326	48.578	95.25	212.438	6.802
20.2	0.16	-1.244	0.67	14.934	28.326	56.778	113.45	222.438	4.202
20.3	0.46	0.856	1.57	10.434	22.926	46.678	96.15	178.338	1.402
20.4	0.36	1.056	1.07	6.334	14.626	29.378	61.75	109.938	0.502
20.5	-0.14	0.256	0.67	3.234	6.726	14.078	30.85	52.438	0.402
20.6	-0.04	0.056	0.07	1.034	2.726	5.478	12.25	20.238	0.102
20.7	-0.14	-0.244	0.17	0.234	1.026	1.778	4.05	6.738	0.002
20.8	-0.14	-0.144	0.07	-0.066	0.226	0.478	1.55	2.538	0.002
20.9	-0.14	-0.144	0.17	0.134	-0.074	0.178	0.55	1.238	-0.098
21.0	-0.24	-0.344	0.17	-0.066	0.026	0.278	0.55	1.238	-0.198
21.1	-0.14	-0.144	0.27	0.234	0.026	0.178	0.55	1.438	-0.098
21.2	-0.14	-0.144	0.27	0.134	0.126	0.278	0.65	1.438	-0.098
21.3	-0.14	-0.144	0.17	0.134	0.226	0.278	0.75	1.538	0.002
21.4	-0.14	-0.144	0.27	0.234	0.226	0.378	0.85	1.638	0.002
21.5	-0.14	-0.144	0.27	0.234	0.126	0.278	0.95	1.838	-0.098
21.6	-0.14	-0.044	0.17	0.134	0.226	0.378	0.95	1.738	0.002
21.7	-0.04	-0.044	0.27	0.234	0.226	0.378	1.05	1.738	0.002
21.8	-0.04	-0.044	0.27	0.234	0.226	0.278	1.15	1.938	0.002
21.9	-0.14	-0.044	0.17	0.234	0.226	0.278	1.15	2.038	0.002
22.0	-0.04	-0.044	0.27	0.234	0.326	0.378	1.25	2.238	0.102
22.1	-0.24	-0.044	0.37	0.334	0.326	0.378	1.25	2.138	0.002
22.2	-0.24	-0.044	0.27	0.234	0.326	0.478	1.25	2.238	0.102
22.3	-0.14	0.056	0.27	0.334	0.326	0.378	1.25	2.238	0.102
22.4	-0.14	0.056	0.27	0.234	0.426	0.478	1.35	2.238	0.102
22.5	-0.14	0.056	0.27	0.234	0.326	0.378	1.35	2.238	0.102
22.6	-0.24	-0.144	0.27	0.334	0.326	0.378	1.35	2.238	0.202
22.7	-0.24	0.056	0.27	0.434	0.326	0.478	1.45	2.338	0.002
22.8	-0.24	0.056	0.37	0.434	0.326	0.378	1.45	2.438	0.002
22.9	-0.14	0.056	0.27	0.234	0.326	0.478	1.45	2.338	0.102
23.0	-0.14	-0.044	0.27	0.234	0.326	0.478	1.45	2.338	0.102
23.1	-0.14	0.056	0.37	0.334	0.326	0.478	1.55	2.438	0.102
23.2	-0.24	0.056	0.37	0.434	0.326	0.378	1.45	2.438	-0.098
23.3	-0.24	-0.044	0.27	0.334	0.326	0.578	1.35	2.438	0.002
23.4	-0.24	-0.044	0.27	0.334	0.326	0.578	1.45	2.438	0.002
23.5	-0.14	-0.044	0.27	0.234	0.226	0.478	1.45	2.538	0.002
23.6	-0.14	0.056	0.27	0.334	0.326	0.478	1.45	2.438	-0.098
23.7	-0.14	0.056	0.27	0.334	0.426	0.478	1.45	2.438	0.002
23.8	-0.24	-0.044	0.17	0.234	0.426	0.478	1.45	2.638	0.002
23.9	-0.24	-0.044	0.27	0.334	0.426	0.478	1.45	2.638	0.102
24.0	-0.24	0.056	0.27	0.334	0.426	0.578	1.55	2.538	0.002
24.1	-0.14	-0.044	0.27	0.334	0.426	0.578	1.55	2.538	0.002
24.2	-0.14	-0.044	0.37	0.334	0.526	0.578	1.55	2.638	0.002
24.3	-0.14	0.056	0.37	0.334	0.426	0.478	1.55	2.638	0.002
24.4	-0.14	0.056	0.37	0.334	0.426	0.578	1.55	2.638	0.002
24.5	-0.24	0.056	0.27	0.334	0.326	0.478	1.45	2.538	-0.098
24.6	-0.24	0.056	0.27	0.434	0.426	0.478	1.45	2.538	-0.098
24.7	-0.14	0.056	0.27	0.334	0.426	0.478	1.45	2.538	0.102
24.8	-0.14	0.056	0.27	0.334	0.326	0.478	1.55	2.538	0.102
24.9	-0.24	0.056	0.27	0.334	0.426	0.478	1.65	2.538	0.002
25.0	-0.24	0.056	0.27	0.434	0.326	0.478	1.55	2.438	0.002
25.1	-0.14	0.056	0.37	0.434	0.326	0.478	1.55	2.538	0.002
25.2	-0.14	0.056	0.37	0.434	0.326	0.478	1.55	2.638	0.002
25.3	-0.24	0.056	0.27	0.434	0.326	0.378	1.55	2.638	0.102
25.4	-0.24	0.056	0.27	0.434	0.326	0.378	1.45	2.538	0.002
25.5	-0.24	0.056	0.37	0.434	0.326	0.478	1.45	2.538	0.002
25.6	-0.04	0.056	0.37	0.434	0.426	0.478	1.45	2.538	0.002
25.7	-0.04	0.056	0.37	0.534	0.426	0.478	1.55	2.538	0.002
25.8	-0.14	0.056	0.27	0.434	0.326	0.478	1.45	2.438	0.002
25.9	-0.14	0.056	0.37	0.434	0.426	0.478	1.45	2.438	0.002
26.0	-0.14	0.156	0.37	0.434	0.426	0.478	1.45	2.438	0.002
26.1	-0.04	0.056	0.37	0.534	0.426	0.378	1.45	2.538	-0.098
26.2	-0.04	0.156	0.47	0.434	0.326	0.278	1.45	2.538	0.002
26.3	-0.14	0.056	0.47	0.434	0.526	0.478	1.45	2.438	0.102
26.4	-0.14	0.056	0.37	0.334	0.526	0.478	1.35	2.438	0.102
26.5	-0.14	0.056	0.37	0.434	0.526	0.478	1.35	2.438	0.202
26.6	-0.04	0.056	0.37	0.434	0.526	0.378	1.35	2.438	0.102
26.7	-0.04	0.156	0.47	0.434	0.526	0.478	1.25	2.338	0.002
26.8	-0.14	0.056	0.47	0.434	0.526	0.478	1.25	2.438	0.002
26.9	-0.14	0.056	0.37	0.534	0.526	0.478	1.25	2.438	0.002
27.0	-0.14	0.056	0.27	0.434	0.426	0.478	1.15	2.338	0.002
27.1	-0.04	0.156	0.37	0.434	0.426	0.478	1.25	2.338	0.002
27.2	-0.04	0.156	0.37	0.434	0.426	0.478	1.25	2.338	0.102
27.3	-0.04	0.156	0.37	0.434	0.526	0.478	1.25	2.338	0.102
27.4	-0.04	0.256	0.27	0.434	0.426	0.478	1.15	2.238	0.002
27.5	-0.04	0.256	0.27	0.334	0.426	0.478	1.25	2.238	-0.098
27.6	-0.04	0.256	0.37	0.334	0.526	0.478	1.35	2.438	0.002
27.7	-0.14	0.056	0.37	0.334	0.626	0.578	1.35	2.438	0.002
27.8	-0.14	0.056	0.37	0.434	0.526	0.478	1.25	2.338	-0.098
27.9	-0.14	0.156	0.17	0.334	0.526	0.478	1.25	2.338	-0.098
28.0	-0.04	0.156	0.27	0.334	0.526	0.478	1.35	2.238	-0.098
28.1	-0.04	0.156	0.27	0.334	0.526	0.578	1.35	2.238	0.102
28.2	-0.14	0.156	0.27	0.434	0.526	0.578	1.35	2.238	0.102
28.3	-0.14	0.156	0.37	0.434	0.426	0.478	1.25	2.238	0.002
28.4	-0.14	0.156	0.37	0.334	0.526	0.478	1.35	2.238	0.002
28.5	-0.04	0.156	0.37	0.434	0.526	0.578	1.45	2.338	0.002
28.6	-0.04	0.256	0.37	0.434	0.426	0.478	1.35	2.338	0.102
28.7	-0.04	0.256	0.27	0.334	0.426	0.478	1.25	2.238	0.002
28.8	-0.04	0.156	0.37	0.334	0.526	0.578	1.35	2.338	0.002
28.9	0.06	0.256	0.37	0.434	0.526	0.478	1.35	2.338	0.002
29.0	0.06	0.256	0.27	0.434	0.626	0.578	1.35	2.338	-0.098
29.1	-0.14	0.156	0.27	0.334	0.426	0.478	1.25	2.238	-0.098
29.2	-0.14	0.156	0.27	0.234	0.426	0.478	1.35	2.238	-0.098
29.3	-0.04	0.256	0.37	0.334	0.526	0.578	1.35	2.238	0.002
29.4	0.06	0.356	0.37	0.434	0.426	0.478	1.35	2.238	0.002
29.5	-0.04	0.256	0.37	0.434	0.426	0.478	1.35	2.338	0.002
29.6	-0.04	0.156	0.37	0.334	0.526	0.578	1.35	2.238	0.002
29.7	0.06	0.256	0.37	0.434	0.526	0.478	1.35	2.238	0.002
29.8	0.06	0.256	0.37	0.434	0.526	0.478	1.35	2.238	0.002
29.9	-0.04	0.156	0.37	0.434	0.426	0.378	1.35	2.238	0.002
30.0	-0.04	0.156	0.27	0.234	0.426	0.478	1.25	2.238	0.102
30.1	0.06	0.356	0.37	0.434	0.526	0.578	1.35	2.238	0.002
30.2	0.06	0.356	0.37	0.434	0.526	0.578	1.35	2.138	-0.098
30.3	0.06	0.356	0.47	0.434	0.526	0.578	1.45	2.238	-0.098
30.4	-0.04	0.156	0.37	0.434	0.526	0.378	1.45	2.238	0.002
30.5	-0.04	0.256	0.37	0.434	0.526	0.378	1.45	2.338	0.002
30.6	0.06	0.256	0.37	0.434	0.526	0.478	1.35	2.238	0.002
30.7	0.06	0.256	0.37	0.434	0.426	0.478	1.35	2.238	0.002
30.8	0.06	0.256	0.37	0.334	0.326	0.378	1.35	2.238	0.102
30.9	0.06	0.356	0.37	0.434	0.426	0.478	1.45	2.238	0.102
31.0	0.06	0.356	0.37	0.434	0.526	0.578	1.45	2.138	-0.098
31.1	0.16	0.356	0.47	0.434	0.526	0.578	1.35	2.138	-0.098
31.2	0.06	0.256	0.37	0.334	0.426	0.378	1.25	2.138	-0.098
31.3	-0.04	0.256	0.47	0.534	0.526	0.378	1.35	2.238	0.002
31.4	0.06	0.356	0.37	0.434	0.526	0.478	1.35	2.238	0.002
31.5	-0.04	0.256	0.47	0.434	0.526	0.478	1.35	2.138	0.002
31.6	0.06	0.256	0.37	0.434	0.326	0.378	1.35	2.138	0.002
31.7	0.06	0.256	0.37	0.434	0.526	0.478	1.35	2.138	0.102
31.8	-0.04	0.156	0.37	0.434	0.526	0.478	1.25	2.138	0.002
31.9	-0.04	0.256	0.47	0.434	0.526	0.478	1.25	2.038	0.002
32.0	-0.04	0.256	0.47	0.634	0.526	0.478	1.25	2.038	-0.098
32.1	0.06	0.356	0.47	0.634	0.426	0.378	1.25	2.138	-0.098
32.2	0.06	0.356	0.47	0.434	0.526	0.478	1.25	2.138	0.002
32.3	-0.04	0.356	0.47	0.434	0.526	0.578	1.35	2.238	0.002
32.4	-0.04	0.256	0.47	0.534	0.526	0.578	1.25	2.038	0.102
32.5	0.06	0.256	0.37	0.434	0.526	0.378	1.25	2.138	0.102
32.6	0.06	0.256	0.57	0.534	0.526	0.478	1.25	2.138	0.002
32.7	-0.04	0.156	0.57	0.534	0.526	0.478	1.25	2.138	0.002
32.8	-0.14	0.256	0.57	0.434	0.426	0.378	1.25	2.138	0.002
32.9	-0.04	0.356	0.47	0.534	0.326	0.378	1.25	2.138	0.002
33.0	-0.04	0.356	0.37	0.434	0.426	0.578	1.25	2.138	0.102
33.1	-0.04	0.356	0.37	0.434	0.526	0.478	1.25	2.138	0.102
33.2	-0.04	0.356	0.57	0.534	0.426	0.378	1.35	2.138	0.102
33.3	-0.04	0.256	0.57	0.634	0.426	0.378	1.35	2.138	0.002
33.4	0.06	0.256	0.47	0.534	0.526	0.478	1.35	2.238	0.002
33.5	0.06	0.356	0.47	0.434	0.626	0.578	1.25	2.138	0.102
33.6	-0.04	0.356	0.47	0.434	0.426	0.478	1.15	2.038	0.002
33.7	-0.04	0.356	0.47	0.434	0.426	0.378	1.25	2.038	0.002
33.8	-0.04	0.356	0.37	0.434	0.426	0.378	1.25	2.038	0.002
33.9	0.06	0.356	0.37	0.434	0.626	0.578	1.25	2.138	0.102
34.0	-0.04	0.256	0.37	0.434	0.626	0.578	1.25	2.138	0.202
34.1	-0.04	0.256	0.47	0.434	0.426	0.478	1.25	2.138	0.102
34.2	-0.04	0.356	0.57	0.434	0.426	0.478	1.25	2.138	0.002
34.3	0.06	0.356	0.57	0.534	0.426	0.378	1.15	2.038	0.002
34.4	0.06	0.356	0.37	0.434	0.326	0.378	1.15	2.038	0.102
34.5	-0.04	0.256	0.37	0.434	0.426	0.378	1.25	2.138	0.102
34.6	-0.04	0.356	0.47	0.334	0.526	0.478	1.35	2.138	0.002
34.7	-0.04	0.256	0.47	0.334	0.526	0.478	1.25	2.138	0.002
34.8	0.16	0.356	0.37	0.334	0.426	0.378	1.15	2.138	0.102
34.9	-0.04	0.256	0.37	0.334	0.326	0.378	1.15	2.038	0.102
35.0	-0.04	0.256	0.47	0.434	0.426	0.378	1.15	2.038	0.102
35.1	-0.04	0.356	0.47	0.434	0.426	0.378	1.35	2.138	0.002
35.2	0.06	0.356	0.47	0.434	0.526	0.478	1.35	2.138	0.002
35.3	0.06	0.356	0.37	0.234	0.426	0.478	1.25	2.238	0.002
35.4	-0.04	0.256	0.37	0.334	0.326	0.378	1.15	2.138	0.002
35.5	-0.14	0.256	0.37	0.334	0.426	0.378	1.25	2.138	0.102
35.6	0.06	0.356	0.47	0.334	0.426	0.378	1.25	2.138	0.102
35.7	0.06	0.356	0.47	0.334	0.426	0.378	1.25	2.038	0.102
35.8	0.06	0.356	0.47	0.434	0.426	0.478	1.35	2.238	0.102
35.9	-0.04	0.256	0.57	0.434	0.426	0.378	1.25	2.238	0.102
36.0	0.06	0.356	0.57	0.434	0.426	0.478	1.25	2.138	0.102
36.1	0.06	0.356	0.47	0.334	0.426	0.378	1.25	2.138	0.002
36.2	0.06	0.256	0.47	0.434	0.426	0.478	1.25	2.138	-0.098
36.3	-0.04	0.256	0.47	0.434	0.526	0.478	1.25	2.238	0.102
36.4	-0.04	0.256	0.57	0.434	0.526	0.478	1.25	2.138	0.102
36.5	0.06	0.356	0.57	0.334	0.426	0.378	1.15	2.138	0.102
36.6	0.06	0.356	0.57	0.334	0.526	0.378	1.25	2.138	0.002
36.7	0.06	0.356	0.47	0.434	0.426	0.478	1.25	2.238	0.002
36.8	0.16	0.356	0.37	0.334	0.426	0.478	1.25	2.238	0.002
36.9	0.06	0.256	0.57	0.434	0.426	0.378	1.25	2.238	0.102
37.0	0.16	0.356	0.57	0.434	0.426	0.378	1.05	2.038	0.202
37.1	0.06	0.356	0.57	0.434	0.426	0.378	1.05	2.138	0.202
37.2	0.06	0.256	0.57	0.434	0.326	0.378	1.15	2.138	0.102
37.3	-0.04	0.156	0.47	0.434	0.326	0.378	1.25	2.238	0.002
37.4	-0.04	0.256	0.47	0.434	0.426	0.478	1.25	2.238	0.002
37.5	0.06	0.356	0.47	0.334	0.426	0.378	1.25	2.238	0.002
37.6	0.16	0.356	0.47	0.334	0.426	0.378	1.15	2.238	0.002
37.7	0.16	0.356	0.57	0.434	0.426	0.478	1.15	2.238	0.102
37.8	0.06	0.356	0.57	0.434	0.326	0.378	1.25	2.238	0.102
37.9	0.06	0.356	0.47	0.434	0.326	0.378	1.25	2.238	0.002
38.0	-0.04	0.256	0.57	0.434	0.326	0.378	1.25	2.338	0.002
38.1	-0.04	0.256	0.47	0.334	0.326	0.278	1.25	2.338	0.002
38.2	0.16	0.256	0.47	0.334	0.426	0.478	1.25	2.238	0.002
38.3	0.16	0.256	0.47	0.334	0.426	0.478	1.25	2.238	-0.098
38.4	0.16	0.356	0.37	0.434	0.426	0.478	1.25	2.338	0.102
38.5	0.16	0.356	0.37	0.434	0.226	0.278	1.15	2.238	0.102
38.6	0.06	0.256	0.57	0.534	0.326	0.278	1.25	2.338	0.102
38.7	-0.04	0.256	0.47	0.434	0.326	0.378	1.25	2.338	0.102
38.8	-0.04	0.156	0.47	0.434	0.426	0.478	1.35	2.338	0.002
38.9	0.16	0.356	0.47	0.334	0.426	0.478	1.35	2.338	0.002
39.0	0.16	0.356	0.37	0.434	0.326	0.478	1.25	2.338	0.102
39.1	0.06	0.256	0.37	0.434	0.226	0.378	1.15	2.338	0.102
39.2	0.06	0.256	0.47	0.534	0.226	0.278	1.15	2.338	0.102
39.3	0.06	0.256	0.47	0.434	0.326	0.378	1.25	2.238	0.002
39.4	-0.04	0.156	0.47	0.434	0.326	0.378	1.25	2.238	0.002
39.5	0.06	0.256	0.47	0.434	0.426	0.478	1.35	2.338	-0.098
39.6	0.16	0.356	0.37	0.434	0.326	0.378	1.25	2.338	0.002
39.7	0.16	0.356	0.37	0.334	0.226	0.378	1.15	2.338	0.102
39.8	0.06	0.256	0.37	0.334	0.226	0.378	1.25	2.338	0.102
39.9	0.06	0.256	0.37	0.334	0.326	0.378	1.25	2.338	0.002
40.0	0.06	0.156	0.47	0.434	0.226	0.278	1.25	2.338	0.002
40.1	0.16	0.256	0.47	0.434	0.226	0.378	1.35	2.338	0.002
40.2	0.16	0.256	0.47	0.534	0.226	0.478	1.25	2.238	0.102
40.3	0.06	0.256	0.37	0.334	0.226	0.478	1.15	2.338	0.102
40.4	0.06	0.256	0.37	0.334	0.326	0.478	1.25	2.338	0.002
40.5	0.06	0.256	0.37	0.334	0.326	0.378	1.25	2.338	0.002
40.6	0.06	0.356	0.37	0.334	0.326	0.378	1.25	2.238	0.002
40.7	0.16	0.356	0.57	0.534	0.226	0.378	1.15	2.138	0.102
40.8	0.06	0.256	0.37	0.434	0.226	0.378	1.15	2.138	0.102
40.9	0.06	0.256	0.37	0.434	0.326	0.378	1.25	2.238	0.002
41.0	0.16	0.356	0.37	0.334	0.326	0.378	1.35	2.338	0.002
41.1	0.06	0.256	0.37	0.334	0.326	0.378	1.25	2.338	0.002
41.2	0.06	0.256	0.37	0.334	0.226	0.378	1.25	2.338	0.002
41.3	0.06	0.256	0.47	0.534	0.326	0.378	1.15	2.138	0.102
41.4	0.06	0.256	0.47	0.434	0.226	0.378	1.15	2.138	0.102
41.5	0.06	0.256	0.37	0.334	0.226	0.378	1.15	2.238	0.102
41.6	0.06	0.256	0.37	0.334	0.226	0.278	1.25	2.338	0.002
41.7	-0.04	0.256	0.37	0.434	0.426	0.478	1.35	2.338	-0.098
41.8	0.06	0.356	0.37	0.434	0.326	0.378	1.35	2.238	0.002
41.9	0.06	0.356	0.47	0.434	0.326	0.378	1.15	2.138	0.002
42.0	0.06	0.356	0.47	0.434	0.226	0.378	1.15	2.138	0.002
42.1	0.06	0.256	0.47	0.434	0.226	0.378	1.15	2.138	0.002
42.2	0.16	0.256	0.47	0.534	0.326	0.478	1.25	2.238	0.002
42.3	0.06	0.156	0.37	0.434	0.226	0.278	1.15	2.138	0.102
42.4	0.06	0.156	0.47	0.434	0.326	0.378	1.05	2.138	0.002
42.5	0.06	0.356	0.37	0.334	0.426	0.378	1.05	2.038	0.002
42.6	0.06	0.356	0.47	0.534	0.426	0.478	1.15	2.238	0.002
42.7	0.06	0.356	0.47	0.534	0.326	0.478	1.05	2.138	0.002
42.8	0.16	0.356	0.47	0.534	0.326	0.478	1.15	2.138	0.002
42.9	0.06	0.156	0.57	0.434	0.226	0.278	1.15	2.138	0.102
43.0	0.06	0.256	0.57	0.434	0.326	0.278	1.15	2.138	0.102
43.1	0.16	0.356	0.37	0.434	0.326	0.278	1.05	2.038	0.002
43.2	0.06	0.356	0.37	0.434	0.326	0.378	1.05	2.138	0.002
43.3	0.16	0.356	0.37	0.434	0.226	0.378	1.05	2.138	0.002
43.4	0.06	0.256	0.57	0.534	0.326	0.478	1.15	2.138	0.002
43.5	0.06	0.256	0.57	0.534	0.326	0.378	1.15	2.138	0.002
43.6	0.06	0.356	0.47	0.434	0.326	0.378	1.15	2.138	0.002
43.7	0.16	0.356	0.47	0.434	0.326	0.378	1.05	2.038	0.102
43.8	0.16	0.356	0.47	0.434	0.326	0.378	0.95	2.038	0.002
43.9	0.26	0.356	0.37	0.434	0.326	0.378	1.15	2.138	0.002
44.0	0.06	0.256	0.37	0.434	0.226	0.278	1.15	2.138	0.002
44.1	0.06	0.256	0.37	0.434	0.226	0.378	1.15	2.138	0.002
44.2	0.06	0.356	0.47	0.534	0.326	0.478	1.15	2.138	0.002
44.3	0.06	0.256	0.47	0.534	0.326	0.378	1.05	2.138	0.102
44.4	0.16	0.256	0.47	0.434	0.326	0.378	1.05	2.138	0.102
44.5	0.16	0.356	0.47	0.434	0.426	0.378	1.05	2.038	0.002
44.6	0.06	0.256	0.37	0.334	0.326	0.478	1.05	2.038	0.002
44.7	0.16	0.356	0.37	0.334	0.226	0.378	1.05	2.038	0.002
44.8	0.06	0.356	0.37	0.434	0.226	0.378	1.15	2.038	0.002
44.9	0.06	0.456	0.47	0.434	0.326	0.378	1.05	2.038	0.002
45.0	0.16	0.456	0.47	0.434	0.326	0.378	1.05	2.138	0.002
45.1	0.16	0.356	0.47	0.434	0.326	0.378	1.05	2.138	0.002
45.2	0.06	0.256	0.47	0.434	0.126	0.278	1.25	2.138	-0.098
45.3	0.16	0.356	0.47	0.434	0.226	0.378	1.15	2.038	0.002
45.4	0.06	0.456	0.37	0.434	0.226	0.378	1.05	2.038	0.002
45.5	0.06	0.356	0.47	0.434	0.226	0.478	1.05	2.138	0.002
45.6	0.06	0.356	0.37	0.334	0.326	0.478	1.05	2.138	0.002
45.7	0.06	0.256	0.37	0.334	0.226	0.278	1.15	2.138	0.102
45.8	0.06	0.356	0.37	0.334	0.226	0.278	1.15	2.138	0.102
45.9	0.06	0.356	0.47	0.534	0.226	0.278	1.15	2.038	0.002
46.0	0.06	0.356	0.57	0.534	0.226	0.478	1.05	2.038	0.002
46.1	0.06	0.256	0.47	0.434	0.326	0.478	1.05	2.138	0.002
46.2	0.16	0.256	0.37	0.334	0.326	0.378	1.15	2.138	0.102
46.3	0.06	0.356	0.37	0.334	0.226	0.278	1.15	2.138	0.102
46.4	0.06	0.356	0.37	0.334	0.226	0.278	1.25	2.238	0.102
46.5	0.06	0.356	0.37	0.434	0.326	0.378	1.15	2.138	0.102
46.6	0.16	0.356	0.47	0.434	0.326	0.378	1.05	2.238	0.102
46.7	0.16	0.456	0.47	0.434	0.226	0.378	1.15	2.238	0.102
46.8	0.06	0.356	0.47	0.334	0.226	0.278	1.15	2.138	0.102
46.9	0.06	0.356	0.47	0.334	0.226	0.278	1.25	2.238	0.102
47.0	0.06	0.356	0.37	0.434	0.226	0.278	1.25	2.238	0.102
47.1	0.06	0.356	0.37	0.334	0.226	0.278	1.25	2.338	0.202
47.2	0.16	0.356	0.37	0.334	0.326	0.378	1.25	2.238	0.102
47.3	0.06	0.356	0.47	0.434	0.326	0.378	1.25	2.138	0.202
47.4	0.06	0.356	0.47	0.434	0.326	0.378	1.25	2.138	0.102
47.5	0.06	0.356	0.47	0.434	0.226	0.278	1.25	2.238	0.102
47.6	0.16	0.456	0.57	0.434	0.226	0.278	1.25	2.238	0.102
47.7	0.26	0.356	0.37	0.334	0.226	0.278	1.15	2.138	0.102
47.8	0.06	0.256	0.37	0.334	0.226	0.378	1.25	2.238	0.002
47.9	0.06	0.356	0.37	0.334	0.326	0.378	1.25	2.238	0.102
48.0	0.06	0.356	0.47	0.434	0.326	0.378	1.25	2.238	0.002
48.1	0.06	0.356	0.57	0.534	0.326	0.378	1.35	2.238	0.002
48.2	-0.04	0.256	0.57	0.534	0.326	0.378	1.35	2.238	0.002
48.3	0.06	0.356	0.57	0.534	0.326	0.278	1.35	2.238	0.102
48.4	0.06	0.356	0.47	0.434	0.226	0.278	1.25	2.238	0.202
48.5	0.06	0.356	0.37	0.334	0.226	0.178	1.25	2.238	0.102
48.6	0.06	0.356	0.47	0.334	0.226	0.178	1.25	2.138	0.102
48.7	0.06	0.356	0.57	0.534	0.326	0.378	1.25	2.138	0.002
48.8	-0.04	0.256	0.57	0.534	0.326	0.378	1.15	2.138	0.002
48.9	0.06	0.356	0.57	0.534	0.326	0.378	1.35	2.238	0.002
49.0	0.06	0.356	0.57	0.534	0.326	0.378	1.35	2.238	0.002
49.1	0.06	0.456	0.47	0.334	0.326	0.278	1.25	2.238	0.002
49.2	0.06	0.456	0.47	0.334	0.326	0.278	1.25	2.238	0.102
49.3	-0.04	0.256	0.47	0.434	0.326	0.378	1.25	2.138	0.102
49.4	-0.04	0.256	0.47	0.434	0.326	0.378	1.25	2.138	0.102
49.5	0.06	0.256	0.47	0.434	0.326	0.378	1.25	2.138	0.002
49.6	0.16	0.356	0.57	0.534	0.326	0.378	1.25	2.138	0.002
49.7	0.06	0.356	0.57	0.534	0.326	0.378	1.25	2.138	0.002
49.8	-0.04	0.356	0.47	0.534	0.426	0.278	1.35	2.238	0.002
49.9	-0.04	0.356	0.47	0.534	0.426	0.278	1.25	2.238	0.002
50.0	-0.04	0.356	0.47	0.434	0.426	0.278	1.25	2.138	0.102
50.1	0.06	0.356	0.47	0.434	0.426	0.278	1.25	2.138	0.002
50.2	0.06	0.356	0.47	0.434	0.426	0.378	1.25	2.138	0.002
50.3	0.06	0.256	0.47	0.434	0.326	0.378	1.25	2.138	0.002
50.4	-0.04	0.356	0.67	0.634	0.226	0.278	1.25	2.138	0.002
50.5	-0.04	0.356	0.57	0.534	0.326	0.278	1.15	2.038	0.102
50.6	-0.04	0.356	0.47	0.534	0.426	0.278	1.15	2.038	0.102
50.7	-0.04	0.356	0.47	0.434	0.426	0.278	1.15	2.138	0.102
50.8	0.16	0.456	0.47	0.434	0.426	0.378	1.15	2.138	0.102
50.9	0.06	0.256	0.47	0.434	0.426	0.378	1.25	2.138	0.102
51.0	0.06	0.356	0.37	0.434	0.326	0.278	1.25	2.138	0.002
51.1	-0.04	0.356	0.47	0.434	0.326	0.278	1.25	2.138	0.002
51.2	-0.04	0.356	0.47	0.434	0.426	0.278	1.15	2.138	0.102
51.3	-0.04	0.356	0.37	0.434	0.426	0.378	1.15	2.138	0.102
51.4	-0.04	0.356	0.47	0.534	0.426	0.378	1.05	2.038	0.102
51.5	-0.04	0.256	0.47	0.534	0.326	0.278	1.05	2.038	0.102
51.6	0.16	0.456	0.57	0.434	0.326	0.278	1.25	2.038	0.002
51.7	0.16	0.456	0.47	0.434	0.326	0.278	1.25	2.138	0.002
51.8	-0.04	0.356	0.47	0.434	0.426	0.278	1.25	2.138	0.202
51.9	-0.04	0.356	0.47	0.434	0.426	0.378	1.25	2.138	0.202
52.0	-0.04	0.356	0.37	0.434	0.426	0.278	1.15	2.038	0.102
52.1	-0.04	0.356	0.37	0.434	0.426	0.278	1.05	1.938	0.102
52.2	-0.04	0.356	0.37	0.534	0.326	0.278	1.05	1.938	0.002
52.3	0.06	0.356	0.37	0.534	0.426	0.278	1.15	2.038	0.002
52.4	0.16	0.456	0.37	0.434	0.426	0.378	1.25	2.138	0.002
52.5	-0.04	0.356	0.37	0.434	0.426	0.378	1.25	2.038	0.102
52.6	-0.04	0.356	0.47	0.434	0.426	0.378	1.15	2.038	0.202
52.7	-0.04	0.356	0.47	0.534	0.326	0.278	1.15	2.138	0.102
52.8	-0.04	0.356	0.27	0.434	0.326	0.278	1.15	2.138	0.102
52.9	-0.04	0.256	0.37	0.534	0.326	0.178	1.05	2.038	0.102
53.0	0.06	0.356	0.37	0.434	0.326	0.278	1.15	2.038	0.002
53.1	0.16	0.456	0.37	0.434	0.426	0.378	1.15	1.938	0.002
53.2	-0.04	0.356	0.47	0.434	0.426	0.378	1.15	2.038	0.002
53.3	-0.04	0.356	0.37	0.334	0.326	0.278	1.25	2.138	0.002
53.4	-0.04	0.356	0.27	0.434	0.426	0.278	1.15	2.138	0.102
53.5	-0.04	0.356	0.27	0.434	0.326	0.278	1.15	2.138	0.102
53.6	-0.04	0.356	0.37	0.534	0.326	0.278	1.15	2.038	0.102
53.7	0.16	0.556	0.37	0.434	0.326	0.278	1.15	2.138	0.102
53.8	0.06	0.456	0.37	0.334	0.326	0.278	1.15	2.038	0.002
53.9	-0.04	0.356	0.37	0.434	0.526	0.378	1.15	2.038	0.002
54.0	-0.04	0.356	0.37	0.434	0.426	0.278	1.15	2.038	0.102
54.1	-0.04	0.356	0.37	0.334	0.426	0.278	1.25	2.138	0.102
54.2	-0.04	0.356	0.37	0.434	0.326	0.378	1.05	2.038	0.102
54.3	-0.04	0.356	0.37	0.434	0.326	0.378	1.15	2.138	0.002
54.4	0.06	0.556	0.27	0.334	0.326	0.378	1.15	2.138	-0.098
54.5	0.06	0.356	0.37	0.434	0.426	0.378	1.15	2.138	-0.098
54.6	0.06	0.356	0.37	0.434	0.426	0.278	1.15	2.138	0.002
54.7	-0.04	0.356	0.37	0.334	0.326	0.178	1.15	2.038	0.002
54.8	-0.04	0.356	0.37	0.334	0.326	0.278	1.15	2.038	0.002
54.9	-0.04	0.456	0.27	0.334	0.326	0.378	1.15	2.138	0.002
55.0	-0.14	0.356	0.37	0.334	0.326	0.378	1.15	2.138	-0.098
55.1	0.06	0.456	0.37	0.334	0.326	0.378	1.15	2.138	0.002
55.2	0.06	0.356	0.37	0.334	0.426	0.378	1.15	2.138	0.002
55.3	0.06	0.356	0.37	0.434	0.426	0.278	1.15	2.138	0.002
55.4	0.06	0.356	0.37	0.334	0.426	0.478	1.05	2.038	0.002
55.5	-0.04	0.456	0.37	0.234	0.326	0.378	1.15	2.138	0.002
55.6	-0.04	0.356	0.27	0.234	0.326	0.378	1.15	2.138	0.002
55.7	0.06	0.456	0.37	0.334	0.426	0.378	1.25	2.138	0.002
55.8	0.06	0.456	0.37	0.434	0.426	0.378	1.25	2.138	0.002
55.9	0.06	0.356	0.37	0.434	0.426	0.478	1.15	2.138	-0.098
56.0	0.06	0.356	0.47	0.334	0.426	0.478	1.05	2.038	0.002
56.1	0.06	0.356	0.37	0.234	0.326	0.478	1.15	2.038	0.002
56.2	-0.04	0.356	0.37	0.234	0.326	0.378	1.15	2.138	0.002
56.3	-0.04	0.356	0.37	0.234	0.326	0.378	1.15	2.138	0.002
56.4	-0.04	0.356	0.47	0.334	0.426	0.378	1.25	2.238	0.002
56.5	-0.04	0.356	0.47	0.334	0.426	0.478	1.25	2.238	0.002
56.6	0.06	0.456	0.47	0.434	0.426	0.478	1.05	2.038	-0.098
56.7	0.06	0.356	0.37	0.334	0.426	0.478	1.15	2.038	0.002
56.8	0.06	0.356	0.37	0.234	0.226	0.378	1.15	2.138	0.102
56.9	0.06	0.356	0.37	0.234	0.226	0.478	1.15	2.138	0.002
57.0	0.06	0.356	0.37	0.234	0.426	0.478	1.15	2.138	0.002
57.1	0.06	0.356	0.37	0.334	0.426	0.478	1.15	2.138	0.002
57.2	0.16	0.456	0.37	0.334	0.426	0.478	1.15	2.038	0.002
57.3	0.06	0.456	0.47	0.334	0.426	0.478	1.25	2.038	0.102
57.4	0.06	0.456	0.37	0.234	0.426	0.478	1.15	2.038	-0.098
57.5	0.06	0.356	0.37	0.234	0.426	0.378	1.15	2.138	0.002
57.6	0.06	0.356	0.37	0.234	0.426	0.378	1.15	2.138	0.002
57.7	0.06	0.456	0.47	0.234	0.426	0.478	1.15	2.138	0.102
57.8	0.06	0.356	0.47	0.334	0.426	0.478	1.15	2.138	0.102
57.9	0.06	0.356	0.37	0.234	0.426	0.478	1.15	2.138	0.002
58.0	-0.04	0.356	0.37	0.234	0.526	0.478	1.15	2.138	0.002
58.1	-0.04	0.356	0.47	0.334	0.426	0.478	1.15	2.038	0.002
58.2	0.06	0.356	0.37	0.334	0.426	0.478	1.15	2.038	0.102
58.3	-0.04	0.356	0.47	0.234	0.326	0.478	1.15	2.138	0.202
58.4	0.06	0.356	0.47	0.334	0.326	0.378	1.15	2.138	0.102
58.5	0.06	0.356	0.47	0.334	0.426	0.378	1.25	2.138	0.002
58.6	0.06	0.356	0.37	0.234	0.526	0.478	1.25	2.138	0.002
58.7	0.06	0.356	0.37	0.234	0.426	0.378	1.25	2.138	0.002
58.8	-0.14	0.256	0.37	0.234	0.426	0.378	1.15	2.138	0.002
58.9	-0.04	0.256	0.37	0.234	0.426	0.478	1.15	2.138	0.002
59.0	-0.04	0.256	0.47	0.334	0.426	0.378	1.25	2.138	0.102
59.1	0.06	0.356	0.57	0.334	0.426	0.378	1.25	2.138	0.102
59.2	0.06	0.356	0.47	0.234	0.326	0.278	1.25	2.138	0.102
59.3	-0.04	0.256	0.37	0.234	0.326	0.278	1.25	2.138	0.102
59.4	-0.04	0.256	0.37	0.234	0.326	0.278	1.25	2.138	0.102
59.5	-0.04	0.256	0.37	0.234	0.426	0.378	1.15	2.138	0.102
59.6	-0.04	0.356	0.37	0.134	0.426	0.378	1.25	2.138	0.202
59.7	-0.04	0.356	0.27	0.134	0.426	0.378	1.25	2.138	0.202
59.8	-0.04	0.256	0.37	0.234	0.326	0.278	1.25	2.138	0.102
59.9	-0.04	0.256	0.47	0.234	0.326	0.278	1.25	2.138	0.102
60.0	0.06	0.256	0.47	0.234	0.326	0.278	1.15	2.038	0.102
60.1	-0.04	0.256	0.47	0.234	0.426	0.278	1.05	2.138	0.102
60.2	-0.04	0.356	0.37	0.334	0.326	0.378	1.25	2.238	0.102
60.3	-0.04	0.356	0.37	0.334	0.326	0.278	1.25	2.238	0.302
60.4	-0.04	0.356	0.27	0.134	0.226	0.178	1.25	2.238	0.202
60.5	-0.04	0.256	0.37	0.234	0.326	0.278	1.25	2.138	0.202
60.6	-0.04	0.256	0.47	0.234	0.326	0.278	1.15	2.138	0.102
60.7	0.06	0.256	0.47	0.234	0.326	0.278	1.15	2.138	0.102
60.8	0.06	0.356	0.47	0.234	0.326	0.178	1.15	2.038	0.202
60.9	0.06	0.356	0.47	0.334	0.326	0.078	1.25	2.238	0.202
61.0	-0.04	0.356	0.37	0.234	0.226	0.178	1.25	2.238	0.202
61.1	-0.04	0.356	0.37	0.234	0.226	0.178	1.25	2.138	0.202
61.2	-0.04	0.356	0.27	0.234	0.226	0.178	1.15	2.138	0.202
61.3	0.06	0.256	0.47	0.234	0.326	0.278	1.15	2.038	0.302
61.4	0.06	0.256	0.47	0.234	0.326	0.278	1.15	2.138	0.202
61.5	0.06	0.356	0.47	0.234	0.326	0.278	1.15	2.138	0.202
61.6	-0.04	0.356	0.47	0.334	0.226	0.178	1.25	2.138	0.302
61.7	-0.04	0.356	0.47	0.334	0.226	0.178	1.25	2.138	0.202
61.8	0.06	0.356	0.47	0.334	0.226	0.178	1.25	2.138	0.202
61.9	0.06	0.356	0.37	0.234	0.226	0.178	1.35	2.238	0.202
62.0	0.06	0.356	0.37	0.334	0.326	0.278	1.25	2.238	0.302
62.1	0.06	0.456	0.47	0.434	0.226	0.178	1.15	2.138	0.302
62.2	0.06	0.456	0.47	0.334	0.226	0.178	1.15	2.038	0.402
62.3	0.06	0.356	0.47	0.334	0.226	0.178	1.15	2.038	0.402
62.4	0.06	0.356	0.47	0.334	0.326	0.178	1.25	2.038	0.302
62.5	-0.04	0.356	0.47	0.334	0.226	0.278	1.25	2.138	0.202
62.6	0.06	0.356	0.37	0.234	0.226	0.178	1.25	2.238	0.202
62.7	0.06	0.356	0.47	0.234	0.326	0.278	1.15	2.138	0.202
62.8	0.06	0.456	0.47	0.334	0.226	0.178	1.15	2.038	0.202
62.9	0.06	0.356	0.37	0.334	0.226	0.178	1.15	2.138	0.302
63.0	0.06	0.356	0.47	0.334	0.226	0.178	1.25	2.138	0.302
63.1	0.06	0.356	0.47	0.334	0.226	0.178	1.25	2.138	0.202
63.2	0.06	0.356	0.57	0.334	0.226	0.278	1.15	2.138	0.202
63.3	-0.04	0.256	0.47	0.334	0.226	0.278	1.05	2.038	0.202
63.4	-0.04	0.256	0.47	0.334	0.226	0.278	1.05	2.038	0.202
63.5	0.06	0.356	0.47	0.334	0.326	0.378	1.05	1.938	0.202
63.6	0.06	0.356	0.47	0.334	0.226	0.278	1.15	2.038	0.202
63.7	0.06	0.356	0.47	0.334	0.326	0.178	1.25	2.138	0.302
63.8	-0.04	0.356	0.47	0.234	0.226	0.178	1.25	2.138	0.202
63.9	0.06	0.356	0.47	0.334	0.226	0.278	1.25	2.138	0.102
64.0	0.06	0.356	0.57	0.434	0.226	0.278	1.15	2.138	0.202
64.1	-0.04	0.256	0.47	0.334	0.226	0.278	1.15	2.038	0.202
64.2	-0.04	0.256	0.47	0.334	0.226	0.278	1.15	2.038	0.202
64.3	-0.04	0.156	0.47	0.334	0.226	0.278	1.15	2.038	0.202
64.4	-0.04	0.256	0.47	0.334	0.226	0.278	1.15	2.038	0.302
64.5	-0.14	0.256	0.57	0.334	0.226	0.278	1.15	2.038	0.102
64.6	-0.04	0.256	0.47	0.334	0.226	0.278	1.05	2.038	0.102
64.7	-0.04	0.256	0.37	0.234	0.226	0.278	0.95	2.038	0.102
64.8	-0.04	0.256	0.47	0.334	0.226	0.278	1.15	2.038	0.102
64.9	-0.04	0.256	0.47	0.334	0.226	0.278	1.15	2.038	0.102
65.0	-0.04	0.256	0.47	0.334	0.226	0.278	1.15	2.038	0.002
65.1	-0.14	0.056	0.47	0.434	0.426	0.378	1.15	2.038	0.102
65.2	-0.24	0.156	0.57	0.334	0.426	0.378	1.15	2.038	0.202
65.3	-0.04	0.256	0.57	0.334	0.326	0.478	1.05	2.038	0.202
65.4	-0.04	0.256	0.37	0.234	0.226	0.278	0.95	2.038	0.102
65.5	-0.04	0.256	0.37	0.234	0.226	0.278	1.05	1.938	0.102
65.6	-0.04	0.256	0.37	0.234	0.226	0.278	1.05	1.938	0.002
65.7	-0.04	0.256	0.47	0.434	0.226	0.278	1.05	1.938	0.002
65.8	-0.14	0.156	0.57	0.434	0.426	0.378	1.05	2.038	0.002
65.9	-0.14	0.156	0.57	0.334	0.426	0.378	1.05	2.038	0.002
66.0	-0.14	0.156	0.57	0.334	0.226	0.378	1.05	2.038	0.102
66.1	-0.14	0.156	0.37	0.234	0.226	0.378	1.05	2.038	0.202
66.2	-0.04	0.256	0.37	0.234	0.226	0.278	1.05	2.038	0.102
66.3	-0.04	0.256	0.37	0.334	0.226	0.278	1.05	2.038	0.002
66.4	-0.04	0.256	0.47	0.334	0.226	0.278	0.95	1.938	0.002
66.5	-0.14	0.156	0.47	0.334	0.426	0.378	0.95	1.938	0.002
66.6	-0.04	0.156	0.57	0.434	0.426	0.378	0.95	1.938	0.002
66.7	-0.04	0.156	0.57	0.434	0.426	0.478	1.05	2.038	0.002
66.8	-0.04	0.156	0.47	0.234	0.326	0.378	1.05	1.938	0.102
66.9	-0.04	0.256	0.47	0.234	0.226	0.278	1.05	1.938	0.002
67.0	-0.04	0.256	0.47	0.234	0.326	0.278	1.05	2.038	0.002
67.1	-0.14	0.256	0.37	0.334	0.326	0.278	1.05	2.038	0.002
67.2	-0.14	0.256	0.37	0.334	0.426	0.478	1.05	2.038	0.002
67.3	-0.14	0.256	0.47	0.334	0.426	0.478	0.95	1.938	0.002
67.4	-0.04	0.256	0.47	0.334	0.326	0.478	1.05	1.938	0.002
67.5	0.06	0.356	0.47	0.334	0.326	0.478	1.05	1.938	0.002
67.6	0.06	0.356	0.27	0.134	0.326	0.378	1.05	1.938	-0.098
67.7	0.06	0.456	0.37	0.334	0.326	0.278	1.05	1.938	0.002
67.8	-0.04	0.256	0.47	0.334	0.326	0.378	1.05	2.038	-0.098
67.9	-0.04	0.256	0.47	0.334	0.326	0.378	1.05	2.038	-0.098
68.0	-0.14	0.256	0.47	0.334	0.426	0.478	0.95	1.938	0.002
68.1	-0.04	0.256	0.47	0.334	0.326	0.378	0.95	1.938	0.002
68.2	0.06	0.356	0.47	0.334	0.326	0.478	1.05	1.938	-0.098
68.3	0.06	0.356	0.27	0.334	0.326	0.378	1.05	1.938	-0.098
68.4	-0.04	0.356	0.27	0.334	0.326	0.378	1.05	1.938	0.002
68.5	-0.04	0.356	0.37	0.434	0.326	0.378	1.05	2.038	-0.098
68.6	-0.04	0.356	0.37	0.434	0.326	0.378	1.05	2.038	0.002
68.7	0.06	0.356	0.47	0.434	0.326	0.278	1.05	2.038	0.002
68.8	0.06	0.256	0.47	0.334	0.326	0.378	0.95	1.938	0.002
68.9	-0.04	0.256	0.47	0.334	0.326	0.278	0.95	1.938	-0.098
69.0	-0.04	0.356	0.47	0.334	0.426	0.378	0.95	1.938	-0.098
69.1	0.06	0.456	0.47	0.334	0.326	0.378	1.05	1.838	0.002
69.2	0.06	0.456	0.47	0.334	0.226	0.278	1.05	1.838	0.002
69.3	-0.04	0.356	0.37	0.334	0.226	0.378	0.95	1.938	0.002
69.4	-0.04	0.356	0.37	0.334	0.226	0.378	1.05	2.038	0.002
69.5	-0.04	0.356	0.47	0.534	0.226	0.378	1.05	2.038	0.002
69.6	-0.04	0.356	0.57	0.534	0.326	0.378	1.05	2.038	0.102
69.7	0.06	0.356	0.47	0.434	0.326	0.378	0.95	1.938	0.002
69.8	-0.04	0.356	0.47	0.334	0.326	0.378	0.95	1.938	0.002
69.9	0.06	0.356	0.47	0.334	0.426	0.478	0.95	1.838	0.002
