# Supplementary material for: Murine T-cell receptor OT-I exhibits imperfect discrimination between foreign and self-antigens
Source: EMBO J. 2025 Nov 26;45(2):394–416. doi: 10.1038/s44318-025-00644-5 (PMC12811252; doi:10.1038/s44318-025-00644-5)
Supplement: Supplementary file 3 — Source data Fig. 1 [file 44318_2025_644_MOESM3_ESM.zip › Figure 1/1c/Stat3 10-06-21 (Equilibrium).csv]

TCR_conc[uM]	norm_RU_value
3.351425	1.142
5.362280	2.024
8.579649	3.488
13.727438	5.670
21.963900	8.956
35.142240	14.430
56.227584	23.214
89.964135	37.696
3.351425	1.150
