# Supplementary material for: Murine T-cell receptor OT-I exhibits imperfect discrimination between foreign and self-antigens
Source: EMBO J. 2025 Nov 26;45(2):394–416. doi: 10.1038/s44318-025-00644-5 (PMC12811252; doi:10.1038/s44318-025-00644-5)
Supplement: Supplementary file 3 — Source data Fig. 1 [file 44318_2025_644_MOESM3_ESM.zip › Figure 1/1c/E1 14-12-20 (Equilibrium).csv]

TCR_conc[uM]	norm_RU_value
0.698027	1.239
1.396055	0.741
2.792110	1.521
5.584219	2.509
11.168439	5.263
22.336878	10.262
44.673756	21.218
89.347511	46.398
0.698027	0.674
