# Supplementary material for: Murine T-cell receptor OT-I exhibits imperfect discrimination between foreign and self-antigens
Source: EMBO J. 2025 Nov 26;45(2):394–416. doi: 10.1038/s44318-025-00644-5 (PMC12811252; doi:10.1038/s44318-025-00644-5)
Supplement: Supplementary file 3 — Source data Fig. 1 [file 44318_2025_644_MOESM3_ESM.zip › Figure 1/1c/G4 17-12-20 (2nd Sensogram).csv]

time [s]	8	7	6	5	4	3	2	1	8
-30.0	0.12	0.068	0.172	-0.008	0.114	0.098	0.1	0.09	0.066
-29.9	0.02	0.168	0.272	0.092	0.014	0.098	0.1	0.09	0.066
-29.8	0.02	0.168	0.172	0.092	0.114	0.098	0.1	0.09	0.066
-29.7	0.12	0.068	0.172	-0.008	0.214	0.298	0.1	0.19	0.166
-29.6	0.12	0.168	0.172	-0.008	0.114	0.198	0.2	0.19	-0.034
-29.5	0.02	0.068	0.272	0.092	0.214	0.098	0.1	0.09	-0.034
-29.4	0.12	0.068	0.272	-0.008	0.114	0.198	0.1	0.09	0.166
-29.3	-0.08	0.068	0.172	-0.008	0.114	0.198	0.3	0.29	0.066
-29.2	0.02	0.068	0.172	0.092	0.214	0.198	0.1	0.19	0.066
-29.1	0.12	0.068	0.172	0.092	0.214	0.298	0.1	0.19	0.066
-29.0	0.02	-0.032	0.172	-0.008	0.214	0.198	0.1	0.09	0.066
-28.9	0.02	0.068	0.272	-0.008	0.214	0.098	0.2	0.29	0.066
-28.8	0.02	0.068	0.072	-0.008	0.114	0.198	0.2	0.19	0.066
-28.7	0.02	-0.032	0.072	-0.008	0.114	0.198	0.1	0.19	0.166
-28.6	0.02	0.068	0.172	-0.008	0.214	0.298	0.0	0.19	0.066
-28.5	0.02	0.068	0.172	0.092	0.214	0.398	0.2	0.19	0.066
-28.4	0.12	0.068	0.172	-0.008	0.214	0.198	0.2	0.19	0.166
-28.3	0.12	0.068	0.272	-0.008	0.114	0.198	0.1	0.19	0.066
-28.2	0.02	0.068	0.172	0.092	0.214	0.398	0.0	0.19	0.066
-28.1	0.12	0.068	0.172	0.092	0.214	0.298	0.1	0.19	0.166
-28.0	0.02	-0.032	0.072	-0.108	0.214	0.298	0.1	0.19	0.066
-27.9	0.12	0.168	0.172	-0.008	0.214	0.198	0.2	0.19	0.166
-27.8	0.02	-0.032	0.272	0.092	0.114	0.198	0.1	0.09	0.166
-27.7	0.02	-0.032	0.072	-0.008	0.214	0.298	0.0	0.09	0.166
-27.6	0.02	0.068	0.072	-0.108	0.314	0.398	0.2	0.19	0.166
-27.5	0.02	0.068	0.172	0.092	0.214	0.198	0.1	0.09	0.166
-27.4	0.02	0.168	0.172	-0.008	0.214	0.198	0.0	0.09	0.166
-27.3	0.02	0.068	0.172	-0.108	0.214	0.198	0.0	0.19	0.166
-27.2	0.02	0.068	0.072	-0.108	0.214	0.298	0.1	0.19	0.166
-27.1	-0.08	0.068	0.072	-0.108	0.214	0.298	0.1	0.09	0.166
-27.0	-0.08	0.068	0.072	-0.108	0.114	0.098	-0.1	0.09	0.166
-26.9	0.02	0.068	0.172	-0.008	0.214	0.198	0.0	0.09	0.166
-26.8	0.02	0.068	0.072	-0.008	0.214	0.298	-0.1	-0.01	0.166
-26.7	-0.08	0.068	0.072	-0.108	0.114	0.198	-0.1	-0.01	0.066
-26.6	-0.08	0.068	0.072	-0.108	0.114	0.298	0.0	0.09	0.166
-26.5	-0.08	0.068	0.072	-0.208	0.114	0.198	0.0	0.09	0.166
-26.4	0.02	0.168	0.172	-0.008	0.114	0.098	-0.1	0.09	0.166
-26.3	-0.08	0.068	0.172	-0.008	0.114	0.198	0.0	-0.01	0.166
-26.2	-0.08	0.068	-0.028	-0.208	0.114	0.098	-0.1	-0.01	0.166
-26.1	-0.18	0.068	0.072	-0.108	0.114	0.098	-0.1	-0.01	0.166
-26.0	-0.08	0.068	0.072	-0.108	0.114	0.098	0.0	0.09	0.166
-25.9	-0.08	0.068	-0.128	-0.208	0.114	0.098	0.0	0.09	-0.034
-25.8	-0.08	0.068	-0.028	-0.108	0.114	0.198	-0.2	0.09	0.166
-25.7	-0.18	0.068	0.072	-0.108	0.114	0.098	0.0	0.09	0.166
-25.6	-0.08	0.068	-0.128	-0.108	0.114	0.098	0.0	0.09	0.066
-25.5	-0.18	-0.032	-0.128	-0.108	0.014	-0.002	-0.2	-0.01	0.066
-25.4	-0.18	-0.032	-0.028	-0.008	0.114	0.198	-0.1	0.09	0.066
-25.3	-0.08	0.068	-0.028	-0.108	0.014	-0.002	0.0	0.19	0.166
-25.2	-0.08	-0.032	-0.028	-0.108	0.114	-0.002	-0.1	-0.01	0.066
-25.1	-0.18	-0.032	-0.128	-0.108	0.114	0.098	-0.1	0.09	0.066
-25.0	-0.18	-0.032	-0.128	-0.208	0.214	0.098	-0.1	0.09	0.066
-24.9	-0.08	-0.032	-0.028	-0.208	0.114	-0.002	-0.2	-0.01	0.066
-24.8	-0.08	-0.032	-0.128	-0.208	0.114	-0.002	-0.1	0.09	0.066
-24.7	-0.08	-0.032	-0.128	-0.108	0.014	-0.002	-0.1	0.19	0.166
-24.6	-0.08	-0.032	-0.128	-0.208	0.114	-0.002	-0.2	0.09	0.166
-24.5	-0.18	-0.232	-0.028	-0.108	0.014	-0.002	-0.2	0.09	0.166
-24.4	-0.18	-0.132	-0.128	-0.208	0.014	0.098	-0.2	-0.01	0.066
-24.3	-0.08	-0.032	-0.128	-0.208	0.114	-0.002	-0.2	-0.01	0.066
-24.2	0.02	-0.032	-0.128	-0.308	0.014	-0.002	-0.2	0.09	0.166
-24.1	-0.18	-0.032	-0.128	-0.208	0.014	-0.002	-0.2	0.09	0.066
-24.0	-0.18	-0.132	-0.028	-0.208	0.014	-0.002	-0.3	0.09	0.166
-23.9	0.02	0.068	-0.128	-0.308	0.014	0.098	-0.2	-0.01	0.166
-23.8	-0.08	-0.032	-0.128	-0.308	0.014	-0.002	-0.2	-0.01	0.066
-23.7	-0.08	-0.032	-0.128	-0.208	0.014	-0.002	-0.2	-0.01	0.166
-23.6	-0.08	-0.032	-0.128	-0.208	0.014	0.098	-0.2	-0.01	0.266
-23.5	-0.08	-0.032	-0.128	-0.308	0.114	0.098	-0.3	-0.01	0.166
-23.4	-0.08	0.068	-0.128	-0.208	0.014	-0.002	-0.2	-0.01	0.066
-23.3	-0.08	0.068	-0.128	-0.308	-0.086	-0.002	-0.2	-0.01	0.066
-23.2	0.02	0.068	-0.228	-0.308	0.014	0.098	-0.3	-0.11	0.166
-23.1	0.02	0.168	-0.128	-0.308	0.014	-0.002	-0.3	-0.01	0.266
-23.0	0.02	0.168	-0.128	-0.308	0.014	-0.002	-0.3	-0.01	0.166
-22.9	0.12	0.068	-0.228	-0.308	0.014	-0.002	-0.2	0.09	0.066
-22.8	0.02	0.168	-0.128	-0.308	0.114	0.198	-0.3	-0.01	0.066
-22.7	0.02	0.168	-0.128	-0.308	-0.086	-0.002	-0.3	-0.11	0.166
-22.6	-0.08	0.068	-0.028	-0.208	0.014	-0.002	-0.3	-0.11	0.166
-22.5	0.02	0.168	-0.128	-0.208	0.014	-0.002	-0.1	-0.01	0.066
-22.4	0.12	0.168	-0.228	-0.308	0.014	-0.002	-0.1	-0.01	0.066
-22.3	0.02	0.068	-0.228	-0.308	0.114	0.098	-0.2	0.09	0.166
-22.2	0.02	0.068	-0.128	-0.208	0.014	-0.002	-0.3	-0.01	0.166
-22.1	-0.08	0.068	-0.128	-0.208	0.014	-0.002	-0.2	-0.11	0.066
-22.0	-0.08	0.068	-0.128	-0.208	0.014	-0.002	-0.2	-0.11	0.066
-21.9	0.02	0.168	-0.128	-0.108	0.014	-0.002	-0.1	-0.01	0.166
-21.8	-0.08	0.068	-0.228	-0.208	0.014	-0.002	-0.1	-0.01	0.166
-21.7	-0.08	0.068	-0.228	-0.208	0.114	0.098	-0.2	0.09	0.066
-21.6	-0.08	0.068	-0.128	-0.208	0.014	0.098	-0.2	-0.11	0.066
-21.5	-0.18	-0.032	-0.228	-0.108	-0.086	-0.002	-0.2	-0.11	0.266
-21.4	-0.18	-0.032	-0.228	-0.108	0.014	-0.002	-0.1	0.09	0.266
-21.3	-0.08	0.068	-0.128	-0.108	0.014	-0.002	0.0	0.09	0.166
-21.2	-0.08	0.068	-0.128	-0.108	0.114	0.198	-0.1	0.09	0.066
-21.1	-0.18	-0.032	-0.228	-0.208	0.114	-0.002	-0.2	-0.01	0.266
-21.0	-0.18	-0.032	-0.228	-0.008	0.114	-0.002	-0.1	-0.01	0.266
-20.9	-0.08	-0.032	-0.128	-0.008	0.014	0.098	-0.1	0.09	0.266
-20.8	-0.18	-0.032	-0.228	-0.208	0.014	-0.002	0.0	0.09	0.166
-20.7	-0.28	-0.132	-0.228	-0.208	0.114	0.098	0.0	0.09	0.066
-20.6	-0.28	-0.032	-0.128	-0.008	0.114	0.098	0.0	0.09	0.166
-20.5	-0.18	-0.032	-0.228	-0.108	0.214	0.098	0.0	-0.01	0.266
-20.4	-0.18	-0.032	-0.228	-0.108	0.014	0.098	-0.1	0.09	0.266
-20.3	-0.28	-0.032	-0.228	-0.208	0.014	0.098	0.0	0.09	0.166
-20.2	-0.28	-0.032	-0.128	-0.008	0.214	0.198	-0.1	0.09	0.066
-20.1	-0.18	-0.032	-0.128	-0.008	0.214	0.198	0.1	0.19	0.166
-20.0	-0.18	-0.032	-0.228	-0.108	0.014	0.098	0.1	0.19	0.166
-19.9	-0.08	-0.032	-0.128	-0.108	0.114	0.098	-0.1	0.09	0.166
-19.8	-0.08	-0.032	-0.228	-0.108	0.114	0.198	-0.1	0.09	0.166
-19.7	-0.18	-0.032	-0.228	-0.108	0.114	0.098	-0.1	-0.01	0.166
-19.6	-0.08	-0.032	-0.228	-0.208	0.214	0.198	-0.1	-0.01	0.066
-19.5	-0.18	-0.032	-0.228	-0.208	0.214	0.198	0.0	0.09	-0.034
-19.4	0.02	0.068	-0.228	-0.108	0.114	0.098	-0.1	0.09	0.066
-19.3	0.02	0.068	-0.228	-0.208	0.114	0.098	-0.1	-0.01	0.066
-19.2	-0.08	-0.032	-0.228	-0.208	0.014	-0.002	-0.1	-0.01	0.066
-19.1	-0.08	0.068	-0.128	-0.208	0.114	0.098	-0.1	-0.01	-0.034
-19.0	0.02	0.068	-0.228	-0.308	0.114	-0.002	-0.1	-0.01	-0.134
-18.9	0.12	0.168	-0.228	-0.208	0.114	-0.002	-0.2	-0.11	-0.134
-18.8	0.02	-0.032	-0.128	-0.108	0.114	0.098	-0.1	-0.01	-0.034
-18.7	-0.08	-0.032	-0.128	-0.108	0.014	-0.002	0.0	-0.01	-0.134
-18.6	-0.08	-0.032	-0.128	-0.208	0.014	-0.102	-0.1	-0.01	-0.034
-18.5	0.12	0.068	-0.128	-0.208	0.014	-0.002	-0.1	-0.11	-0.034
-18.4	0.12	0.068	-0.028	-0.208	0.114	-0.002	0.0	-0.01	-0.034
-18.3	0.12	0.068	-0.028	-0.208	0.114	-0.002	0.0	-0.01	-0.034
-18.2	0.02	0.068	-0.028	-0.108	0.114	-0.002	0.0	0.09	-0.034
-18.1	-0.08	-0.032	-0.028	-0.108	0.114	-0.002	-0.1	-0.01	-0.134
-18.0	-0.08	-0.032	-0.028	-0.008	0.114	0.198	-0.1	-0.01	-0.134
-17.9	0.02	-0.032	-0.028	-0.108	0.014	-0.002	0.0	0.09	-0.134
-17.8	0.02	-0.032	-0.028	-0.108	0.014	-0.002	0.0	0.09	-0.134
-17.7	0.02	-0.032	-0.028	-0.108	0.014	-0.002	0.0	-0.01	-0.134
-17.6	0.02	0.068	-0.128	-0.108	-0.086	-0.002	0.0	-0.01	-0.234
-17.5	0.02	0.068	-0.128	-0.108	0.014	-0.002	0.0	-0.01	-0.134
-17.4	0.12	0.168	-0.128	-0.208	0.114	0.098	0.0	-0.01	-0.034
-17.3	0.12	0.068	-0.128	-0.108	0.014	-0.102	0.1	-0.01	-0.034
-17.2	0.12	0.068	-0.128	-0.108	0.014	-0.102	0.1	-0.01	-0.134
-17.1	0.02	-0.032	-0.128	-0.108	0.014	-0.002	0.0	0.09	-0.134
-17.0	-0.08	-0.032	-0.128	-0.108	0.014	-0.002	0.1	0.19	-0.134
-16.9	-0.08	-0.032	0.072	-0.008	-0.086	-0.002	0.1	0.19	-0.134
-16.8	0.02	-0.032	0.072	-0.008	-0.086	-0.002	0.1	0.09	-0.234
-16.7	0.12	0.168	0.072	-0.108	-0.086	-0.102	0.1	0.09	-0.134
-16.6	0.12	0.068	-0.128	-0.208	0.114	-0.002	-0.1	-0.01	-0.134
-16.5	0.12	0.068	-0.128	-0.108	0.114	-0.002	0.0	0.09	-0.034
-16.4	0.02	-0.032	-0.128	-0.108	0.114	-0.002	0.1	0.09	-0.034
-16.3	-0.08	-0.032	-0.128	-0.108	-0.086	-0.102	0.1	0.09	-0.134
-16.2	-0.08	-0.032	-0.028	-0.108	-0.086	-0.002	0.1	0.19	-0.134
-16.1	0.02	-0.132	-0.028	-0.108	-0.086	-0.002	0.1	0.09	-0.134
-16.0	0.02	-0.032	0.072	-0.108	-0.086	-0.102	0.1	0.09	-0.134
-15.9	0.02	-0.032	-0.028	-0.208	0.014	-0.102	0.1	0.09	-0.134
-15.8	0.12	0.068	-0.028	-0.108	0.114	-0.002	0.1	0.09	-0.134
-15.7	-0.08	-0.032	0.072	-0.008	0.114	-0.002	0.1	0.19	-0.234
-15.6	-0.08	-0.032	-0.028	-0.008	0.014	0.098	0.2	0.29	-0.234
-15.5	0.02	-0.032	-0.028	-0.008	-0.086	-0.002	0.2	0.19	-0.134
-15.4	0.02	0.068	-0.028	-0.008	-0.086	-0.102	0.1	0.09	-0.034
-15.3	0.02	0.068	-0.028	-0.008	0.014	-0.102	0.1	0.09	-0.034
-15.2	0.02	-0.032	-0.128	-0.108	0.014	-0.102	0.1	0.09	-0.034
-15.1	0.02	-0.032	-0.028	-0.108	0.114	-0.002	0.2	0.19	-0.134
-15.0	-0.08	-0.132	0.072	-0.008	0.114	-0.002	0.2	0.29	-0.234
-14.9	0.12	-0.032	0.072	-0.008	0.014	0.098	0.1	0.19	-0.234
-14.8	0.12	-0.032	-0.028	-0.008	0.114	-0.002	0.2	0.19	-0.034
-14.7	0.12	-0.032	-0.028	-0.108	0.014	-0.102	0.1	0.09	-0.034
-14.6	0.02	0.068	-0.128	-0.108	0.014	-0.102	0.2	0.19	-0.034
-14.5	-0.08	-0.032	0.072	-0.008	0.014	-0.102	0.2	0.19	-0.034
-14.4	-0.08	-0.032	0.072	-0.008	0.114	-0.002	0.2	0.09	-0.134
-14.3	-0.08	-0.032	0.072	-0.008	0.114	-0.002	0.1	0.09	-0.134
-14.2	0.02	-0.132	0.072	-0.108	0.214	-0.002	0.1	0.19	-0.134
-14.1	0.02	-0.132	0.072	-0.108	0.114	-0.002	0.1	0.19	-0.034
-14.0	0.12	-0.032	-0.028	-0.108	0.114	-0.002	0.1	0.19	-0.034
-13.9	0.02	-0.032	0.072	-0.108	0.114	-0.002	0.1	0.19	-0.034
-13.8	0.02	0.068	0.072	-0.108	0.114	-0.002	0.1	0.19	-0.034
-13.7	0.02	0.068	0.072	-0.108	0.114	-0.002	0.2	0.09	-0.034
-13.6	0.02	0.068	0.072	-0.008	0.114	-0.002	0.2	0.09	-0.134
-13.5	-0.08	-0.132	0.072	-0.008	0.314	0.098	0.2	0.19	-0.034
-13.4	-0.08	-0.132	0.072	-0.008	0.314	-0.002	0.2	0.29	-0.034
-13.3	0.02	-0.132	0.172	-0.008	0.214	0.098	0.2	0.29	-0.034
-13.2	-0.08	-0.132	0.172	-0.008	0.114	-0.002	0.2	0.29	-0.034
-13.1	0.02	-0.032	0.072	-0.108	0.114	-0.002	0.1	0.09	-0.034
-13.0	0.02	-0.032	0.072	-0.108	0.214	0.098	0.1	0.09	0.066
-12.9	0.02	0.068	0.072	-0.108	0.314	0.098	0.1	0.09	-0.034
-12.8	0.02	0.068	0.172	-0.008	0.214	0.098	0.1	0.19	0.066
-12.7	-0.08	-0.132	0.172	-0.008	0.214	-0.002	0.2	0.29	-0.034
-12.6	-0.08	-0.132	0.072	-0.008	0.214	0.098	0.2	0.29	-0.034
-12.5	0.02	-0.132	0.072	-0.108	0.214	0.098	0.2	0.29	-0.034
-12.4	0.02	-0.132	0.072	-0.008	0.214	0.098	0.1	0.19	-0.034
-12.3	0.02	-0.132	0.072	-0.008	0.214	0.098	0.1	0.09	-0.034
-12.2	0.12	-0.032	0.072	-0.008	0.114	0.098	0.1	0.09	0.066
-12.1	0.02	-0.032	0.072	-0.108	0.114	0.098	0.0	0.09	-0.034
-12.0	0.02	-0.032	0.072	-0.108	0.114	0.098	0.0	0.09	-0.034
-11.9	0.02	-0.032	0.172	-0.008	0.114	0.098	0.1	0.29	-0.034
-11.8	0.02	-0.032	0.172	-0.008	0.114	0.098	0.2	0.29	-0.034
-11.7	0.02	-0.032	0.072	-0.008	0.214	0.098	0.2	0.29	-0.034
-11.6	0.02	-0.032	0.072	-0.008	0.214	0.098	0.1	0.19	0.066
-11.5	0.02	-0.132	0.072	-0.108	0.214	0.098	0.1	0.19	0.166
-11.4	0.12	-0.032	0.072	-0.108	0.214	0.098	0.0	0.09	0.066
-11.3	0.02	0.068	0.072	-0.108	0.214	0.098	0.0	0.09	-0.034
-11.2	0.02	0.068	0.072	-0.108	0.114	0.098	0.0	0.09	-0.034
-11.1	0.02	0.068	0.172	-0.008	0.114	0.098	0.2	0.19	-0.034
-11.0	0.02	0.068	0.172	0.092	0.114	0.098	0.2	0.29	-0.034
-10.9	0.02	0.068	0.072	-0.008	0.014	0.098	0.1	0.19	0.066
-10.8	0.12	-0.032	0.072	-0.008	0.114	-0.002	0.1	0.19	0.166
-10.7	0.12	-0.032	0.072	-0.108	0.014	-0.002	0.0	0.09	0.166
-10.6	0.12	-0.032	0.072	-0.108	0.014	-0.002	0.0	0.09	0.066
-10.5	0.12	0.068	0.072	-0.108	0.114	0.098	0.0	0.09	-0.034
-10.4	0.02	0.068	0.072	-0.108	0.114	0.098	0.1	0.09	-0.034
-10.3	0.02	0.068	0.172	-0.008	0.114	0.098	0.1	0.09	-0.034
-10.2	0.12	0.068	0.072	-0.008	0.114	0.098	0.1	-0.01	0.066
-10.1	0.12	0.068	-0.028	-0.108	0.114	0.198	0.0	-0.11	0.066
-10.0	0.12	0.068	-0.028	-0.008	0.114	0.198	-0.1	-0.01	-0.034
-9.9	0.02	-0.032	0.072	-0.008	-0.086	0.098	0.0	0.09	-0.034
-9.8	0.02	-0.032	0.072	-0.008	-0.086	-0.002	0.0	0.09	0.066
-9.7	0.02	-0.032	0.072	-0.008	-0.086	-0.002	0.1	0.09	-0.034
-9.6	-0.08	-0.032	0.072	-0.108	0.114	0.098	0.1	-0.01	0.066
-9.5	-0.08	-0.032	0.072	-0.108	0.114	0.098	0.1	-0.01	0.066
-9.4	0.02	0.068	0.072	-0.108	0.014	0.098	0.1	-0.01	0.066
-9.3	0.12	0.068	-0.028	-0.008	-0.086	-0.002	0.0	0.09	0.066
-9.2	0.12	0.068	-0.028	-0.008	-0.086	-0.102	-0.1	-0.01	0.066
-9.1	0.02	-0.032	0.072	-0.008	-0.086	-0.002	0.0	-0.11	0.066
-9.0	0.02	0.068	0.072	-0.008	-0.086	-0.002	0.0	-0.11	0.066
-8.9	0.02	-0.032	0.072	-0.008	-0.086	-0.002	0.0	-0.11	0.066
-8.8	0.02	-0.032	0.072	-0.008	-0.086	-0.002	0.1	0.09	0.066
-8.7	0.02	-0.032	0.072	-0.008	0.014	-0.002	0.1	0.09	0.066
-8.6	0.02	-0.032	-0.028	-0.008	0.014	-0.002	0.0	-0.01	0.066
-8.5	0.02	-0.032	-0.028	-0.008	0.014	-0.002	0.0	-0.01	0.066
-8.4	0.02	0.068	-0.028	-0.008	0.014	-0.002	-0.1	-0.11	-0.034
-8.3	0.02	-0.032	-0.028	-0.008	0.014	-0.002	0.0	-0.11	-0.034
-8.2	0.02	0.068	-0.028	-0.008	0.014	-0.002	0.0	-0.01	0.066
-8.1	0.02	0.068	0.072	-0.008	0.014	-0.002	0.0	-0.01	0.166
-8.0	0.02	0.068	0.072	-0.008	0.014	-0.002	0.0	-0.01	0.066
-7.9	0.02	0.068	0.072	0.092	0.014	-0.002	0.0	-0.01	0.066
-7.8	0.02	0.068	0.072	0.092	0.014	-0.002	0.0	-0.11	-0.034
-7.7	0.02	-0.032	0.072	-0.008	0.014	-0.002	0.0	-0.01	-0.034
-7.6	0.02	-0.032	-0.128	-0.108	0.014	-0.002	0.0	-0.01	-0.034
-7.5	0.02	-0.032	-0.128	-0.108	-0.086	-0.102	0.0	-0.01	-0.034
-7.4	-0.08	-0.032	-0.128	-0.108	0.114	-0.002	0.0	-0.01	0.166
-7.3	0.02	0.068	-0.028	-0.008	0.014	-0.002	0.0	-0.01	0.066
-7.2	0.02	0.068	0.072	0.092	0.014	-0.002	0.0	-0.01	-0.034
-7.1	0.02	0.068	0.072	0.092	0.014	-0.002	0.0	-0.01	-0.034
-7.0	0.02	0.068	0.072	0.092	0.014	-0.002	-0.1	-0.01	-0.034
-6.9	-0.08	-0.132	-0.028	-0.008	0.014	0.098	0.0	0.09	-0.034
-6.8	-0.08	-0.132	-0.128	-0.008	0.014	0.098	0.0	0.09	-0.034
-6.7	-0.08	-0.032	-0.128	-0.008	0.014	-0.102	0.0	-0.01	-0.034
-6.6	0.02	-0.032	-0.128	-0.008	-0.086	-0.102	0.0	-0.01	-0.134
-6.5	-0.08	-0.032	-0.028	0.092	-0.086	-0.102	0.0	-0.01	0.066
-6.4	0.02	0.068	0.072	0.092	0.014	-0.002	0.0	-0.01	-0.034
-6.3	-0.08	-0.032	0.072	0.092	0.014	0.098	0.0	-0.01	-0.034
-6.2	-0.08	-0.032	-0.128	-0.008	0.014	0.098	-0.1	-0.11	-0.034
-6.1	-0.08	-0.032	-0.128	-0.008	0.014	-0.002	0.0	-0.01	-0.134
-6.0	-0.08	-0.032	-0.128	-0.008	0.014	-0.102	0.0	0.09	-0.134
-5.9	-0.08	-0.032	-0.028	0.092	0.014	-0.102	0.0	0.09	-0.034
-5.8	-0.08	-0.032	-0.028	-0.008	0.014	-0.102	0.0	0.09	-0.034
-5.7	0.02	-0.032	-0.028	-0.008	0.014	-0.002	0.0	0.09	-0.034
-5.6	0.12	0.068	0.072	0.092	0.014	-0.002	0.0	-0.01	-0.034
-5.5	0.12	0.068	-0.028	-0.008	0.014	-0.002	0.0	-0.01	-0.034
-5.4	0.02	-0.032	-0.028	-0.008	0.114	0.098	-0.1	-0.11	-0.134
-5.3	0.02	-0.032	0.072	-0.008	0.014	-0.102	0.0	-0.01	-0.134
-5.2	-0.08	-0.032	-0.028	-0.008	0.014	-0.102	0.0	-0.01	-0.034
-5.1	-0.08	-0.032	-0.028	-0.008	0.014	-0.002	0.0	0.09	-0.034
-5.0	-0.08	-0.032	-0.028	-0.008	0.014	-0.002	0.0	0.09	-0.034
-4.9	-0.08	-0.032	-0.028	-0.008	0.014	-0.002	0.0	0.09	-0.034
-4.8	-0.08	-0.032	-0.128	-0.108	0.014	-0.002	0.0	-0.01	-0.134
-4.7	-0.08	-0.132	0.072	-0.008	0.214	0.098	-0.1	-0.11	-0.034
-4.6	0.02	-0.132	-0.028	-0.008	0.014	-0.102	0.0	-0.01	-0.034
-4.5	-0.08	-0.032	-0.028	-0.008	0.014	-0.002	0.0	-0.01	-0.034
-4.4	-0.08	-0.032	-0.028	0.092	0.014	-0.002	0.0	-0.01	-0.034
-4.3	-0.08	-0.032	-0.028	0.092	0.014	-0.002	0.0	0.09	-0.034
-4.2	-0.08	-0.032	-0.028	-0.108	0.014	-0.002	0.0	0.09	-0.034
-4.1	-0.08	-0.032	-0.028	-0.108	-0.086	-0.202	0.0	-0.01	-0.034
-4.0	0.02	0.168	0.072	-0.008	0.014	-0.202	-0.1	-0.11	-0.034
-3.9	-0.08	-0.032	0.072	-0.008	0.114	-0.002	-0.1	-0.01	-0.034
-3.8	0.02	-0.032	-0.028	0.092	0.114	-0.002	0.0	0.09	0.066
-3.7	0.02	-0.032	-0.128	-0.108	0.014	-0.002	-0.1	-0.01	0.066
-3.6	0.02	-0.032	-0.028	-0.108	-0.086	-0.102	0.0	-0.01	0.066
-3.5	-0.08	-0.032	-0.028	-0.108	-0.086	-0.102	-0.1	-0.01	-0.034
-3.4	-0.08	0.068	-0.028	-0.108	0.014	-0.102	-0.1	-0.01	0.066
-3.3	-0.18	-0.132	-0.028	-0.008	0.014	-0.102	-0.1	-0.01	0.066
-3.2	-0.08	-0.032	-0.128	-0.008	0.114	-0.002	-0.1	-0.11	0.066
-3.1	-0.08	-0.032	-0.128	-0.008	0.014	-0.102	0.0	-0.01	0.066
-3.0	-0.08	-0.032	-0.028	-0.008	-0.086	-0.102	0.0	-0.01	0.066
-2.9	-0.08	-0.032	-0.028	-0.108	0.014	-0.102	-0.2	-0.11	0.066
-2.8	-0.08	-0.032	-0.028	-0.108	0.014	-0.102	-0.2	-0.11	0.066
-2.7	-0.18	0.068	-0.128	-0.208	0.014	-0.102	-0.1	-0.01	0.066
-2.6	-0.28	-0.132	0.072	0.092	0.114	-0.002	-0.1	-0.01	0.166
-2.5	-0.18	-0.032	-0.028	-0.008	0.014	-0.102	-0.2	-0.01	0.166
-2.4	-0.18	0.068	-0.028	-0.008	0.014	-0.002	-0.2	-0.01	-0.034
-2.3	-0.18	0.068	-0.128	-0.108	-0.086	-0.002	-0.2	-0.01	0.066
-2.2	-0.28	-0.032	-0.128	-0.008	-0.086	-0.102	-0.1	-0.01	0.066
-2.1	-0.28	-0.032	-0.228	-0.108	0.114	0.098	-0.1	-0.01	0.066
-2.0	-0.28	-0.032	-0.228	-0.108	0.014	0.098	-0.1	-0.01	0.066
-1.9	-0.28	-0.032	-0.328	-0.308	0.014	0.098	0.0	-0.01	-0.034
-1.8	-0.28	-0.032	-0.128	-0.208	0.014	0.098	0.0	-0.01	-0.034
-1.7	-0.18	0.068	-0.128	-0.208	-0.086	0.098	-0.2	-0.11	0.066
-1.6	-0.18	0.068	-0.228	-0.108	0.014	0.198	-0.1	-0.11	0.066
-1.5	-0.08	0.168	-0.228	-0.108	-0.086	-0.002	-0.1	-0.11	0.066
-1.4	-0.08	0.168	-0.228	-0.208	-0.086	0.098	0.0	-0.11	-0.034
-1.3	-0.08	0.268	-0.228	-0.308	0.014	0.198	-0.1	-0.21	-0.034
-1.2	0.02	0.268	-0.228	-0.208	-0.086	0.098	-0.1	-0.21	-0.134
-1.1	0.12	0.268	-0.328	-0.308	-0.086	-0.002	-0.1	-0.11	0.166
-1.0	0.22	0.468	-0.428	-0.408	0.014	0.098	0.1	-0.11	0.166
-0.9	-0.08	0.168	0.072	-0.208	-0.086	-0.102	-0.1	-0.41	0.066
-0.8	-0.38	0.168	1.672	-0.308	0.814	-0.902	0.4	-0.11	0.766
-0.7	-0.18	0.168	0.472	-0.808	0.314	-0.502	-0.1	-0.21	0.566
-0.6	-0.18	0.068	0.372	-0.008	0.114	-0.402	0.1	-0.21	0.366
-0.5	-0.28	-0.232	0.072	-0.408	-0.286	-0.502	-0.4	-0.41	0.266
-0.4	-0.18	-0.032	-0.028	0.092	-0.086	-0.002	-0.1	0.09	0.366
-0.3	0.22	0.168	-0.428	0.192	-0.186	-0.002	-0.1	0.09	-0.334
-0.2	0.32	0.368	-1.328	0.192	-1.486	0.098	-0.2	-0.11	-0.034
-0.1	1.22	1.668	-2.928	0.092	-4.286	-0.102	3.7	2.29	0.866
0.0	23.92	28.368	-62.628	-0.408	-94.986	20.198	100.0	150.99	7.466
0.1	26.82	25.568	-104.428	19.692	-146.386	63.198	94.1	202.59	-2.234
0.2	9.02	8.268	-60.428	11.592	-90.186	33.698	44.4	98.89	-1.434
0.3	2.62	2.068	-36.828	4.692	-57.786	12.798	16.7	36.09	-0.234
0.4	0.52	0.168	-24.628	2.192	-37.286	6.498	12.0	20.39	0.766
0.5	0.42	0.168	-16.028	2.792	-20.686	10.498	24.1	38.39	0.966
0.6	-0.18	0.268	-9.728	4.992	-8.486	17.998	37.8	65.09	1.266
0.7	-0.28	0.268	-6.028	6.092	-0.086	24.098	46.7	85.59	0.966
0.8	-0.58	0.168	-3.328	6.792	5.314	27.398	52.2	97.79	0.966
0.9	-0.68	0.068	-1.128	7.392	8.314	28.398	55.0	104.19	0.666
1.0	-0.68	-0.232	0.172	7.892	10.314	29.198	55.9	106.39	0.866
1.1	-1.08	-0.332	1.172	7.792	11.314	29.398	56.4	107.79	0.966
1.2	-1.78	-1.032	1.572	7.792	12.814	29.698	56.2	108.39	0.866
1.3	-1.88	-1.532	1.972	7.992	13.314	29.998	56.5	108.59	1.066
1.4	-2.18	-1.332	2.472	7.792	13.614	29.898	56.4	108.29	1.066
1.5	-2.28	-1.332	2.372	7.592	13.914	29.498	56.4	107.79	1.266
1.6	-2.58	-2.032	2.672	7.592	14.114	29.398	55.8	107.19	1.066
1.7	-2.58	-1.832	2.872	7.892	14.114	29.298	56.2	107.09	1.166
1.8	-2.58	-1.832	3.172	7.792	14.114	29.198	56.0	106.69	1.266
1.9	-2.38	-1.732	3.072	7.492	14.614	29.098	55.6	106.09	0.966
2.0	-2.78	-1.832	3.372	7.792	14.414	29.098	55.6	105.89	1.066
2.1	-2.98	-1.932	3.172	7.692	14.314	28.998	55.3	105.79	1.066
2.2	-3.28	-2.032	3.072	7.592	14.314	28.898	55.3	105.19	1.166
2.3	-3.18	-2.032	3.172	7.492	14.314	28.598	55.1	105.19	1.066
2.4	-3.28	-2.232	3.172	7.492	14.414	28.798	55.0	104.99	0.966
2.5	-3.08	-2.132	3.072	7.492	14.514	28.698	55.0	104.79	0.966
2.6	-3.08	-2.332	3.372	7.692	14.614	28.798	55.0	104.49	1.066
2.7	-2.98	-2.132	3.372	7.692	14.414	28.698	54.9	104.39	1.166
2.8	-2.98	-2.032	3.472	7.692	14.414	28.598	55.0	104.49	0.966
2.9	-3.08	-2.132	3.472	7.592	14.414	28.698	54.9	104.49	0.866
3.0	-2.98	-2.032	3.572	7.692	14.314	28.598	54.9	104.39	0.866
3.1	-2.98	-2.232	3.572	7.692	14.314	28.698	54.8	104.49	0.966
3.2	-2.98	-2.132	3.472	7.592	14.414	28.798	54.8	104.39	1.166
3.3	-3.08	-2.232	3.472	7.592	14.314	28.698	54.8	104.29	1.266
3.4	-3.08	-2.232	3.472	7.692	14.514	28.798	54.7	104.29	1.166
3.5	-2.98	-2.232	3.372	7.592	14.414	28.598	54.8	104.29	1.066
3.6	-3.08	-2.232	3.272	7.492	14.414	28.598	54.8	104.09	1.166
3.7	-2.98	-2.232	3.372	7.592	14.514	28.698	54.7	103.99	1.066
3.8	-2.88	-2.232	3.472	7.492	14.514	28.698	54.8	104.09	1.166
3.9	-2.98	-2.232	3.472	7.492	14.514	28.698	54.7	104.09	1.166
4.0	-2.88	-2.232	3.372	7.392	14.614	28.698	54.9	104.19	1.166
4.1	-3.08	-2.332	3.472	7.392	14.614	28.798	54.8	104.09	1.166
4.2	-2.98	-2.232	3.472	7.392	14.614	28.798	54.8	104.09	1.166
4.3	-2.98	-2.132	3.372	7.292	14.714	28.898	54.8	104.19	1.066
4.4	-3.08	-2.132	3.372	7.292	14.714	28.798	54.9	104.19	1.066
4.5	-3.08	-2.132	3.372	7.292	14.714	28.798	54.8	103.99	1.066
4.6	-3.08	-2.232	3.272	7.292	14.714	28.798	54.9	104.09	1.066
4.7	-3.08	-2.132	3.372	7.192	14.714	28.798	54.8	103.89	0.966
4.8	-3.08	-2.132	3.472	7.392	14.914	28.898	54.8	103.89	0.966
4.9	-2.98	-2.132	3.472	7.392	14.914	28.798	54.8	103.89	0.866
5.0	-3.18	-2.232	3.472	7.392	14.914	28.798	54.8	103.89	0.966
5.1	-3.08	-2.332	3.572	7.392	15.114	28.898	54.7	103.89	0.966
5.2	-3.08	-2.132	3.572	7.492	14.914	28.898	54.8	103.89	1.066
5.3	-3.18	-2.232	3.672	7.492	15.014	28.898	54.8	103.89	1.166
5.4	-3.08	-2.332	3.572	7.492	14.914	28.898	54.9	104.09	1.066
5.5	-3.08	-2.132	3.572	7.392	14.814	28.798	54.8	103.99	1.166
5.6	-2.98	-2.132	3.572	7.392	14.814	28.898	55.0	104.09	1.166
5.7	-2.98	-2.132	3.572	7.492	14.714	28.898	54.8	103.99	1.166
5.8	-3.08	-2.332	3.672	7.492	14.714	28.898	54.9	103.99	1.066
5.9	-2.98	-2.232	3.772	7.592	14.814	28.998	54.9	103.99	0.966
6.0	-2.98	-2.232	3.772	7.592	14.914	28.998	54.8	103.99	0.966
6.1	-2.88	-2.132	3.872	7.592	14.714	28.798	54.9	103.89	0.966
6.2	-2.98	-2.132	3.772	7.692	14.714	28.798	54.9	103.79	0.966
6.3	-2.98	-2.132	3.772	7.692	14.814	28.798	55.0	103.89	0.866
6.4	-3.08	-2.132	3.672	7.592	14.714	28.798	55.1	103.99	0.966
6.5	-2.88	-2.132	3.672	7.592	14.914	28.798	55.0	103.89	0.866
6.6	-2.98	-2.032	3.672	7.592	14.714	28.798	55.0	103.99	0.966
6.7	-2.98	-2.132	3.772	7.592	14.814	28.898	55.0	103.89	1.066
6.8	-2.98	-2.132	3.672	7.492	14.714	28.798	54.9	103.99	1.066
6.9	-2.98	-2.032	3.672	7.492	14.714	28.798	55.0	103.89	1.166
7.0	-2.98	-2.032	3.772	7.592	14.714	28.798	55.0	103.89	1.166
7.1	-2.88	-1.932	3.772	7.592	14.714	28.798	55.1	103.99	1.266
7.2	-2.98	-2.032	3.672	7.492	14.714	28.798	55.0	103.89	1.166
7.3	-2.98	-2.032	3.572	7.492	14.614	28.698	54.9	103.79	1.166
7.4	-2.98	-2.032	3.572	7.392	14.714	28.898	54.9	103.99	1.166
7.5	-2.88	-1.932	3.672	7.492	14.614	28.798	54.8	103.89	1.066
7.6	-2.88	-1.832	3.672	7.392	14.714	28.798	55.0	103.99	1.166
7.7	-2.78	-1.832	3.572	7.392	14.614	28.698	54.9	103.99	1.066
7.8	-2.98	-1.932	3.572	7.392	14.814	28.798	54.9	103.99	1.166
7.9	-2.88	-1.832	3.672	7.392	14.714	28.698	55.0	104.09	0.966
8.0	-2.78	-1.732	3.572	7.292	14.814	28.798	55.0	103.99	0.866
8.1	-2.78	-1.732	3.672	7.492	14.714	28.798	54.9	103.99	1.066
8.2	-2.78	-1.732	3.572	7.292	14.814	28.798	55.0	103.99	0.966
8.3	-2.78	-1.732	3.672	7.292	14.714	28.798	55.1	104.09	0.966
8.4	-2.88	-1.832	3.672	7.292	14.814	28.798	55.1	103.99	1.066
8.5	-2.88	-1.732	3.772	7.292	14.714	28.798	55.0	103.89	0.966
8.6	-2.78	-1.732	3.672	7.192	14.814	28.798	55.1	103.99	0.866
8.7	-2.78	-1.732	3.772	7.392	14.814	28.998	55.0	103.99	1.066
8.8	-2.78	-1.832	3.772	7.292	14.714	28.798	55.1	103.99	1.066
8.9	-2.78	-1.732	3.672	7.292	14.714	28.798	55.0	103.89	0.866
9.0	-2.68	-1.632	3.772	7.292	14.714	28.898	55.1	104.09	1.066
9.1	-2.78	-1.732	3.572	7.292	14.714	28.898	55.0	104.09	1.066
9.2	-2.78	-1.732	3.672	7.292	14.614	28.798	55.0	103.99	0.966
9.3	-2.78	-1.732	3.772	7.392	14.614	28.798	55.0	104.09	1.066
9.4	-2.68	-1.732	3.672	7.392	14.614	28.798	54.9	103.99	0.966
9.5	-2.68	-1.732	3.672	7.292	14.714	28.898	55.0	104.09	1.066
9.6	-2.68	-1.732	3.672	7.392	14.714	28.898	55.0	104.09	1.066
9.7	-2.68	-1.632	3.672	7.492	14.714	28.798	55.0	103.99	1.066
9.8	-2.68	-1.732	3.772	7.392	14.714	28.798	55.0	103.99	1.066
9.9	-2.58	-1.632	3.572	7.392	14.814	28.898	55.0	103.99	1.066
10.0	-2.58	-1.632	3.672	7.392	14.814	28.998	55.0	103.99	1.066
10.1	-2.78	-1.732	3.672	7.392	14.714	28.798	55.0	103.99	0.966
10.2	-2.78	-1.832	3.672	7.392	14.814	28.898	55.0	103.89	1.066
10.3	-2.78	-1.732	3.672	7.492	14.814	28.798	55.0	103.99	1.066
10.4	-2.78	-1.732	3.572	7.292	14.714	28.798	55.1	104.09	1.066
10.5	-2.78	-1.732	3.572	7.392	14.814	28.898	55.0	103.99	1.066
10.6	-2.78	-1.732	3.672	7.492	14.914	28.798	55.0	103.99	1.266
10.7	-2.78	-1.732	3.572	7.392	15.014	28.898	54.9	103.89	1.166
10.8	-2.68	-1.732	3.572	7.392	14.814	28.798	55.1	104.09	1.066
10.9	-2.68	-1.732	3.672	7.392	14.914	28.898	55.1	104.09	1.166
11.0	-2.78	-1.732	3.572	7.292	14.914	28.898	55.0	103.99	1.066
11.1	-2.68	-1.732	3.572	7.292	14.814	28.898	55.0	103.99	1.066
11.2	-2.68	-1.632	3.672	7.292	14.914	28.798	54.9	103.99	1.166
11.3	-2.68	-1.732	3.472	7.292	14.814	28.898	55.0	104.09	1.066
11.4	-2.68	-1.732	3.572	7.192	14.914	28.798	54.9	104.09	1.166
11.5	-2.78	-1.732	3.672	7.292	14.914	28.898	54.9	104.09	1.066
11.6	-2.68	-1.732	3.672	7.192	14.814	28.798	54.8	103.99	1.166
11.7	-2.68	-1.732	3.572	7.192	14.814	28.798	54.9	103.99	1.166
11.8	-2.68	-1.732	3.672	7.292	14.814	28.698	54.9	103.99	1.166
11.9	-2.88	-1.832	3.672	7.192	14.814	28.798	54.8	103.99	1.166
12.0	-2.78	-1.732	3.672	7.292	14.914	28.798	54.9	104.09	1.066
12.1	-2.78	-1.832	3.672	7.392	14.714	28.798	54.7	103.89	1.166
12.2	-2.78	-1.732	3.672	7.192	14.814	28.698	54.8	103.99	1.166
12.3	-2.68	-1.732	3.572	7.292	14.814	28.798	54.8	103.99	0.966
12.4	-2.78	-1.632	3.672	7.392	14.814	28.898	54.9	103.99	1.066
12.5	-2.68	-1.732	3.672	7.392	14.714	28.698	54.9	103.99	0.966
12.6	-2.68	-1.732	3.672	7.392	14.714	28.798	54.9	104.09	1.166
12.7	-2.58	-1.632	3.572	7.392	14.714	28.698	54.7	103.89	1.066
12.8	-2.58	-1.632	3.572	7.492	14.614	28.698	54.7	103.89	1.166
12.9	-2.68	-1.632	3.672	7.492	14.714	28.798	54.8	103.99	1.066
13.0	-2.58	-1.632	3.572	7.392	14.814	28.798	54.8	103.99	0.966
13.1	-2.68	-1.732	3.572	7.392	14.614	28.698	54.8	103.99	1.166
13.2	-2.78	-1.832	3.572	7.492	14.614	28.698	54.8	104.09	0.966
13.3	-2.78	-1.732	3.672	7.392	14.714	28.698	54.7	103.99	0.966
13.4	-2.78	-1.732	3.472	7.392	14.614	28.798	54.7	103.99	1.066
13.5	-2.68	-1.732	3.572	7.392	14.714	28.698	54.9	104.09	0.966
13.6	-2.68	-1.732	3.572	7.592	14.714	28.798	54.8	103.99	0.966
13.7	-2.68	-1.732	3.572	7.492	14.614	28.698	54.8	104.09	1.066
13.8	-2.68	-1.732	3.572	7.492	14.614	28.698	54.9	104.09	1.066
13.9	-2.68	-1.632	3.472	7.392	14.714	28.698	54.7	103.99	1.166
14.0	-2.58	-1.732	3.572	7.292	14.714	28.798	54.8	103.89	1.066
14.1	-2.58	-1.732	3.472	7.292	14.614	28.698	54.8	103.89	1.066
14.2	-2.58	-1.732	3.472	7.392	14.614	28.698	55.0	104.09	1.066
14.3	-2.58	-1.632	3.572	7.492	14.614	28.698	54.8	103.99	1.066
14.4	-2.58	-1.632	3.672	7.592	14.614	28.698	54.8	103.89	1.066
14.5	-2.48	-1.632	3.572	7.392	14.514	28.598	54.9	103.99	1.266
14.6	-2.48	-1.532	3.472	7.392	14.614	28.698	54.8	103.89	1.066
14.7	-2.48	-1.632	3.572	7.392	14.714	28.698	54.9	104.09	1.066
14.8	-2.48	-1.632	3.572	7.392	14.614	28.698	54.9	104.09	1.066
14.9	-2.58	-1.732	3.472	7.292	14.614	28.798	55.0	104.19	1.166
15.0	-2.58	-1.632	3.372	7.292	14.714	28.698	54.9	103.99	1.166
15.1	-2.58	-1.632	3.472	7.292	14.614	28.798	54.8	103.99	1.066
15.2	-2.58	-1.732	3.472	7.292	14.614	28.598	54.9	104.09	1.066
15.3	-2.58	-1.732	3.572	7.492	14.614	28.698	54.9	104.09	1.166
15.4	-2.48	-1.632	3.672	7.492	14.614	28.698	54.9	104.09	1.066
15.5	-2.58	-1.632	3.472	7.292	14.614	28.698	54.9	104.09	1.066
15.6	-2.58	-1.632	3.472	7.392	14.614	28.598	54.9	104.09	0.966
15.7	-2.48	-1.732	3.472	7.392	14.614	28.698	54.9	104.09	0.966
15.8	-2.48	-1.632	3.572	7.392	14.614	28.698	54.9	104.09	1.066
15.9	-2.58	-1.632	3.572	7.492	14.714	28.698	54.8	104.09	0.966
16.0	-2.58	-1.632	3.472	7.492	14.514	28.598	55.0	104.19	0.966
16.1	-2.48	-1.632	3.572	7.392	14.714	28.698	55.0	104.29	1.066
16.2	-2.58	-1.732	3.572	7.392	14.714	28.698	55.0	104.39	1.066
16.3	-2.48	-1.732	3.472	7.392	14.714	28.698	54.9	104.19	1.066
16.4	-2.58	-1.732	3.472	7.292	14.614	28.598	54.9	104.29	0.966
16.5	-2.58	-1.632	3.472	7.392	14.614	28.598	54.9	104.29	0.966
16.6	-2.58	-1.732	3.372	7.392	14.614	28.598	55.1	104.49	0.966
16.7	-2.58	-1.732	3.372	7.292	14.714	28.698	55.0	104.49	0.866
16.8	-2.58	-1.732	3.472	7.392	14.814	28.698	55.0	104.39	0.866
16.9	-2.48	-1.632	3.472	7.392	14.714	28.598	55.0	104.39	0.866
17.0	-2.58	-1.632	3.372	7.292	14.614	28.598	54.9	104.39	0.966
17.1	-2.58	-1.732	3.372	7.392	14.714	28.598	55.1	104.49	0.766
17.2	-2.48	-1.632	3.372	7.392	14.714	28.698	55.2	104.49	0.766
17.3	-2.58	-1.732	3.572	7.592	14.514	28.498	55.1	104.59	0.766
17.4	-2.68	-1.732	3.372	7.392	14.714	28.698	55.1	104.59	0.866
17.5	-2.58	-1.732	3.372	7.392	14.714	28.598	55.0	104.39	0.866
17.6	-2.58	-1.732	3.472	7.492	14.814	28.698	55.1	104.49	0.866
17.7	-2.58	-1.732	3.272	7.392	14.714	28.698	55.1	104.49	0.866
17.8	-2.58	-1.732	3.272	7.392	14.714	28.698	55.2	104.49	0.866
17.9	-2.58	-1.732	3.372	7.492	14.814	28.698	55.1	104.49	0.866
18.0	-2.48	-1.732	3.372	7.492	14.714	28.698	55.1	104.49	0.866
18.1	-2.58	-1.732	3.372	7.492	14.814	28.698	55.1	104.59	0.866
18.2	-2.58	-1.732	3.272	7.392	14.914	28.698	55.2	104.59	0.866
18.3	-2.58	-1.832	3.472	7.392	14.814	28.698	55.1	104.49	0.866
18.4	-2.58	-1.732	3.372	7.292	14.714	28.598	55.1	104.59	0.866
18.5	-2.48	-1.732	3.472	7.392	14.714	28.598	55.2	104.69	0.866
18.6	-2.48	-1.632	3.472	7.392	14.814	28.698	55.2	104.59	0.866
18.7	-2.58	-1.632	3.472	7.392	14.814	28.698	55.2	104.59	0.966
18.8	-2.68	-1.732	3.572	7.292	14.714	28.698	55.2	104.69	0.966
18.9	-2.38	-1.532	3.472	7.292	14.714	28.698	55.2	104.69	0.966
19.0	-2.48	-1.432	3.472	7.392	14.614	28.598	55.2	104.69	0.966
19.1	-2.38	-1.332	3.572	7.392	14.714	28.598	55.2	104.59	0.966
19.2	-2.38	-1.432	3.472	7.292	14.614	28.798	55.4	104.79	0.966
19.3	-2.28	-1.332	3.572	7.192	14.714	28.698	55.2	104.59	0.766
19.4	-2.38	-1.532	4.072	7.492	15.214	28.798	55.5	104.59	0.766
19.5	-2.38	-1.332	4.272	6.992	15.414	28.498	55.2	104.69	0.766
19.6	-2.18	-1.032	4.172	7.092	15.414	28.298	55.7	104.99	0.666
19.7	-1.88	-1.132	5.572	6.892	16.614	28.198	55.2	104.49	2.066
19.8	-2.48	-1.732	3.472	7.192	14.314	28.298	54.5	104.29	1.366
19.9	-11.28	-6.532	12.472	11.292	36.514	37.798	20.9	57.09	-2.334
20.0	-89.08	-89.232	167.572	-14.708	243.714	-77.402	-268.5	-535.71	-5.334
20.1	-19.48	-28.032	89.372	-25.408	129.214	-109.202	-48.8	-190.51	3.166
20.2	4.92	5.768	32.172	7.092	62.814	22.498	56.1	81.59	1.166
20.3	5.22	6.368	16.872	7.892	35.914	33.698	53.1	102.89	0.966
20.4	4.12	4.668	8.572	4.392	18.514	19.498	29.6	60.79	0.966
20.5	3.02	2.968	4.472	1.992	8.914	7.798	11.4	23.69	0.266
20.6	1.82	2.168	2.972	0.692	4.514	2.598	3.7	6.69	-0.034
20.7	1.82	1.768	1.872	-0.208	2.414	0.398	0.6	1.69	0.066
20.8	1.52	1.568	1.172	-0.308	1.814	0.498	0.6	0.79	0.166
20.9	1.52	1.868	0.772	-0.008	1.714	0.498	0.6	1.19	-0.134
21.0	1.62	1.468	1.172	0.392	1.314	0.398	0.5	0.79	-0.134
21.1	1.52	1.368	0.472	0.192	0.814	0.098	0.2	1.19	-0.134
21.2	1.42	1.668	0.572	-0.008	0.914	0.398	0.3	1.29	-0.034
21.3	1.42	1.668	0.372	-0.308	0.714	0.198	0.5	1.29	-0.134
21.4	1.52	1.768	0.472	0.292	0.914	0.298	0.8	1.49	-0.134
21.5	1.62	1.868	0.472	0.092	0.614	0.098	0.8	1.49	-0.134
21.6	1.62	1.668	0.472	0.192	0.514	0.198	0.6	1.59	-0.234
21.7	1.82	1.768	0.472	0.092	0.414	0.298	0.5	1.49	-0.234
21.8	1.72	1.768	0.472	0.092	0.214	0.398	0.7	1.69	-0.134
21.9	1.72	1.868	0.372	0.092	0.214	0.298	0.6	1.69	-0.034
22.0	1.72	1.868	0.372	0.192	0.314	0.398	0.7	1.69	-0.134
22.1	1.82	1.768	0.272	0.092	0.514	0.498	0.5	1.59	-0.134
22.2	1.72	1.768	0.172	0.092	0.514	0.498	0.5	1.59	-0.034
22.3	1.62	1.768	0.272	0.092	0.514	0.298	0.6	1.49	-0.034
22.4	1.62	1.568	0.172	0.192	0.614	0.398	0.7	1.59	0.066
22.5	1.82	1.668	0.072	0.092	0.414	0.298	0.5	1.59	0.066
22.6	1.92	1.768	-0.028	-0.008	0.414	0.498	0.4	1.69	0.166
22.7	1.82	1.668	-0.028	-0.008	0.314	0.398	0.6	1.39	-0.134
22.8	1.62	1.668	-0.028	-0.008	0.314	0.198	0.6	1.39	-0.234
22.9	1.82	1.668	-0.128	-0.008	0.314	0.198	0.7	1.39	-0.234
23.0	1.72	1.568	0.072	-0.008	0.214	-0.002	0.6	1.39	-0.234
23.1	1.62	1.568	0.072	-0.008	0.214	0.098	0.6	1.19	-0.134
23.2	1.72	1.668	0.072	-0.008	0.114	0.098	0.6	1.19	-0.134
23.3	1.72	1.668	0.072	-0.008	0.214	0.198	0.6	1.29	-0.134
23.4	1.72	1.568	0.172	-0.008	0.214	0.298	0.5	1.19	-0.134
23.5	1.72	1.668	0.272	-0.008	0.014	0.198	0.7	1.29	-0.234
23.6	1.52	1.468	0.072	-0.008	0.114	0.298	0.5	1.19	-0.334
23.7	1.72	1.568	0.172	-0.108	0.014	0.398	0.5	1.19	-0.234
23.8	1.62	1.568	0.172	-0.008	-0.086	0.198	0.5	1.19	-0.234
23.9	1.52	1.368	0.172	-0.008	-0.186	0.098	0.6	1.29	-0.134
24.0	1.62	1.468	0.072	-0.108	-0.186	0.198	0.6	1.19	-0.134
24.1	1.52	1.368	0.072	-0.008	-0.086	0.198	0.6	1.19	-0.134
24.2	1.72	1.568	-0.028	-0.108	0.114	0.298	0.6	1.19	-0.134
24.3	1.72	1.568	-0.028	-0.108	0.114	0.098	0.6	1.29	-0.134
24.4	1.62	1.468	-0.028	-0.108	0.014	0.198	0.6	1.29	-0.134
24.5	1.42	1.368	-0.028	-0.108	0.014	0.098	0.6	1.19	-0.234
24.6	1.52	1.468	-0.028	-0.108	0.014	0.098	0.6	1.19	-0.234
24.7	1.42	1.368	-0.128	-0.208	0.014	0.098	0.6	1.29	-0.034
24.8	1.62	1.268	-0.128	-0.208	0.014	0.198	0.7	1.19	-0.134
24.9	1.52	1.368	-0.028	-0.008	-0.086	0.198	0.6	1.19	-0.134
25.0	1.52	1.368	-0.028	-0.008	-0.086	0.198	0.6	1.29	-0.134
25.1	1.52	1.268	-0.028	-0.008	-0.086	0.298	0.6	1.19	-0.034
25.2	1.62	1.268	0.072	-0.008	-0.086	0.298	0.6	1.09	-0.134
25.3	1.42	1.268	0.072	0.192	-0.086	0.198	0.5	1.19	-0.134
25.4	1.42	1.068	0.072	0.092	-0.086	0.098	0.5	0.99	-0.134
25.5	1.42	1.168	-0.028	-0.008	-0.086	0.198	0.6	1.19	-0.134
25.6	1.42	1.268	0.072	0.092	-0.086	-0.002	0.4	1.09	-0.134
25.7	1.52	1.568	-0.028	-0.008	0.014	0.198	0.5	1.09	-0.134
25.8	1.42	1.368	0.072	0.092	0.114	0.198	0.5	0.99	-0.034
25.9	1.32	1.268	0.072	-0.008	0.114	0.198	0.5	1.09	-0.034
26.0	1.32	1.368	0.072	-0.008	0.014	0.198	0.5	1.09	0.166
26.1	1.32	1.268	0.072	-0.008	0.014	0.098	0.6	1.09	0.066
26.2	1.32	1.268	0.072	-0.008	0.014	0.198	0.5	1.09	0.066
26.3	1.32	1.268	0.072	-0.008	0.014	0.098	0.5	1.19	-0.034
26.4	1.42	1.368	0.072	-0.008	0.014	0.198	0.4	1.09	-0.034
26.5	1.22	1.168	0.072	-0.008	0.114	0.298	0.5	1.19	0.066
26.6	1.32	1.368	0.072	-0.008	0.114	0.098	0.5	1.19	0.166
26.7	1.42	1.268	0.072	-0.008	0.114	0.298	0.5	0.99	0.166
26.8	1.32	1.268	0.172	-0.008	0.014	0.098	0.4	0.99	0.066
26.9	1.42	1.368	-0.028	-0.108	0.114	0.098	0.5	1.19	0.166
27.0	1.52	1.468	-0.028	-0.008	0.014	0.098	0.5	1.09	0.166
27.1	1.32	1.268	-0.028	-0.108	0.014	0.098	0.4	1.09	0.066
27.2	1.42	1.268	-0.128	-0.008	0.114	0.098	0.4	1.09	0.066
27.3	1.32	1.268	-0.028	-0.108	0.114	0.098	0.4	1.09	0.166
27.4	1.42	1.368	-0.028	-0.008	0.114	0.098	0.4	1.09	0.166
27.5	1.42	1.268	-0.028	-0.108	0.114	-0.002	0.4	0.89	-0.034
27.6	1.32	1.168	-0.228	-0.208	0.114	-0.002	0.5	1.09	0.166
27.7	1.42	1.268	-0.128	-0.208	0.114	0.098	0.5	1.09	0.166
27.8	1.42	1.268	-0.128	-0.208	0.114	0.098	0.4	1.09	0.066
27.9	1.32	1.168	-0.228	-0.208	0.114	-0.002	0.5	1.09	0.066
28.0	1.32	1.168	-0.128	-0.208	0.114	0.098	0.4	0.99	0.166
28.1	1.32	1.268	-0.128	-0.208	0.014	0.098	0.4	0.99	0.266
28.2	1.42	1.168	-0.028	-0.108	0.014	0.098	0.4	0.99	0.166
28.3	1.32	1.068	-0.028	-0.108	0.014	0.098	0.5	1.09	0.266
28.4	1.42	1.268	-0.028	-0.108	0.014	0.098	0.5	1.09	0.266
28.5	1.42	1.268	-0.128	-0.008	0.114	0.098	0.6	1.19	0.266
28.6	1.32	1.268	-0.028	-0.008	0.114	0.098	0.5	1.09	0.266
28.7	1.32	1.268	0.072	0.092	0.114	0.098	0.5	1.09	0.166
28.8	1.22	1.168	-0.028	-0.008	0.014	-0.002	0.5	1.09	-0.034
28.9	1.22	1.168	-0.228	-0.208	0.014	0.098	0.5	1.09	-0.034
29.0	1.32	1.168	-0.128	-0.208	0.014	-0.002	0.5	0.99	-0.034
29.1	1.32	1.268	-0.128	-0.008	0.014	0.098	0.6	1.09	0.166
29.2	1.12	1.168	-0.128	-0.008	0.014	0.098	0.5	1.09	0.066
29.3	1.22	1.268	-0.128	-0.108	-0.086	-0.002	0.3	0.99	0.166
29.4	1.22	1.168	-0.128	-0.008	0.014	-0.002	0.4	0.99	0.266
29.5	1.12	1.168	-0.028	-0.008	0.014	-0.002	0.3	0.99	0.266
29.6	1.22	1.268	-0.028	0.092	0.014	-0.002	0.4	0.89	0.266
29.7	1.12	1.168	-0.028	-0.008	0.014	-0.002	0.4	1.09	0.166
29.8	1.22	1.168	-0.028	-0.008	0.114	0.098	0.4	0.99	0.066
29.9	1.22	1.168	-0.028	-0.008	0.114	0.098	0.4	0.99	0.066
30.0	1.32	1.168	-0.028	-0.008	0.014	0.198	0.5	1.09	0.066
30.1	1.12	1.068	0.072	0.092	0.114	0.198	0.4	0.99	0.066
30.2	1.12	1.068	0.072	-0.008	0.214	0.198	0.3	0.89	-0.034
30.3	1.22	1.068	-0.028	-0.108	0.114	0.198	0.5	0.99	-0.134
30.4	1.12	0.968	0.072	0.192	0.114	0.098	0.4	0.89	-0.034
30.5	1.12	1.068	-0.028	0.092	0.114	0.098	0.4	0.89	0.066
30.6	1.12	1.068	-0.028	-0.008	0.114	0.298	0.5	0.99	-0.034
30.7	1.02	1.068	-0.028	-0.008	0.114	0.198	0.5	1.09	-0.134
30.8	1.02	1.068	-0.028	-0.008	0.214	0.198	0.6	1.09	-0.034
30.9	1.02	0.968	-0.028	-0.008	0.214	0.198	0.6	0.99	-0.034
31.0	1.02	0.968	-0.028	-0.008	0.114	0.098	0.6	0.99	-0.034
31.1	0.92	0.868	-0.128	-0.108	0.114	0.098	0.7	1.09	-0.034
31.2	1.02	1.168	-0.028	-0.008	0.014	0.098	0.8	1.19	-0.034
31.3	0.92	0.968	-0.128	-0.008	0.114	0.098	0.7	1.19	-0.034
31.4	0.92	0.968	-0.128	-0.008	0.014	0.098	0.6	0.99	-0.134
31.5	0.92	1.168	-0.128	-0.108	0.214	0.198	0.7	1.09	-0.134
31.6	1.02	1.068	-0.028	-0.008	0.214	0.198	0.7	1.09	-0.034
31.7	0.92	0.968	0.072	-0.008	0.114	0.098	0.6	1.09	0.066
31.8	1.02	1.068	-0.028	-0.108	0.214	0.298	0.6	1.19	0.066
31.9	1.12	1.168	-0.128	-0.108	0.214	0.298	0.6	1.29	-0.034
32.0	1.02	1.068	-0.028	-0.108	0.114	0.298	0.5	1.19	-0.034
32.1	0.92	1.068	-0.028	-0.108	0.114	0.298	0.6	1.19	-0.034
32.2	1.02	1.068	0.072	-0.008	0.114	0.398	0.5	1.19	-0.034
32.3	0.92	0.968	-0.128	-0.108	0.314	0.498	0.4	1.19	-0.034
32.4	1.02	1.068	0.072	-0.008	0.214	0.298	0.5	1.29	0.066
32.5	1.02	1.168	-0.028	-0.008	0.214	0.398	0.6	1.19	0.066
32.6	0.92	0.968	0.072	0.092	0.114	0.298	0.5	1.09	-0.034
32.7	0.92	0.968	-0.028	-0.108	0.214	0.398	0.4	1.09	0.066
32.8	1.02	1.068	0.072	-0.008	0.214	0.298	0.4	0.99	0.166
32.9	0.92	0.968	0.072	0.092	0.014	0.198	0.5	0.99	0.166
33.0	0.92	0.968	-0.028	-0.008	0.114	0.198	0.4	0.89	0.066
33.1	0.92	0.968	0.072	-0.008	0.014	0.198	0.4	0.99	0.066
33.2	1.12	1.068	-0.028	-0.108	-0.086	0.198	0.5	0.99	0.066
33.3	0.92	0.968	-0.128	-0.008	0.014	0.298	0.4	0.89	0.066
33.4	0.92	0.968	-0.128	-0.008	-0.086	0.198	0.3	0.79	0.166
33.5	0.82	0.868	-0.128	-0.208	-0.086	0.198	0.4	0.89	0.066
33.6	0.92	0.868	-0.128	-0.008	-0.086	0.198	0.4	0.89	0.166
33.7	0.92	0.968	-0.228	-0.108	-0.086	0.098	0.4	0.79	0.066
33.8	0.82	0.968	-0.228	-0.108	0.014	0.198	0.4	0.79	0.066
33.9	0.92	0.868	-0.228	-0.008	-0.086	0.098	0.4	0.79	0.166
34.0	0.92	0.868	-0.328	-0.108	0.014	0.298	0.4	0.69	0.166
34.1	0.92	0.868	-0.128	-0.008	0.114	0.198	0.4	0.89	0.066
34.2	0.92	0.968	-0.228	0.092	0.014	0.198	0.3	0.79	0.166
34.3	0.82	0.868	-0.228	-0.008	0.014	0.098	0.4	0.89	0.166
34.4	0.92	0.968	-0.228	-0.108	0.114	0.198	0.4	0.89	-0.034
34.5	0.92	0.968	-0.128	0.092	0.114	0.198	0.4	0.79	0.066
34.6	0.92	1.068	-0.128	0.092	0.214	0.198	0.4	0.89	0.066
34.7	0.92	1.168	-0.128	-0.008	0.214	0.198	0.3	0.79	0.066
34.8	0.92	1.068	-0.028	0.092	0.414	0.298	0.4	0.79	0.166
34.9	0.82	1.068	-0.028	0.192	0.214	0.298	0.5	0.99	0.166
35.0	0.82	1.168	-0.028	-0.008	0.314	0.398	0.4	0.89	0.066
35.1	0.72	1.068	-0.128	-0.008	0.414	0.298	0.4	0.79	0.066
35.2	0.82	1.168	-0.028	0.092	0.314	0.398	0.5	0.79	-0.034
35.3	0.82	1.168	-0.028	-0.008	0.314	0.398	0.5	0.89	-0.034
35.4	0.82	1.168	-0.128	-0.108	0.314	0.298	0.5	0.79	-0.034
35.5	0.72	1.068	-0.128	-0.008	0.314	0.298	0.5	0.79	0.066
35.6	0.82	1.168	-0.028	-0.108	0.314	0.298	0.5	0.79	-0.134
35.7	0.82	1.068	-0.128	-0.108	0.314	0.298	0.5	0.79	-0.034
35.8	0.82	1.168	-0.128	-0.008	0.214	0.298	0.4	0.79	-0.034
35.9	0.82	1.068	-0.028	-0.108	0.214	0.298	0.5	0.79	-0.034
36.0	0.82	0.968	-0.028	-0.008	0.214	0.298	0.4	0.79	-0.134
36.1	0.82	1.068	-0.028	-0.108	0.314	0.298	0.5	0.69	-0.034
36.2	0.92	1.168	-0.028	-0.108	0.114	0.198	0.5	0.79	-0.134
36.3	0.92	1.068	-0.128	-0.108	0.314	0.298	0.5	0.89	-0.034
36.4	0.92	1.068	-0.028	-0.108	0.214	0.298	0.4	0.69	-0.034
36.5	0.92	1.068	-0.028	-0.108	0.214	0.298	0.4	0.79	-0.034
36.6	0.82	1.168	-0.028	-0.108	0.214	0.298	0.5	0.79	-0.034
36.7	0.92	1.068	0.072	-0.008	0.114	0.198	0.5	0.79	-0.034
36.8	0.92	1.068	0.072	-0.108	0.114	0.298	0.4	0.79	-0.134
36.9	0.82	1.168	-0.028	-0.108	0.114	0.198	0.5	0.79	-0.134
37.0	0.82	0.968	-0.028	-0.008	0.214	0.298	0.3	0.69	-0.034
37.1	0.92	1.068	-0.028	-0.108	0.114	0.198	0.4	0.69	-0.134
37.2	0.82	1.168	-0.028	-0.008	0.214	0.298	0.5	0.79	-0.134
37.3	0.82	1.068	0.072	-0.008	0.214	0.198	0.3	0.69	-0.134
37.4	0.72	1.068	-0.028	-0.108	0.214	0.098	0.4	0.69	-0.134
37.5	0.82	1.168	0.072	-0.008	0.114	0.098	0.3	0.59	0.066
37.6	0.72	1.068	-0.028	-0.208	0.214	0.098	0.4	0.59	-0.134
37.7	0.72	1.068	0.072	-0.008	0.114	-0.002	0.3	0.69	-0.134
37.8	0.82	1.168	0.072	-0.108	0.114	0.098	0.3	0.59	0.066
37.9	0.82	1.168	-0.028	-0.108	0.114	-0.002	0.3	0.69	-0.034
38.0	0.82	1.168	-0.028	-0.108	0.114	-0.002	0.3	0.59	-0.034
38.1	0.92	1.068	0.072	-0.108	0.214	0.198	0.3	0.69	0.066
38.2	0.82	1.068	-0.128	-0.208	0.014	-0.002	0.2	0.59	0.066
38.3	0.82	1.068	0.072	-0.108	0.114	-0.002	0.3	0.59	-0.134
38.4	0.72	0.968	-0.128	-0.208	0.114	-0.002	0.3	0.59	0.066
38.5	0.72	0.968	-0.028	-0.108	0.114	0.098	0.1	0.49	0.166
38.6	0.82	0.968	-0.028	-0.108	0.214	0.198	0.3	0.59	0.066
38.7	0.82	1.068	-0.028	-0.008	0.014	-0.002	0.2	0.69	0.166
38.8	0.72	0.868	-0.028	-0.108	0.214	0.198	0.2	0.59	-0.034
38.9	0.72	0.868	-0.028	0.092	0.114	0.198	0.2	0.79	0.166
39.0	0.82	0.968	-0.128	-0.108	0.014	0.098	0.2	0.59	0.066
39.1	0.72	0.968	-0.128	-0.108	0.214	0.098	0.2	0.69	0.066
39.2	0.72	0.868	-0.028	-0.008	0.014	0.098	0.1	0.69	0.066
39.3	0.72	0.868	-0.128	-0.008	-0.086	-0.102	0.2	0.69	0.066
39.4	0.72	0.868	-0.028	0.092	0.014	0.098	0.2	0.69	0.066
39.5	0.72	0.868	-0.128	-0.108	-0.086	0.098	0.1	0.69	-0.034
39.6	0.72	0.868	-0.028	-0.008	0.014	-0.002	0.2	0.69	0.066
39.7	0.72	0.868	-0.128	-0.208	-0.086	0.098	0.3	0.79	-0.034
39.8	0.72	0.968	-0.028	-0.008	0.014	0.098	0.2	0.69	0.066
39.9	0.62	0.768	-0.128	-0.208	-0.086	0.098	0.2	0.69	-0.034
40.0	0.72	0.968	-0.128	-0.108	0.014	0.098	0.2	0.79	0.066
40.1	0.72	0.968	-0.128	-0.208	-0.086	0.198	0.3	0.69	-0.034
40.2	0.72	0.968	-0.028	-0.108	0.014	0.098	0.2	0.79	0.066
40.3	0.72	0.868	-0.128	-0.208	-0.186	0.098	0.2	0.59	-0.134
40.4	0.72	0.968	-0.028	-0.208	0.014	0.098	0.3	0.69	-0.034
40.5	0.82	0.968	-0.128	-0.108	-0.086	0.198	0.2	0.59	0.066
40.6	0.82	1.068	-0.028	-0.208	-0.186	0.098	0.4	0.69	-0.034
40.7	0.72	0.868	-0.028	-0.308	-0.286	0.098	0.3	0.69	-0.034
40.8	0.72	0.968	-0.028	-0.208	-0.086	0.098	0.4	0.69	-0.134
40.9	0.82	0.868	-0.028	-0.208	-0.186	-0.002	0.2	0.59	-0.034
41.0	1.02	0.968	-0.028	-0.208	-0.086	0.098	0.3	0.59	-0.134
41.1	0.82	0.968	-0.028	-0.208	-0.086	0.198	0.2	0.59	-0.034
41.2	0.92	0.868	-0.128	-0.308	-0.086	0.198	0.3	0.59	-0.134
41.3	0.92	0.968	-0.028	-0.208	-0.086	0.098	0.2	0.59	-0.234
41.4	0.92	0.868	-0.028	-0.308	-0.086	0.198	0.3	0.49	-0.134
41.5	0.92	0.968	0.072	-0.208	-0.086	0.098	0.1	0.49	-0.234
41.6	0.92	0.868	-0.028	-0.308	0.014	0.298	0.3	0.59	-0.134
41.7	1.02	0.868	-0.028	-0.208	-0.086	0.098	0.2	0.49	-0.234
41.8	0.92	0.868	-0.028	-0.208	0.014	0.198	0.2	0.59	-0.134
41.9	1.02	0.868	0.072	-0.108	-0.086	0.098	0.3	0.59	-0.134
42.0	0.92	0.968	0.072	-0.108	0.114	0.298	0.2	0.59	-0.134
42.1	0.92	0.868	-0.028	-0.108	-0.086	0.098	0.3	0.49	-0.234
42.2	0.92	0.968	0.072	-0.108	0.114	0.198	0.2	0.59	-0.034
42.3	0.92	0.868	-0.028	-0.108	0.014	0.098	0.3	0.59	-0.234
42.4	0.72	0.868	0.072	-0.108	0.114	0.198	0.1	0.49	-0.134
42.5	0.82	0.868	0.072	-0.208	0.014	-0.002	0.2	0.59	-0.234
42.6	0.92	0.968	0.072	-0.008	-0.086	0.098	0.3	0.59	-0.234
42.7	0.82	0.868	-0.028	-0.108	0.114	0.098	0.2	0.59	-0.134
42.8	0.82	0.868	0.072	-0.108	-0.086	0.098	0.3	0.59	-0.234
42.9	0.82	0.868	-0.028	-0.108	0.114	0.098	0.2	0.59	-0.134
43.0	0.92	0.968	0.072	-0.108	0.014	-0.002	0.2	0.59	-0.234
43.1	0.72	0.868	-0.028	-0.108	0.114	0.098	0.3	0.49	-0.134
43.2	0.82	0.868	-0.028	-0.208	0.114	0.098	0.1	0.49	-0.134
43.3	0.82	0.868	0.072	-0.108	0.014	-0.002	0.3	0.49	-0.234
43.4	0.72	0.768	-0.028	-0.308	0.114	0.098	0.1	0.49	-0.034
43.5	0.72	0.768	0.072	-0.208	0.014	-0.002	0.3	0.49	-0.234
43.6	0.82	0.868	-0.028	-0.108	0.114	0.098	0.2	0.49	-0.134
43.7	0.82	0.868	0.172	-0.108	0.114	-0.002	0.1	0.39	-0.134
43.8	0.72	0.768	0.072	-0.108	0.214	0.098	0.2	0.49	-0.134
43.9	0.72	0.768	-0.028	-0.208	0.114	0.198	0.0	0.39	-0.134
44.0	0.82	0.868	0.072	-0.208	0.114	0.098	0.2	0.49	-0.134
44.1	0.92	0.868	-0.028	-0.108	0.114	-0.002	0.1	0.39	-0.134
44.2	0.72	0.768	0.072	-0.208	0.114	0.098	0.0	0.39	-0.134
44.3	0.72	0.668	0.072	-0.108	0.114	0.098	0.1	0.29	-0.134
44.4	0.72	0.868	-0.028	-0.208	0.114	0.098	0.0	0.39	-0.334
44.5	0.82	0.868	0.072	-0.108	0.014	-0.002	0.1	0.39	-0.134
44.6	0.62	0.768	-0.028	-0.208	0.114	0.098	0.2	0.49	-0.334
44.7	0.72	0.768	-0.028	-0.308	0.014	-0.002	0.1	0.39	-0.134
44.8	0.62	0.668	-0.128	-0.308	0.114	-0.002	0.2	0.59	-0.234
44.9	0.62	0.768	0.072	-0.208	0.014	-0.002	0.1	0.39	-0.234
45.0	0.72	0.668	-0.028	-0.108	0.014	-0.102	0.1	0.49	-0.234
45.1	0.62	0.768	-0.028	-0.308	0.114	-0.002	0.1	0.59	-0.234
45.2	0.72	0.668	-0.128	-0.208	0.014	-0.102	0.1	0.39	-0.234
45.3	0.62	0.668	-0.028	-0.208	0.114	-0.002	0.1	0.49	-0.234
45.4	0.82	0.768	-0.128	-0.208	0.114	-0.002	0.2	0.59	-0.234
45.5	0.72	0.668	-0.028	-0.108	0.014	-0.002	0.1	0.39	-0.234
45.6	0.72	0.768	-0.128	-0.108	0.214	0.098	0.3	0.59	-0.134
45.7	0.82	0.668	-0.128	-0.208	0.014	0.098	0.2	0.59	-0.134
45.8	0.62	0.668	-0.128	-0.108	0.214	0.098	0.2	0.59	-0.134
45.9	0.72	0.668	-0.228	-0.208	0.214	0.098	0.2	0.59	-0.234
46.0	0.82	0.668	-0.028	-0.108	0.014	-0.002	0.2	0.49	-0.134
46.1	0.82	0.768	-0.128	-0.108	0.214	0.098	0.2	0.59	-0.234
46.2	0.82	0.668	-0.028	-0.108	0.114	0.098	0.2	0.49	-0.134
46.3	0.72	0.568	-0.128	-0.108	0.014	-0.002	0.2	0.59	-0.134
46.4	0.72	0.668	-0.128	-0.108	0.214	0.198	0.1	0.39	-0.134
46.5	0.82	0.668	-0.128	-0.108	0.114	0.098	0.2	0.49	-0.134
46.6	0.82	0.768	-0.128	-0.008	0.214	0.098	0.2	0.49	-0.234
46.7	0.92	0.668	-0.128	-0.108	0.214	0.198	0.2	0.49	-0.134
46.8	0.72	0.568	-0.128	-0.108	0.114	0.198	0.1	0.29	-0.234
46.9	0.72	0.668	-0.028	-0.008	0.114	0.098	0.1	0.39	-0.134
47.0	0.92	0.668	-0.228	-0.108	0.014	0.098	0.0	0.19	-0.134
47.1	0.92	0.668	-0.028	0.092	0.214	0.198	0.0	0.29	-0.134
47.2	0.82	0.768	-0.028	-0.008	0.114	0.198	0.0	0.19	-0.234
47.3	0.82	0.568	-0.128	-0.008	0.114	0.098	0.1	0.19	-0.134
47.4	0.72	0.568	-0.128	-0.108	0.014	-0.002	0.1	0.19	-0.234
47.5	0.72	0.668	-0.028	0.092	0.114	0.198	0.0	0.09	-0.034
47.6	0.92	0.668	-0.128	-0.008	0.114	0.098	0.1	0.19	-0.134
47.7	0.92	0.768	-0.028	-0.008	0.114	-0.002	0.0	0.29	-0.234
47.8	0.82	0.668	-0.028	0.092	0.114	0.098	0.1	0.19	-0.134
47.9	0.72	0.668	-0.128	-0.108	0.114	-0.002	0.1	0.19	-0.234
48.0	0.72	0.568	-0.128	0.092	0.114	0.098	-0.1	0.19	-0.034
48.1	0.82	0.768	-0.028	0.092	0.114	-0.002	0.1	0.19	-0.134
48.2	0.82	0.768	-0.128	-0.108	0.114	0.098	0.0	0.19	-0.034
48.3	0.82	0.768	-0.128	0.092	0.214	0.098	0.0	0.19	-0.134
48.4	0.72	0.668	-0.128	-0.008	0.114	-0.002	0.1	0.39	-0.134
48.5	0.82	0.568	-0.028	0.092	0.114	0.198	0.1	0.29	-0.034
48.6	0.72	0.668	-0.128	0.092	0.114	-0.002	0.1	0.29	-0.134
48.7	0.72	0.568	-0.128	-0.008	0.014	0.098	0.1	0.39	-0.034
48.8	0.92	0.768	-0.128	0.092	0.114	0.098	0.1	0.39	0.066
48.9	0.72	0.668	-0.228	-0.008	0.114	-0.002	0.1	0.39	-0.134
49.0	0.82	0.668	-0.128	0.092	0.114	0.098	0.1	0.29	-0.034
49.1	0.72	0.668	-0.228	-0.008	0.114	0.098	0.2	0.39	-0.034
49.2	0.72	0.568	-0.328	-0.008	0.014	-0.002	0.2	0.39	-0.134
49.3	0.82	0.668	-0.128	0.092	0.014	-0.002	0.1	0.29	0.066
49.4	0.82	0.768	-0.228	0.092	0.114	0.098	0.2	0.39	-0.134
49.5	0.72	0.568	-0.328	0.092	0.114	-0.002	0.2	0.39	-0.034
49.6	0.82	0.668	-0.228	0.092	-0.086	-0.102	0.1	0.29	0.066
49.7	0.72	0.668	-0.228	0.092	0.114	-0.002	0.1	0.49	-0.134
49.8	0.82	0.668	-0.228	-0.108	0.114	0.098	0.2	0.49	-0.034
49.9	0.82	0.668	-0.228	0.092	0.114	-0.002	0.2	0.39	-0.034
50.0	0.72	0.568	-0.228	-0.008	0.114	0.098	0.1	0.39	-0.034
50.1	0.72	0.668	-0.228	-0.108	0.014	-0.002	0.0	0.39	-0.034
50.2	0.82	0.668	-0.128	0.092	0.014	-0.102	0.2	0.49	-0.034
50.3	0.82	0.668	-0.228	-0.008	0.114	-0.002	0.1	0.39	-0.134
50.4	0.82	0.768	-0.228	-0.008	-0.086	-0.002	0.0	0.39	-0.034
50.5	0.82	0.668	-0.028	0.092	0.114	-0.002	0.2	0.59	-0.034
50.6	0.82	0.768	-0.128	-0.008	0.114	0.098	0.1	0.39	-0.134
50.7	0.82	0.668	-0.128	-0.108	-0.086	-0.102	0.0	0.39	-0.034
50.8	0.72	0.668	-0.128	-0.008	0.114	0.098	0.1	0.49	-0.034
50.9	0.82	0.768	-0.128	-0.008	0.114	0.098	0.0	0.39	-0.134
51.0	0.72	0.768	-0.128	-0.108	-0.086	-0.102	0.0	0.49	0.066
51.1	0.72	0.668	-0.228	-0.208	0.114	0.098	0.2	0.49	-0.134
51.2	0.82	0.768	-0.128	-0.108	0.114	0.098	0.1	0.39	-0.134
51.3	0.82	0.768	-0.028	-0.108	0.014	-0.002	0.0	0.49	0.066
51.4	0.72	0.568	-0.028	-0.108	0.114	0.098	0.0	0.39	-0.134
51.5	0.72	0.668	-0.128	-0.108	0.114	0.098	0.1	0.49	-0.134
51.6	0.82	0.668	-0.028	-0.108	0.014	0.098	0.1	0.49	-0.034
51.7	0.82	0.768	-0.128	-0.208	0.014	0.098	0.0	0.39	-0.134
51.8	0.82	0.768	-0.128	-0.208	0.114	-0.002	0.0	0.49	-0.034
51.9	0.92	0.768	-0.028	-0.108	0.114	0.198	0.0	0.39	-0.134
52.0	0.72	0.768	-0.228	-0.208	0.014	0.098	0.0	0.49	-0.134
52.1	0.72	0.668	-0.028	-0.108	0.114	-0.002	-0.1	0.39	-0.134
52.2	0.92	0.768	-0.128	-0.208	0.014	0.098	0.0	0.49	-0.234
52.3	0.82	0.868	-0.228	-0.208	0.014	0.098	0.0	0.49	-0.034
52.4	0.92	0.768	-0.128	-0.108	0.214	0.198	-0.1	0.29	-0.134
52.5	0.82	0.868	-0.128	-0.208	0.014	0.098	-0.1	0.29	-0.134
52.6	0.82	0.868	-0.128	-0.108	0.014	0.098	-0.1	0.29	-0.134
52.7	0.92	0.768	-0.128	-0.108	0.214	0.098	-0.1	0.29	-0.034
52.8	0.82	0.868	-0.128	-0.208	0.014	0.098	0.0	0.39	-0.034
52.9	0.92	0.868	-0.128	-0.208	0.114	0.098	-0.1	0.39	-0.034
53.0	0.82	0.768	-0.128	-0.108	0.214	0.198	0.0	0.29	-0.034
53.1	0.82	0.768	-0.128	-0.208	0.014	-0.002	0.0	0.39	-0.034
53.2	0.82	0.768	-0.128	-0.108	0.114	0.098	-0.1	0.39	-0.034
53.3	0.82	0.768	-0.228	-0.208	0.214	0.098	-0.1	0.29	-0.034
53.4	0.92	0.868	-0.128	-0.108	0.014	0.098	0.0	0.39	-0.034
53.5	0.82	0.868	-0.128	-0.108	0.114	0.098	-0.1	0.39	-0.034
53.6	0.82	0.768	-0.228	-0.208	0.114	0.198	-0.1	0.29	-0.034
53.7	0.92	0.768	-0.228	-0.108	0.114	-0.002	-0.1	0.29	-0.034
53.8	0.82	0.868	-0.228	-0.208	0.114	0.098	0.0	0.49	-0.034
53.9	0.82	0.868	-0.228	-0.208	0.014	0.098	0.0	0.39	-0.134
54.0	0.92	0.768	-0.328	-0.208	0.014	0.098	0.0	0.39	0.066
54.1	0.82	0.868	-0.128	-0.008	0.114	0.098	0.0	0.49	-0.034
54.2	0.82	0.868	-0.228	-0.208	0.014	0.098	0.0	0.39	-0.034
54.3	0.92	0.868	-0.228	-0.108	0.114	0.198	-0.1	0.29	-0.134
54.4	0.82	0.868	-0.228	-0.108	0.014	0.098	-0.1	0.39	-0.034
54.5	0.72	0.768	-0.228	-0.208	-0.086	-0.002	0.0	0.49	-0.134
54.6	0.82	0.768	-0.228	-0.108	0.014	0.098	-0.1	0.29	-0.134
54.7	0.92	0.768	-0.328	-0.208	-0.086	-0.002	0.0	0.39	-0.134
54.8	0.82	0.868	-0.228	-0.208	-0.086	0.098	-0.1	0.39	-0.034
54.9	0.72	0.768	-0.328	-0.108	0.114	0.198	0.0	0.39	-0.134
55.0	0.82	0.668	-0.328	-0.208	-0.086	-0.002	0.0	0.39	-0.134
55.1	0.72	0.768	-0.328	-0.208	-0.086	0.098	-0.1	0.39	-0.034
55.2	0.72	0.768	-0.328	-0.208	-0.086	0.098	0.0	0.39	-0.134
55.3	0.82	0.768	-0.128	-0.108	-0.086	0.098	0.0	0.39	-0.134
55.4	0.82	0.768	-0.328	-0.308	-0.086	0.098	0.0	0.49	-0.134
55.5	0.82	0.768	-0.328	-0.208	0.014	0.298	0.0	0.39	-0.134
55.6	0.72	0.768	-0.228	-0.208	-0.086	0.098	-0.1	0.29	-0.134
55.7	0.72	0.668	-0.228	-0.208	0.014	0.098	-0.1	0.39	-0.034
55.8	0.72	0.568	-0.328	-0.208	0.014	0.198	0.0	0.39	-0.034
55.9	0.62	0.668	-0.228	-0.208	-0.086	0.098	0.0	0.49	-0.134
56.0	0.82	0.768	-0.128	-0.108	0.014	0.098	-0.1	0.39	-0.034
56.1	0.72	0.668	-0.328	-0.208	0.014	0.198	0.0	0.39	-0.034
56.2	0.72	0.668	-0.328	-0.208	0.014	0.198	-0.2	0.39	0.066
56.3	0.72	0.668	-0.228	-0.208	0.014	-0.002	-0.1	0.39	-0.034
56.4	0.72	0.668	-0.228	-0.208	-0.086	-0.002	0.0	0.39	0.066
56.5	0.72	0.568	-0.328	-0.308	0.114	0.098	0.0	0.39	-0.034
56.6	0.52	0.568	-0.328	-0.208	0.114	0.098	-0.1	0.39	0.166
56.7	0.62	0.568	-0.228	-0.208	-0.086	-0.102	-0.1	0.39	0.066
56.8	0.72	0.568	-0.228	-0.308	0.014	0.098	0.0	0.49	-0.034
56.9	0.72	0.668	-0.328	-0.208	0.114	0.098	-0.1	0.29	0.166
57.0	0.72	0.668	-0.328	-0.308	0.014	-0.002	0.0	0.49	0.066
57.1	0.72	0.568	-0.228	-0.208	-0.086	-0.002	0.0	0.49	-0.034
57.2	0.72	0.568	-0.328	-0.208	0.114	0.098	-0.1	0.29	-0.034
57.3	0.72	0.668	-0.228	-0.208	0.114	-0.002	0.0	0.49	0.066
57.4	0.82	0.668	-0.328	-0.308	0.014	-0.002	0.1	0.49	0.066
57.5	0.82	0.668	-0.328	-0.208	0.014	-0.002	0.0	0.39	-0.034
57.6	0.62	0.568	-0.328	-0.208	0.114	0.098	0.0	0.49	-0.034
57.7	0.72	0.568	-0.328	-0.408	0.114	-0.002	0.0	0.49	0.066
57.8	0.72	0.668	-0.328	-0.208	-0.086	-0.002	-0.1	0.29	0.066
57.9	0.62	0.568	-0.328	-0.208	0.114	0.098	0.0	0.49	-0.034
58.0	0.72	0.668	-0.228	-0.208	0.114	-0.002	0.0	0.49	-0.034
58.1	0.82	0.668	-0.228	-0.208	0.014	-0.002	0.0	0.39	0.066
58.2	0.82	0.668	-0.328	-0.208	0.014	-0.002	0.0	0.49	0.066
58.3	0.62	0.568	-0.228	-0.208	0.114	-0.002	0.0	0.49	0.066
58.4	0.62	0.568	-0.328	-0.408	0.014	-0.002	0.1	0.59	-0.034
58.5	0.72	0.568	-0.328	-0.208	0.014	-0.002	0.0	0.49	-0.034
58.6	0.62	0.568	-0.228	-0.208	0.014	0.098	0.1	0.49	0.066
58.7	0.72	0.668	-0.328	-0.208	-0.086	-0.002	0.1	0.59	-0.034
58.8	0.82	0.668	-0.428	-0.408	0.114	0.098	0.0	0.49	-0.034
58.9	0.72	0.568	-0.228	-0.308	0.114	-0.002	0.1	0.49	-0.034
59.0	0.72	0.568	-0.228	-0.208	0.014	-0.002	0.1	0.59	-0.034
59.1	0.72	0.568	-0.328	-0.208	0.014	-0.002	0.2	0.49	-0.134
59.2	0.72	0.668	-0.228	-0.308	0.114	0.098	0.1	0.49	-0.134
59.3	0.82	0.668	-0.228	-0.308	0.014	-0.002	0.0	0.49	0.066
59.4	0.72	0.568	-0.228	-0.208	0.014	-0.002	0.1	0.49	-0.034
59.5	0.72	0.668	-0.328	-0.408	0.114	0.098	0.2	0.49	-0.134
59.6	0.72	0.668	-0.228	-0.308	0.114	-0.002	0.0	0.49	-0.134
59.7	0.72	0.568	-0.228	-0.308	0.014	-0.102	0.1	0.49	-0.034
59.8	0.72	0.568	-0.228	-0.408	0.014	-0.002	0.1	0.49	0.066
59.9	0.72	0.668	-0.228	-0.308	0.114	0.098	0.1	0.49	-0.134
60.0	0.72	0.668	-0.228	-0.308	0.114	-0.002	0.1	0.59	-0.134
60.1	0.72	0.568	-0.228	-0.308	0.014	-0.002	0.1	0.49	-0.034
60.2	0.72	0.568	-0.328	-0.408	0.114	-0.002	0.1	0.49	-0.134
60.3	0.72	0.668	-0.128	-0.308	0.114	-0.002	0.1	0.59	-0.134
60.4	0.82	0.668	-0.228	-0.308	0.114	-0.002	0.2	0.59	-0.134
60.5	0.72	0.568	-0.328	-0.408	0.014	-0.002	0.2	0.59	0.066
60.6	0.72	0.668	-0.228	-0.408	0.114	-0.002	0.1	0.49	-0.034
60.7	0.72	0.668	-0.128	-0.308	0.114	-0.002	0.1	0.59	-0.034
60.8	0.72	0.568	-0.228	-0.308	0.114	-0.002	0.1	0.49	0.066
60.9	0.62	0.568	-0.228	-0.408	0.014	-0.102	0.0	0.49	-0.034
61.0	0.62	0.568	-0.128	-0.208	0.114	-0.002	0.1	0.59	-0.034
61.1	0.72	0.668	-0.128	-0.308	0.114	-0.002	0.2	0.59	0.066
61.2	0.62	0.568	-0.228	-0.408	0.114	-0.102	0.1	0.49	0.066
61.3	0.62	0.568	-0.228	-0.308	0.014	-0.002	0.0	0.59	-0.034
61.4	0.62	0.568	-0.228	-0.408	0.114	-0.002	0.1	0.49	0.066
61.5	0.72	0.568	-0.028	-0.208	0.014	-0.102	0.1	0.49	0.066
61.6	0.52	0.468	-0.228	-0.308	0.114	-0.002	0.1	0.49	0.066
61.7	0.52	0.468	-0.228	-0.308	0.014	-0.002	0.1	0.59	0.066
61.8	0.72	0.568	-0.128	-0.308	0.014	-0.102	-0.1	0.39	0.166
61.9	0.72	0.568	-0.128	-0.308	0.014	-0.002	0.0	0.39	0.166
62.0	0.62	0.568	-0.228	-0.208	0.114	-0.002	0.1	0.59	0.066
62.1	0.52	0.468	-0.128	-0.308	0.014	-0.002	0.0	0.49	0.166
62.2	0.62	0.468	-0.228	-0.208	0.114	0.098	0.1	0.59	0.166
62.3	0.52	0.468	-0.228	-0.208	0.214	0.098	0.1	0.59	0.166
62.4	0.62	0.568	-0.128	-0.308	0.114	-0.002	0.0	0.49	0.166
62.5	0.52	0.468	-0.228	-0.208	0.014	-0.002	0.0	0.39	0.166
62.6	0.62	0.468	-0.228	-0.208	0.014	-0.002	0.1	0.49	0.166
62.7	0.62	0.568	-0.128	-0.208	0.014	-0.002	0.1	0.59	0.166
62.8	0.52	0.468	-0.228	-0.308	0.114	0.198	0.0	0.39	0.166
62.9	0.52	0.568	-0.228	-0.208	0.014	-0.002	0.0	0.49	0.166
63.0	0.52	0.568	-0.128	-0.208	0.014	-0.002	0.0	0.49	0.066
63.1	0.62	0.468	-0.028	-0.108	0.014	-0.002	0.0	0.59	0.066
63.2	0.52	0.568	-0.228	-0.208	0.014	0.098	0.0	0.49	0.166
63.3	0.52	0.568	-0.228	-0.208	0.014	-0.002	0.0	0.49	0.166
63.4	0.62	0.668	-0.128	-0.208	0.014	-0.002	0.1	0.49	0.166
63.5	0.62	0.568	-0.128	-0.108	0.014	-0.002	0.0	0.49	0.066
63.6	0.62	0.568	-0.228	-0.208	0.214	0.098	0.0	0.49	0.166
63.7	0.62	0.568	-0.128	-0.208	0.014	-0.002	0.0	0.49	0.066
63.8	0.52	0.668	-0.128	-0.208	0.014	-0.002	0.0	0.39	0.166
63.9	0.62	0.568	-0.128	-0.108	0.014	-0.002	-0.1	0.39	0.166
64.0	0.62	0.568	-0.028	-0.108	0.114	0.098	0.1	0.49	0.166
64.1	0.52	0.568	-0.128	-0.208	0.014	-0.002	0.1	0.49	0.166
64.2	0.52	0.468	-0.128	-0.208	0.014	-0.002	0.1	0.59	0.266
64.3	0.42	0.468	-0.028	-0.108	0.014	-0.002	-0.1	0.39	0.166
64.4	0.62	0.668	-0.128	-0.108	0.014	0.098	0.1	0.49	0.066
64.5	0.52	0.568	-0.128	-0.208	0.014	-0.002	0.1	0.49	0.266
64.6	0.52	0.568	-0.028	-0.108	0.014	-0.002	0.1	0.59	0.266
64.7	0.52	0.468	-0.128	-0.108	0.114	0.198	0.1	0.49	0.066
64.8	0.52	0.568	-0.128	-0.208	0.014	-0.002	0.0	0.39	0.166
64.9	0.52	0.568	-0.128	-0.208	-0.086	-0.002	0.0	0.39	0.266
65.0	0.52	0.568	-0.028	-0.108	0.014	-0.002	0.0	0.59	0.266
65.1	0.52	0.468	-0.128	-0.208	0.014	0.098	0.1	0.49	0.166
65.2	0.62	0.568	-0.028	-0.108	-0.086	-0.002	0.0	0.39	0.166
65.3	0.52	0.568	-0.128	-0.208	0.014	-0.002	0.1	0.49	0.266
65.4	0.62	0.668	-0.128	-0.208	0.114	0.198	0.1	0.59	0.166
65.5	0.52	0.568	-0.028	-0.108	0.014	0.098	0.1	0.59	0.066
65.6	0.52	0.468	-0.028	-0.208	0.014	-0.002	0.1	0.39	0.166
65.7	0.52	0.568	-0.028	-0.208	0.114	0.198	0.0	0.39	0.266
65.8	0.52	0.568	-0.128	-0.208	0.014	0.098	0.1	0.49	0.266
65.9	0.42	0.468	-0.128	-0.208	0.014	0.098	0.2	0.59	0.166
66.0	0.42	0.368	-0.028	-0.108	0.014	0.198	0.1	0.59	0.166
66.1	0.52	0.568	-0.028	-0.108	0.114	0.198	0.0	0.39	0.166
66.2	0.52	0.568	-0.228	-0.308	0.014	0.098	0.2	0.49	0.266
66.3	0.52	0.568	-0.128	-0.208	0.014	0.198	0.2	0.59	0.066
66.4	0.52	0.468	-0.128	-0.108	0.114	0.098	0.1	0.59	0.166
66.5	0.52	0.568	-0.028	-0.208	0.014	0.098	0.1	0.39	0.166
66.6	0.52	0.568	-0.128	-0.308	0.014	0.098	0.0	0.39	-0.034
66.7	0.52	0.568	-0.028	-0.108	0.014	0.198	0.1	0.59	0.066
66.8	0.62	0.468	-0.228	-0.208	0.014	0.198	0.1	0.59	0.166
66.9	0.52	0.568	-0.128	-0.308	-0.086	-0.002	0.1	0.39	0.166
67.0	0.52	0.568	-0.028	-0.208	0.114	0.098	0.0	0.39	0.066
67.1	0.42	0.468	-0.028	-0.108	0.114	0.198	0.2	0.59	0.066
67.2	0.52	0.368	-0.228	-0.308	0.014	0.198	0.1	0.49	0.166
67.3	0.52	0.468	-0.228	-0.308	-0.086	0.098	0.1	0.39	0.066
67.4	0.42	0.468	-0.128	-0.308	0.114	0.098	0.0	0.39	0.066
67.5	0.52	0.568	-0.128	-0.208	0.114	0.198	0.2	0.59	0.066
67.6	0.42	0.368	-0.128	-0.308	0.014	0.098	0.1	0.49	0.166
67.7	0.52	0.468	-0.228	-0.308	0.014	0.098	0.0	0.39	0.066
67.8	0.52	0.368	-0.228	-0.408	0.014	-0.002	0.1	0.49	0.066
67.9	0.42	0.368	-0.128	-0.308	0.114	0.198	0.1	0.49	0.166
68.0	0.42	0.368	-0.128	-0.308	0.014	0.098	0.1	0.49	0.166
68.1	0.62	0.468	-0.128	-0.408	0.014	0.098	0.1	0.49	-0.034
68.2	0.52	0.368	-0.128	-0.208	0.014	0.198	0.1	0.39	0.066
68.3	0.52	0.368	-0.128	-0.308	0.014	0.098	0.0	0.39	0.066
68.4	0.42	0.368	-0.128	-0.308	0.114	0.098	0.1	0.49	0.066
68.5	0.42	0.368	-0.128	-0.208	0.014	0.098	0.0	0.39	0.066
68.6	0.62	0.468	-0.228	-0.308	-0.086	-0.002	0.0	0.39	0.066
68.7	0.52	0.368	-0.128	-0.308	-0.086	-0.002	0.0	0.39	0.066
68.8	0.52	0.368	-0.128	-0.208	0.014	-0.002	0.1	0.49	0.066
68.9	0.52	0.368	-0.028	-0.208	0.014	0.098	0.1	0.39	0.066
69.0	0.52	0.368	-0.128	-0.308	0.014	0.098	0.1	0.39	0.066
69.1	0.52	0.368	-0.228	-0.408	-0.086	0.098	0.0	0.39	0.066
69.2	0.52	0.368	-0.128	-0.208	0.014	-0.002	0.0	0.39	0.166
69.3	0.42	0.468	-0.128	-0.208	0.014	0.098	0.1	0.39	0.166
69.4	0.32	0.368	-0.128	-0.308	0.014	0.098	0.1	0.39	0.166
69.5	0.52	0.468	-0.228	-0.408	0.014	0.198	0.0	0.49	0.066
69.6	0.52	0.368	-0.228	-0.308	0.114	0.098	0.0	0.49	0.166
69.7	0.52	0.368	-0.228	-0.308	0.014	-0.002	-0.1	0.39	0.266
69.8	0.52	0.368	-0.128	-0.308	0.114	0.098	0.0	0.39	0.166
69.9	0.52	0.368	-0.028	-0.208	0.014	0.098	0.1	0.39	0.166
