# Supplementary material for: Murine T-cell receptor OT-I exhibits imperfect discrimination between foreign and self-antigens
Source: EMBO J. 2025 Nov 26;45(2):394–416. doi: 10.1038/s44318-025-00644-5 (PMC12811252; doi:10.1038/s44318-025-00644-5)
Supplement: Supplementary file 3 — Source data Fig. 1 [file 44318_2025_644_MOESM3_ESM.zip › Figure 1/1c/Null 07-05-21 (Equilibrium).csv]

TCR_conc[uM]	norm_RU_value
0.650149	0.196
1.300297	0.532
2.600595	1.242
5.201189	2.698
10.402378	5.540
20.804757	11.706
41.609514	24.250
83.219027	47.374
0.650149	0.278
