# Supplementary material for: Murine T-cell receptor OT-I exhibits imperfect discrimination between foreign and self-antigens
Source: EMBO J. 2025 Nov 26;45(2):394–416. doi: 10.1038/s44318-025-00644-5 (PMC12811252; doi:10.1038/s44318-025-00644-5)
Supplement: Supplementary file 3 — Source data Fig. 1 [file 44318_2025_644_MOESM3_ESM.zip › Figure 1/1c/Q4 29-04-21 (Equilibrium).csv]

TCR_conc[uM]	norm_RU_value
0.738336	4.070
1.476672	7.808
2.953344	14.884
5.906688	28.258
11.813377	54.044
23.626754	99.084
47.253508	174.132
94.507016	285.992
0.738336	3.600
