# Supplementary material for: Murine T-cell receptor OT-I exhibits imperfect discrimination between foreign and self-antigens
Source: EMBO J. 2025 Nov 26;45(2):394–416. doi: 10.1038/s44318-025-00644-5 (PMC12811252; doi:10.1038/s44318-025-00644-5)
Supplement: Supplementary file 3 — Source data Fig. 1 [file 44318_2025_644_MOESM3_ESM.zip › Figure 1/1c/E4 28-05-21 (Equilibrium).csv]

TCR_conc[uM]	norm_RU_value
0.330629	0.194
0.661258	0.478
1.322516	0.242
2.645032	1.064
5.290065	2.086
10.580130	4.006
21.160259	8.138
42.320518	15.686
0.330629	0.380
