# Supplementary material for: Murine T-cell receptor OT-I exhibits imperfect discrimination between foreign and self-antigens
Source: EMBO J. 2025 Nov 26;45(2):394–416. doi: 10.1038/s44318-025-00644-5 (PMC12811252; doi:10.1038/s44318-025-00644-5)
Supplement: Supplementary file 3 — Source data Fig. 1 [file 44318_2025_644_MOESM3_ESM.zip › Figure 1/1c/G4 17-12-20 (Equilibrium).csv]

TCR_conc[uM]	norm_RU_value
0.809122	-0.926
1.618244	0.022
3.236488	2.018
6.472976	7.483
12.945951	14.723
25.891902	28.932
51.783804	55.066
103.567608	104.123
0.809122	0.933
