# Supplementary material for: Murine T-cell receptor OT-I exhibits imperfect discrimination between foreign and self-antigens
Source: EMBO J. 2025 Nov 26;45(2):394–416. doi: 10.1038/s44318-025-00644-5 (PMC12811252; doi:10.1038/s44318-025-00644-5)
Supplement: Supplementary file 3 — Source data Fig. 1 [file 44318_2025_644_MOESM3_ESM.zip › Figure 1/1c/V4 15-12-20 (2nd Sensogram).csv]

time [s]	8	7	6	5	4	3	2	1	8
-30.0	0.082	-0.048	0.1	0.202	0.144	-0.176	0.898	0.994	0.062
-29.9	-0.018	0.052	0.3	0.402	0.244	-0.076	0.998	1.094	0.062
-29.8	-0.018	0.052	0.3	0.402	0.244	-0.176	0.898	0.994	0.062
-29.7	-0.018	0.052	0.3	0.402	0.244	-0.176	0.898	0.994	0.062
-29.6	-0.018	-0.048	0.2	0.302	0.144	-0.176	0.898	0.994	0.162
-29.5	-0.018	0.052	0.2	0.302	0.144	-0.176	0.898	0.994	0.162
-29.4	0.082	0.052	0.3	0.302	0.144	-0.176	0.898	0.994	0.162
-29.3	0.082	0.052	0.3	0.302	0.144	-0.176	0.698	0.794	0.162
-29.2	-0.018	0.052	0.2	0.402	0.144	-0.176	0.898	0.894	-0.038
-29.1	-0.018	0.052	0.3	0.302	0.144	-0.176	0.798	0.794	0.062
-29.0	-0.018	-0.048	0.3	0.302	0.144	-0.276	0.698	0.894	0.062
-28.9	-0.018	-0.048	0.2	0.202	0.144	-0.176	0.698	0.894	0.062
-28.8	0.082	0.052	0.2	0.302	0.044	-0.276	0.698	0.794	0.062
-28.7	-0.018	0.052	0.3	0.402	0.144	-0.276	0.598	0.794	0.062
-28.6	-0.118	-0.048	0.3	0.302	0.144	-0.276	0.698	0.794	0.162
-28.5	-0.018	-0.048	0.3	0.202	0.044	-0.276	0.698	0.794	0.162
-28.4	0.082	0.052	0.2	0.302	0.044	-0.276	0.798	0.794	0.062
-28.3	-0.018	-0.048	0.3	0.302	0.044	-0.176	0.798	0.794	0.062
-28.2	-0.118	-0.048	0.3	0.302	0.144	-0.176	0.598	0.694	0.262
-28.1	-0.118	-0.148	0.2	0.202	0.044	-0.276	0.598	0.694	0.262
-28.0	0.082	0.052	0.3	0.302	0.044	-0.276	0.598	0.694	0.262
-27.9	0.082	0.052	0.3	0.302	0.144	-0.176	0.798	0.794	0.162
-27.8	-0.018	-0.048	0.2	0.302	0.144	-0.176	0.598	0.694	0.162
-27.7	0.082	0.052	0.2	0.202	0.044	-0.176	0.598	0.794	0.162
-27.6	-0.018	-0.048	0.1	0.102	0.044	-0.176	0.598	0.794	0.162
-27.5	0.082	0.052	0.2	0.102	0.044	-0.176	0.598	0.794	0.162
-27.4	0.082	-0.048	0.3	0.302	-0.056	-0.276	0.698	0.794	0.162
-27.3	0.082	0.052	0.2	0.302	-0.056	-0.276	0.698	0.794	0.262
-27.2	-0.018	0.052	0.2	0.102	0.044	-0.276	0.598	0.694	0.262
-27.1	-0.018	-0.048	0.2	0.202	0.044	-0.176	0.598	0.694	0.262
-27.0	0.082	0.052	0.2	0.202	-0.056	-0.276	0.598	0.794	0.262
-26.9	0.082	0.052	0.2	0.102	0.044	-0.176	0.598	0.794	0.262
-26.8	0.082	0.052	0.2	0.102	0.044	-0.176	0.598	0.794	0.262
-26.7	-0.018	0.052	0.2	0.202	0.144	-0.176	0.498	0.594	0.262
-26.6	0.082	0.152	0.1	0.102	0.044	-0.176	0.498	0.594	0.262
-26.5	-0.018	0.052	0.2	0.102	0.144	-0.076	0.498	0.694	0.162
-26.4	-0.018	0.052	0.2	0.102	0.144	-0.076	0.498	0.694	0.262
-26.3	-0.018	0.052	0.3	0.202	0.044	-0.276	0.598	0.694	0.262
-26.2	-0.018	0.152	0.2	0.102	0.044	-0.176	0.498	0.594	0.262
-26.1	0.082	0.152	0.2	0.202	0.144	-0.176	0.498	0.594	0.262
-26.0	-0.018	0.152	0.1	0.102	0.144	-0.176	0.598	0.694	0.162
-25.9	-0.018	0.052	0.3	0.102	0.144	-0.176	0.498	0.694	0.162
-25.8	-0.018	0.052	0.2	0.202	0.244	-0.076	0.498	0.694	0.162
-25.7	-0.018	0.152	0.2	0.102	0.144	-0.176	0.398	0.494	0.162
-25.6	-0.118	0.052	0.2	0.102	0.144	-0.176	0.498	0.594	0.062
-25.5	-0.118	0.052	0.2	0.202	0.144	-0.176	0.498	0.594	0.062
-25.4	-0.118	-0.048	0.2	0.002	0.244	-0.176	0.598	0.694	0.062
-25.3	-0.018	0.052	0.3	0.202	0.144	-0.276	0.698	0.694	0.162
-25.2	-0.218	0.052	0.4	0.202	0.144	-0.176	0.698	0.794	0.262
-25.1	-0.118	0.052	0.2	0.102	0.144	-0.076	0.598	0.694	0.162
-25.0	-0.118	0.052	0.2	0.202	0.144	-0.176	0.598	0.694	0.162
-24.9	-0.218	0.052	0.3	0.102	0.144	-0.176	0.598	0.694	0.162
-24.8	-0.018	0.052	0.2	0.002	0.244	-0.176	0.598	0.794	0.162
-24.7	-0.218	-0.048	0.3	0.202	0.144	-0.276	0.598	0.794	0.162
-24.6	-0.218	-0.048	0.2	0.102	0.244	-0.176	0.598	0.694	0.162
-24.5	-0.118	0.052	0.2	0.202	0.244	-0.076	0.598	0.594	0.162
-24.4	-0.118	0.052	0.3	0.102	0.244	-0.076	0.598	0.694	0.162
-24.3	-0.118	0.052	0.4	0.202	0.244	-0.176	0.598	0.694	0.262
-24.2	-0.118	0.052	0.2	0.202	0.144	-0.176	0.698	0.694	0.262
-24.1	-0.118	0.052	0.2	0.202	0.144	-0.176	0.498	0.594	0.262
-24.0	-0.218	-0.048	0.2	0.202	0.144	-0.176	0.498	0.494	0.262
-23.9	-0.218	-0.048	0.4	0.402	0.144	-0.176	0.498	0.594	0.262
-23.8	-0.118	0.052	0.3	0.202	0.144	-0.176	0.598	0.594	0.162
-23.7	-0.118	0.052	0.4	0.202	0.244	-0.076	0.598	0.594	0.162
-23.6	-0.018	-0.048	0.3	0.302	0.144	-0.176	0.498	0.494	0.262
-23.5	-0.118	-0.048	0.2	0.202	0.144	-0.176	0.498	0.494	0.262
-23.4	-0.118	0.052	0.3	0.302	0.144	-0.076	0.598	0.494	0.262
-23.3	-0.218	-0.048	0.3	0.202	0.144	-0.176	0.498	0.494	0.262
-23.2	-0.018	0.052	0.3	0.202	0.044	-0.276	0.398	0.394	0.262
-23.1	-0.018	0.152	0.2	0.102	0.144	-0.176	0.398	0.494	0.262
-23.0	0.082	0.052	0.2	0.102	0.144	-0.176	0.398	0.494	0.362
-22.9	-0.118	-0.048	0.2	0.102	0.244	-0.076	0.398	0.494	0.262
-22.8	-0.118	-0.048	0.2	0.102	0.144	-0.076	0.498	0.494	0.362
-22.7	-0.018	-0.048	0.1	0.102	0.044	-0.176	0.298	0.394	0.362
-22.6	-0.018	-0.048	0.2	0.102	0.044	-0.176	0.398	0.394	0.362
-22.5	-0.018	-0.048	0.2	0.102	0.044	-0.176	0.398	0.394	0.362
-22.4	0.082	0.052	0.2	0.202	0.044	-0.176	0.398	0.394	0.462
-22.3	-0.018	0.052	0.0	0.002	0.044	-0.276	0.398	0.394	0.262
-22.2	-0.018	-0.048	0.1	0.002	0.144	-0.176	0.298	0.294	0.262
-22.1	-0.118	-0.148	0.1	0.002	0.144	-0.176	0.198	0.294	0.462
-22.0	-0.018	-0.048	0.2	0.102	0.144	-0.176	0.098	0.294	0.462
-21.9	0.082	0.052	0.2	0.102	-0.056	-0.276	0.198	0.394	0.562
-21.8	-0.018	0.052	0.1	0.002	0.044	-0.176	0.298	0.294	0.462
-21.7	-0.018	0.052	0.0	0.002	0.144	-0.076	0.298	0.394	0.362
-21.6	-0.118	-0.148	0.1	0.002	0.144	-0.076	0.298	0.294	0.462
-21.5	-0.118	-0.048	0.2	0.102	0.244	-0.076	0.198	0.294	0.462
-21.4	0.082	0.052	0.2	0.002	0.144	-0.076	0.198	0.394	0.262
-21.3	0.082	0.052	0.2	0.102	0.044	-0.176	0.298	0.294	0.362
-21.2	-0.018	-0.048	0.1	0.002	0.144	-0.176	0.298	0.394	0.462
-21.1	-0.018	-0.048	0.2	0.002	0.244	-0.076	0.298	0.394	0.362
-21.0	-0.018	-0.048	0.1	0.002	0.244	-0.076	0.198	0.294	0.362
-20.9	-0.018	0.052	0.2	0.002	0.244	-0.076	0.298	0.294	0.262
-20.8	-0.018	-0.048	0.2	0.102	0.144	-0.076	0.198	0.194	0.262
-20.7	-0.018	-0.048	0.1	0.002	0.144	-0.076	0.298	0.394	0.362
-20.6	-0.018	0.052	0.2	0.002	0.144	-0.076	0.198	0.294	0.262
-20.5	-0.018	0.052	0.2	0.102	0.244	-0.076	0.298	0.394	0.062
-20.4	-0.118	-0.048	0.2	0.102	0.344	-0.076	0.198	0.194	0.162
-20.3	-0.118	-0.148	0.2	0.002	0.244	-0.076	0.298	0.394	0.162
-20.2	-0.018	0.052	0.2	0.202	0.144	-0.076	0.398	0.394	0.062
-20.1	-0.118	-0.048	0.3	0.102	0.144	-0.076	0.298	0.294	-0.038
-20.0	-0.018	0.052	0.2	0.002	0.244	0.024	0.298	0.294	0.062
-19.9	-0.018	0.052	0.2	0.102	0.244	0.024	0.298	0.294	0.062
-19.8	-0.118	0.052	0.3	0.102	0.244	-0.076	0.398	0.394	0.062
-19.7	-0.018	0.052	0.2	0.002	0.144	-0.076	0.298	0.294	-0.038
-19.6	-0.018	0.052	0.2	0.202	0.144	-0.076	0.198	0.394	-0.038
-19.5	-0.018	0.052	0.1	0.102	0.044	-0.076	0.298	0.394	-0.038
-19.4	-0.118	-0.048	0.2	0.102	0.044	-0.076	0.298	0.294	-0.138
-19.3	-0.018	0.052	0.1	0.002	0.144	-0.076	0.298	0.294	-0.038
-19.2	-0.118	-0.048	0.1	-0.098	0.144	-0.176	0.298	0.294	-0.038
-19.1	-0.118	-0.048	0.0	-0.098	0.144	-0.176	0.198	0.294	-0.238
-19.0	-0.118	0.052	0.1	0.002	0.044	-0.076	0.298	0.294	-0.138
-18.9	-0.018	0.052	0.2	0.102	-0.056	-0.176	0.198	0.194	-0.138
-18.8	-0.018	0.052	0.1	0.002	0.044	-0.076	0.298	0.294	-0.138
-18.7	-0.018	0.052	0.1	0.002	0.044	-0.076	0.198	0.294	-0.038
-18.6	-0.118	-0.048	0.0	0.002	0.044	-0.176	0.198	0.194	-0.138
-18.5	-0.118	0.052	0.0	0.002	-0.056	-0.276	0.298	0.294	-0.138
-18.4	-0.018	0.052	0.1	0.102	-0.056	-0.276	0.298	0.294	-0.138
-18.3	-0.018	0.052	0.2	0.102	-0.056	-0.276	0.198	0.294	-0.038
-18.2	-0.118	-0.048	0.2	0.102	-0.056	-0.276	0.198	0.294	-0.038
-18.1	-0.118	-0.048	0.1	0.002	0.044	-0.076	0.198	0.294	-0.038
-18.0	-0.018	0.052	0.0	-0.098	0.044	-0.176	0.198	0.294	-0.038
-17.9	-0.018	-0.048	0.0	-0.098	0.044	-0.176	0.098	0.294	0.062
-17.8	-0.118	0.052	0.2	0.002	0.044	-0.176	0.098	0.194	0.062
-17.7	-0.118	0.052	0.2	0.002	-0.056	-0.276	0.198	0.294	0.162
-17.6	0.082	0.152	0.2	0.002	-0.056	-0.276	0.198	0.294	0.062
-17.5	0.082	0.152	0.2	0.002	0.044	-0.176	0.098	0.194	-0.038
-17.4	-0.018	-0.048	0.1	0.002	0.044	-0.176	0.198	0.194	-0.038
-17.3	-0.018	-0.048	0.0	0.002	0.044	-0.176	0.298	0.394	0.162
-17.2	-0.118	0.052	0.0	0.002	0.044	-0.176	0.298	0.394	0.162
-17.1	-0.118	0.052	0.1	0.102	0.044	-0.176	0.198	0.194	0.162
-17.0	-0.118	0.052	0.2	0.102	-0.056	-0.276	0.198	0.294	0.162
-16.9	0.082	0.152	0.2	0.002	0.044	-0.276	0.198	0.194	0.062
-16.8	0.082	0.152	0.2	0.002	0.044	-0.276	0.298	0.294	0.162
-16.7	-0.018	-0.048	0.1	0.002	0.044	-0.176	0.298	0.394	0.062
-16.6	-0.118	-0.048	0.1	0.002	-0.056	-0.276	0.198	0.294	-0.038
-16.5	-0.118	-0.048	0.1	0.002	0.044	-0.276	0.298	0.194	0.062
-16.4	-0.018	0.052	0.0	-0.098	0.044	-0.176	0.398	0.394	0.162
-16.3	-0.018	0.152	0.0	-0.098	-0.056	-0.276	0.298	0.294	-0.038
-16.2	0.082	0.152	0.0	-0.198	-0.056	-0.376	0.398	0.194	0.062
-16.1	0.082	0.152	0.1	0.002	0.044	-0.276	0.298	0.294	0.162
-16.0	-0.018	-0.048	0.2	0.002	0.044	-0.176	0.298	0.294	-0.038
-15.9	0.082	0.052	0.2	0.002	0.144	-0.176	0.398	0.294	-0.038
-15.8	-0.018	0.152	0.1	0.002	0.044	-0.276	0.398	0.194	-0.038
-15.7	-0.018	0.152	0.0	-0.098	-0.056	-0.276	0.298	0.194	-0.238
-15.6	-0.018	0.152	0.1	-0.098	0.044	-0.176	0.398	0.294	-0.038
-15.5	0.082	0.152	0.1	-0.098	0.044	-0.176	0.398	0.394	-0.038
-15.4	0.082	0.052	0.1	0.002	0.044	-0.176	0.298	0.194	-0.138
-15.3	-0.018	-0.048	0.1	0.002	0.044	-0.276	0.298	0.194	-0.038
-15.2	-0.018	0.152	0.2	0.002	-0.056	-0.276	0.298	0.194	-0.038
-15.1	-0.018	0.152	0.1	-0.098	-0.056	-0.276	0.298	0.194	-0.138
-15.0	-0.018	0.152	0.2	0.002	-0.056	-0.276	0.398	0.194	-0.238
-14.9	-0.018	0.152	0.1	0.102	0.044	-0.076	0.198	0.094	-0.138
-14.8	-0.018	0.152	0.1	0.002	-0.056	-0.276	0.298	0.194	-0.138
-14.7	-0.018	0.052	0.1	0.002	-0.156	-0.276	0.198	0.294	-0.138
-14.6	0.082	0.152	0.1	0.002	-0.056	-0.276	0.198	0.094	-0.238
-14.5	-0.018	0.152	0.0	-0.098	-0.056	-0.176	0.298	0.194	-0.038
-14.4	-0.018	0.152	0.0	-0.098	-0.056	-0.176	0.198	0.294	-0.038
-14.3	-0.018	0.152	0.1	0.002	-0.056	-0.276	0.198	0.094	-0.138
-14.2	-0.018	0.152	0.1	0.002	-0.056	-0.276	0.198	0.094	-0.138
-14.1	-0.018	0.052	0.2	0.002	-0.056	-0.276	0.198	0.194	-0.038
-14.0	-0.018	0.052	0.1	0.002	-0.156	-0.276	0.198	0.294	-0.138
-13.9	-0.018	0.052	0.0	-0.098	-0.156	-0.276	0.098	0.094	-0.038
-13.8	-0.018	0.152	0.0	-0.098	-0.156	-0.376	0.198	0.294	-0.138
-13.7	-0.018	0.152	0.1	0.002	-0.156	-0.376	0.198	0.194	-0.238
-13.6	0.082	0.152	0.1	0.102	-0.056	-0.276	0.198	0.194	-0.038
-13.5	-0.018	0.052	0.1	0.102	-0.056	-0.176	0.198	0.294	-0.038
-13.4	-0.018	0.052	0.1	0.102	-0.156	-0.276	0.298	0.194	0.062
-13.3	-0.018	0.052	0.2	0.002	-0.056	-0.376	0.198	0.194	-0.138
-13.2	-0.118	0.052	0.1	-0.098	-0.156	-0.376	0.098	0.094	-0.038
-13.1	-0.118	0.052	0.0	-0.098	-0.056	-0.276	0.298	0.194	0.062
-13.0	-0.018	0.052	0.0	-0.098	-0.156	-0.276	0.198	0.194	-0.038
-12.9	-0.018	0.052	0.0	-0.098	-0.156	-0.276	0.198	0.194	-0.038
-12.8	-0.018	0.052	0.1	0.002	-0.156	-0.376	0.298	0.194	0.062
-12.7	-0.018	0.052	0.1	0.002	-0.156	-0.376	0.298	0.194	-0.038
-12.6	-0.018	0.052	0.1	0.002	-0.156	-0.276	0.198	0.094	0.162
-12.5	-0.118	0.152	0.1	0.002	-0.056	-0.176	0.298	0.194	0.062
-12.4	-0.018	0.152	0.0	0.002	-0.056	-0.176	0.198	0.094	-0.038
-12.3	-0.018	0.052	0.0	-0.098	-0.056	-0.276	0.298	0.194	0.162
-12.2	-0.018	0.052	0.0	-0.098	-0.056	-0.176	0.298	0.194	0.062
-12.1	-0.018	0.052	0.0	-0.098	-0.056	-0.176	0.198	-0.006	-0.038
-12.0	-0.018	0.052	0.2	0.002	-0.056	-0.276	0.298	0.094	0.062
-11.9	0.082	0.052	0.2	0.002	0.044	-0.176	0.298	0.194	0.162
-11.8	-0.018	0.052	0.0	-0.098	-0.056	-0.176	0.198	-0.006	0.262
-11.7	-0.018	0.052	0.0	0.002	-0.056	-0.076	0.198	0.094	0.162
-11.6	-0.018	-0.048	0.0	0.002	0.044	-0.076	-0.002	-0.006	0.162
-11.5	0.082	-0.048	0.1	-0.098	0.044	0.024	0.198	-0.006	0.162
-11.4	-0.018	-0.148	0.1	-0.098	-0.056	-0.076	0.198	0.094	0.162
-11.3	-0.018	-0.048	0.1	-0.098	-0.056	-0.176	-0.002	-0.006	0.162
-11.2	-0.018	-0.048	0.0	-0.098	0.044	-0.076	-0.002	-0.006	0.162
-11.1	-0.018	0.052	0.1	0.002	0.044	-0.076	0.198	0.094	0.162
-11.0	-0.018	0.052	0.1	0.102	0.044	-0.076	-0.002	-0.006	0.162
-10.9	0.082	0.052	0.0	0.002	-0.056	-0.076	0.098	-0.006	0.162
-10.8	0.082	0.052	0.1	0.002	-0.056	-0.076	0.098	0.094	0.162
-10.7	0.082	0.052	0.1	0.002	-0.056	0.024	0.098	-0.006	0.062
-10.6	-0.018	-0.148	0.1	0.002	-0.056	-0.076	-0.002	-0.106	0.262
-10.5	-0.018	-0.148	0.0	-0.098	0.044	0.024	-0.002	-0.006	0.162
-10.4	-0.018	-0.048	0.0	-0.098	0.144	0.124	-0.002	-0.106	0.062
-10.3	-0.018	-0.048	0.0	-0.098	0.144	0.124	-0.002	-0.006	-0.038
-10.2	0.082	0.052	0.0	0.002	0.044	0.024	-0.002	-0.006	0.162
-10.1	0.082	0.052	0.0	-0.098	-0.056	0.024	0.198	-0.006	0.062
-10.0	0.082	0.052	0.0	-0.098	-0.056	0.024	0.098	0.094	-0.038
-9.9	0.082	-0.048	0.1	0.002	0.044	0.224	-0.002	-0.006	0.062
-9.8	0.082	-0.048	0.1	0.002	0.144	0.124	0.098	-0.006	0.062
-9.7	-0.018	-0.148	0.1	0.002	0.044	0.024	-0.002	-0.006	-0.138
-9.6	-0.018	-0.148	0.0	-0.098	0.044	-0.076	0.098	-0.106	-0.038
-9.5	-0.018	-0.148	0.0	0.002	0.044	0.024	0.198	0.094	0.062
-9.4	-0.118	-0.148	0.0	0.002	0.044	0.024	-0.002	-0.006	0.062
-9.3	-0.118	-0.148	0.1	0.002	-0.056	0.024	0.098	-0.106	-0.038
-9.2	-0.018	-0.048	0.1	0.002	0.044	-0.076	0.098	-0.006	0.062
-9.1	-0.018	-0.048	0.0	-0.098	0.044	0.024	0.098	-0.006	0.062
-9.0	0.082	0.052	0.0	-0.098	0.044	0.024	-0.002	-0.106	-0.038
-8.9	-0.018	-0.048	0.0	0.002	0.044	0.024	0.098	-0.006	0.162
-8.8	-0.018	-0.048	0.1	0.102	0.044	-0.076	-0.102	-0.206	-0.038
-8.7	-0.018	-0.148	0.0	0.102	-0.056	-0.076	0.098	-0.006	-0.038
-8.6	-0.018	-0.148	0.0	0.102	-0.056	-0.076	-0.002	-0.106	-0.038
-8.5	-0.018	-0.148	0.0	0.102	0.044	0.024	-0.002	-0.006	0.062
-8.4	-0.018	-0.148	0.1	0.002	0.044	0.024	0.098	-0.006	0.062
-8.3	-0.118	-0.048	0.0	0.002	0.044	0.024	-0.102	-0.106	0.062
-8.2	-0.118	-0.048	0.0	0.002	-0.056	-0.076	-0.002	-0.006	0.162
-8.1	-0.118	-0.048	0.0	0.002	-0.056	0.024	0.098	-0.006	-0.038
-8.0	0.082	0.052	0.0	0.002	0.044	0.024	0.098	0.094	0.062
-7.9	0.082	0.052	0.0	0.002	0.044	0.024	-0.002	-0.006	0.162
-7.8	0.082	0.052	0.0	0.002	-0.056	0.024	-0.002	0.094	-0.038
-7.7	-0.018	-0.048	0.0	0.002	-0.056	-0.076	0.198	0.194	0.062
-7.6	-0.118	0.052	0.0	0.102	-0.056	-0.076	-0.002	0.094	-0.038
-7.5	-0.118	-0.048	-0.1	0.002	-0.056	0.024	0.098	0.194	-0.038
-7.4	-0.018	0.052	-0.1	0.002	-0.056	-0.076	0.098	0.094	0.162
-7.3	-0.018	0.052	0.0	0.002	-0.056	-0.076	-0.002	0.094	-0.038
-7.2	-0.018	0.052	0.0	0.002	-0.056	0.024	0.098	0.094	0.062
-7.1	0.082	0.052	0.0	0.002	0.044	0.124	-0.002	0.094	-0.138
-7.0	0.082	0.052	0.0	0.002	0.044	0.124	-0.002	0.094	0.062
-6.9	-0.018	-0.048	0.0	0.002	-0.056	0.024	0.098	-0.006	0.062
-6.8	-0.018	0.052	0.0	0.002	-0.056	0.024	-0.002	0.094	-0.038
-6.7	-0.018	0.052	0.0	0.002	-0.056	-0.076	-0.002	0.094	-0.038
-6.6	-0.018	-0.048	0.0	0.002	0.044	0.124	-0.002	0.094	-0.038
-6.5	-0.018	-0.048	-0.1	-0.098	-0.056	0.024	-0.102	-0.106	-0.038
-6.4	-0.018	-0.048	-0.1	-0.098	-0.056	-0.076	-0.002	0.094	-0.038
-6.3	0.082	0.052	-0.1	-0.098	-0.056	-0.076	-0.202	-0.106	-0.038
-6.2	0.082	0.152	0.0	0.102	0.144	0.124	-0.102	-0.006	-0.038
-6.1	0.082	0.152	0.0	0.102	-0.056	-0.076	-0.102	-0.006	-0.038
-6.0	0.082	0.152	0.1	0.002	-0.056	-0.076	-0.102	-0.006	-0.038
-5.9	-0.018	0.052	0.1	0.002	0.044	0.024	-0.102	-0.106	-0.038
-5.8	-0.018	0.052	0.0	0.002	0.044	0.024	-0.102	-0.006	-0.138
-5.7	-0.018	0.052	-0.1	-0.098	-0.056	-0.076	-0.102	-0.106	-0.138
-5.6	0.082	0.252	-0.1	0.002	-0.056	-0.076	-0.002	-0.006	-0.038
-5.5	0.082	0.152	-0.1	0.002	0.144	0.024	-0.102	-0.106	-0.038
-5.4	0.082	0.152	-0.1	0.002	0.044	0.024	-0.202	-0.006	0.062
-5.3	-0.018	0.052	0.0	0.002	-0.056	-0.076	-0.102	-0.106	-0.038
-5.2	-0.018	0.052	0.0	0.002	-0.056	-0.076	-0.102	-0.006	-0.038
-5.1	-0.018	0.052	0.0	0.002	0.044	0.024	-0.202	-0.206	-0.038
-5.0	-0.018	-0.048	0.0	0.002	0.044	0.024	-0.102	-0.006	-0.038
-4.9	-0.018	0.052	0.1	0.102	0.044	-0.076	-0.102	-0.006	-0.138
-4.8	-0.118	0.052	0.0	0.002	0.044	-0.076	-0.102	-0.006	-0.038
-4.7	-0.118	-0.048	-0.1	-0.098	0.044	-0.076	-0.202	-0.106	-0.038
-4.6	-0.018	0.052	-0.1	-0.098	0.044	0.024	-0.102	-0.006	-0.038
-4.5	-0.018	0.052	0.0	0.002	-0.056	-0.076	-0.102	-0.006	-0.038
-4.4	-0.118	0.052	0.0	0.102	-0.056	-0.176	-0.102	-0.106	-0.038
-4.3	-0.118	0.052	0.0	0.102	-0.056	-0.076	-0.102	-0.006	-0.038
-4.2	-0.118	0.052	-0.2	-0.098	0.044	0.024	-0.102	-0.106	0.062
-4.1	-0.118	0.052	-0.2	-0.098	-0.056	-0.176	-0.102	-0.006	0.062
-4.0	-0.118	-0.048	-0.1	-0.098	-0.156	-0.076	-0.102	-0.106	0.062
-3.9	-0.018	0.052	0.0	0.002	0.044	-0.076	-0.202	-0.106	0.162
-3.8	-0.118	0.052	-0.1	0.002	0.044	-0.076	-0.202	-0.206	0.262
-3.7	-0.118	0.052	-0.1	0.002	-0.156	-0.276	-0.102	-0.306	0.262
-3.6	-0.118	0.052	-0.1	0.102	-0.156	-0.276	-0.302	-0.406	0.262
-3.5	-0.118	0.052	-0.2	-0.098	-0.156	-0.276	-0.302	-0.306	0.062
-3.4	-0.018	0.152	-0.1	0.002	-0.156	-0.376	-0.402	-0.406	0.162
-3.3	-0.118	0.152	0.0	0.102	-0.156	-0.276	-0.302	-0.506	0.162
-3.2	-0.118	0.152	0.0	0.102	-0.156	-0.176	-0.502	-0.506	0.362
-3.1	-0.118	0.052	0.0	0.202	-0.156	-0.176	-0.702	-0.706	0.162
-3.0	-0.018	0.152	0.0	0.202	-0.256	-0.376	-0.402	-0.506	0.062
-2.9	-0.018	0.052	0.0	0.202	-0.156	-0.176	-0.302	-0.506	0.062
-2.8	-0.118	-0.048	0.1	0.302	-0.156	-0.276	-0.402	-0.606	-0.038
-2.7	-0.018	-0.048	0.0	0.202	-0.156	-0.176	-0.502	-0.506	-0.038
-2.6	-0.018	0.152	0.0	0.302	-0.056	-0.176	-0.302	-0.406	0.062
-2.5	-0.018	0.152	0.0	0.202	-0.056	-0.076	-0.102	-0.306	-0.038
-2.4	0.082	0.152	0.1	0.302	-0.056	-0.176	-0.302	-0.306	0.062
-2.3	-0.018	0.152	-0.1	0.102	-0.056	-0.076	-0.102	-0.306	0.162
-2.2	-0.018	0.152	-0.2	0.002	0.044	0.024	-0.202	-0.206	0.262
-2.1	-0.018	0.252	-0.1	0.002	0.144	0.024	-0.202	-0.306	0.462
-2.0	-0.118	0.152	-0.1	-0.098	0.144	0.024	-0.002	-0.106	0.262
-1.9	-0.118	0.052	-0.1	-0.098	0.044	0.024	-0.002	-0.106	0.762
-1.8	-0.118	0.052	-0.1	0.002	0.044	0.024	-0.002	-0.106	3.562
-1.7	0.082	-0.048	-0.2	-0.098	0.044	-0.076	-2.502	-2.706	4.662
-1.6	0.182	-0.048	-0.2	0.002	-0.156	-0.076	-4.202	-4.506	5.062
-1.5	0.082	0.252	0.1	-0.098	-0.056	-0.176	-5.002	-5.106	5.462
-1.4	0.182	0.252	0.0	-1.598	-0.256	-1.776	-6.602	-6.906	5.262
-1.3	-0.118	0.152	-0.2	-0.798	-1.856	-3.076	-8.402	-8.506	4.962
-1.2	-0.218	-0.148	0.1	-0.498	-3.156	-3.876	-9.902	-10.406	15.462
-1.1	0.082	0.352	0.1	-0.098	-3.956	-4.076	-20.102	-20.606	23.062
-1.0	0.082	0.152	0.0	0.102	-4.056	-4.376	-31.802	-31.706	25.362
-0.9	0.282	0.352	0.0	0.402	-4.156	-4.076	-35.202	-35.606	27.162
-0.8	0.082	-0.048	0.3	-0.098	-1.456	-1.176	-35.002	-35.606	26.462
-0.7	0.182	0.352	0.4	-0.398	-1.756	-1.476	-33.802	-34.006	15.462
-0.6	0.282	0.152	0.5	0.102	-2.656	-2.376	-33.702	-33.706	5.962
-0.5	-0.118	0.252	0.0	0.202	-2.256	-2.176	-32.802	-33.006	-0.838
-0.4	-0.118	0.152	-0.1	0.002	-0.556	-0.276	-30.402	-30.706	-6.438
-0.3	-0.018	0.052	-0.2	0.102	1.444	2.124	-27.802	-27.906	-8.938
-0.2	-0.018	0.052	0.0	0.302	2.544	8.224	-19.402	-20.206	-10.638
-0.1	0.282	0.452	-0.1	0.602	-0.456	10.624	-10.902	-9.306	-11.538
0.0	-0.118	0.052	0.0	7.002	-14.656	9.924	-4.402	4.994	-12.138
0.1	1.582	1.852	1.0	14.202	-26.356	8.624	-3.602	12.394	-12.338
0.2	2.382	2.552	1.6	12.802	-23.256	5.124	-13.802	-6.106	-12.438
0.3	2.182	2.052	0.4	8.102	-17.456	2.324	-21.402	-23.806	-12.438
0.4	1.982	1.752	0.4	5.502	-12.056	3.424	-19.802	-23.806	-12.538
0.5	2.482	2.052	1.2	5.002	-6.156	7.624	-12.702	-8.906	-12.538
0.6	2.182	1.952	1.8	5.202	-1.356	11.724	-4.402	8.894	-12.338
0.7	1.882	2.052	2.0	5.102	2.544	15.924	2.598	24.194	-11.238
0.8	1.482	2.252	2.2	5.402	5.144	18.324	7.998	36.494	-8.938
0.9	1.382	2.252	2.6	5.902	8.444	21.324	15.798	48.394	-7.038
1.0	1.582	2.552	3.0	6.302	11.244	24.024	23.598	59.794	-5.638
1.1	1.182	1.952	3.3	6.302	12.144	24.824	30.998	69.394	-4.438
1.2	1.082	1.752	3.2	6.202	12.644	25.324	36.398	76.294	-3.338
1.3	1.082	1.752	3.3	6.402	13.244	26.224	40.698	81.894	-2.638
1.4	0.982	1.752	3.4	6.602	13.344	26.324	43.598	85.894	-2.038
1.5	1.082	1.952	3.4	6.602	13.844	26.924	45.898	88.994	-1.738
1.6	1.082	1.952	3.5	6.902	13.944	26.824	47.798	91.094	-1.238
1.7	1.182	1.952	3.5	7.002	13.944	27.024	49.198	92.794	-0.938
1.8	0.982	1.852	3.6	7.202	13.844	27.024	49.798	93.894	-0.738
1.9	0.982	1.952	3.7	7.202	13.744	26.924	50.598	94.894	-0.438
2.0	0.982	2.052	3.7	7.202	13.844	26.924	51.098	95.694	-0.038
2.1	1.082	1.952	3.8	7.202	13.944	26.824	51.698	96.294	-0.038
2.2	1.082	2.152	3.7	7.002	13.944	26.724	51.898	96.694	0.062
2.3	0.982	1.952	3.6	6.902	14.044	26.924	52.098	97.094	0.062
2.4	0.982	1.952	3.5	6.802	14.144	26.924	52.298	97.494	0.062
2.5	1.082	2.052	3.6	6.802	14.244	27.024	52.298	97.694	0.062
2.6	1.082	1.852	3.4	6.802	14.344	27.024	52.498	97.994	0.062
2.7	0.982	1.852	3.5	6.902	14.344	27.024	52.498	97.994	0.162
2.8	1.082	1.952	3.6	7.002	14.344	27.224	52.398	97.994	0.262
2.9	0.882	1.752	3.5	7.002	14.344	27.224	52.498	98.094	0.262
3.0	0.882	1.852	3.5	7.002	14.344	27.324	52.498	98.194	0.262
3.1	0.882	1.852	3.7	7.202	14.244	27.224	52.698	98.294	0.362
3.2	0.882	1.852	3.7	7.102	14.144	27.224	52.598	98.194	0.362
3.3	0.782	1.852	3.7	7.102	14.144	27.024	52.498	98.294	0.462
3.4	0.782	1.952	3.6	7.102	14.144	27.024	52.598	98.294	0.562
3.5	0.782	1.752	3.6	7.102	14.244	27.124	52.598	98.294	0.662
3.6	0.682	1.752	3.6	7.202	14.144	27.024	52.598	98.294	0.662
3.7	0.882	1.852	3.6	7.002	14.144	27.024	52.498	98.294	0.662
3.8	0.682	1.752	3.6	7.102	14.144	27.124	52.498	98.394	0.562
3.9	0.682	1.752	3.6	7.102	14.144	27.024	52.398	98.294	0.562
4.0	0.682	1.752	3.6	7.102	14.244	27.124	52.498	98.394	0.662
4.1	0.782	1.952	3.7	7.202	14.144	26.924	52.398	98.394	0.462
4.2	0.782	1.852	3.5	7.002	14.144	27.024	52.298	98.494	0.662
4.3	0.882	1.852	3.6	7.202	14.044	27.024	52.398	98.494	0.662
4.4	0.882	1.952	3.6	7.102	14.144	27.024	52.398	98.494	0.562
4.5	0.982	1.852	3.5	7.102	14.244	26.924	52.198	98.394	0.662
4.6	0.882	1.852	3.7	7.102	14.144	27.024	52.298	98.494	0.662
4.7	0.882	1.852	3.6	7.102	14.144	26.924	52.198	98.394	0.662
4.8	0.882	1.752	3.5	7.102	14.144	26.824	52.198	98.394	0.562
4.9	0.782	1.852	3.6	7.102	14.144	26.924	52.198	98.394	0.662
5.0	0.882	1.852	3.5	7.102	14.244	26.924	52.098	98.494	0.562
5.1	0.782	1.852	3.5	7.102	14.244	26.924	51.998	98.394	0.662
5.2	0.882	1.952	3.5	7.102	14.244	26.924	52.098	98.394	0.662
5.3	0.782	1.852	3.6	7.202	14.144	26.824	52.098	98.394	0.562
5.4	0.782	1.852	3.6	7.202	14.244	26.924	51.998	98.394	0.662
5.5	0.882	1.852	3.7	7.102	14.244	26.824	51.998	98.394	0.662
5.6	0.782	1.852	3.5	7.102	14.244	26.824	51.998	98.394	0.662
5.7	0.782	1.652	3.6	7.202	14.144	26.724	51.898	98.294	0.762
5.8	0.882	1.852	3.7	7.102	14.244	26.824	51.898	98.294	0.662
5.9	0.782	1.852	3.6	7.202	14.244	26.824	51.898	98.194	0.762
6.0	0.882	1.752	3.7	7.202	14.144	26.724	52.098	98.394	0.662
6.1	0.782	1.852	3.7	7.202	14.244	26.824	51.798	98.194	0.662
6.2	0.782	1.852	3.6	7.002	14.244	26.824	51.998	98.294	0.762
6.3	0.782	1.752	3.6	7.002	14.144	26.724	51.998	98.194	0.862
6.4	0.682	1.752	3.6	7.102	14.144	26.724	51.898	98.194	0.862
6.5	0.882	1.952	3.6	7.202	14.144	26.724	51.798	98.094	0.762
6.6	0.882	1.952	3.7	7.102	14.144	26.824	51.798	98.094	0.762
6.7	0.882	1.852	3.7	7.202	14.044	26.724	51.798	98.194	0.762
6.8	0.882	1.852	3.7	7.202	14.044	26.624	51.698	98.194	0.762
6.9	0.882	1.852	3.7	7.102	14.044	26.724	51.798	98.194	0.762
7.0	0.782	1.752	3.6	7.002	14.144	26.724	51.798	98.194	0.862
7.1	0.782	1.752	3.5	7.002	14.044	26.724	51.598	98.094	0.862
7.2	0.782	1.752	3.6	7.102	14.044	26.724	51.698	98.094	0.862
7.3	0.782	1.852	3.7	7.102	14.044	26.724	51.698	98.094	0.862
7.4	0.882	1.852	3.7	7.202	14.044	26.724	51.698	98.094	0.862
7.5	0.882	1.852	3.7	7.102	14.044	26.724	51.598	98.094	0.862
7.6	0.882	1.852	3.7	7.102	14.144	26.624	51.698	98.094	0.862
7.7	0.882	1.752	3.7	7.102	14.044	26.624	51.698	98.094	0.862
7.8	0.882	1.852	3.6	7.102	13.944	26.524	51.698	98.194	0.762
7.9	0.882	1.852	3.5	7.002	13.944	26.524	51.598	98.194	0.762
8.0	0.882	1.852	3.5	7.002	13.844	26.524	51.498	98.094	0.862
8.1	0.882	1.852	3.5	7.102	13.944	26.524	51.598	98.094	0.862
8.2	0.882	1.852	3.5	7.102	13.844	26.524	51.598	97.994	0.862
8.3	0.882	1.852	3.6	7.102	13.844	26.624	51.598	98.094	0.762
8.4	0.882	1.852	3.6	7.102	13.844	26.624	51.598	98.094	0.762
8.5	0.782	1.752	3.6	7.102	13.844	26.624	51.698	98.094	0.762
8.6	0.782	1.752	3.6	7.102	13.944	26.624	51.698	98.094	0.762
8.7	0.782	1.752	3.7	7.202	13.944	26.624	51.598	98.094	0.862
8.8	0.782	1.752	3.7	7.202	14.044	26.624	51.598	98.094	0.862
8.9	0.782	1.852	3.7	7.202	14.044	26.624	51.498	97.994	0.862
9.0	0.682	1.752	3.7	7.202	14.044	26.624	51.498	97.894	0.862
9.1	0.782	1.752	3.7	7.202	14.044	26.624	51.498	97.994	0.862
9.2	0.882	1.752	3.7	7.202	14.044	26.624	51.598	97.994	0.862
9.3	0.882	1.752	3.6	7.102	14.044	26.724	51.598	97.994	0.862
9.4	0.882	1.752	3.6	7.102	13.944	26.624	51.598	98.094	0.862
9.5	0.882	1.752	3.6	7.102	13.944	26.624	51.498	98.094	0.762
9.6	0.882	1.752	3.6	7.102	13.944	26.624	51.598	98.194	0.862
9.7	0.882	1.752	3.6	7.102	14.044	26.624	51.598	98.194	0.862
9.8	0.882	1.752	3.6	7.202	14.044	26.624	51.598	98.194	0.862
9.9	0.882	1.752	3.7	7.202	14.044	26.624	51.498	98.094	0.862
10.0	0.882	1.752	3.7	7.202	14.044	26.624	51.598	98.094	0.862
10.1	0.782	1.652	3.6	7.202	13.944	26.524	51.598	98.094	0.862
10.2	0.782	1.652	3.7	7.202	13.944	26.624	51.598	98.194	0.862
10.3	0.882	1.652	3.7	7.202	13.944	26.624	51.598	98.194	0.862
10.4	0.882	1.652	3.7	7.202	13.944	26.624	51.698	98.094	0.862
10.5	0.882	1.752	3.7	7.202	13.944	26.624	51.598	98.194	0.862
10.6	0.982	1.752	3.6	7.102	13.944	26.624	51.598	98.194	0.762
10.7	0.982	1.752	3.6	7.102	14.044	26.624	51.698	98.194	0.862
10.8	0.982	1.852	3.6	7.102	14.044	26.624	51.598	98.194	0.862
10.9	0.982	1.852	3.6	7.102	13.944	26.524	51.598	98.194	0.862
11.0	0.982	1.852	3.6	7.102	13.944	26.524	51.598	98.194	0.862
11.1	0.882	1.752	3.6	7.102	13.944	26.624	51.698	98.094	0.862
11.2	0.882	1.752	3.6	7.102	13.944	26.624	51.698	98.194	0.862
11.3	0.882	1.752	3.6	7.102	13.944	26.624	51.698	98.194	0.862
11.4	0.982	1.752	3.7	7.102	13.944	26.624	51.698	98.194	0.862
11.5	0.982	1.752	3.7	7.202	13.944	26.624	51.698	98.294	0.762
11.6	0.982	1.852	3.6	7.102	13.944	26.624	51.598	98.094	0.862
11.7	0.982	1.852	3.6	7.102	13.944	26.524	51.598	98.094	0.862
11.8	0.982	1.852	3.7	7.102	13.944	26.524	51.598	98.094	0.862
11.9	0.782	1.652	3.7	7.102	13.944	26.524	51.698	98.194	0.862
12.0	0.782	1.652	3.7	7.202	13.944	26.624	51.698	98.194	0.862
12.1	0.782	1.652	3.7	7.202	13.844	26.624	51.698	98.194	0.862
12.2	0.782	1.652	3.7	7.202	13.944	26.624	51.598	98.094	0.862
12.3	0.782	1.752	3.7	7.202	13.944	26.624	51.698	98.194	0.762
12.4	0.782	1.752	3.7	7.202	13.744	26.524	51.598	98.094	0.862
12.5	0.882	1.752	3.7	7.202	13.844	26.524	51.598	98.094	0.962
12.6	0.882	1.752	3.7	7.202	13.944	26.524	51.598	98.194	0.962
12.7	0.882	1.752	3.7	7.202	13.844	26.524	51.698	98.194	0.862
12.8	0.882	1.752	3.7	7.202	13.844	26.524	51.698	98.194	0.862
12.9	0.782	1.652	3.7	7.202	13.844	26.524	51.698	98.294	0.862
13.0	0.782	1.652	3.7	7.202	13.844	26.724	51.698	98.194	0.762
13.1	0.882	1.752	3.7	7.202	13.844	26.724	51.698	98.294	0.862
13.2	0.882	1.752	3.7	7.202	13.644	26.524	51.598	98.194	0.762
13.3	0.882	1.752	3.8	7.202	13.644	26.524	51.598	98.294	0.962
13.4	0.882	1.752	3.8	7.202	13.644	26.524	51.598	98.294	0.862
13.5	0.782	1.652	3.7	7.102	13.644	26.524	51.698	98.194	0.862
13.6	0.782	1.652	3.7	7.102	13.644	26.524	51.698	98.294	0.862
13.7	0.782	1.652	3.7	7.102	13.744	26.624	51.698	98.294	0.762
13.8	0.782	1.752	3.7	7.102	13.744	26.624	51.598	98.394	0.762
13.9	0.782	1.752	3.8	7.102	13.744	26.624	51.698	98.394	0.762
14.0	0.782	1.752	3.8	7.102	13.744	26.624	51.698	98.394	0.862
14.1	0.882	1.752	3.8	7.102	13.744	26.624	51.698	98.394	0.962
14.2	0.882	1.752	3.8	7.102	13.744	26.624	51.598	98.294	0.862
14.3	0.782	1.652	3.8	7.102	13.744	26.624	51.598	98.394	0.862
14.4	0.782	1.652	3.8	7.102	13.644	26.524	51.598	98.394	0.862
14.5	0.782	1.652	3.8	7.102	13.644	26.524	51.698	98.394	0.962
14.6	0.782	1.652	3.8	7.202	13.644	26.524	51.598	98.394	0.862
14.7	0.782	1.652	3.7	7.202	13.744	26.624	51.598	98.394	0.962
14.8	0.782	1.652	3.7	7.202	13.744	26.624	51.598	98.494	0.862
14.9	0.782	1.652	3.7	7.202	13.744	26.624	51.698	98.394	0.862
15.0	0.782	1.652	3.7	7.202	13.744	26.624	51.698	98.494	0.962
15.1	0.882	1.752	3.7	7.202	13.744	26.624	51.498	98.294	0.862
15.2	0.782	1.652	3.7	7.202	13.744	26.624	51.698	98.394	0.862
15.3	0.782	1.652	3.7	7.202	13.744	26.624	51.598	98.394	0.862
15.4	0.782	1.652	3.7	7.202	13.744	26.624	51.598	98.394	0.762
15.5	0.782	1.652	3.7	7.202	13.644	26.524	51.598	98.394	0.662
15.6	0.782	1.652	3.7	7.202	13.644	26.524	51.598	98.394	0.662
15.7	0.782	1.652	3.7	7.202	13.744	26.524	51.698	98.494	0.662
15.8	0.682	1.552	3.8	7.202	13.744	26.524	51.698	98.394	0.762
15.9	0.682	1.552	3.8	7.202	13.744	26.524	51.698	98.394	0.862
16.0	0.682	1.552	3.8	7.302	13.744	26.524	51.598	98.494	0.862
16.1	0.682	1.652	3.9	7.302	13.644	26.424	51.598	98.394	0.862
16.2	0.682	1.652	3.9	7.302	13.644	26.424	51.598	98.294	0.862
16.3	0.682	1.652	3.8	7.202	13.644	26.524	51.598	98.394	0.862
16.4	0.682	1.652	3.8	7.202	13.744	26.524	51.598	98.394	0.862
16.5	0.782	1.652	3.8	7.202	13.844	26.624	51.698	98.394	0.862
16.6	0.682	1.552	3.8	7.202	13.744	26.524	51.598	98.294	0.862
16.7	0.682	1.552	3.8	7.202	13.744	26.524	51.598	98.294	0.662
16.8	0.682	1.552	3.8	7.202	13.744	26.524	51.598	98.294	0.762
16.9	0.682	1.552	3.8	7.202	13.744	26.524	51.598	98.394	0.762
17.0	0.782	1.652	3.7	7.102	13.644	26.424	51.598	98.194	0.862
17.1	0.782	1.652	3.8	7.202	13.544	26.324	51.498	98.094	0.862
17.2	0.782	1.652	3.8	7.202	13.544	26.324	51.498	98.194	0.962
17.3	0.782	1.652	3.7	7.302	13.544	26.324	51.498	98.194	0.862
17.4	0.882	1.652	3.8	7.302	13.744	26.424	51.298	97.994	0.862
17.5	0.882	1.752	3.7	7.202	13.644	26.324	51.198	97.994	0.862
17.6	0.782	1.652	3.7	7.102	13.644	26.324	51.198	97.994	0.962
17.7	0.882	1.652	3.8	7.202	13.544	26.324	51.098	97.894	0.762
17.8	0.882	1.652	3.9	7.202	13.644	26.424	50.998	97.794	0.662
17.9	0.882	1.652	3.7	7.202	13.544	26.324	51.098	97.794	0.662
18.0	0.882	1.652	3.8	7.202	13.644	26.424	51.198	97.894	0.662
18.1	0.982	1.752	3.7	7.202	13.644	26.324	51.198	97.894	0.662
18.2	0.882	1.652	3.8	7.202	13.544	26.424	51.198	97.994	0.762
18.3	0.882	1.652	3.8	7.102	13.544	26.524	51.298	97.994	0.762
18.4	0.782	1.652	3.7	7.102	13.544	26.424	51.398	98.094	1.362
18.5	0.882	1.552	3.8	7.102	13.544	26.424	50.998	97.794	2.262
18.6	0.782	1.652	3.9	7.202	13.844	26.524	49.898	96.594	3.462
18.7	0.882	1.652	3.8	7.202	13.944	26.724	48.998	95.794	6.162
18.8	0.882	1.552	3.9	6.902	13.844	26.524	45.798	92.894	5.662
18.9	0.682	1.352	3.5	6.602	13.444	25.824	45.198	92.194	-0.638
19.0	0.882	1.552	3.4	6.302	12.944	25.324	47.098	93.894	-26.238
19.1	0.882	2.052	3.6	5.802	12.444	23.924	67.098	114.594	-33.438
19.2	0.582	2.052	3.7	7.302	10.844	23.624	77.298	124.094	-37.338
19.3	0.582	1.552	3.7	8.002	11.044	24.624	80.398	126.994	-37.538
19.4	0.282	1.252	3.9	7.502	12.344	25.624	82.398	128.594	-33.938
19.5	0.682	1.352	4.0	7.002	13.344	26.724	84.198	130.494	-4.238
19.6	0.382	1.552	4.3	7.402	14.044	27.424	85.598	132.194	8.762
19.7	0.682	0.752	4.2	7.202	16.544	29.324	87.498	133.194	13.862
19.8	0.682	0.852	3.7	5.802	14.044	24.924	82.698	132.894	15.562
19.9	0.882	2.052	2.4	-6.698	11.444	-9.376	21.198	81.894	17.662
20.0	0.682	0.152	-2.6	-19.598	18.244	-30.176	-31.402	-80.806	18.262
20.1	-2.118	-4.248	-2.0	-15.098	27.744	1.924	23.598	-33.506	17.862
20.2	-1.218	-1.248	0.7	-3.998	27.344	19.624	57.698	65.094	15.762
20.3	-0.818	0.052	2.3	0.802	20.844	18.724	56.898	91.194	14.962
20.4	-0.218	0.052	2.0	1.502	14.744	13.524	46.498	77.994	14.162
20.5	-0.518	-0.148	1.6	1.902	10.644	9.024	38.098	60.794	14.062
20.6	-0.618	-0.248	0.7	0.902	7.744	6.224	32.798	47.494	14.062
20.7	-0.718	-0.248	0.7	1.102	6.144	6.024	31.298	40.694	11.762
20.8	-0.418	-0.148	0.5	0.502	4.044	4.624	28.898	35.994	8.262
20.9	-0.318	-0.248	0.4	0.502	2.544	3.224	21.498	27.794	6.362
21.0	-0.418	-0.348	0.3	0.302	1.044	1.824	12.298	17.294	4.962
21.1	-0.418	-0.448	0.2	0.302	0.344	1.224	5.798	9.794	3.862
21.2	-0.318	-0.248	0.2	0.202	-0.856	0.024	1.198	4.694	2.862
21.3	-0.118	-0.148	0.2	0.202	-1.156	-0.476	-2.002	0.794	2.862
21.4	-0.218	-0.148	0.3	0.202	-1.856	-1.176	-4.402	-1.806	2.362
21.5	-0.218	-0.148	0.5	0.502	-2.356	-1.676	-5.602	-3.306	2.162
21.6	-0.418	-0.248	0.5	0.302	-2.756	-1.776	-5.902	-3.606	1.662
21.7	-0.318	-0.148	0.5	0.202	-2.356	-1.676	-5.802	-3.606	1.662
21.8	-0.318	-0.148	0.4	0.202	-1.956	-1.376	-5.702	-3.706	1.562
21.9	-0.218	-0.148	0.3	0.202	-1.756	-1.176	-5.502	-3.506	1.562
22.0	-0.218	-0.148	0.4	0.202	-1.756	-0.976	-5.302	-3.406	1.362
22.1	-0.218	-0.048	0.4	0.302	-1.856	-1.076	-4.802	-3.306	1.262
22.2	-0.118	-0.048	0.3	0.202	-1.656	-1.076	-4.602	-3.106	1.162
22.3	-0.218	-0.148	0.4	0.302	-1.656	-1.176	-4.402	-3.006	1.062
22.4	-0.218	-0.248	0.3	0.202	-1.456	-1.176	-4.102	-2.806	0.862
22.5	-0.218	-0.048	0.2	0.102	-1.456	-1.176	-3.902	-2.606	0.762
22.6	-0.218	-0.048	0.3	0.202	-1.256	-1.076	-3.902	-2.506	0.562
22.7	-0.118	-0.048	0.3	0.302	-1.256	-1.076	-3.602	-2.506	0.562
22.8	-0.218	-0.148	0.4	0.402	-1.256	-1.076	-3.102	-2.006	0.562
22.9	-0.118	-0.148	0.2	0.202	-1.156	-0.976	-2.902	-1.906	0.362
23.0	-0.118	-0.148	0.3	0.402	-1.156	-0.976	-2.802	-1.806	0.462
23.1	-0.218	-0.248	0.3	0.402	-0.956	-0.876	-2.602	-1.706	0.562
23.2	-0.318	-0.248	0.4	0.402	-0.856	-0.776	-2.402	-1.506	0.462
23.3	-0.118	-0.148	0.3	0.202	-0.856	-0.676	-2.402	-1.406	0.562
23.4	-0.318	-0.148	0.3	0.402	-0.756	-0.676	-2.402	-1.406	0.562
23.5	-0.318	-0.248	0.4	0.302	-0.756	-0.776	-2.102	-1.306	0.562
23.6	-0.218	-0.148	0.5	0.402	-0.556	-0.576	-2.002	-1.206	0.562
23.7	-0.218	-0.148	0.4	0.302	-0.656	-0.576	-2.002	-1.206	0.462
23.8	-0.218	-0.048	0.4	0.402	-0.656	-0.476	-1.802	-1.006	0.362
23.9	-0.118	-0.048	0.3	0.202	-0.556	-0.576	-1.702	-1.006	0.462
24.0	-0.218	-0.148	0.4	0.202	-0.556	-0.576	-1.502	-0.806	0.462
24.1	-0.118	-0.148	0.4	0.302	-0.456	-0.576	-1.202	-0.506	0.362
24.2	-0.218	-0.148	0.5	0.202	-0.456	-0.576	-1.202	-0.506	0.462
24.3	-0.218	-0.148	0.5	0.202	-0.456	-0.576	-1.402	-0.606	0.362
24.4	-0.218	-0.148	0.4	0.202	-0.356	-0.576	-1.302	-0.606	0.462
24.5	-0.118	-0.148	0.5	0.302	-0.356	-0.476	-1.302	-0.606	0.462
24.6	-0.218	-0.148	0.4	0.302	-0.456	-0.376	-1.202	-0.606	0.462
24.7	-0.118	-0.148	0.4	0.202	-0.356	-0.576	-1.202	-0.606	0.362
24.8	-0.318	-0.248	0.3	0.102	-0.356	-0.476	-1.302	-0.706	0.362
24.9	-0.218	-0.248	0.5	0.302	-0.356	-0.376	-1.302	-0.706	0.362
25.0	-0.218	-0.248	0.4	0.202	-0.256	-0.376	-1.302	-0.706	0.462
25.1	-0.218	-0.148	0.4	0.302	-0.256	-0.376	-1.402	-0.706	0.462
25.2	-0.318	-0.348	0.4	0.402	-0.356	-0.476	-1.502	-0.806	0.462
25.3	-0.318	-0.248	0.4	0.402	-0.256	-0.376	-1.402	-0.706	0.462
25.4	-0.318	-0.348	0.4	0.402	-0.356	-0.476	-1.402	-0.706	0.462
25.5	-0.218	-0.148	0.4	0.502	-0.356	-0.476	-1.502	-0.806	0.362
25.6	-0.318	-0.248	0.4	0.402	-0.256	-0.476	-1.402	-0.706	0.562
25.7	-0.218	-0.148	0.4	0.502	-0.356	-0.376	-1.402	-0.706	0.462
25.8	-0.218	-0.248	0.3	0.402	-0.256	-0.376	-1.202	-0.606	0.462
25.9	-0.318	-0.148	0.3	0.402	-0.356	-0.376	-1.302	-0.606	0.462
26.0	-0.118	0.052	0.4	0.302	-0.256	-0.276	-1.202	-0.506	0.462
26.1	-0.218	-0.048	0.3	0.302	-0.256	-0.276	-1.202	-0.606	0.462
26.2	-0.018	0.052	0.4	0.302	-0.256	-0.276	-1.202	-0.606	0.462
26.3	-0.218	0.052	0.3	0.302	-0.156	-0.276	-1.102	-0.606	0.462
26.4	-0.118	0.052	0.4	0.302	-0.356	-0.476	-1.102	-0.706	0.462
26.5	-0.118	0.052	0.3	0.302	-0.156	-0.276	-1.102	-0.506	0.462
26.6	-0.218	-0.048	0.2	0.202	-0.256	-0.376	-1.102	-0.506	0.462
26.7	-0.018	0.152	0.4	0.302	-0.156	-0.276	-1.202	-0.606	0.462
26.8	-0.018	0.152	0.3	0.202	-0.156	-0.276	-1.102	-0.506	0.462
26.9	-0.118	0.052	0.3	0.202	-0.156	-0.176	-1.102	-0.606	0.362
27.0	-0.018	0.152	0.4	0.202	-0.156	-0.276	-1.102	-0.606	0.262
27.1	-0.118	0.052	0.3	0.302	-0.256	-0.376	-1.102	-0.506	0.362
27.2	-0.118	0.052	0.4	0.302	-0.056	-0.276	-1.102	-0.506	0.462
27.3	-0.118	0.152	0.4	0.302	-0.156	-0.276	-1.202	-0.506	0.462
27.4	-0.118	0.052	0.5	0.302	-0.056	-0.176	-1.102	-0.506	0.262
27.5	-0.018	0.052	0.4	0.202	-0.056	-0.176	-1.202	-0.506	0.262
27.6	-0.018	0.152	0.3	0.202	-0.056	-0.176	-1.202	-0.506	0.362
27.7	-0.218	-0.048	0.5	0.302	-0.056	-0.276	-1.202	-0.706	0.362
27.8	-0.118	0.052	0.4	0.202	-0.056	-0.176	-1.202	-0.706	0.362
27.9	-0.118	-0.048	0.4	0.102	-0.156	-0.176	-1.102	-0.506	0.262
28.0	-0.118	-0.048	0.4	0.202	-0.256	-0.276	-1.002	-0.506	0.262
28.1	-0.018	0.152	0.2	0.102	-0.056	-0.176	-1.202	-0.606	0.262
28.2	-0.218	-0.048	0.4	0.202	-0.256	-0.276	-1.202	-0.606	0.262
28.3	-0.118	0.052	0.3	0.102	-0.056	-0.176	-1.202	-0.606	0.262
28.4	-0.118	-0.048	0.3	0.202	-0.056	-0.276	-1.102	-0.606	0.262
28.5	-0.118	0.052	0.3	0.102	-0.156	-0.276	-1.102	-0.506	0.362
28.6	-0.118	-0.048	0.2	0.002	-0.156	-0.276	-1.102	-0.506	0.162
28.7	-0.018	-0.048	0.3	0.202	-0.156	-0.376	-1.102	-0.606	0.162
28.8	-0.218	-0.048	0.2	0.002	-0.156	-0.276	-1.202	-0.706	0.262
28.9	-0.118	-0.048	0.3	0.202	-0.256	-0.276	-1.202	-0.606	0.262
29.0	-0.118	0.052	0.3	0.202	-0.156	-0.376	-1.202	-0.606	0.262
29.1	-0.118	-0.148	0.2	0.102	-0.156	-0.276	-1.102	-0.606	0.262
29.2	-0.118	0.052	0.3	0.102	-0.256	-0.376	-1.202	-0.806	0.162
29.3	-0.218	-0.048	0.2	0.102	-0.156	-0.376	-1.102	-0.706	0.262
29.4	-0.218	-0.148	0.1	0.102	-0.256	-0.376	-1.102	-0.706	0.262
29.5	-0.218	-0.048	0.2	0.102	-0.156	-0.276	-1.102	-0.606	0.262
29.6	-0.118	-0.048	0.2	0.102	-0.056	-0.176	-1.102	-0.706	0.262
29.7	-0.318	-0.248	0.1	0.202	-0.156	-0.176	-1.202	-0.706	0.362
29.8	-0.218	-0.148	0.2	0.202	-0.156	-0.376	-1.102	-0.606	0.262
29.9	-0.218	-0.148	0.2	0.202	-0.056	-0.176	-1.002	-0.506	0.262
30.0	-0.218	-0.248	0.2	0.202	-0.256	-0.276	-1.002	-0.506	0.262
30.1	-0.218	-0.148	0.3	0.402	-0.156	-0.376	-1.102	-0.606	0.262
30.2	-0.118	-0.148	0.3	0.202	-0.156	-0.176	-1.102	-0.606	0.262
30.3	-0.218	-0.048	0.2	0.202	-0.156	-0.276	-1.002	-0.406	0.362
30.4	-0.218	-0.148	0.3	0.402	-0.056	-0.076	-1.002	-0.406	0.362
30.5	-0.218	-0.248	0.3	0.202	-0.156	-0.276	-1.002	-0.506	0.362
30.6	-0.118	-0.048	0.2	0.302	-0.156	-0.176	-0.902	-0.506	0.362
30.7	-0.318	-0.248	0.2	0.202	-0.056	-0.176	-1.002	-0.406	0.362
30.8	-0.218	-0.248	0.2	0.202	-0.056	-0.176	-0.902	-0.406	0.462
30.9	-0.118	-0.048	0.2	0.302	-0.156	-0.176	-0.802	-0.506	0.262
31.0	-0.118	-0.248	0.3	0.202	-0.156	-0.176	-0.902	-0.506	0.262
31.1	-0.218	-0.248	0.3	0.302	-0.156	-0.276	-0.902	-0.406	0.362
31.2	-0.218	-0.248	0.2	0.302	-0.156	-0.176	-0.702	-0.306	0.262
31.3	-0.118	-0.248	0.3	0.302	-0.156	-0.176	-0.902	-0.406	0.162
31.4	-0.218	-0.248	0.2	0.202	-0.256	-0.276	-0.802	-0.406	0.162
31.5	-0.218	-0.148	0.3	0.302	-0.156	-0.176	-0.902	-0.406	0.162
31.6	-0.118	-0.248	0.3	0.302	-0.156	-0.176	-0.902	-0.406	0.362
31.7	-0.118	-0.148	0.2	0.202	-0.156	-0.176	-1.002	-0.506	0.262
31.8	-0.218	-0.148	0.4	0.402	-0.156	-0.176	-1.002	-0.506	0.262
31.9	-0.218	-0.148	0.2	0.302	-0.156	-0.176	-1.102	-0.606	0.262
32.0	-0.218	-0.148	0.2	0.202	-0.056	-0.176	-0.902	-0.406	0.362
32.1	-0.318	-0.248	0.3	0.302	-0.156	-0.276	-1.002	-0.506	0.262
32.2	-0.218	-0.148	0.2	0.302	-0.056	-0.076	-1.002	-0.506	0.362
32.3	-0.118	-0.148	0.2	0.302	-0.056	-0.076	-0.902	-0.406	0.362
32.4	-0.218	-0.248	0.3	0.302	-0.056	-0.076	-0.902	-0.406	0.462
32.5	-0.218	-0.248	0.3	0.302	-0.056	0.024	-0.902	-0.306	0.462
32.6	-0.218	-0.248	0.2	0.402	-0.056	-0.076	-1.002	-0.506	0.362
32.7	-0.218	-0.248	0.1	0.302	-0.156	0.024	-0.902	-0.406	0.362
32.8	-0.218	-0.248	0.1	0.202	-0.056	0.024	-0.902	-0.306	0.362
32.9	-0.118	-0.148	0.2	0.302	0.044	0.224	-0.802	-0.406	0.262
33.0	-0.218	-0.248	0.2	0.402	0.044	0.024	-0.702	-0.206	0.362
33.1	-0.218	-0.248	0.1	0.302	-0.056	0.124	-0.802	-0.306	0.362
33.2	-0.218	-0.148	0.1	0.402	0.044	0.224	-0.802	-0.306	0.262
33.3	-0.218	-0.148	0.1	0.302	0.144	0.224	-0.702	-0.306	0.162
33.4	-0.218	-0.148	0.1	0.302	-0.056	0.124	-0.702	-0.306	0.162
33.5	-0.218	-0.148	0.1	0.302	0.144	0.224	-0.602	-0.206	0.262
33.6	-0.118	-0.148	0.1	0.302	0.044	0.024	-0.602	-0.306	0.262
33.7	-0.218	-0.248	0.1	0.302	0.044	0.024	-0.602	-0.306	0.162
33.8	-0.318	-0.248	0.2	0.402	0.144	0.224	-0.602	-0.306	0.162
33.9	-0.118	-0.148	0.1	0.402	0.044	0.024	-0.602	-0.406	0.262
34.0	-0.118	-0.148	0.1	0.302	0.044	0.124	-0.602	-0.506	0.162
34.1	-0.218	-0.148	0.1	0.302	0.044	0.024	-0.702	-0.406	0.062
34.2	-0.218	-0.248	0.1	0.402	0.044	0.124	-0.702	-0.406	0.062
34.3	-0.118	-0.148	0.1	0.302	-0.156	0.024	-0.702	-0.406	0.262
34.4	-0.218	-0.148	0.0	0.302	0.044	0.024	-0.702	-0.406	0.262
34.5	-0.218	-0.148	0.1	0.402	-0.056	0.024	-0.702	-0.506	0.162
34.6	-0.118	-0.248	0.0	0.302	-0.156	-0.076	-0.702	-0.406	0.262
34.7	-0.218	-0.148	0.1	0.302	-0.056	0.124	-0.602	-0.406	0.262
34.8	-0.218	-0.148	0.1	0.402	-0.156	-0.076	-0.802	-0.606	0.162
34.9	-0.118	-0.248	0.0	0.302	-0.056	0.124	-0.602	-0.506	0.162
35.0	-0.118	-0.148	0.0	0.302	-0.156	-0.076	-0.702	-0.406	0.162
35.1	-0.318	-0.248	0.1	0.302	-0.056	0.124	-0.802	-0.506	0.062
35.2	-0.218	-0.148	0.2	0.402	-0.156	-0.076	-0.702	-0.606	0.262
35.3	-0.118	-0.148	0.1	0.402	0.044	0.024	-0.802	-0.506	0.162
35.4	-0.218	-0.148	0.0	0.302	-0.056	-0.076	-0.802	-0.506	0.162
35.5	-0.218	-0.148	0.1	0.302	-0.156	-0.076	-0.702	-0.506	0.162
35.6	-0.218	-0.148	0.1	0.302	-0.056	0.024	-0.602	-0.406	0.162
35.7	-0.218	-0.148	0.1	0.402	-0.056	-0.076	-0.702	-0.506	0.062
35.8	-0.318	-0.148	0.1	0.302	-0.056	0.024	-0.802	-0.506	0.062
35.9	-0.218	-0.148	0.1	0.302	-0.156	-0.176	-0.802	-0.406	-0.038
36.0	-0.118	-0.148	0.2	0.302	0.044	-0.076	-0.702	-0.406	0.162
36.1	-0.318	-0.148	0.2	0.402	0.044	-0.076	-0.702	-0.406	-0.038
36.2	-0.218	-0.148	0.1	0.302	0.044	-0.076	-0.702	-0.306	0.062
36.3	-0.218	-0.148	0.1	0.302	0.044	0.024	-0.702	-0.306	0.062
36.4	-0.118	-0.148	0.1	0.302	0.044	0.024	-0.702	-0.306	0.162
36.5	-0.218	-0.248	0.0	0.302	0.144	-0.076	-0.602	-0.306	0.162
36.6	-0.218	-0.148	0.2	0.302	0.044	0.024	-0.702	-0.306	0.262
36.7	-0.218	-0.248	0.1	0.202	0.044	-0.076	-0.502	-0.206	0.162
36.8	-0.218	-0.248	0.1	0.202	0.044	0.024	-0.602	-0.306	0.262
36.9	-0.218	-0.148	0.1	0.302	0.044	0.024	-0.602	-0.206	0.262
37.0	-0.218	-0.148	0.1	0.202	0.044	-0.176	-0.502	-0.206	0.262
37.1	-0.318	-0.148	0.2	0.302	0.044	0.024	-0.602	-0.406	0.262
37.2	-0.218	-0.148	0.2	0.302	-0.056	-0.076	-0.502	-0.306	0.062
37.3	-0.218	-0.148	0.2	0.302	0.144	0.024	-0.602	-0.306	0.162
37.4	-0.318	-0.148	0.1	0.202	0.044	0.024	-0.702	-0.406	0.262
37.5	-0.118	-0.048	0.2	0.202	0.044	-0.076	-0.702	-0.306	0.162
37.6	-0.118	-0.048	0.2	0.302	0.144	0.024	-0.602	-0.306	0.062
37.7	-0.318	-0.248	0.1	0.302	-0.056	0.024	-0.502	-0.306	0.162
37.8	-0.218	-0.148	0.1	0.302	0.044	-0.076	-0.702	-0.306	0.262
37.9	-0.118	-0.048	0.1	0.102	0.044	-0.076	-0.802	-0.406	0.062
38.0	-0.118	-0.048	0.1	0.102	-0.056	-0.076	-0.602	-0.306	0.062
38.1	-0.218	-0.148	0.1	0.302	-0.056	-0.076	-0.602	-0.306	0.162
38.2	-0.218	-0.048	0.1	0.302	-0.056	-0.076	-0.502	-0.406	0.162
38.3	-0.118	-0.148	0.1	0.102	0.044	0.024	-0.602	-0.306	0.162
38.4	-0.118	-0.148	0.1	0.202	0.044	-0.076	-0.502	-0.306	0.162
38.5	-0.218	-0.148	0.1	0.302	-0.056	-0.076	-0.502	-0.206	0.062
38.6	-0.118	-0.048	0.1	0.202	-0.056	-0.076	-0.602	-0.406	0.162
38.7	-0.118	-0.048	0.1	0.202	0.044	-0.076	-0.702	-0.506	0.162
38.8	-0.218	-0.248	0.1	0.302	0.044	-0.076	-0.702	-0.406	0.162
38.9	-0.118	-0.148	0.0	0.202	0.044	0.024	-0.702	-0.506	0.062
39.0	-0.118	-0.048	0.2	0.302	-0.056	-0.076	-0.602	-0.406	0.162
39.1	-0.018	-0.048	0.1	0.202	-0.156	-0.076	-0.702	-0.406	0.162
39.2	-0.118	-0.148	0.1	0.302	0.044	-0.076	-0.602	-0.206	0.162
39.3	-0.218	-0.148	0.1	0.302	-0.156	-0.176	-0.702	-0.406	0.162
39.4	-0.018	-0.048	0.1	0.202	-0.056	0.024	-0.702	-0.406	0.162
39.5	-0.118	-0.148	0.1	0.202	-0.156	-0.076	-0.602	-0.406	0.162
39.6	-0.018	-0.148	0.1	0.302	-0.056	-0.076	-0.602	-0.406	0.062
39.7	-0.018	-0.148	0.1	0.302	-0.056	-0.176	-0.602	-0.406	0.162
39.8	-0.018	0.052	0.0	0.102	-0.156	-0.076	-0.602	-0.406	0.162
39.9	-0.118	-0.148	0.0	0.202	-0.156	-0.076	-0.802	-0.406	0.062
40.0	-0.118	-0.148	0.1	0.302	-0.056	-0.076	-0.602	-0.406	0.062
40.1	-0.018	-0.148	0.1	0.202	-0.056	-0.076	-0.602	-0.306	0.062
40.2	-0.118	-0.148	0.0	0.302	-0.156	-0.076	-0.502	-0.406	0.162
40.3	-0.118	-0.148	0.0	0.202	-0.156	0.024	-0.602	-0.306	0.062
40.4	-0.018	-0.148	0.0	0.202	-0.056	-0.076	-0.602	-0.306	-0.038
40.5	-0.118	-0.248	0.1	0.202	-0.156	-0.076	-0.502	-0.306	0.062
40.6	-0.118	-0.148	0.0	0.302	-0.056	-0.076	-0.602	-0.306	-0.038
40.7	0.082	-0.048	0.1	0.202	-0.156	-0.176	-0.602	-0.306	-0.038
40.8	-0.018	-0.148	0.1	0.202	-0.056	0.024	-0.602	-0.306	-0.038
40.9	-0.118	-0.148	0.1	0.202	-0.056	-0.076	-0.602	-0.206	-0.038
41.0	-0.118	-0.148	0.2	0.302	-0.156	-0.076	-0.602	-0.206	-0.038
41.1	-0.018	-0.048	0.1	0.202	-0.056	0.024	-0.602	-0.206	0.062
41.2	0.082	-0.048	0.1	0.302	-0.156	-0.076	-0.602	-0.206	0.062
41.3	-0.118	-0.248	0.1	0.302	-0.156	-0.076	-0.702	-0.306	-0.038
41.4	-0.118	-0.148	0.1	0.202	-0.156	-0.076	-0.502	-0.206	-0.038
41.5	-0.018	-0.148	0.1	0.302	-0.156	0.024	-0.502	-0.206	0.062
41.6	-0.118	-0.148	0.2	0.402	-0.056	0.024	-0.502	-0.206	0.062
41.7	-0.018	-0.048	0.2	0.302	-0.156	0.024	-0.502	-0.206	0.062
41.8	-0.118	-0.148	0.1	0.302	-0.156	-0.076	-0.402	-0.206	0.062
41.9	-0.018	-0.148	0.1	0.302	-0.056	0.024	-0.402	-0.306	-0.038
42.0	-0.118	-0.148	0.1	0.202	-0.156	0.024	-0.402	-0.106	0.062
42.1	-0.118	-0.148	0.0	0.302	-0.156	0.024	-0.302	-0.206	-0.038
42.2	-0.118	-0.148	0.1	0.302	-0.056	0.124	-0.302	-0.206	-0.138
42.3	-0.018	-0.148	0.1	0.302	-0.056	0.024	-0.302	-0.106	-0.038
42.4	-0.018	-0.148	0.1	0.302	-0.056	0.024	-0.402	-0.206	-0.038
42.5	-0.018	-0.048	0.0	0.302	-0.156	-0.076	-0.402	-0.206	-0.038
42.6	-0.118	-0.248	0.0	0.202	-0.056	0.024	-0.402	-0.106	0.062
42.7	-0.018	-0.148	0.1	0.402	-0.056	0.024	-0.302	0.094	-0.038
42.8	-0.018	-0.148	0.1	0.402	-0.056	-0.076	-0.402	-0.106	0.062
42.9	-0.118	-0.148	0.2	0.402	-0.056	0.024	-0.502	-0.106	-0.038
43.0	-0.018	0.052	0.1	0.302	-0.056	0.024	-0.502	-0.106	0.062
43.1	-0.118	-0.048	0.2	0.502	-0.056	-0.076	-0.502	-0.106	-0.038
43.2	-0.018	-0.148	0.1	0.402	0.044	-0.076	-0.402	-0.106	-0.038
43.3	-0.018	-0.048	0.1	0.402	-0.056	-0.076	-0.502	-0.106	0.062
43.4	-0.018	0.052	0.2	0.502	-0.056	-0.076	-0.502	-0.106	-0.138
43.5	-0.118	-0.048	0.2	0.502	-0.056	-0.076	-0.602	-0.106	-0.138
43.6	-0.018	-0.148	0.0	0.302	-0.056	-0.076	-0.402	-0.106	-0.138
43.7	-0.018	-0.048	0.0	0.302	-0.056	-0.076	-0.602	-0.106	-0.138
43.8	-0.118	-0.048	0.2	0.402	-0.056	-0.076	-0.502	-0.006	-0.038
43.9	-0.218	-0.148	0.2	0.402	-0.056	-0.176	-0.502	-0.106	-0.238
44.0	-0.118	0.052	0.1	0.502	0.044	0.024	-0.602	-0.106	-0.138
44.1	-0.118	-0.148	0.0	0.302	0.044	-0.176	-0.402	-0.006	-0.138
44.2	-0.118	-0.148	0.1	0.302	-0.056	-0.076	-0.402	-0.006	-0.138
44.3	-0.018	-0.048	0.1	0.302	-0.056	-0.176	-0.402	-0.006	-0.238
44.4	-0.118	0.052	0.2	0.402	-0.056	-0.076	-0.502	-0.106	-0.138
44.5	-0.118	-0.048	0.0	0.202	0.144	-0.076	-0.502	-0.106	-0.238
44.6	-0.118	-0.148	0.1	0.302	-0.056	-0.076	-0.402	-0.006	-0.038
44.7	-0.018	0.052	0.1	0.302	-0.056	-0.176	-0.502	-0.106	-0.238
44.8	-0.018	0.052	0.1	0.302	-0.056	-0.176	-0.502	-0.106	-0.038
44.9	-0.118	-0.048	0.1	0.302	-0.156	-0.276	-0.602	-0.206	-0.238
45.0	-0.218	-0.048	0.1	0.202	-0.056	-0.076	-0.502	-0.106	-0.038
45.1	-0.118	-0.048	0.1	0.302	-0.056	-0.176	-0.502	-0.106	-0.238
45.2	-0.118	-0.048	0.1	0.302	-0.056	-0.076	-0.602	-0.106	-0.138
45.3	-0.118	-0.048	0.1	0.302	0.044	-0.176	-0.502	-0.206	-0.138
45.4	-0.118	-0.048	0.1	0.202	-0.056	-0.076	-0.602	-0.206	0.062
45.5	-0.218	-0.048	0.1	0.102	-0.156	-0.176	-0.502	-0.206	-0.138
45.6	-0.118	-0.148	0.1	0.302	-0.056	-0.076	-0.502	-0.206	-0.038
45.7	-0.218	-0.148	0.0	0.202	0.044	-0.076	-0.502	-0.206	-0.038
45.8	-0.118	-0.048	0.1	0.202	-0.156	-0.076	-0.502	-0.106	0.062
45.9	-0.218	-0.048	0.1	0.202	-0.156	-0.176	-0.502	-0.206	-0.038
46.0	-0.218	-0.148	0.1	0.302	-0.056	-0.076	-0.602	-0.206	0.062
46.1	-0.118	-0.148	0.2	0.302	-0.056	-0.176	-0.502	-0.206	0.062
46.2	-0.118	-0.148	0.0	0.202	-0.156	-0.176	-0.502	-0.206	-0.038
46.3	-0.218	-0.248	0.1	0.202	-0.056	0.024	-0.402	-0.106	0.062
46.4	-0.218	-0.148	0.1	0.202	0.044	-0.076	-0.502	-0.206	0.062
46.5	-0.218	-0.148	0.1	0.202	-0.156	-0.176	-0.502	-0.106	0.162
46.6	-0.118	-0.148	0.1	0.202	-0.156	-0.176	-0.402	-0.106	0.062
46.7	-0.118	-0.148	0.1	0.202	-0.056	-0.176	-0.502	-0.106	0.062
46.8	-0.318	-0.248	0.1	0.202	-0.056	-0.076	-0.402	-0.106	0.062
46.9	-0.318	-0.148	0.1	0.202	-0.056	-0.076	-0.502	-0.006	0.162
47.0	-0.118	-0.148	0.1	0.202	-0.156	-0.076	-0.402	-0.106	0.062
47.1	-0.118	-0.148	0.2	0.202	-0.056	-0.176	-0.502	-0.106	0.162
47.2	-0.218	-0.248	0.2	0.202	0.044	-0.076	-0.402	-0.106	0.062
47.3	-0.218	-0.248	0.2	0.302	-0.156	-0.176	-0.402	-0.106	0.062
47.4	-0.118	-0.248	0.1	0.302	-0.156	-0.176	-0.402	-0.206	0.162
47.5	-0.218	-0.248	0.1	0.202	0.044	0.024	-0.402	-0.006	0.062
47.6	-0.118	-0.148	0.0	0.102	-0.056	-0.076	-0.502	-0.106	0.062
47.7	-0.118	-0.148	0.1	0.202	-0.156	-0.076	-0.402	-0.206	0.162
47.8	-0.118	-0.048	0.1	0.202	-0.056	-0.176	-0.402	-0.106	0.062
47.9	-0.118	-0.148	0.2	0.302	-0.056	-0.176	-0.402	-0.006	0.162
48.0	-0.118	-0.248	0.1	0.102	-0.056	-0.076	-0.402	-0.206	0.062
48.1	-0.218	-0.248	0.1	0.202	-0.056	-0.076	-0.402	-0.106	0.162
48.2	-0.218	-0.248	0.1	0.202	-0.056	-0.076	-0.402	-0.206	0.062
48.3	-0.118	-0.148	0.2	0.302	-0.056	-0.076	-0.302	-0.006	0.162
48.4	-0.118	-0.248	0.2	0.302	-0.056	-0.076	-0.302	-0.106	0.062
48.5	-0.018	-0.148	0.0	0.302	-0.056	-0.076	-0.302	-0.106	0.062
48.6	-0.018	-0.148	0.0	0.202	-0.056	-0.076	-0.102	0.094	0.162
48.7	-0.218	-0.248	0.1	0.202	-0.056	-0.076	-0.302	-0.106	0.062
48.8	-0.218	-0.148	0.2	0.302	-0.056	0.024	-0.202	-0.006	0.062
48.9	-0.218	-0.148	0.2	0.302	-0.056	-0.076	-0.302	-0.106	0.062
49.0	-0.018	-0.148	0.1	0.302	-0.056	-0.076	-0.202	-0.106	0.162
49.1	-0.018	-0.048	0.1	0.302	0.044	-0.076	-0.302	-0.006	0.062
49.2	-0.218	-0.148	0.0	0.302	-0.056	0.024	-0.302	-0.106	0.162
49.3	-0.218	-0.148	0.1	0.202	-0.056	-0.176	-0.202	0.094	0.062
49.4	-0.218	-0.148	0.2	0.302	0.044	0.024	-0.302	-0.006	0.162
49.5	-0.118	-0.148	0.1	0.302	0.044	-0.076	-0.402	-0.006	0.062
49.6	-0.218	-0.148	0.0	0.302	-0.056	-0.076	-0.402	-0.106	0.162
49.7	-0.118	-0.048	0.1	0.302	0.044	0.024	-0.302	-0.006	0.062
49.8	-0.118	-0.048	0.1	0.302	-0.056	-0.076	-0.402	-0.106	0.162
49.9	-0.218	-0.148	0.1	0.202	-0.056	-0.076	-0.502	-0.106	0.162
50.0	-0.118	-0.148	0.1	0.302	0.044	0.024	-0.502	-0.306	0.162
50.1	-0.218	-0.148	0.2	0.302	0.044	-0.076	-0.302	-0.106	0.162
50.2	-0.218	-0.048	0.1	0.302	-0.056	0.024	-0.502	-0.306	0.262
50.3	-0.118	0.052	0.0	0.202	0.044	0.024	-0.502	-0.306	0.162
50.4	-0.218	-0.148	0.0	0.302	0.044	0.024	-0.402	-0.206	0.262
50.5	-0.118	-0.148	0.2	0.402	-0.056	-0.076	-0.502	-0.306	0.162
50.6	-0.218	-0.048	0.2	0.302	0.044	-0.076	-0.402	-0.206	0.162
50.7	-0.218	-0.048	0.1	0.302	0.144	0.024	-0.502	-0.306	0.062
50.8	-0.218	0.052	0.0	0.202	0.044	0.024	-0.402	-0.206	0.162
50.9	-0.018	0.052	0.2	0.402	0.044	0.024	-0.202	-0.006	0.062
51.0	-0.118	-0.048	0.2	0.302	0.144	0.024	-0.402	-0.206	0.162
51.1	-0.218	-0.048	0.1	0.302	0.144	0.024	-0.302	-0.006	0.062
51.2	-0.218	0.052	0.1	0.302	0.044	-0.076	-0.202	0.094	0.162
51.3	-0.218	0.052	0.0	0.202	-0.056	-0.076	-0.202	0.094	0.062
51.4	-0.218	-0.048	0.1	0.302	-0.056	-0.076	-0.202	0.194	0.162
51.5	-0.218	-0.048	0.2	0.302	0.144	0.024	-0.102	0.194	0.062
51.6	-0.218	0.052	0.2	0.302	0.044	-0.176	-0.202	0.294	0.162
51.7	-0.118	0.052	0.1	0.202	0.044	-0.076	-0.202	0.094	0.162
51.8	-0.218	0.052	0.1	0.302	0.144	-0.076	-0.202	0.294	0.262
51.9	-0.218	0.052	0.1	0.302	0.044	-0.076	-0.302	0.194	0.162
52.0	-0.218	0.052	0.1	0.202	0.044	-0.076	-0.202	0.394	0.162
52.1	-0.218	0.052	0.0	0.202	0.044	-0.076	-0.302	0.194	0.162
52.2	-0.118	0.152	0.1	0.302	-0.056	-0.176	-0.202	0.194	0.162
52.3	-0.218	0.052	0.1	0.302	-0.056	-0.176	-0.202	0.194	0.262
52.4	-0.218	0.052	0.1	0.202	0.044	-0.076	-0.202	0.194	0.262
52.5	-0.218	0.152	0.2	0.202	0.044	-0.076	-0.302	0.094	0.262
52.6	-0.218	0.152	0.2	0.302	-0.056	-0.176	-0.302	0.094	0.262
52.7	-0.218	0.152	0.2	0.302	-0.156	-0.176	-0.302	0.094	0.362
52.8	-0.218	0.052	0.2	0.302	0.044	-0.076	-0.302	-0.006	0.462
52.9	-0.018	0.152	0.0	0.102	0.044	-0.076	-0.302	-0.006	0.362
53.0	-0.018	0.152	0.0	0.202	-0.056	-0.176	-0.302	0.094	0.462
53.1	-0.218	0.052	0.1	0.202	-0.056	-0.176	-0.402	-0.106	0.362
53.2	-0.218	0.152	0.2	0.302	0.044	-0.076	-0.202	0.094	0.462
53.3	-0.218	0.152	0.2	0.302	-0.056	-0.276	-0.402	-0.106	0.362
53.4	-0.118	0.152	0.2	0.302	-0.056	-0.176	-0.402	-0.006	0.462
53.5	-0.118	0.052	0.0	0.202	0.044	-0.076	-0.302	-0.106	0.462
53.6	-0.118	0.052	0.1	0.202	0.044	-0.176	-0.302	-0.006	0.462
53.7	-0.118	0.152	0.2	0.302	-0.056	-0.176	-0.302	-0.106	0.462
53.8	-0.118	0.152	0.2	0.402	0.044	-0.076	-0.302	-0.106	0.362
53.9	-0.118	0.152	0.3	0.402	0.044	-0.076	-0.402	-0.206	0.462
54.0	-0.118	0.152	0.2	0.302	0.144	-0.076	-0.402	-0.206	0.262
54.1	-0.118	0.052	0.2	0.202	0.044	-0.176	-0.502	-0.206	0.362
54.2	-0.018	0.152	0.1	0.202	-0.056	-0.276	-0.402	-0.106	0.262
54.3	-0.018	0.152	0.1	0.202	0.044	-0.076	-0.502	-0.206	0.262
54.4	-0.218	0.052	0.1	0.202	0.144	-0.076	-0.402	-0.106	0.162
54.5	-0.118	0.152	0.2	0.302	0.044	-0.176	-0.402	-0.106	0.162
54.6	-0.118	0.152	0.2	0.202	0.044	0.024	-0.602	-0.206	0.162
54.7	-0.018	0.252	0.2	0.202	0.044	0.024	-0.502	-0.106	0.062
54.8	-0.118	0.052	0.3	0.302	0.144	0.024	-0.402	-0.106	0.062
54.9	-0.018	0.152	0.2	0.302	0.144	0.024	-0.502	-0.106	0.062
55.0	-0.018	0.152	0.1	0.202	0.144	0.124	-0.502	-0.106	-0.138
55.1	-0.018	0.152	0.1	0.202	0.144	0.124	-0.502	-0.106	0.062
55.2	-0.118	0.152	0.1	0.102	0.144	0.124	-0.302	0.094	-0.038
55.3	-0.118	0.152	0.2	0.302	0.244	0.124	-0.502	-0.006	-0.038
55.4	-0.118	0.152	0.3	0.302	0.244	0.124	-0.402	-0.006	-0.038
55.5	-0.018	0.152	0.1	0.202	0.144	0.024	-0.402	-0.006	-0.138
55.6	-0.118	0.052	0.1	0.202	0.244	0.124	-0.302	0.094	0.062
55.7	-0.018	0.052	0.1	0.202	0.244	0.224	-0.402	-0.106	-0.138
55.8	-0.018	0.152	0.1	0.202	0.144	0.124	-0.402	-0.006	-0.038
55.9	-0.118	0.052	0.2	0.102	0.244	0.124	-0.302	-0.106	-0.138
56.0	-0.118	0.052	0.2	0.202	0.344	0.224	-0.402	-0.006	-0.138
56.1	-0.018	0.152	0.3	0.302	0.244	0.124	-0.302	-0.006	-0.138
56.2	-0.018	0.052	0.1	0.202	0.244	0.124	-0.302	-0.106	-0.138
56.3	-0.018	0.052	0.2	0.202	0.344	0.224	-0.402	-0.106	-0.038
56.4	-0.018	0.152	0.2	0.202	0.244	0.124	-0.302	-0.106	-0.138
56.5	-0.018	0.152	0.2	0.202	0.244	0.124	-0.402	-0.106	-0.138
56.6	-0.218	-0.048	0.2	0.202	0.344	0.124	-0.302	-0.006	-0.138
56.7	-0.118	-0.048	0.1	0.102	0.444	0.324	-0.402	-0.106	-0.138
56.8	-0.018	0.052	0.1	0.202	0.444	0.224	-0.302	-0.006	-0.138
56.9	-0.018	0.152	0.2	0.302	0.244	0.124	-0.302	-0.206	-0.138
57.0	-0.118	0.052	0.2	0.202	0.244	0.124	-0.302	-0.006	-0.038
57.1	-0.118	0.052	0.1	0.102	0.444	0.224	-0.402	-0.106	-0.138
57.2	-0.118	0.052	0.1	0.102	0.344	0.124	-0.402	-0.106	-0.138
57.3	-0.018	0.052	0.0	0.102	0.344	0.124	-0.302	-0.006	-0.038
57.4	-0.018	0.052	0.2	0.302	0.344	0.124	-0.302	-0.106	-0.038
57.5	-0.118	-0.048	0.2	0.302	0.544	0.224	-0.302	-0.006	-0.038
57.6	-0.118	0.052	0.2	0.302	0.444	0.124	-0.202	-0.006	0.062
57.7	-0.018	0.052	0.1	0.102	0.444	0.124	-0.302	-0.006	-0.138
57.8	-0.118	0.052	0.2	0.102	0.344	0.024	-0.202	-0.006	-0.038
57.9	-0.218	-0.148	0.1	0.102	0.444	0.224	-0.302	-0.006	-0.038
58.0	-0.218	-0.148	0.2	0.202	0.344	0.124	-0.302	-0.006	-0.038
58.1	-0.118	-0.048	0.2	0.302	0.344	0.124	-0.302	-0.206	-0.038
58.2	-0.118	0.052	0.1	0.202	0.444	0.124	-0.302	-0.006	-0.038
58.3	-0.018	0.052	0.1	0.202	0.544	0.124	-0.302	-0.206	0.062
58.4	-0.118	0.052	0.1	0.102	0.444	0.124	-0.202	-0.006	-0.138
58.5	-0.218	-0.048	0.2	0.202	0.444	0.124	-0.302	-0.006	-0.038
58.6	-0.218	-0.048	0.2	0.302	0.344	0.124	-0.202	-0.006	-0.138
58.7	-0.118	-0.148	0.3	0.302	0.344	0.124	-0.302	-0.106	0.062
58.8	-0.018	0.052	0.2	0.202	0.444	0.224	-0.202	-0.006	0.062
58.9	-0.018	0.052	0.1	0.202	0.444	0.224	-0.302	0.094	-0.138
59.0	-0.118	-0.048	0.2	0.202	0.344	0.024	-0.402	-0.106	0.062
59.1	-0.218	-0.048	0.2	0.202	0.344	0.124	-0.302	-0.006	-0.038
59.2	-0.018	0.052	0.3	0.302	0.444	0.224	-0.302	-0.006	0.062
59.3	-0.018	-0.048	0.3	0.302	0.444	0.124	-0.302	0.094	0.062
59.4	-0.118	-0.148	0.2	0.202	0.344	0.124	-0.302	-0.106	0.062
59.5	-0.118	-0.148	0.2	0.202	0.344	0.124	-0.302	0.094	0.062
59.6	-0.218	-0.048	0.3	0.202	0.444	0.324	-0.302	-0.106	0.062
59.7	-0.118	-0.048	0.3	0.202	0.344	0.124	-0.302	0.094	0.062
59.8	-0.118	-0.048	0.2	0.102	0.244	0.124	-0.402	-0.006	0.062
59.9	-0.118	-0.048	0.1	0.202	0.344	0.224	-0.302	0.094	0.062
60.0	-0.118	-0.148	0.2	0.302	0.244	0.124	-0.402	-0.006	0.162
60.1	-0.118	-0.048	0.3	0.302	0.344	0.224	-0.302	-0.106	0.062
60.2	-0.018	-0.048	0.3	0.202	0.244	0.124	-0.402	-0.006	0.162
60.3	-0.118	-0.048	0.3	0.202	0.244	0.124	-0.302	-0.006	0.062
60.4	-0.118	-0.048	0.1	0.202	0.344	0.124	-0.402	-0.106	0.062
60.5	-0.118	-0.148	0.1	0.202	0.344	0.124	-0.302	-0.006	0.062
60.6	-0.118	-0.148	0.2	0.202	0.244	0.124	-0.202	0.094	0.062
60.7	-0.118	-0.148	0.3	0.302	0.244	0.024	-0.402	-0.106	0.062
60.8	-0.318	-0.248	0.2	0.202	0.244	0.124	-0.202	-0.006	0.062
60.9	-0.218	-0.148	0.2	0.102	0.144	0.124	-0.302	0.094	0.062
61.0	-0.218	-0.148	0.1	0.202	0.244	0.024	-0.202	-0.006	-0.038
61.1	-0.118	-0.148	0.2	0.202	0.244	0.024	-0.202	0.094	-0.038
61.2	-0.118	-0.148	0.3	0.302	0.144	0.124	-0.302	0.094	0.062
61.3	-0.318	-0.248	0.2	0.102	0.144	0.024	-0.202	0.094	-0.138
61.4	-0.218	-0.148	0.2	0.102	0.144	0.024	-0.102	0.194	0.062
61.5	-0.218	-0.148	0.2	0.202	0.244	0.124	-0.202	0.094	-0.038
61.6	-0.118	-0.048	0.1	0.202	0.244	0.124	-0.102	0.194	-0.038
61.7	-0.218	-0.248	0.2	0.202	0.144	0.124	-0.202	0.194	-0.038
61.8	-0.218	-0.248	0.1	0.002	0.144	0.124	-0.102	0.194	0.062
61.9	-0.218	-0.248	0.1	0.102	0.244	0.124	-0.102	0.194	-0.038
62.0	-0.218	-0.148	0.2	0.202	0.244	0.024	-0.202	0.194	-0.038
62.1	-0.218	-0.148	0.3	0.202	0.144	0.124	-0.002	0.294	-0.038
62.2	-0.218	-0.248	0.1	0.102	0.144	0.124	-0.202	0.194	-0.038
62.3	-0.218	-0.248	0.1	0.102	0.144	0.124	-0.102	0.194	-0.038
62.4	-0.218	-0.248	0.1	0.202	0.044	0.024	-0.202	0.194	-0.038
62.5	-0.218	-0.248	0.1	0.102	0.244	0.124	-0.102	0.194	-0.038
62.6	-0.218	-0.148	0.2	0.202	0.144	0.224	-0.302	0.094	0.062
62.7	-0.218	-0.248	0.3	0.202	0.144	0.124	-0.102	0.294	-0.038
62.8	-0.118	-0.248	0.2	0.302	0.144	0.124	-0.202	0.094	-0.038
62.9	-0.118	-0.248	0.1	0.202	0.144	0.224	-0.202	0.194	0.062
63.0	-0.118	-0.148	0.1	0.202	0.244	0.224	-0.202	0.094	-0.038
63.1	-0.218	-0.248	0.1	0.102	0.244	0.124	-0.302	0.094	0.062
63.2	-0.318	-0.248	0.3	0.202	0.144	0.224	-0.202	0.194	0.062
63.3	-0.218	-0.248	0.3	0.202	0.044	0.124	-0.202	0.094	0.162
63.4	-0.218	-0.248	0.2	0.202	0.144	0.124	-0.102	0.294	0.062
63.5	-0.118	-0.248	0.2	0.202	0.244	0.124	-0.202	0.094	0.062
63.6	-0.118	-0.248	0.1	0.202	0.244	0.224	-0.102	0.194	0.162
63.7	-0.218	-0.248	0.1	0.202	0.144	0.224	-0.102	0.094	0.062
63.8	-0.218	-0.248	0.2	0.202	0.144	0.124	-0.202	0.094	0.162
63.9	-0.118	-0.248	0.3	0.202	0.144	0.224	-0.102	0.194	0.062
64.0	-0.218	-0.248	0.3	0.202	0.244	0.224	-0.202	0.094	0.162
64.1	-0.218	-0.348	0.2	0.202	0.144	0.024	-0.102	0.194	0.162
64.2	-0.218	-0.248	0.2	0.202	0.144	0.024	-0.002	0.094	-0.038
64.3	-0.218	-0.248	0.2	0.202	0.144	0.224	-0.002	0.194	0.062
64.4	-0.118	-0.248	0.3	0.202	0.144	0.124	-0.002	0.094	0.162
64.5	-0.118	-0.248	0.2	0.202	0.244	0.124	-0.002	0.094	-0.038
64.6	-0.118	-0.248	0.3	0.202	0.144	0.124	-0.102	0.194	0.162
64.7	-0.218	-0.248	0.2	0.202	0.044	0.124	-0.102	0.094	0.162
64.8	-0.118	-0.048	0.2	0.202	0.144	0.224	-0.002	0.194	0.062
64.9	-0.218	-0.248	0.2	0.202	0.044	0.124	-0.202	-0.006	0.162
65.0	-0.218	-0.248	0.3	0.302	0.044	0.024	-0.202	0.094	0.062
65.1	-0.218	-0.248	0.4	0.302	0.144	0.124	-0.002	0.094	0.062
65.2	-0.118	-0.248	0.4	0.302	0.144	0.224	-0.202	-0.006	0.062
65.3	-0.018	-0.148	0.3	0.102	0.144	0.124	-0.202	-0.006	0.062
65.4	-0.118	-0.148	0.3	0.202	0.144	0.124	-0.202	-0.006	0.162
65.5	-0.218	-0.248	0.2	0.202	0.144	0.124	-0.202	-0.006	0.062
65.6	-0.218	-0.248	0.3	0.302	0.144	0.024	-0.202	-0.006	0.162
65.7	-0.118	-0.248	0.4	0.302	0.244	0.224	-0.202	-0.006	0.162
65.8	-0.118	-0.248	0.4	0.302	0.044	0.024	-0.202	0.094	0.262
65.9	-0.118	-0.148	0.3	0.202	0.144	0.024	-0.202	-0.006	0.162
66.0	-0.218	-0.148	0.3	0.102	0.144	0.124	-0.202	0.094	0.362
66.1	-0.218	-0.148	0.3	0.202	0.144	0.124	-0.202	0.094	0.162
66.2	-0.218	-0.148	0.4	0.302	0.144	0.124	-0.302	-0.106	0.162
66.3	-0.118	-0.248	0.5	0.302	0.144	0.124	-0.302	-0.006	0.262
66.4	-0.118	-0.248	0.3	0.202	0.144	0.124	-0.102	0.094	0.162
66.5	-0.118	-0.148	0.3	0.202	0.144	0.124	-0.302	-0.006	0.162
66.6	-0.118	-0.048	0.3	0.202	0.244	0.124	-0.202	0.094	0.262
66.7	-0.118	-0.148	0.4	0.202	0.344	0.224	-0.202	0.094	0.162
66.8	-0.118	-0.148	0.4	0.202	0.244	0.224	-0.202	-0.006	0.062
66.9	-0.118	-0.148	0.4	0.202	0.144	0.124	-0.102	0.094	0.062
67.0	-0.118	-0.148	0.3	0.102	0.144	0.124	-0.202	0.094	0.262
67.1	-0.018	-0.048	0.3	0.202	0.144	0.024	-0.102	0.194	0.062
67.2	-0.118	-0.148	0.3	0.302	0.244	0.224	-0.102	0.194	0.162
67.3	-0.118	-0.148	0.4	0.302	0.144	0.124	-0.102	0.194	0.262
67.4	-0.118	-0.148	0.4	0.202	0.244	0.224	-0.102	0.194	0.162
67.5	-0.018	-0.048	0.3	0.102	0.144	0.124	-0.002	0.094	0.062
67.6	-0.018	-0.148	0.3	0.102	0.144	0.124	-0.102	0.194	0.062
67.7	-0.118	-0.148	0.3	0.102	0.244	0.224	-0.102	0.194	0.062
67.8	-0.118	-0.148	0.5	0.302	0.144	0.224	-0.002	0.194	0.062
67.9	-0.018	-0.048	0.3	0.202	0.244	0.324	-0.002	0.194	-0.038
68.0	-0.018	-0.048	0.3	0.202	0.144	0.124	0.098	0.294	-0.038
68.1	-0.118	-0.148	0.3	0.102	0.144	0.124	-0.002	0.194	-0.038
68.2	-0.118	-0.048	0.3	0.102	0.144	0.224	0.098	0.294	0.062
68.3	-0.118	-0.048	0.3	0.202	0.344	0.224	0.098	0.094	-0.138
68.4	-0.018	-0.048	0.3	0.202	0.244	0.124	0.098	0.294	-0.038
68.5	-0.118	-0.148	0.3	0.202	0.144	0.224	0.098	0.294	0.062
68.6	-0.118	-0.148	0.2	0.102	0.144	0.224	0.098	0.194	-0.138
68.7	-0.218	-0.148	0.3	0.102	0.244	0.124	0.098	0.294	-0.138
68.8	-0.218	-0.148	0.3	0.102	0.244	0.224	-0.002	0.194	-0.138
68.9	-0.118	-0.148	0.3	0.202	0.244	0.224	0.098	0.394	-0.038
69.0	-0.118	-0.148	0.2	0.102	0.244	0.124	-0.002	0.194	-0.238
69.1	-0.118	-0.148	0.2	0.102	0.144	0.224	-0.002	0.294	-0.138
69.2	-0.118	-0.148	0.1	0.102	0.144	0.224	0.098	0.394	-0.338
69.3	-0.018	-0.148	0.2	0.102	0.044	0.024	0.098	0.294	-0.238
69.4	-0.018	-0.048	0.3	0.202	0.044	0.124	0.198	0.394	-0.138
69.5	-0.018	-0.048	0.3	0.202	0.144	0.224	0.298	0.494	-0.138
69.6	-0.118	-0.048	0.3	0.202	0.144	0.224	0.098	0.294	-0.338
69.7	-0.118	-0.148	0.3	0.202	0.144	0.224	0.198	0.394	-0.338
69.8	-0.118	-0.148	0.1	0.102	0.244	0.224	0.098	0.394	-0.238
69.9	-0.118	-0.148	0.1	0.102	0.044	0.124	0.198	0.494	-0.338
