# Supplementary material for: Murine T-cell receptor OT-I exhibits imperfect discrimination between foreign and self-antigens
Source: EMBO J. 2025 Nov 26;45(2):394–416. doi: 10.1038/s44318-025-00644-5 (PMC12811252; doi:10.1038/s44318-025-00644-5)
Supplement: Supplementary file 3 — Source data Fig. 1 [file 44318_2025_644_MOESM3_ESM.zip › Figure 1/1c/K4 28-05-21 (2nd Sensogram).csv]

time [s]	128	64	32	16	8	4	2	1	128
-50.0	0.016	-0.122	-0.044	-0.032	-0.056	-0.102	0.084	0.032	0.162
-49.9	-0.084	-0.022	-0.144	-0.132	0.044	-0.002	0.284	0.132	0.162
-49.8	-0.084	-0.022	-0.144	-0.132	0.044	-0.002	0.184	0.032	0.162
-49.7	0.016	-0.022	-0.244	-0.232	0.044	-0.102	0.184	0.032	0.162
-49.6	0.116	0.078	-0.144	-0.132	-0.056	-0.002	0.284	0.032	0.162
-49.5	0.016	0.078	-0.244	-0.032	0.044	-0.002	0.284	0.032	0.062
-49.4	-0.084	-0.022	-0.144	-0.032	0.044	-0.002	0.184	0.132	0.062
-49.3	0.116	0.078	-0.244	-0.132	-0.056	-0.102	0.284	0.132	0.162
-49.2	0.016	0.078	-0.244	-0.132	0.044	-0.002	0.284	0.232	0.162
-49.1	0.016	0.078	-0.044	-0.032	0.044	-0.002	0.184	0.032	0.062
-49.0	0.016	0.078	-0.044	-0.032	-0.056	-0.102	0.284	0.032	0.062
-48.9	0.016	0.078	-0.144	-0.132	-0.056	-0.102	0.184	0.032	0.162
-48.8	0.016	0.078	-0.244	-0.032	0.044	-0.002	0.184	0.132	0.162
-48.7	0.016	0.078	-0.144	-0.032	-0.056	-0.102	0.184	0.132	0.062
-48.6	0.116	0.178	-0.244	-0.232	-0.056	-0.102	0.184	0.032	0.162
-48.5	0.016	0.078	-0.244	-0.132	0.044	-0.002	0.184	0.032	0.162
-48.4	0.016	0.078	-0.144	-0.032	-0.056	-0.102	0.184	0.032	-0.038
-48.3	0.116	0.178	-0.044	-0.032	0.044	-0.002	0.184	0.132	0.162
-48.2	0.016	0.078	-0.244	-0.132	0.044	-0.002	0.284	0.132	0.162
-48.1	0.016	0.078	-0.144	-0.132	-0.056	-0.002	0.184	0.132	0.062
-48.0	0.016	0.178	-0.144	-0.132	0.044	-0.002	0.184	0.132	0.162
-47.9	0.116	0.278	-0.244	-0.232	0.044	-0.002	0.184	-0.068	0.062
-47.8	0.016	0.178	-0.144	-0.032	-0.056	-0.002	0.184	0.032	0.062
-47.7	0.016	0.078	-0.044	-0.032	0.044	-0.002	0.084	0.032	0.062
-47.6	0.116	0.178	-0.144	-0.032	0.144	0.098	0.084	0.032	0.162
-47.5	0.016	0.178	-0.244	-0.132	0.044	-0.102	0.184	0.132	0.062
-47.4	0.116	0.278	-0.144	-0.132	0.044	-0.002	0.184	0.032	0.062
-47.3	0.116	0.278	-0.144	-0.132	-0.056	-0.102	0.084	-0.068	0.062
-47.2	0.116	0.278	-0.044	0.068	-0.056	-0.002	-0.016	-0.068	0.162
-47.1	0.116	0.278	-0.044	-0.032	0.144	0.098	0.184	0.132	0.062
-47.0	0.116	0.278	-0.144	-0.132	0.144	-0.002	0.084	0.032	0.162
-46.9	0.116	0.278	-0.244	-0.232	0.044	-0.002	0.084	-0.068	0.062
-46.8	0.216	0.278	-0.144	-0.132	0.044	-0.002	0.184	0.032	-0.038
-46.7	0.116	0.278	-0.144	-0.132	0.044	0.098	0.084	-0.068	0.062
-46.6	0.116	0.178	-0.144	-0.032	0.044	0.098	0.184	0.032	0.062
-46.5	0.216	0.278	-0.144	-0.132	0.144	0.198	0.184	0.132	0.162
-46.4	0.116	0.278	-0.144	-0.032	-0.056	-0.002	0.084	-0.068	0.062
-46.3	0.216	0.278	-0.144	-0.032	-0.056	-0.002	0.084	-0.068	-0.038
-46.2	0.216	0.278	-0.144	-0.132	0.044	0.098	0.084	-0.068	0.062
-46.1	0.116	0.278	-0.144	-0.032	0.044	-0.002	0.084	-0.068	0.162
-46.0	0.216	0.178	-0.044	0.068	0.144	0.098	0.084	-0.068	0.062
-45.9	0.116	0.178	-0.144	-0.032	0.044	-0.002	0.084	-0.068	0.062
-45.8	0.116	0.278	-0.144	-0.032	-0.056	-0.002	0.184	-0.068	0.062
-45.7	0.216	0.278	-0.144	0.068	0.144	0.198	0.084	-0.068	0.062
-45.6	0.116	0.178	-0.144	-0.032	0.044	-0.002	0.084	-0.068	0.062
-45.5	0.216	0.278	-0.144	0.168	0.144	0.098	0.184	-0.068	0.062
-45.4	0.116	0.178	-0.144	0.068	-0.056	-0.002	0.084	-0.068	0.062
-45.3	0.116	0.278	-0.144	0.068	0.044	-0.002	0.084	-0.068	0.162
-45.2	0.116	0.178	-0.144	0.068	0.144	0.098	0.084	-0.068	0.062
-45.1	0.116	0.178	-0.244	0.068	0.144	0.098	-0.016	-0.168	0.062
-45.0	0.116	0.278	-0.244	0.068	0.144	0.098	0.084	-0.168	0.062
-44.9	0.216	0.278	-0.144	0.168	-0.056	-0.002	-0.016	-0.168	0.062
-44.8	0.216	0.278	-0.244	0.068	0.044	-0.002	0.084	-0.068	0.162
-44.7	0.116	0.378	-0.144	0.068	0.044	-0.102	0.084	0.032	0.062
-44.6	0.116	0.278	-0.144	0.068	0.144	-0.002	-0.016	-0.168	0.162
-44.5	0.116	0.278	-0.144	0.068	0.144	-0.002	-0.016	-0.168	0.062
-44.4	0.216	0.278	-0.044	0.168	0.044	0.098	-0.116	-0.168	0.162
-44.3	0.216	0.378	-0.144	-0.032	0.044	0.098	-0.116	-0.168	0.162
-44.2	0.116	0.378	-0.144	-0.032	0.144	0.198	0.084	-0.068	0.062
-44.1	0.116	0.278	-0.144	-0.032	0.044	-0.002	0.084	0.032	0.162
-44.0	0.116	0.278	-0.244	0.068	0.044	-0.002	0.084	0.032	0.162
-43.9	0.116	0.278	-0.244	0.068	-0.056	-0.002	0.084	-0.068	0.162
-43.8	0.116	0.278	-0.044	0.168	0.044	-0.102	0.084	-0.068	0.162
-43.7	0.416	0.378	-0.044	0.168	0.044	-0.102	0.184	0.132	0.062
-43.6	0.516	0.378	-0.044	0.168	0.244	-0.002	0.084	0.032	0.062
-43.5	0.616	0.278	-0.244	0.168	0.344	0.198	0.084	0.132	0.162
-43.4	0.416	0.378	-0.144	0.268	0.444	0.298	0.084	0.032	0.062
-43.3	0.316	0.278	-0.044	0.268	0.444	0.298	0.084	0.032	0.162
-43.2	0.216	0.278	-0.144	0.168	0.244	0.298	-0.016	0.032	0.062
-43.1	0.216	0.178	-0.044	0.168	0.244	0.398	0.084	0.032	0.062
-43.0	0.116	0.078	-0.144	0.168	0.144	0.298	0.184	0.132	0.062
-42.9	0.016	0.278	-0.244	0.168	0.144	0.298	0.184	0.132	0.162
-42.8	0.016	0.178	-0.144	0.168	0.144	0.098	0.284	0.232	0.162
-42.7	0.116	0.278	-0.144	0.168	0.344	0.298	0.284	0.132	0.162
-42.6	0.116	0.278	-0.144	0.068	0.244	0.198	0.084	0.032	0.162
-42.5	0.116	0.378	-0.044	0.068	0.244	0.298	0.184	0.132	0.062
-42.4	0.116	0.278	-0.144	-0.032	0.144	0.198	0.184	0.132	0.062
-42.3	0.016	0.178	-0.144	0.068	0.244	0.198	0.184	0.132	-0.038
-42.2	0.016	0.278	-0.044	-0.032	0.144	-0.002	0.184	0.032	0.062
-42.1	0.016	0.278	-0.044	0.068	0.144	0.098	-0.016	-0.068	-0.038
-42.0	0.016	0.278	-0.144	-0.032	0.044	0.098	0.084	0.032	-0.038
-41.9	0.016	0.178	-0.244	-0.032	0.144	0.098	0.184	0.132	0.062
-41.8	0.016	0.278	-0.044	0.068	0.144	0.098	0.084	0.032	-0.038
-41.7	0.016	0.278	-0.144	-0.032	0.144	0.098	0.084	0.032	-0.038
-41.6	0.116	0.378	-0.044	-0.032	0.044	0.098	0.084	0.032	-0.038
-41.5	0.116	0.278	-0.244	-0.232	0.144	0.098	-0.016	0.032	0.062
-41.4	0.016	0.278	-0.144	-0.132	0.044	-0.002	-0.016	-0.068	0.062
-41.3	0.116	0.378	-0.044	-0.032	-0.056	-0.002	0.084	-0.068	-0.038
-41.2	0.016	0.278	-0.044	-0.132	0.044	-0.102	0.084	0.032	-0.038
-41.1	0.116	0.278	-0.244	-0.132	0.144	0.098	-0.016	-0.168	0.062
-41.0	0.016	0.378	-0.144	-0.032	0.044	-0.002	0.084	0.032	0.162
-40.9	0.016	0.278	-0.044	-0.032	-0.056	-0.002	0.084	0.032	0.162
-40.8	0.016	0.178	-0.244	-0.232	0.044	0.098	0.184	0.132	-0.038
-40.7	-0.084	0.278	-0.244	-0.132	-0.056	-0.102	0.084	0.032	0.062
-40.6	0.116	0.378	-0.144	-0.132	0.144	0.098	0.084	-0.068	0.162
-40.5	0.016	0.278	-0.344	-0.132	0.044	0.098	-0.016	-0.068	0.062
-40.4	0.016	0.278	-0.344	-0.232	0.044	0.198	0.184	0.132	0.162
-40.3	-0.084	0.178	-0.144	-0.032	0.044	0.098	0.084	-0.068	0.062
-40.2	-0.084	0.178	-0.144	-0.032	0.144	0.098	0.084	-0.068	-0.038
-40.1	0.016	0.378	-0.344	-0.232	0.144	0.198	0.184	0.032	0.162
-40.0	0.116	0.278	-0.244	-0.132	0.044	0.098	-0.016	-0.068	0.162
-39.9	-0.084	0.178	-0.044	-0.032	0.044	0.098	0.184	0.032	0.062
-39.8	0.016	0.278	-0.044	0.068	0.044	0.098	0.184	0.132	0.062
-39.7	0.016	0.278	-0.244	-0.032	-0.056	-0.002	0.084	-0.068	0.062
-39.6	0.116	0.278	-0.144	-0.132	0.044	0.198	0.084	-0.068	0.062
-39.5	0.116	0.278	-0.044	0.068	0.144	0.198	0.084	-0.068	-0.038
-39.4	0.016	0.278	-0.044	-0.032	0.044	0.198	0.184	0.132	-0.038
-39.3	0.016	0.278	-0.044	0.068	0.044	0.198	0.084	0.032	0.062
-39.2	0.116	0.378	-0.144	0.068	0.144	0.198	0.084	0.032	-0.038
-39.1	0.116	0.278	-0.144	-0.032	0.144	0.198	0.184	-0.068	-0.038
-39.0	0.216	0.378	-0.144	-0.032	0.144	0.098	0.084	-0.168	-0.038
-38.9	0.216	0.378	-0.144	-0.032	0.144	0.098	0.184	0.032	-0.038
-38.8	0.216	0.378	0.056	0.068	0.144	0.098	0.184	0.032	-0.038
-38.7	0.216	0.478	-0.044	-0.032	-0.056	0.098	0.084	0.032	-0.038
-38.6	0.316	0.478	0.056	-0.032	0.044	0.198	-0.016	-0.068	-0.138
-38.5	0.216	0.378	-0.044	-0.032	0.044	0.098	0.084	-0.168	-0.138
-38.4	0.316	0.478	-0.044	-0.032	0.144	0.098	0.084	-0.168	-0.238
-38.3	0.216	0.478	-0.144	-0.132	0.044	-0.002	0.084	-0.068	-0.038
-38.2	0.216	0.478	-0.044	-0.132	0.044	0.098	0.084	-0.068	-0.038
-38.1	0.116	0.378	-0.044	-0.032	0.044	0.098	0.084	-0.068	-0.138
-38.0	0.216	0.478	-0.044	-0.032	-0.056	-0.002	0.084	0.032	-0.138
-37.9	0.216	0.378	-0.144	-0.132	-0.056	-0.002	-0.016	-0.168	-0.138
-37.8	0.216	0.378	-0.144	-0.132	0.044	0.098	-0.016	-0.168	-0.138
-37.7	0.316	0.378	-0.144	-0.032	0.044	0.098	0.084	-0.068	-0.138
-37.6	0.216	0.278	-0.144	0.068	-0.056	-0.102	0.084	-0.068	-0.138
-37.5	0.116	0.278	-0.144	-0.032	0.044	-0.002	-0.016	0.032	-0.038
-37.4	0.216	0.478	-0.244	-0.132	-0.156	-0.102	-0.016	-0.068	-0.138
-37.3	0.116	0.278	-0.144	-0.132	-0.056	-0.102	-0.016	-0.168	-0.138
-37.2	0.216	0.278	-0.144	-0.132	-0.056	-0.102	0.084	0.032	-0.138
-37.1	0.216	0.278	-0.244	-0.132	-0.056	-0.102	-0.016	-0.068	0.062
-37.0	0.016	0.078	-0.244	-0.132	-0.056	-0.002	-0.016	-0.068	-0.038
-36.9	0.116	0.178	-0.144	-0.132	-0.056	-0.002	0.084	0.032	-0.138
-36.8	0.116	0.278	-0.144	-0.132	-0.056	-0.102	0.084	0.032	-0.138
-36.7	0.016	0.178	-0.144	-0.132	-0.056	-0.102	-0.116	-0.168	-0.038
-36.6	0.116	0.078	-0.144	-0.032	-0.056	-0.002	-0.016	-0.168	-0.038
-36.5	0.016	0.078	-0.244	-0.032	-0.156	-0.002	0.084	0.032	0.062
-36.4	-0.084	0.078	-0.144	-0.032	-0.056	-0.102	0.084	0.032	0.062
-36.3	0.016	0.178	-0.144	-0.032	-0.056	-0.002	0.084	0.032	-0.038
-36.2	0.116	0.078	-0.144	-0.032	-0.056	-0.002	-0.016	0.032	0.062
-36.1	0.116	0.178	-0.044	-0.032	-0.056	-0.102	-0.016	-0.068	0.062
-36.0	0.016	0.178	-0.244	-0.032	-0.156	-0.002	-0.016	-0.068	0.062
-35.9	0.016	0.178	-0.144	-0.032	-0.156	-0.002	0.184	0.032	0.062
-35.8	0.016	0.078	-0.044	0.068	-0.056	0.098	0.084	-0.068	0.162
-35.7	0.116	0.178	-0.144	-0.032	-0.056	-0.102	0.084	0.032	0.062
-35.6	0.016	0.178	-0.144	0.068	-0.056	-0.002	0.084	0.032	0.062
-35.5	0.016	0.178	-0.044	-0.032	-0.056	-0.002	-0.016	-0.068	-0.038
-35.4	0.016	0.278	-0.144	-0.032	-0.056	-0.002	-0.016	-0.068	-0.038
-35.3	0.016	0.178	-0.144	-0.132	-0.156	-0.102	-0.016	-0.068	0.062
-35.2	0.016	0.178	-0.044	-0.032	-0.056	-0.002	0.084	0.032	0.062
-35.1	0.116	0.278	-0.044	0.068	-0.056	-0.102	0.084	0.032	0.162
-35.0	0.116	0.278	-0.144	-0.032	-0.056	-0.002	-0.016	-0.068	0.062
-34.9	0.016	0.178	-0.244	-0.132	-0.056	-0.002	-0.016	-0.168	-0.038
-34.8	0.016	0.178	-0.144	-0.132	-0.156	-0.102	-0.016	-0.168	-0.038
-34.7	0.016	0.278	-0.044	-0.032	-0.056	-0.102	-0.016	0.032	0.062
-34.6	-0.084	0.178	-0.044	0.068	-0.056	-0.002	0.084	0.032	0.162
-34.5	0.016	0.278	-0.144	-0.032	0.044	0.098	0.084	0.032	0.162
-34.4	0.016	0.178	-0.144	-0.032	0.044	-0.002	-0.016	-0.168	0.062
-34.3	0.016	0.178	-0.144	-0.132	-0.056	-0.002	-0.016	-0.068	-0.038
-34.2	0.016	0.178	-0.244	-0.132	-0.056	-0.102	0.084	0.032	0.062
-34.1	0.116	0.178	-0.144	0.068	-0.056	-0.002	0.184	0.032	0.062
-34.0	0.116	0.278	-0.144	-0.032	-0.056	-0.002	0.084	0.032	0.062
-33.9	0.016	0.278	-0.144	-0.032	-0.056	-0.002	-0.016	-0.068	0.062
-33.8	0.016	0.278	-0.144	-0.032	-0.056	-0.102	-0.016	-0.068	0.062
-33.7	-0.084	0.078	-0.244	-0.132	-0.056	-0.102	-0.016	-0.068	-0.038
-33.6	-0.084	0.078	-0.244	-0.032	-0.056	-0.002	-0.016	-0.068	0.062
-33.5	0.116	0.178	-0.244	-0.032	-0.056	-0.002	-0.016	0.032	0.062
-33.4	0.116	0.178	-0.144	-0.032	-0.156	-0.202	0.084	0.032	0.062
-33.3	-0.084	0.178	-0.144	-0.032	0.044	-0.102	0.084	-0.068	0.062
-33.2	-0.084	0.178	-0.244	-0.132	-0.056	-0.002	-0.016	-0.068	0.162
-33.1	0.016	0.078	-0.244	-0.032	-0.056	-0.002	-0.116	-0.068	-0.038
-33.0	-0.084	-0.022	-0.244	-0.032	-0.156	-0.102	-0.016	-0.068	-0.038
-32.9	-0.084	-0.022	-0.244	-0.032	-0.156	-0.102	0.084	0.132	0.162
-32.8	0.016	0.078	-0.244	-0.032	-0.056	-0.002	-0.016	0.032	0.162
-32.7	0.016	0.178	-0.344	-0.032	0.044	0.098	-0.016	-0.068	-0.038
-32.6	-0.084	-0.022	-0.144	0.068	-0.056	0.098	-0.016	-0.068	0.062
-32.5	-0.084	-0.022	-0.144	-0.032	-0.156	-0.002	0.084	0.132	0.162
-32.4	-0.084	-0.022	-0.244	0.068	-0.056	-0.002	0.184	0.132	0.162
-32.3	0.016	0.178	-0.244	0.068	-0.056	-0.002	0.084	0.032	0.162
-32.2	0.116	0.078	-0.244	-0.032	-0.056	-0.002	0.084	0.032	0.062
-32.1	-0.084	-0.022	-0.244	-0.032	-0.156	-0.002	0.084	0.032	0.062
-32.0	-0.084	-0.022	-0.244	-0.032	-0.056	0.098	0.084	0.032	0.062
-31.9	0.016	0.078	-0.244	-0.032	-0.156	-0.102	-0.016	-0.068	0.162
-31.8	-0.084	-0.122	-0.244	-0.032	-0.156	-0.102	-0.016	-0.168	0.162
-31.7	-0.084	-0.022	-0.244	0.068	-0.056	-0.102	0.084	-0.068	0.062
-31.6	0.016	0.078	-0.244	-0.032	0.044	0.098	-0.016	-0.068	-0.038
-31.5	0.016	0.078	-0.244	0.068	-0.156	-0.002	-0.016	-0.068	0.062
-31.4	-0.084	-0.022	-0.244	-0.032	-0.156	-0.002	-0.016	-0.068	0.162
-31.3	-0.084	-0.022	-0.144	0.068	-0.156	-0.002	-0.016	-0.168	0.162
-31.2	0.016	-0.022	-0.144	0.068	-0.156	-0.002	0.084	0.032	0.062
-31.1	0.116	0.078	-0.244	0.068	-0.056	-0.002	0.084	0.032	0.162
-31.0	0.016	0.178	-0.144	0.068	-0.156	-0.002	-0.016	-0.168	0.062
-30.9	0.016	0.078	-0.144	0.068	-0.156	-0.002	-0.016	-0.068	0.062
-30.8	0.016	-0.022	-0.144	0.068	-0.156	-0.102	-0.016	-0.068	0.062
-30.7	0.016	0.078	-0.144	0.068	-0.156	-0.002	-0.016	-0.068	0.162
-30.6	0.016	0.078	-0.144	0.068	-0.056	0.098	-0.016	-0.168	0.162
-30.5	0.016	-0.022	-0.244	-0.032	-0.056	0.098	-0.016	-0.068	0.062
-30.4	0.016	0.078	-0.144	0.068	-0.156	-0.002	-0.016	-0.068	-0.038
-30.3	0.016	0.178	-0.144	0.068	-0.156	-0.102	0.084	0.032	-0.038
-30.2	0.016	0.078	-0.144	0.068	-0.156	-0.002	-0.016	-0.068	0.062
-30.1	0.016	0.078	-0.144	0.068	-0.056	-0.002	-0.016	-0.068	0.062
-30.0	0.016	0.078	-0.144	0.068	-0.156	-0.102	0.184	-0.068	0.062
-29.9	0.016	0.078	-0.244	-0.032	-0.156	-0.102	0.084	0.032	0.062
-29.8	0.116	0.178	-0.144	0.068	0.044	0.098	-0.016	-0.068	0.062
-29.7	0.016	0.178	-0.044	0.168	-0.056	0.098	-0.016	-0.068	0.062
-29.6	0.016	0.078	-0.144	0.168	-0.056	0.098	0.084	-0.068	0.062
-29.5	0.016	0.078	-0.144	-0.032	-0.156	-0.002	0.084	0.032	0.062
-29.4	0.116	0.078	-0.144	0.068	-0.056	-0.002	0.184	0.032	0.062
-29.3	0.116	0.178	-0.144	0.068	-0.056	-0.002	0.084	-0.068	-0.038
-29.2	0.116	0.178	-0.044	0.068	-0.156	-0.002	-0.016	-0.068	-0.138
-29.1	0.016	0.178	-0.044	0.168	-0.056	-0.002	-0.016	-0.068	-0.038
-29.0	0.116	0.178	-0.144	0.068	-0.056	-0.002	0.084	-0.068	-0.038
-28.9	0.116	0.178	-0.144	0.068	-0.056	0.098	0.084	-0.068	-0.038
-28.8	0.016	0.078	-0.044	0.068	0.044	0.098	-0.016	-0.068	-0.038
-28.7	0.016	0.178	-0.144	-0.032	0.044	-0.002	0.084	-0.068	-0.138
-28.6	0.116	0.278	-0.144	0.068	-0.056	-0.002	0.084	-0.068	-0.038
-28.5	0.116	0.178	-0.044	0.168	-0.056	-0.002	0.084	0.032	-0.038
-28.4	0.016	0.078	-0.044	0.168	0.044	0.098	0.184	0.132	-0.038
-28.3	0.116	0.078	-0.144	0.068	0.044	-0.002	0.084	0.032	-0.038
-28.2	0.216	0.278	-0.144	0.068	0.144	-0.002	0.084	-0.068	-0.138
-28.1	0.216	0.278	-0.044	0.068	-0.056	-0.002	0.184	0.032	-0.038
-28.0	0.116	0.278	-0.044	0.068	0.044	0.098	0.084	-0.068	0.062
-27.9	0.116	0.178	-0.144	0.068	0.144	0.098	0.184	0.032	-0.038
-27.8	0.116	0.178	-0.144	0.068	0.044	-0.002	0.184	0.032	-0.038
-27.7	0.216	0.278	-0.044	0.068	0.044	-0.002	0.084	0.032	-0.038
-27.6	0.216	0.178	-0.144	-0.032	0.044	-0.002	0.084	-0.068	-0.038
-27.5	0.216	0.278	-0.144	0.068	0.044	-0.002	0.184	-0.068	-0.038
-27.4	0.116	0.178	-0.044	0.068	0.044	-0.002	0.184	-0.068	-0.038
-27.3	0.116	0.078	-0.044	0.068	0.144	0.098	0.084	0.032	-0.038
-27.2	0.216	0.278	-0.144	0.068	0.044	-0.102	0.184	0.032	-0.038
-27.1	0.216	0.278	-0.144	0.068	0.044	-0.002	0.184	-0.068	-0.038
-27.0	0.216	0.178	-0.144	-0.032	0.044	-0.002	0.084	-0.068	-0.038
-26.9	0.216	0.378	-0.144	0.068	-0.056	-0.102	0.284	0.032	-0.038
-26.8	0.116	0.178	-0.044	0.168	0.044	0.098	0.184	0.032	0.062
-26.7	0.116	0.178	-0.044	0.068	0.044	-0.002	0.184	0.132	-0.038
-26.6	0.216	0.278	-0.044	-0.032	0.144	-0.002	0.184	0.032	-0.038
-26.5	0.116	0.178	-0.144	0.068	0.044	-0.002	0.184	0.032	0.062
-26.4	0.116	0.178	-0.244	-0.032	0.044	-0.002	0.284	-0.068	-0.038
-26.3	0.016	0.178	-0.144	-0.032	-0.056	-0.002	0.184	-0.068	-0.038
-26.2	0.116	0.178	-0.144	0.068	0.044	-0.002	0.184	0.032	0.062
-26.1	0.116	0.178	-0.144	-0.032	0.044	-0.002	0.184	0.032	0.162
-26.0	0.016	0.178	-0.144	-0.032	-0.056	-0.102	0.184	-0.068	0.062
-25.9	0.216	0.278	-0.144	0.068	0.044	-0.002	0.184	0.132	0.062
-25.8	0.016	0.278	-0.244	-0.032	0.144	0.098	0.284	0.032	0.062
-25.7	0.116	0.178	-0.144	-0.032	-0.056	-0.002	0.184	0.032	-0.038
-25.6	0.016	0.078	-0.144	0.068	0.044	-0.002	0.184	0.032	-0.038
-25.5	0.116	0.078	-0.044	0.168	0.044	-0.002	0.284	0.032	-0.038
-25.4	0.016	0.078	-0.144	0.068	-0.056	-0.002	0.184	-0.068	-0.138
-25.3	0.116	0.178	-0.144	0.068	0.044	-0.002	0.184	0.132	-0.038
-25.2	0.116	0.278	-0.144	0.068	0.144	0.098	0.284	0.132	-0.038
-25.1	0.016	0.178	-0.144	-0.032	0.044	0.198	0.184	-0.068	-0.038
-25.0	0.116	0.078	-0.144	0.068	0.044	0.098	0.284	0.032	-0.038
-24.9	0.116	0.178	-0.044	0.068	0.044	-0.002	0.084	-0.068	-0.038
-24.8	0.116	0.078	-0.144	0.068	0.044	0.098	0.084	-0.068	-0.038
-24.7	0.116	0.078	-0.144	0.068	0.044	-0.002	0.184	-0.068	-0.138
-24.6	0.216	0.278	-0.144	0.068	0.144	0.098	0.084	-0.068	0.062
-24.5	0.116	0.178	-0.144	0.068	0.044	0.198	0.184	0.032	-0.038
-24.4	0.116	0.178	-0.144	0.068	0.044	0.098	0.184	-0.168	-0.038
-24.3	0.216	0.178	0.056	0.068	0.044	-0.002	0.084	-0.068	0.062
-24.2	0.016	0.078	-0.044	0.068	0.144	0.098	0.084	-0.068	0.062
-24.1	0.116	0.278	-0.144	0.068	0.044	-0.002	-0.016	-0.168	-0.138
-24.0	0.216	0.278	-0.044	0.068	0.144	0.098	0.184	0.032	-0.038
-23.9	0.116	0.178	-0.044	0.168	0.044	0.098	0.184	0.032	0.062
-23.8	0.116	0.178	-0.144	0.068	0.044	0.198	0.084	-0.168	-0.038
-23.7	0.116	0.178	0.056	0.068	0.044	0.098	0.184	-0.068	-0.038
-23.6	0.016	0.078	0.056	0.168	0.044	0.098	0.184	-0.068	-0.038
-23.5	0.116	0.178	0.056	0.168	0.044	-0.002	-0.016	-0.168	-0.038
-23.4	0.116	0.278	-0.044	0.068	0.144	0.098	0.084	-0.068	-0.138
-23.3	0.116	0.178	-0.044	0.168	0.044	0.098	0.084	0.032	-0.038
-23.2	0.116	0.178	0.056	0.268	0.044	0.098	0.184	0.032	-0.038
-23.1	0.116	0.278	-0.044	0.068	-0.056	-0.002	0.084	-0.168	-0.038
-23.0	0.316	0.278	0.056	0.168	-0.056	-0.002	0.084	-0.168	-0.038
-22.9	0.116	0.178	0.056	0.168	0.044	0.098	-0.016	-0.168	-0.138
-22.8	0.116	0.178	-0.044	0.168	0.044	-0.002	-0.016	-0.068	-0.038
-22.7	0.116	0.278	0.056	0.268	0.044	-0.002	-0.016	-0.068	-0.138
-22.6	0.116	0.178	0.056	0.168	-0.056	-0.002	-0.016	-0.068	-0.138
-22.5	0.216	0.178	0.056	0.168	-0.056	-0.002	0.084	-0.168	-0.038
-22.4	0.216	0.178	0.056	0.168	-0.156	-0.102	0.084	-0.068	-0.038
-22.3	0.216	0.178	0.056	0.168	-0.156	-0.102	0.084	-0.068	-0.238
-22.2	0.016	0.078	0.156	0.268	-0.156	-0.102	-0.016	-0.168	-0.138
-22.1	0.016	0.078	0.056	0.168	0.044	-0.002	-0.016	-0.068	-0.138
-22.0	0.116	0.178	-0.044	0.168	-0.056	-0.102	0.084	-0.068	-0.038
-21.9	0.216	0.278	0.056	0.168	-0.156	-0.002	0.084	-0.068	-0.138
-21.8	0.216	0.278	0.056	0.068	-0.156	-0.102	0.084	-0.068	-0.138
-21.7	0.116	0.078	0.056	0.068	-0.156	-0.102	0.084	-0.068	0.062
-21.6	0.016	0.078	0.156	0.168	-0.056	-0.102	-0.016	-0.068	-0.038
-21.5	0.016	0.178	0.056	0.068	-0.056	-0.102	-0.016	-0.068	-0.038
-21.4	0.116	0.278	-0.044	0.068	-0.056	-0.102	0.084	-0.068	-0.138
-21.3	0.216	0.278	-0.044	0.168	-0.156	-0.102	0.084	-0.068	-0.038
-21.2	0.116	0.178	0.056	0.168	-0.156	-0.102	-0.016	-0.068	0.062
-21.1	0.016	0.078	0.056	0.168	-0.156	-0.202	-0.016	-0.068	-0.038
-21.0	0.016	0.078	0.056	0.068	-0.156	-0.102	-0.016	-0.068	-0.038
-20.9	-0.084	0.078	0.056	0.068	-0.156	-0.102	0.184	-0.068	-0.038
-20.8	0.016	0.178	0.056	0.068	-0.156	-0.102	0.084	-0.068	-0.038
-20.7	0.016	0.178	0.056	0.068	-0.156	-0.202	-0.016	-0.068	-0.038
-20.6	0.016	0.178	-0.044	0.068	-0.156	-0.102	-0.016	-0.068	0.062
-20.5	0.016	0.178	0.056	0.268	-0.156	-0.102	0.084	0.032	0.062
-20.4	0.016	0.078	0.056	0.268	-0.156	-0.102	-0.016	-0.068	0.062
-20.3	-0.084	0.078	0.056	0.268	-0.256	-0.102	-0.016	-0.068	0.062
-20.2	0.016	0.178	-0.044	0.068	-0.156	-0.102	0.084	0.032	0.062
-20.1	0.016	0.278	0.056	0.168	-0.156	-0.102	-0.016	0.032	-0.038
-20.0	0.016	0.178	0.056	0.168	-0.156	-0.002	0.084	0.032	0.062
-19.9	-0.084	0.178	-0.144	0.068	-0.156	-0.102	-0.016	-0.068	0.062
-19.8	-0.084	0.078	-0.044	0.268	-0.156	-0.102	-0.016	-0.068	0.162
-19.7	0.016	0.178	0.056	0.268	-0.156	-0.102	-0.016	0.032	0.062
-19.6	0.116	0.278	0.056	0.168	-0.156	-0.102	0.084	0.032	-0.038
-19.5	0.016	0.178	-0.044	0.068	-0.056	-0.002	-0.016	-0.068	-0.038
-19.4	0.016	0.278	-0.144	0.168	-0.156	-0.002	-0.016	-0.068	-0.038
-19.3	0.116	0.178	-0.144	0.168	-0.156	-0.102	-0.016	-0.068	0.062
-19.2	0.016	0.178	0.056	0.268	-0.156	-0.102	-0.016	-0.068	0.062
-19.1	-0.084	0.078	-0.044	0.168	-0.056	-0.102	-0.116	-0.168	-0.038
-19.0	0.016	0.178	-0.044	0.168	-0.156	-0.202	-0.016	-0.068	-0.038
-18.9	0.116	0.278	-0.044	0.268	-0.156	-0.202	-0.016	-0.068	-0.138
-18.8	0.116	0.278	-0.144	0.068	-0.156	-0.102	-0.016	-0.068	-0.138
-18.7	0.116	0.278	-0.144	0.068	-0.156	-0.102	-0.016	-0.168	-0.138
-18.6	0.016	0.178	-0.144	0.068	-0.056	-0.102	-0.016	-0.068	-0.038
-18.5	0.016	0.178	-0.144	0.068	-0.056	-0.202	-0.016	-0.068	-0.038
-18.4	0.116	0.178	-0.144	0.068	-0.056	-0.102	-0.116	-0.168	-0.038
-18.3	0.116	0.178	-0.044	0.168	-0.156	-0.102	-0.016	-0.068	-0.038
-18.2	0.216	0.278	0.056	0.168	-0.156	-0.102	-0.116	-0.068	-0.038
-18.1	0.116	0.178	-0.144	-0.032	-0.156	-0.102	-0.016	-0.068	-0.038
-18.0	0.116	0.178	-0.144	-0.032	-0.156	-0.102	-0.016	-0.068	-0.138
-17.9	0.016	0.078	-0.144	-0.032	-0.056	-0.102	-0.016	-0.068	-0.138
-17.8	0.016	0.078	-0.144	0.068	-0.056	-0.102	-0.016	-0.168	-0.138
-17.7	0.116	0.178	-0.144	0.068	-0.056	-0.202	0.084	-0.068	-0.038
-17.6	0.216	0.278	-0.044	0.168	-0.156	-0.102	0.084	0.032	-0.038
-17.5	0.216	0.278	0.056	0.168	-0.156	-0.102	0.084	0.032	-0.038
-17.4	0.216	0.178	-0.144	0.068	-0.056	-0.002	-0.016	-0.068	-0.038
-17.3	0.116	0.178	-0.144	0.068	-0.056	-0.002	-0.016	-0.068	-0.038
-17.2	0.116	0.178	-0.144	0.068	-0.156	-0.102	-0.016	-0.068	-0.038
-17.1	0.016	0.078	-0.144	-0.032	-0.056	-0.102	-0.016	-0.068	-0.238
-17.0	0.016	0.078	-0.144	-0.032	-0.056	-0.102	-0.016	-0.068	-0.138
-16.9	0.116	0.078	-0.044	-0.032	-0.056	-0.102	-0.016	-0.168	-0.138
-16.8	0.216	0.278	-0.044	-0.032	-0.156	-0.102	0.084	-0.068	-0.138
-16.7	0.216	0.178	-0.044	0.068	-0.156	-0.102	0.084	0.032	-0.138
-16.6	0.116	0.178	-0.144	0.068	-0.156	-0.202	0.084	0.032	-0.138
-16.5	0.116	0.178	-0.244	-0.032	-0.056	-0.002	-0.016	-0.068	-0.038
-16.4	0.016	0.078	-0.144	0.068	-0.056	-0.002	-0.016	-0.068	-0.038
-16.3	0.016	0.078	-0.144	0.068	0.044	-0.002	-0.016	-0.068	-0.038
-16.2	0.016	0.078	-0.144	-0.032	0.044	-0.002	-0.016	-0.068	-0.138
-16.1	0.116	0.078	-0.044	-0.032	0.044	-0.002	-0.016	-0.168	-0.138
-16.0	0.116	0.178	-0.144	-0.032	0.044	-0.002	0.084	-0.068	-0.138
-15.9	0.116	0.178	-0.144	-0.032	-0.056	-0.102	0.084	0.032	-0.138
-15.8	0.116	0.178	-0.144	-0.032	-0.156	-0.002	-0.016	0.032	-0.038
-15.7	0.116	0.178	-0.144	0.068	-0.056	-0.002	-0.016	-0.068	-0.038
-15.6	0.116	0.178	-0.144	0.068	-0.056	-0.002	-0.016	-0.068	-0.038
-15.5	0.016	0.078	-0.144	-0.032	-0.056	-0.002	-0.016	-0.068	-0.038
-15.4	0.016	0.078	-0.144	-0.032	-0.056	-0.002	-0.016	-0.168	-0.038
-15.3	0.016	-0.022	-0.044	-0.032	-0.056	-0.002	-0.016	-0.168	-0.138
-15.2	0.116	0.078	-0.144	-0.032	-0.056	-0.002	-0.016	-0.168	-0.138
-15.1	0.116	0.178	-0.144	-0.032	-0.156	-0.102	-0.116	-0.168	-0.038
-15.0	0.116	0.178	-0.144	0.068	-0.056	-0.002	-0.016	-0.068	-0.038
-14.9	0.216	0.178	-0.144	0.068	-0.156	-0.102	-0.016	-0.068	-0.038
-14.8	0.116	-0.022	-0.044	0.068	-0.156	-0.102	0.084	-0.068	-0.038
-14.7	0.016	-0.022	-0.144	-0.132	-0.056	-0.002	0.084	-0.068	-0.138
-14.6	0.016	-0.022	-0.044	-0.032	-0.156	-0.102	-0.016	-0.068	-0.138
-14.5	0.016	-0.022	-0.144	-0.032	-0.156	-0.102	-0.016	-0.068	-0.038
-14.4	0.016	0.078	-0.144	-0.032	-0.056	-0.102	-0.116	-0.168	-0.138
-14.3	0.116	0.178	-0.144	-0.032	-0.056	-0.102	-0.116	-0.168	-0.138
-14.2	0.116	0.078	-0.144	-0.032	-0.056	-0.002	-0.116	-0.168	-0.038
-14.1	0.116	0.078	-0.144	0.068	-0.156	-0.002	-0.016	-0.068	-0.038
-14.0	0.116	0.078	-0.044	-0.032	-0.156	-0.002	-0.016	-0.068	-0.038
-13.9	0.016	0.078	-0.044	-0.032	-0.056	-0.002	-0.116	-0.168	-0.038
-13.8	0.016	0.078	-0.044	-0.032	-0.156	-0.102	-0.116	-0.168	0.062
-13.7	0.016	0.078	-0.144	-0.132	-0.156	-0.102	-0.116	-0.168	0.062
-13.6	0.016	0.078	-0.144	-0.032	-0.156	-0.102	-0.116	-0.068	-0.138
-13.5	0.016	-0.022	-0.044	-0.032	-0.056	-0.102	-0.016	-0.068	-0.038
-13.4	0.016	-0.022	-0.044	-0.032	-0.056	-0.002	-0.016	-0.068	-0.038
-13.3	0.016	-0.022	-0.044	0.068	-0.056	-0.002	-0.016	-0.068	-0.038
-13.2	0.016	-0.022	-0.044	0.068	-0.156	-0.102	-0.016	-0.168	-0.038
-13.1	0.116	0.078	-0.044	0.068	-0.056	-0.002	-0.016	-0.168	-0.038
-13.0	0.016	0.078	-0.044	-0.032	-0.156	-0.102	-0.116	-0.168	0.062
-12.9	0.016	0.078	-0.044	-0.032	-0.156	-0.102	-0.116	-0.168	0.062
-12.8	0.116	0.078	0.056	-0.032	-0.156	-0.102	-0.016	-0.068	0.062
-12.7	0.016	-0.022	-0.044	-0.032	-0.056	-0.102	-0.016	0.032	-0.038
-12.6	0.016	-0.022	-0.044	-0.032	-0.056	-0.102	-0.116	-0.068	-0.038
-12.5	0.016	-0.022	-0.044	0.068	-0.056	-0.102	-0.116	-0.068	-0.038
-12.4	0.016	-0.022	-0.044	0.068	-0.156	-0.002	-0.016	-0.168	-0.038
-12.3	0.016	0.078	-0.044	0.068	-0.156	-0.002	-0.016	-0.168	-0.038
-12.2	-0.084	0.078	-0.044	0.068	-0.156	-0.102	-0.016	-0.068	-0.038
-12.1	0.016	0.078	0.056	0.068	-0.156	-0.102	-0.016	-0.068	0.062
-12.0	0.116	0.078	0.056	-0.032	-0.056	-0.102	-0.016	-0.068	0.062
-11.9	0.016	-0.022	0.056	-0.032	-0.056	-0.102	-0.116	-0.168	-0.038
-11.8	0.016	-0.022	0.056	-0.032	-0.056	-0.102	-0.116	-0.068	-0.038
-11.7	0.016	-0.022	-0.044	-0.032	-0.056	-0.102	-0.116	-0.068	0.062
-11.6	0.016	-0.022	-0.044	-0.032	-0.056	-0.102	-0.016	-0.068	0.062
-11.5	0.016	-0.022	-0.044	0.068	-0.056	-0.002	-0.016	-0.068	-0.038
-11.4	0.016	-0.022	-0.044	0.068	-0.056	-0.002	-0.016	-0.168	-0.038
-11.3	0.016	0.078	-0.044	0.068	0.044	0.098	-0.016	-0.068	-0.038
-11.2	0.016	0.078	-0.044	-0.032	-0.056	-0.102	-0.016	-0.068	-0.038
-11.1	0.016	0.078	0.056	-0.032	-0.056	-0.102	-0.116	-0.168	-0.038
-11.0	0.016	-0.022	0.156	0.068	-0.056	-0.102	-0.116	-0.168	-0.038
-10.9	0.016	-0.022	0.056	-0.032	-0.056	-0.102	-0.116	-0.068	0.062
-10.8	0.016	-0.022	0.056	-0.032	-0.056	-0.102	-0.116	-0.068	0.162
-10.7	0.016	-0.022	-0.044	-0.032	-0.056	-0.102	-0.016	-0.068	0.162
-10.6	0.016	-0.022	-0.044	-0.032	-0.056	-0.102	-0.016	-0.168	0.162
-10.5	0.016	0.078	-0.044	-0.032	0.044	-0.002	0.084	-0.068	0.062
-10.4	0.116	0.078	-0.044	-0.032	-0.056	-0.202	-0.016	-0.068	0.062
-10.3	0.016	-0.022	0.056	-0.032	-0.056	-0.202	-0.016	0.032	0.062
-10.2	0.116	0.078	0.056	0.068	-0.056	-0.102	-0.016	0.032	-0.038
-10.1	0.016	0.078	0.056	-0.032	-0.056	-0.102	-0.116	-0.068	-0.038
-10.0	0.016	-0.022	0.156	0.068	-0.056	-0.102	-0.116	-0.068	-0.038
-9.9	0.016	-0.022	0.056	-0.032	-0.056	-0.102	-0.116	-0.068	0.062
-9.8	0.016	-0.022	-0.044	-0.032	-0.056	-0.102	-0.116	-0.068	0.062
-9.7	0.016	-0.022	-0.044	-0.032	-0.056	-0.102	-0.016	-0.068	0.062
-9.6	0.016	-0.022	-0.044	-0.032	0.044	-0.002	-0.016	-0.168	0.062
-9.5	0.016	0.078	-0.044	-0.032	0.044	-0.002	-0.016	-0.168	0.062
-9.4	0.016	0.078	0.056	-0.032	0.044	-0.002	-0.016	-0.068	0.162
-9.3	0.016	0.078	0.056	0.068	0.044	-0.102	-0.016	0.032	0.062
-9.2	0.016	0.078	0.056	0.068	-0.056	-0.102	-0.016	0.032	0.062
-9.1	0.016	0.078	0.056	-0.032	-0.056	-0.102	-0.016	0.032	0.062
-9.0	0.016	-0.022	0.056	-0.032	-0.056	-0.102	-0.016	0.032	0.062
-8.9	-0.084	-0.122	0.056	0.068	-0.056	-0.002	-0.016	0.032	0.062
-8.8	-0.084	-0.122	0.056	0.068	-0.056	-0.002	-0.016	0.032	0.062
-8.7	-0.084	-0.122	-0.044	-0.032	0.044	-0.002	0.084	0.032	0.062
-8.6	0.016	0.078	-0.044	-0.032	0.044	-0.002	-0.016	-0.068	0.062
-8.5	0.016	0.078	-0.044	-0.032	0.044	-0.002	-0.016	-0.068	0.062
-8.4	0.016	0.078	0.056	-0.032	0.044	-0.002	-0.016	-0.068	-0.038
-8.3	0.016	0.078	0.056	0.068	0.044	-0.002	-0.116	-0.068	0.062
-8.2	0.016	0.078	0.056	0.068	0.044	-0.002	-0.116	-0.068	0.062
-8.1	0.016	0.078	0.056	0.068	0.044	-0.002	-0.116	-0.068	0.062
-8.0	-0.084	-0.122	-0.044	0.068	0.044	-0.102	-0.016	0.032	0.062
-7.9	-0.084	-0.122	0.056	0.068	0.044	-0.102	-0.016	0.032	0.062
-7.8	0.116	-0.022	-0.044	-0.032	0.044	-0.002	-0.016	0.132	0.062
-7.7	0.116	0.078	-0.044	-0.032	0.044	-0.002	-0.016	0.032	-0.038
-7.6	0.016	0.078	0.056	-0.032	0.044	-0.002	-0.016	0.032	-0.038
-7.5	0.016	0.078	0.056	-0.032	0.044	-0.002	0.084	0.032	-0.038
-7.4	0.016	0.078	0.056	-0.032	-0.056	-0.102	-0.016	-0.068	-0.038
-7.3	0.016	-0.022	-0.044	-0.032	0.044	-0.002	-0.016	-0.068	-0.038
-7.2	0.016	-0.022	-0.044	0.068	0.044	0.098	-0.016	-0.068	0.062
-7.1	0.016	-0.022	-0.044	0.068	0.044	0.098	-0.016	0.032	-0.038
-7.0	0.016	-0.022	-0.044	0.068	0.044	0.098	-0.016	0.032	-0.038
-6.9	0.016	-0.022	0.056	0.068	-0.056	0.098	-0.016	0.132	-0.038
-6.8	0.016	-0.022	0.056	-0.032	-0.056	0.098	-0.016	0.132	-0.038
-6.7	0.016	0.078	0.056	-0.032	-0.056	-0.002	0.084	0.032	-0.038
-6.6	0.016	0.078	0.056	-0.032	-0.056	-0.002	0.084	0.032	-0.038
-6.5	0.016	0.078	0.056	-0.032	-0.156	-0.102	0.084	0.032	-0.038
-6.4	0.016	0.078	0.056	0.068	0.044	-0.002	0.084	0.032	-0.038
-6.3	-0.084	-0.122	0.056	0.068	0.044	-0.002	0.084	0.032	-0.038
-6.2	-0.084	-0.122	-0.044	0.068	0.044	-0.002	-0.016	-0.068	-0.038
-6.1	-0.084	-0.122	-0.144	-0.032	0.044	0.098	-0.016	0.032	-0.038
-6.0	-0.084	-0.122	-0.144	-0.032	0.044	0.098	-0.116	0.032	-0.038
-5.9	-0.084	-0.122	-0.044	0.068	0.044	0.098	0.084	0.032	-0.138
-5.8	0.016	0.078	-0.044	-0.032	-0.056	0.098	0.084	0.032	-0.038
-5.7	0.116	0.078	0.056	-0.032	-0.056	0.098	0.084	0.032	-0.038
-5.6	0.116	0.078	0.056	-0.032	-0.156	-0.002	0.084	0.032	-0.038
-5.5	0.116	-0.022	-0.044	-0.132	-0.156	-0.002	0.084	0.032	-0.038
-5.4	0.016	-0.022	-0.144	-0.132	0.044	-0.002	0.084	0.032	-0.038
-5.3	-0.084	-0.122	-0.144	-0.132	0.044	0.098	-0.016	0.032	-0.138
-5.2	-0.084	-0.022	-0.144	-0.032	0.044	0.098	0.084	0.032	-0.138
-5.1	-0.084	-0.022	-0.044	0.068	0.044	0.098	0.084	0.032	-0.138
-5.0	0.116	0.078	-0.044	-0.032	0.044	0.098	0.084	-0.068	-0.038
-4.9	0.116	0.078	-0.044	-0.032	-0.056	0.098	0.184	0.032	-0.038
-4.8	0.116	0.078	-0.044	-0.032	-0.056	-0.002	0.184	0.032	-0.038
-4.7	0.016	-0.022	-0.044	-0.032	-0.056	-0.002	0.084	0.032	-0.038
-4.6	0.016	-0.022	-0.144	-0.232	-0.156	-0.102	0.084	0.032	-0.038
-4.5	0.016	-0.022	-0.044	-0.132	-0.156	-0.002	0.184	0.032	0.062
-4.4	-0.084	-0.022	-0.044	-0.132	-0.156	-0.002	0.084	-0.068	-0.038
-4.3	0.016	0.178	-0.044	-0.132	-0.156	-0.002	0.184	0.032	-0.038
-4.2	0.016	0.178	-0.044	-0.132	-0.156	-0.102	0.184	0.032	-0.038
-4.1	-0.084	0.078	0.056	0.068	-0.156	-0.002	0.084	0.032	-0.138
-4.0	-0.084	-0.022	-0.044	0.068	0.044	0.098	0.084	-0.068	-0.138
-3.9	0.016	-0.022	-0.044	-0.032	-0.056	0.098	0.084	-0.068	-0.038
-3.8	0.016	-0.022	-0.144	-0.132	-0.056	0.098	0.084	-0.068	-0.038
-3.7	-0.084	-0.022	-0.144	-0.132	-0.156	-0.102	0.184	0.032	0.062
-3.6	-0.084	-0.022	-0.244	-0.132	-0.156	-0.102	0.184	0.032	0.062
-3.5	-0.084	-0.022	-0.144	-0.032	-0.056	-0.002	0.084	-0.068	-0.038
-3.4	-0.184	-0.022	-0.144	-0.132	-0.156	-0.002	0.184	0.032	-0.138
-3.3	-0.084	0.078	-0.144	-0.132	-0.156	-0.102	0.184	0.032	-0.038
-3.2	-0.084	0.078	-0.044	0.068	-0.056	-0.002	0.184	0.032	-0.038
-3.1	-0.084	0.078	-0.044	-0.032	-0.056	-0.002	0.084	-0.068	-0.138
-3.0	0.016	0.078	0.056	0.068	-0.056	-0.102	0.184	0.032	-0.038
-2.9	0.016	0.078	-0.044	0.068	0.044	-0.002	0.084	0.032	-0.038
-2.8	0.016	0.078	-0.044	0.068	0.044	-0.002	0.084	0.032	-0.038
-2.7	0.016	0.078	-0.144	-0.032	0.044	-0.002	0.084	-0.068	-0.138
-2.6	0.016	0.078	-0.144	-0.032	0.044	-0.002	0.084	-0.068	-0.138
-2.5	0.016	-0.022	-0.144	-0.032	0.044	0.098	0.084	-0.068	-0.138
-2.4	0.016	-0.022	-0.144	-0.032	-0.056	-0.002	0.084	0.032	-0.038
-2.3	0.016	0.078	-0.144	-0.032	0.044	-0.002	0.084	-0.068	-0.038
-2.2	0.016	0.078	-0.044	-0.032	0.044	-0.002	0.184	-0.068	-0.238
-2.1	0.016	0.078	-0.144	-0.132	0.144	-0.002	0.184	-0.068	0.062
-2.0	-0.084	-0.022	-0.144	-0.132	0.044	-0.102	0.184	-0.068	0.062
-1.9	-0.084	-0.022	-0.144	-0.132	-0.056	-0.102	0.184	-0.068	-0.138
-1.8	0.116	0.078	-0.044	-0.132	0.044	-0.102	0.184	-0.068	-0.138
-1.7	-0.084	-0.122	-0.044	-0.132	-0.056	-0.102	0.084	0.032	-0.038
-1.6	-0.184	-0.222	-0.044	-0.032	0.044	-0.002	0.084	0.032	-0.038
-1.5	0.016	0.078	0.056	0.068	0.044	0.098	0.084	0.032	-0.038
-1.4	0.316	0.078	-0.144	0.168	-0.056	0.098	-0.016	-0.068	0.062
-1.3	0.916	0.278	-1.944	-1.932	-0.156	-0.502	0.384	0.332	-0.238
-1.2	0.116	-0.122	-0.544	-0.432	-0.356	-0.702	0.584	0.332	-0.538
-1.1	0.116	-0.022	-0.644	-0.032	-0.056	-0.102	0.084	0.132	-0.438
-1.0	-0.284	-0.222	-0.444	0.068	-0.056	-0.302	0.284	0.132	-0.338
-0.9	-0.284	-0.022	0.156	0.468	0.144	-0.302	0.284	0.132	-0.338
-0.8	-0.084	-0.122	-0.244	0.168	0.044	0.398	0.584	0.332	-0.038
-0.7	1.416	-0.222	-0.544	2.668	3.244	3.498	2.584	2.432	-2.338
-0.6	0.216	-0.322	-0.444	0.968	1.444	1.798	0.684	0.732	-0.938
-0.5	0.216	0.078	-0.044	0.568	0.844	0.998	0.284	0.432	-0.338
-0.4	0.116	0.078	0.456	0.568	0.444	0.498	0.384	0.232	-0.138
-0.3	-0.184	-0.022	0.356	0.368	0.144	0.298	0.284	0.132	0.062
-0.2	-0.384	-0.122	-0.044	-0.032	-0.056	-0.202	0.284	0.232	-0.038
-0.1	-0.284	-0.222	0.256	-0.032	-0.456	-0.502	-0.116	-0.368	0.262
0.0	-1.684	0.278	2.056	0.468	-4.156	-5.902	-8.216	-14.768	1.762
0.1	-2.084	1.278	4.456	1.368	-6.456	-11.002	-17.916	-32.768	2.962
0.2	-0.584	1.778	3.556	0.868	-4.156	-8.202	-14.216	-26.768	0.862
0.3	-0.084	1.278	2.556	-0.132	-3.656	-6.802	-11.416	-22.568	-0.138
0.4	0.216	1.078	0.656	-0.632	-2.856	-5.402	-9.316	-18.068	-0.038
0.5	0.216	0.878	0.256	-0.932	-1.856	-3.702	-6.016	-11.768	0.262
0.6	0.216	1.078	0.156	-0.632	-1.156	-2.102	-2.516	-4.468	0.462
0.7	0.216	0.478	0.256	-0.132	-0.756	-0.602	0.384	1.532	0.962
0.8	0.416	0.878	0.156	0.268	0.144	0.898	2.884	6.132	1.062
0.9	0.216	0.678	0.356	-0.032	0.444	1.898	4.584	9.232	0.962
1.0	0.116	0.678	0.256	0.168	1.144	2.598	5.684	11.532	0.762
1.1	0.016	0.678	0.356	0.568	1.244	2.798	6.584	13.032	0.762
1.2	0.016	0.678	0.356	0.768	1.344	3.298	6.984	14.232	0.662
1.3	0.016	0.778	0.256	0.768	1.544	3.398	7.584	14.732	0.662
1.4	0.016	0.778	0.456	0.868	1.644	3.498	7.784	15.232	0.762
1.5	0.016	0.678	0.356	0.768	1.644	3.498	7.884	15.532	0.762
1.6	0.116	0.678	0.456	0.968	1.844	3.798	7.984	15.732	0.762
1.7	0.016	0.578	0.556	0.968	1.844	3.998	8.084	16.032	0.662
1.8	0.116	0.678	0.456	0.968	1.844	4.098	8.084	16.132	0.762
1.9	0.116	0.678	0.556	1.068	1.744	3.998	8.184	16.232	0.662
2.0	0.116	0.578	0.456	0.968	1.744	4.198	8.084	16.232	0.662
2.1	0.216	0.678	0.456	1.068	2.044	4.298	8.184	16.232	0.562
2.2	0.116	0.678	0.356	0.968	2.044	4.198	8.284	16.332	0.562
2.3	0.216	0.678	0.156	0.768	1.944	4.198	8.384	16.432	0.662
2.4	0.116	0.478	0.356	0.868	2.044	4.298	8.484	16.532	0.562
2.5	0.216	0.578	0.256	0.868	2.044	4.298	8.484	16.532	0.562
2.6	0.116	0.578	0.256	0.968	2.144	4.398	8.384	16.532	0.662
2.7	0.116	0.478	0.256	0.968	2.044	4.298	8.484	16.532	0.662
2.8	0.316	0.578	0.356	1.068	2.144	4.398	8.484	16.532	0.662
2.9	0.216	0.478	0.456	1.068	2.144	4.398	8.684	16.632	0.662
3.0	0.316	0.578	0.456	1.068	2.144	4.398	8.584	16.732	0.662
3.1	0.316	0.578	0.356	0.968	2.144	4.498	8.584	16.732	0.662
3.2	0.316	0.578	0.356	1.068	2.244	4.498	8.584	16.732	0.762
3.3	0.116	0.478	0.356	1.068	2.244	4.498	8.584	16.632	0.662
3.4	0.316	0.478	0.256	0.968	2.244	4.598	8.684	16.732	0.662
3.5	0.316	0.478	0.456	1.068	2.244	4.498	8.784	16.732	0.662
3.6	0.316	0.478	0.456	1.168	2.244	4.498	8.684	16.832	0.662
3.7	0.416	0.578	0.356	1.068	2.344	4.498	8.784	16.832	0.562
3.8	0.316	0.478	0.356	1.168	2.244	4.398	8.784	16.832	0.662
3.9	0.416	0.578	0.356	1.168	2.344	4.498	8.884	16.932	0.662
4.0	0.416	0.478	0.356	1.068	2.144	4.298	8.884	16.832	0.562
4.1	0.516	0.478	0.356	1.168	2.244	4.398	8.884	16.932	0.662
4.2	0.516	0.478	0.356	1.068	2.144	4.398	8.884	16.832	0.562
4.3	0.416	0.478	0.256	1.068	2.244	4.498	8.784	16.832	0.562
4.4	0.516	0.478	0.356	1.068	2.244	4.498	8.884	16.932	0.562
4.5	0.516	0.478	0.356	1.068	2.244	4.498	8.884	16.932	0.562
4.6	0.516	0.478	0.356	1.168	2.244	4.498	8.884	16.932	0.562
4.7	0.416	0.378	0.356	1.168	2.344	4.598	8.884	17.032	0.662
4.8	0.416	0.378	0.356	1.168	2.344	4.598	8.784	16.932	0.662
4.9	0.516	0.478	0.456	1.168	2.244	4.598	8.784	17.032	0.562
5.0	0.416	0.478	0.456	1.168	2.244	4.598	8.784	16.932	0.562
5.1	0.416	0.478	0.356	1.168	2.344	4.698	8.784	16.932	0.562
5.2	0.416	0.378	0.356	1.168	2.344	4.498	8.884	16.932	0.662
5.3	0.416	0.378	0.356	1.168	2.344	4.498	8.884	16.932	0.662
5.4	0.416	0.378	0.356	1.168	2.344	4.498	8.784	17.032	0.662
5.5	0.416	0.478	0.356	1.168	2.444	4.598	8.784	16.932	0.662
5.6	0.416	0.478	0.456	1.168	2.444	4.598	8.784	16.932	0.562
5.7	0.416	0.478	0.456	1.168	2.344	4.598	8.784	16.832	0.562
5.8	0.416	0.478	0.456	1.168	2.344	4.598	8.684	16.932	0.662
5.9	0.416	0.478	0.456	1.268	2.344	4.598	8.684	16.932	0.662
6.0	0.416	0.478	0.456	1.268	2.344	4.598	8.684	16.832	0.662
6.1	0.416	0.478	0.356	1.268	2.344	4.598	8.684	16.832	0.762
6.2	0.416	0.478	0.356	1.268	2.344	4.498	8.684	16.932	0.662
6.3	0.416	0.478	0.356	1.268	2.244	4.498	8.684	16.832	0.662
6.4	0.516	0.578	0.356	1.268	2.244	4.498	8.584	16.832	0.662
6.5	0.516	0.478	0.356	1.168	2.344	4.598	8.584	16.932	0.562
6.6	0.416	0.378	0.356	1.168	2.344	4.598	8.684	16.832	0.562
6.7	0.416	0.378	0.256	1.068	2.444	4.698	8.684	16.832	0.662
6.8	0.416	0.378	0.256	1.168	2.444	4.598	8.584	16.832	0.662
6.9	0.416	0.478	0.356	1.268	2.444	4.598	8.684	16.932	0.662
7.0	0.416	0.478	0.456	1.268	2.344	4.498	8.684	16.932	0.662
7.1	0.416	0.478	0.456	1.268	2.344	4.498	8.784	16.932	0.662
7.2	0.416	0.478	0.356	1.268	2.344	4.498	8.684	16.732	0.562
7.3	0.516	0.578	0.356	1.268	2.244	4.498	8.584	16.832	0.662
7.4	0.516	0.578	0.356	1.168	2.344	4.498	8.684	16.832	0.662
7.5	0.516	0.578	0.256	1.068	2.344	4.498	8.684	16.832	0.662
7.6	0.316	0.578	0.256	1.168	2.344	4.498	8.684	16.832	0.662
7.7	0.416	0.478	0.256	1.168	2.444	4.698	8.584	16.732	0.662
7.8	0.416	0.478	0.356	1.168	2.344	4.498	8.684	16.832	0.562
7.9	0.416	0.478	0.356	1.168	2.344	4.498	8.684	16.832	0.562
8.0	0.416	0.578	0.356	1.168	2.444	4.498	8.684	16.832	0.662
8.1	0.516	0.678	0.256	1.268	2.444	4.598	8.784	16.832	0.662
8.2	0.616	0.678	0.256	1.268	2.444	4.598	8.684	16.832	0.562
8.3	0.516	0.578	0.356	1.268	2.344	4.598	8.684	16.832	0.562
8.4	0.516	0.578	0.356	1.168	2.344	4.498	8.584	16.832	0.662
8.5	0.416	0.578	0.256	1.068	2.344	4.498	8.484	16.632	0.662
8.6	0.416	0.678	0.256	1.168	2.344	4.398	8.584	16.732	0.562
8.7	0.316	0.578	0.356	1.268	2.344	4.498	8.584	16.732	0.662
8.8	0.516	0.678	0.456	1.268	2.444	4.498	8.684	16.832	0.662
8.9	0.516	0.678	0.356	1.268	2.444	4.498	8.684	16.832	0.562
9.0	0.516	0.678	0.356	1.268	2.444	4.598	8.684	16.832	0.662
9.1	0.416	0.578	0.256	1.268	2.544	4.598	8.684	16.832	0.562
9.2	0.416	0.578	0.256	1.268	2.544	4.598	8.684	16.832	0.662
9.3	0.416	0.578	0.356	1.268	2.544	4.598	8.684	16.832	0.662
9.4	0.416	0.578	0.356	1.168	2.444	4.498	8.684	16.832	0.662
9.5	0.316	0.578	0.256	1.068	2.444	4.598	8.584	16.832	0.562
9.6	0.316	0.578	0.256	1.168	2.444	4.598	8.584	16.832	0.662
9.7	0.316	0.578	0.256	1.168	2.444	4.598	8.684	16.732	0.662
9.8	0.316	0.478	0.256	1.068	2.344	4.498	8.684	16.732	0.662
9.9	0.416	0.578	0.256	1.068	2.344	4.598	8.684	16.832	0.662
10.0	0.416	0.678	0.256	1.168	2.344	4.498	8.684	16.832	0.662
10.1	0.416	0.678	0.256	1.168	2.444	4.598	8.684	16.832	0.562
10.2	0.316	0.578	0.356	1.268	2.544	4.598	8.784	16.832	0.562
10.3	0.316	0.578	0.356	1.268	2.444	4.498	8.784	16.932	0.562
10.4	0.416	0.578	0.256	1.168	2.444	4.598	8.784	16.932	0.562
10.5	0.416	0.578	0.256	1.168	2.444	4.598	8.684	16.932	0.562
10.6	0.416	0.678	0.256	1.168	2.544	4.598	8.684	16.932	0.562
10.7	0.316	0.578	0.256	1.168	2.544	4.598	8.684	16.932	0.562
10.8	0.316	0.578	0.256	1.168	2.544	4.598	8.784	16.932	0.562
10.9	0.316	0.578	0.356	1.268	2.444	4.498	8.684	16.932	0.562
11.0	0.416	0.578	0.256	1.168	2.444	4.598	8.684	16.932	0.562
11.1	0.316	0.578	0.256	1.168	2.444	4.598	8.584	16.832	0.662
11.2	0.216	0.478	0.256	1.168	2.444	4.598	8.584	16.832	0.762
11.3	0.316	0.678	0.256	1.068	2.444	4.598	8.684	16.832	0.762
11.4	0.316	0.678	0.356	1.068	2.444	4.498	8.684	16.832	0.662
11.5	0.316	0.578	0.256	1.068	2.444	4.498	8.684	16.832	0.662
11.6	0.316	0.578	0.156	0.968	2.444	4.598	8.684	16.832	0.662
11.7	0.416	0.578	0.256	1.168	2.444	4.598	8.684	16.832	0.662
11.8	0.416	0.578	0.256	1.168	2.444	4.598	8.684	16.832	0.662
11.9	0.416	0.578	0.256	1.168	2.544	4.698	8.784	16.832	0.662
12.0	0.316	0.478	0.356	1.168	2.444	4.498	8.684	16.832	0.662
12.1	0.316	0.578	0.356	1.168	2.544	4.498	8.684	16.932	0.762
12.2	0.416	0.578	0.356	1.168	2.544	4.498	8.684	16.932	0.662
12.3	0.416	0.578	0.256	1.068	2.544	4.498	8.784	16.932	0.662
12.4	0.416	0.578	0.256	1.068	2.544	4.498	8.784	16.932	0.662
12.5	0.416	0.578	0.256	1.168	2.344	4.498	8.784	16.932	0.562
12.6	0.316	0.478	0.356	1.168	2.344	4.498	8.784	16.932	0.562
12.7	0.416	0.578	0.356	1.168	2.344	4.498	8.684	16.832	0.562
12.8	0.416	0.678	0.356	1.168	2.344	4.498	8.684	16.832	0.562
12.9	0.416	0.678	0.356	1.168	2.444	4.498	8.684	16.932	0.562
13.0	0.416	0.678	0.256	1.068	2.444	4.498	8.684	16.932	0.562
13.1	0.416	0.678	0.356	1.068	2.344	4.398	8.684	16.932	0.662
13.2	0.416	0.678	0.356	1.168	2.344	4.398	8.684	16.932	0.662
13.3	0.416	0.678	0.356	1.168	2.444	4.598	8.684	16.932	0.662
13.4	0.416	0.578	0.256	1.168	2.444	4.498	8.784	16.932	0.662
13.5	0.416	0.578	0.256	1.168	2.444	4.498	8.784	16.932	0.662
13.6	0.416	0.578	0.256	1.168	2.544	4.498	8.684	16.732	0.562
13.7	0.416	0.578	0.256	1.168	2.444	4.398	8.684	16.732	0.662
13.8	0.516	0.678	0.456	1.168	2.444	4.398	8.684	16.832	0.662
13.9	0.616	0.778	0.356	1.068	2.444	4.498	8.684	16.832	0.662
14.0	0.416	0.678	0.356	1.168	2.444	4.498	8.884	16.932	0.662
14.1	0.416	0.678	0.356	1.168	2.444	4.498	8.884	16.932	0.662
14.2	0.416	0.578	0.356	1.168	2.444	4.398	8.884	17.032	0.562
14.3	0.416	0.578	0.356	1.168	2.444	4.398	8.784	16.932	0.562
14.4	0.416	0.578	0.356	1.068	2.444	4.398	8.784	16.932	0.562
14.5	0.416	0.578	0.356	1.068	2.444	4.498	8.784	16.832	0.562
14.6	0.416	0.578	0.356	1.168	2.444	4.498	8.784	16.832	0.562
14.7	0.416	0.578	0.356	1.168	2.444	4.598	8.884	16.832	0.562
14.8	0.416	0.578	0.356	1.168	2.444	4.598	8.784	16.832	0.462
14.9	0.516	0.678	0.356	1.168	2.444	4.498	8.684	16.832	0.462
15.0	0.416	0.578	0.356	1.168	2.444	4.598	8.684	16.832	0.462
15.1	0.416	0.578	0.356	1.068	2.444	4.598	8.684	16.732	0.462
15.2	0.416	0.578	0.356	1.168	2.444	4.498	8.684	16.832	0.562
15.3	0.416	0.678	0.356	1.168	2.444	4.498	8.784	16.832	0.562
15.4	0.316	0.578	0.356	1.168	2.444	4.398	8.684	16.732	0.562
15.5	0.316	0.678	0.456	1.268	2.444	4.398	8.684	16.732	0.562
15.6	0.416	0.678	0.256	1.168	2.444	4.398	8.784	16.932	0.562
15.7	0.416	0.778	0.356	1.168	2.444	4.498	8.784	16.932	0.562
15.8	0.416	0.678	0.356	1.068	2.444	4.498	8.684	16.832	0.462
15.9	0.316	0.578	0.356	1.168	2.444	4.498	8.784	16.832	0.562
16.0	0.316	0.578	0.356	1.168	2.444	4.498	8.784	16.832	0.562
16.1	0.316	0.578	0.256	1.068	2.444	4.498	8.784	16.932	0.562
16.2	0.416	0.678	0.256	1.068	2.444	4.498	8.784	16.832	0.562
16.3	0.416	0.678	0.356	1.068	2.344	4.498	8.784	16.832	0.562
16.4	0.416	0.678	0.356	1.168	2.344	4.498	8.784	16.732	0.562
16.5	0.316	0.578	0.356	1.168	2.344	4.498	8.784	16.732	0.562
16.6	0.316	0.578	0.256	1.068	2.344	4.498	8.684	16.832	0.462
16.7	0.416	0.678	0.256	1.068	2.344	4.398	8.684	16.832	0.462
16.8	0.316	0.578	0.256	1.068	2.344	4.398	8.684	16.832	0.462
16.9	0.216	0.578	0.456	1.168	2.344	4.398	8.584	16.732	0.362
17.0	0.216	0.578	0.456	1.268	2.344	4.398	8.584	16.732	0.362
17.1	0.216	0.578	0.356	1.168	2.344	4.398	8.584	16.732	0.362
17.2	0.316	0.578	0.356	1.168	2.344	4.398	8.784	16.932	0.462
17.3	0.216	0.378	0.256	1.168	2.344	4.298	8.684	16.832	0.462
17.4	0.216	0.378	0.356	1.168	2.344	4.398	8.684	16.832	0.362
17.5	0.216	0.478	0.356	1.268	2.344	4.398	8.684	16.832	0.362
17.6	0.316	0.478	0.356	1.268	2.344	4.398	8.684	16.732	0.362
17.7	0.216	0.378	0.356	1.268	2.344	4.498	8.584	16.732	0.462
17.8	0.316	0.478	0.356	1.168	2.444	4.498	8.584	16.632	0.562
17.9	0.316	0.478	0.356	1.168	2.344	4.398	8.484	16.632	0.462
18.0	0.316	0.478	0.356	1.168	2.344	4.398	8.584	16.732	0.362
18.1	0.316	0.578	0.256	1.068	2.444	4.498	8.684	16.732	0.362
18.2	0.316	0.578	0.356	1.168	2.444	4.598	8.584	16.632	0.362
18.3	0.216	0.578	0.356	1.168	2.344	4.598	8.584	16.732	0.362
18.4	0.216	0.578	0.356	1.168	2.444	4.598	8.684	16.732	0.462
18.5	0.316	0.478	0.356	1.168	2.344	4.498	8.584	16.632	0.462
18.6	0.316	0.678	0.356	1.168	2.344	4.598	8.684	16.632	0.462
18.7	0.316	0.578	0.256	0.968	2.344	4.598	8.584	16.832	0.462
18.8	0.316	0.478	0.356	1.168	2.444	4.698	8.684	16.732	0.562
18.9	0.616	0.678	0.356	1.168	1.844	4.098	8.284	16.432	0.562
19.0	0.616	0.678	0.156	0.868	2.444	4.598	8.384	16.632	0.462
19.1	0.616	0.478	-0.144	0.468	1.944	4.098	8.584	16.732	0.462
19.2	0.916	0.878	-0.144	-0.032	2.144	4.098	8.684	16.832	0.262
19.3	0.316	0.378	0.756	1.668	2.444	4.298	8.584	16.832	0.162
19.4	0.316	0.378	1.156	2.268	2.444	4.398	8.284	16.432	0.962
19.5	0.716	0.578	0.956	2.268	3.144	5.198	8.884	16.832	0.162
19.6	1.316	0.478	0.656	2.268	3.344	5.398	9.784	17.932	-0.238
19.7	1.116	0.878	0.456	2.368	3.644	6.398	9.984	17.932	-0.138
19.8	2.716	0.678	-0.244	3.268	5.244	7.798	11.284	19.232	-1.538
19.9	0.316	0.878	-0.644	-0.932	1.744	4.398	7.784	15.832	0.862
20.0	0.816	1.178	-2.644	-7.332	-0.256	0.898	1.884	6.032	1.562
20.1	4.216	-0.122	-6.444	-3.832	1.544	-0.202	-5.816	-17.468	-2.638
20.2	1.216	-1.822	-6.144	-1.132	2.944	5.798	7.884	11.732	-0.738
20.3	0.316	-0.322	-1.844	0.668	4.144	9.398	16.284	31.132	0.762
20.4	0.016	0.078	-0.344	0.968	4.044	8.598	15.284	29.932	0.962
20.5	0.016	-0.122	0.156	0.868	2.544	5.898	10.384	20.832	0.762
20.6	0.116	0.378	-0.144	0.568	1.844	3.798	6.284	13.232	0.662
20.7	0.016	0.078	-0.144	0.468	1.144	2.398	4.284	8.432	0.562
20.8	0.116	0.178	-0.144	0.268	0.844	1.598	2.584	5.032	0.162
20.9	0.016	0.278	-0.344	0.168	0.444	1.198	1.984	3.232	0.362
21.0	0.016	0.178	-0.344	0.068	0.344	0.898	1.384	2.032	0.462
21.1	0.016	0.178	-0.444	0.068	0.244	0.398	0.784	1.432	0.362
21.2	-0.084	0.078	-0.344	0.068	0.144	0.398	0.984	1.232	0.362
21.3	0.016	0.178	-0.344	0.068	0.244	0.498	0.784	1.032	0.262
21.4	0.016	0.178	-0.244	0.168	0.244	0.498	0.684	0.732	0.162
21.5	0.016	0.178	-0.344	0.068	0.344	0.498	0.584	0.732	0.262
21.6	0.016	0.178	-0.344	0.068	0.244	0.498	0.584	0.632	0.162
21.7	0.016	0.178	-0.444	-0.032	0.244	0.498	0.484	0.632	0.262
21.8	-0.084	0.178	-0.344	-0.032	0.344	0.498	0.484	0.432	0.262
21.9	-0.084	0.178	-0.244	0.068	0.144	0.498	0.484	0.432	0.262
22.0	-0.084	0.178	-0.344	-0.032	0.144	0.398	0.484	0.332	0.262
22.1	-0.084	0.078	-0.244	-0.032	0.244	0.498	0.384	0.432	0.162
22.2	0.016	0.078	-0.144	-0.032	0.244	0.498	0.384	0.332	0.162
22.3	0.016	0.078	-0.144	-0.032	0.344	0.498	0.384	0.332	0.062
22.4	0.016	0.178	-0.144	-0.032	0.244	0.398	0.384	0.232	0.062
22.5	0.116	0.178	-0.144	0.068	0.144	0.298	0.384	0.232	0.162
22.6	0.116	0.278	-0.144	-0.032	0.244	0.398	0.484	0.332	0.162
22.7	0.016	0.078	-0.144	-0.032	0.144	0.298	0.384	0.232	0.162
22.8	0.016	0.178	-0.044	0.068	0.244	0.398	0.484	0.332	0.162
22.9	0.016	0.178	-0.144	-0.032	0.144	0.298	0.484	0.232	0.162
23.0	0.016	0.178	-0.244	-0.132	0.144	0.298	0.484	0.332	0.162
23.1	0.016	0.178	-0.144	-0.132	0.144	0.298	0.384	0.132	0.062
23.2	-0.084	0.178	-0.144	-0.032	0.144	0.298	0.384	0.232	0.162
23.3	-0.084	0.078	-0.044	-0.032	0.244	0.298	0.384	0.232	0.062
23.4	0.016	0.178	-0.144	-0.032	0.144	0.198	0.384	0.132	0.062
23.5	-0.084	0.078	-0.244	-0.032	0.244	0.198	0.384	0.232	0.162
23.6	0.016	0.178	-0.144	-0.032	0.244	0.298	0.384	0.232	0.162
23.7	0.116	0.278	-0.244	-0.132	0.144	0.298	0.284	0.132	0.162
23.8	0.016	0.278	-0.044	-0.032	0.144	0.198	0.284	0.232	0.062
23.9	0.016	0.178	-0.044	-0.032	0.044	0.098	0.184	0.032	0.162
24.0	-0.084	0.078	-0.144	-0.032	0.144	0.198	0.284	0.132	0.062
24.1	0.016	0.178	-0.144	-0.032	0.144	0.198	0.384	0.332	0.262
24.2	-0.084	0.078	-0.144	0.068	0.144	0.198	0.284	0.132	0.162
24.3	0.016	0.178	-0.244	-0.132	0.144	0.198	0.284	0.232	0.262
24.4	-0.084	0.078	-0.144	-0.032	0.044	0.198	0.284	0.232	0.162
24.5	0.016	0.078	-0.144	-0.032	0.144	0.198	0.184	0.232	0.162
24.6	0.016	0.078	-0.144	-0.032	0.044	0.098	0.284	0.332	0.262
24.7	0.116	0.178	-0.244	-0.032	0.044	0.098	0.384	0.332	0.162
24.8	0.016	0.178	-0.244	-0.132	0.144	0.198	0.284	0.232	0.162
24.9	0.116	0.178	-0.144	-0.032	0.144	0.198	0.284	0.232	0.162
25.0	0.016	0.078	-0.044	0.068	0.144	0.098	0.184	0.232	0.162
25.1	0.116	0.178	-0.144	-0.032	0.144	-0.002	0.184	0.232	0.262
25.2	0.016	0.078	-0.144	-0.032	0.044	0.098	0.284	0.332	0.162
25.3	0.016	-0.022	-0.244	-0.032	0.044	0.098	0.184	0.332	0.162
25.4	0.016	0.078	-0.144	0.068	0.044	-0.002	0.184	0.232	0.162
25.5	0.016	0.078	-0.044	0.068	0.144	0.098	0.184	0.132	0.162
25.6	0.116	0.178	-0.244	-0.032	0.144	0.198	0.184	0.132	0.262
25.7	0.016	0.078	-0.244	-0.032	0.044	0.098	0.084	0.032	0.262
25.8	0.016	0.078	-0.244	-0.132	0.144	0.098	0.184	0.132	0.062
25.9	0.016	0.178	-0.144	0.068	0.044	0.098	0.084	0.032	0.062
26.0	0.016	0.078	-0.044	-0.032	0.044	0.198	0.184	0.132	0.262
26.1	0.016	0.078	-0.244	-0.132	0.144	0.198	0.184	0.132	0.162
26.2	0.016	0.078	-0.144	-0.032	0.144	0.198	0.184	0.132	0.162
26.3	0.016	0.078	-0.044	0.068	0.044	0.098	0.084	0.132	0.262
26.4	-0.084	0.078	-0.044	-0.032	0.244	0.198	-0.016	0.032	0.162
26.5	0.016	0.078	-0.044	-0.032	0.144	0.198	-0.016	0.132	0.162
26.6	-0.084	-0.022	-0.144	-0.032	0.044	0.098	0.084	0.132	0.062
26.7	-0.084	0.078	-0.144	-0.032	0.044	0.098	0.084	0.132	0.162
26.8	-0.184	-0.022	-0.144	-0.032	0.144	0.198	0.084	0.132	0.162
26.9	-0.084	-0.022	-0.044	0.068	0.144	0.198	0.084	0.132	0.162
27.0	-0.084	0.078	-0.044	-0.032	0.144	0.198	0.084	0.032	-0.038
27.1	-0.084	0.078	-0.144	-0.032	0.144	0.098	0.084	0.032	0.162
27.2	-0.084	-0.022	-0.044	-0.032	0.144	0.098	0.184	0.132	0.162
27.3	-0.084	-0.122	-0.144	-0.132	0.044	0.098	0.184	0.132	0.062
27.4	-0.084	0.078	-0.044	-0.032	0.044	0.098	0.084	0.032	0.162
27.5	-0.084	-0.022	0.056	-0.032	0.144	0.098	0.084	0.132	0.162
27.6	-0.084	-0.022	0.056	-0.032	0.144	0.198	0.084	0.132	0.062
27.7	-0.084	-0.022	-0.044	-0.032	0.044	0.098	0.184	0.132	0.062
27.8	-0.084	-0.022	-0.044	-0.032	0.144	0.098	0.184	0.132	0.162
27.9	-0.084	-0.022	0.056	0.068	0.144	0.098	0.184	0.132	0.162
28.0	-0.184	-0.022	-0.044	-0.032	0.044	0.098	0.084	0.132	-0.038
28.1	-0.084	-0.022	0.056	-0.032	0.044	0.098	-0.016	0.032	0.062
28.2	-0.084	0.078	-0.044	-0.032	0.244	0.198	0.184	0.132	0.162
28.3	-0.284	-0.122	-0.044	-0.032	0.144	0.198	0.184	0.132	0.062
28.4	-0.084	-0.022	-0.044	-0.032	0.144	0.098	0.084	0.032	0.062
28.5	-0.084	0.078	0.056	-0.032	0.044	0.098	0.084	0.032	0.062
28.6	-0.084	0.078	0.056	-0.032	0.144	0.098	0.184	0.132	0.062
28.7	-0.084	-0.022	0.056	-0.032	0.144	0.198	0.284	0.132	0.062
28.8	-0.084	0.078	-0.044	-0.032	0.144	0.198	0.284	0.132	0.062
28.9	-0.084	0.078	0.056	0.068	0.144	0.098	0.184	0.032	-0.038
29.0	-0.184	-0.022	0.056	-0.132	0.044	-0.002	0.284	0.132	-0.038
29.1	-0.084	-0.022	0.056	-0.032	0.044	0.098	0.284	0.132	-0.038
29.2	-0.184	-0.022	0.056	-0.032	0.144	0.098	0.184	0.032	0.162
29.3	-0.084	0.078	-0.044	-0.132	0.144	0.098	0.184	0.032	-0.038
29.4	-0.084	-0.022	0.056	-0.032	0.044	0.198	0.184	0.132	-0.038
29.5	-0.084	0.078	0.056	-0.032	-0.056	0.098	0.184	0.132	-0.038
29.6	-0.084	0.078	-0.044	-0.132	0.044	-0.002	0.184	0.132	0.062
29.7	-0.184	0.078	0.056	-0.132	0.144	0.098	0.284	0.132	0.062
29.8	-0.084	-0.022	-0.044	-0.132	0.144	0.198	0.284	0.132	0.062
29.9	-0.084	0.078	-0.044	-0.032	0.244	0.198	0.184	0.032	-0.038
30.0	-0.084	0.078	-0.044	-0.132	0.044	0.098	0.184	0.032	-0.038
30.1	-0.184	0.078	0.056	-0.132	0.144	0.198	0.284	0.132	-0.038
30.2	-0.184	-0.022	0.056	-0.032	0.144	0.198	0.184	0.032	0.062
30.3	-0.084	0.078	-0.144	-0.132	0.044	0.198	0.284	0.132	0.162
30.4	-0.084	0.078	0.056	-0.032	0.044	0.198	0.284	0.132	-0.038
30.5	-0.184	0.078	0.056	-0.032	0.044	0.198	0.184	0.132	-0.038
30.6	-0.084	0.078	-0.044	-0.132	0.044	0.198	0.084	0.032	-0.038
30.7	-0.184	0.078	-0.044	-0.132	0.144	0.198	0.184	0.132	-0.038
30.8	-0.084	0.178	-0.044	-0.132	0.144	0.198	0.284	0.132	0.062
30.9	-0.184	0.078	-0.044	-0.132	0.044	0.198	0.184	0.032	-0.038
31.0	-0.084	0.078	-0.044	-0.132	0.044	0.198	0.184	0.032	-0.038
31.1	-0.084	0.078	-0.044	-0.132	0.044	0.098	0.284	0.132	-0.038
31.2	-0.284	-0.022	0.056	-0.132	0.144	0.298	0.284	0.232	-0.038
31.3	-0.084	0.178	-0.044	-0.232	0.144	0.298	0.284	0.132	-0.038
31.4	-0.084	0.078	-0.144	-0.232	-0.056	0.098	0.284	0.132	0.062
31.5	-0.084	0.078	-0.044	-0.032	0.044	0.098	0.184	0.132	-0.038
31.6	-0.184	0.078	-0.044	-0.032	0.044	0.098	0.184	0.132	-0.038
31.7	-0.184	0.078	-0.044	-0.132	0.044	0.198	0.184	0.132	-0.138
31.8	-0.084	0.178	-0.044	-0.132	0.144	0.198	0.184	0.032	-0.038
31.9	-0.184	-0.022	-0.144	-0.132	0.044	0.198	0.284	0.032	0.062
32.0	-0.184	0.078	-0.144	-0.132	0.044	0.098	0.184	0.032	-0.038
32.1	-0.084	0.078	-0.144	-0.232	-0.056	0.098	0.284	0.132	-0.038
32.2	-0.084	0.078	-0.044	-0.132	0.044	0.198	0.284	0.132	-0.038
32.3	-0.184	0.078	-0.044	-0.032	0.144	0.198	0.284	0.132	-0.038
32.4	-0.184	0.178	-0.144	-0.132	0.044	0.098	0.184	0.032	-0.138
32.5	-0.084	0.178	-0.144	-0.232	0.044	0.198	0.184	0.032	-0.038
32.6	-0.084	0.078	-0.144	-0.232	-0.056	0.098	0.284	0.132	-0.038
32.7	-0.184	0.078	-0.144	-0.132	0.144	0.198	0.184	0.132	-0.038
32.8	-0.184	0.078	-0.044	-0.132	0.044	0.098	0.184	0.132	-0.138
32.9	-0.084	0.178	-0.144	-0.132	0.044	0.198	0.284	0.132	-0.038
33.0	-0.084	0.078	-0.144	-0.132	0.044	0.198	0.284	0.132	0.062
33.1	-0.184	-0.022	-0.144	-0.232	-0.156	-0.002	0.184	0.132	0.062
33.2	-0.084	0.078	-0.044	-0.132	-0.056	-0.002	0.184	0.132	-0.038
33.3	-0.084	0.078	-0.144	-0.232	0.044	0.198	0.184	0.132	-0.138
33.4	-0.184	0.078	-0.144	-0.232	0.044	0.198	0.284	0.132	-0.138
33.5	-0.284	-0.122	-0.144	-0.132	0.144	0.198	0.184	0.132	0.062
33.6	-0.084	0.078	-0.044	-0.032	0.044	0.098	0.284	0.232	0.062
33.7	-0.084	0.078	-0.044	-0.032	0.044	0.198	0.284	0.232	-0.138
33.8	-0.084	0.078	-0.044	-0.132	0.044	0.198	0.184	0.032	-0.138
33.9	-0.184	-0.022	-0.144	-0.232	-0.056	0.098	0.184	0.032	0.062
34.0	-0.084	0.078	-0.144	-0.132	0.044	0.098	0.184	0.032	0.062
34.1	-0.184	-0.022	-0.044	-0.132	0.044	0.198	0.284	0.132	0.062
34.2	-0.084	0.078	-0.044	-0.032	0.044	0.198	0.184	0.132	-0.038
34.3	-0.084	0.078	-0.044	-0.032	0.044	0.098	0.184	0.132	-0.038
34.4	-0.084	0.078	-0.044	-0.132	-0.156	-0.002	0.184	0.132	-0.038
34.5	-0.084	-0.022	-0.044	-0.132	0.044	0.098	0.184	0.132	-0.038
34.6	-0.184	-0.022	-0.044	-0.132	0.044	0.198	0.184	0.032	-0.038
34.7	-0.184	-0.022	-0.144	-0.132	0.044	0.198	0.084	0.032	-0.038
34.8	0.016	0.178	-0.144	-0.132	0.044	0.198	0.184	0.132	-0.038
34.9	-0.084	0.078	-0.044	-0.032	0.044	-0.002	0.184	0.232	-0.038
35.0	-0.084	0.078	-0.044	-0.032	0.044	-0.002	0.084	0.132	0.062
35.1	-0.084	0.078	-0.044	-0.132	0.044	0.098	0.184	0.132	0.062
35.2	-0.084	-0.022	-0.144	-0.232	0.044	0.198	0.184	0.032	0.062
35.3	-0.184	-0.022	-0.244	-0.232	-0.056	0.098	0.184	0.032	-0.038
35.4	-0.084	0.078	-0.044	-0.132	-0.056	0.098	0.184	0.132	-0.138
35.5	-0.084	0.078	-0.044	-0.032	0.044	-0.002	0.084	0.132	-0.138
35.6	-0.084	0.178	-0.144	-0.132	0.044	-0.002	0.084	0.132	0.062
35.7	0.016	0.078	-0.144	-0.232	-0.056	0.098	0.184	0.132	0.062
35.8	-0.184	-0.022	-0.144	-0.232	0.044	0.198	0.184	0.132	0.062
35.9	-0.184	-0.022	-0.144	-0.132	0.044	0.098	0.084	0.032	-0.138
36.0	-0.184	0.078	-0.044	-0.032	0.044	0.098	0.184	0.132	-0.138
36.1	-0.084	0.178	-0.044	-0.032	0.044	0.098	0.184	0.232	-0.038
36.2	-0.084	0.078	-0.144	-0.132	0.044	-0.002	0.184	0.132	0.062
36.3	-0.184	0.078	-0.144	-0.232	-0.056	-0.002	0.184	0.132	-0.038
36.4	-0.184	0.078	0.056	-0.032	-0.056	-0.002	0.184	0.132	-0.138
36.5	-0.184	0.078	-0.044	-0.032	0.044	0.098	0.184	0.132	-0.038
36.6	-0.084	0.078	-0.144	-0.132	0.044	0.098	0.284	0.132	-0.038
36.7	-0.084	0.078	-0.144	-0.132	-0.056	0.098	0.284	0.132	-0.038
36.8	-0.084	0.178	-0.044	-0.132	-0.056	0.098	0.184	0.132	-0.038
36.9	-0.184	0.078	0.056	-0.032	0.044	0.098	0.084	0.132	0.062
37.0	-0.084	0.078	0.056	-0.032	0.044	-0.002	0.084	0.132	-0.038
37.1	-0.084	0.078	-0.044	-0.032	0.144	0.098	0.184	0.232	-0.138
37.2	-0.084	0.078	-0.144	-0.032	-0.056	-0.002	0.284	0.232	-0.138
37.3	-0.084	0.178	-0.044	-0.132	-0.056	0.098	0.184	0.132	-0.138
37.4	-0.084	0.078	0.056	-0.032	0.044	0.098	0.184	0.132	0.062
37.5	-0.184	-0.022	0.056	0.068	0.044	0.098	0.184	0.132	-0.038
37.6	-0.184	-0.022	-0.044	-0.032	-0.056	-0.102	0.384	0.232	-0.138
37.7	-0.184	-0.022	0.056	-0.032	0.044	-0.002	0.384	0.232	-0.138
37.8	-0.084	0.178	-0.044	-0.132	0.044	0.098	0.284	0.232	-0.038
37.9	-0.084	0.178	-0.044	-0.132	0.044	0.098	0.184	0.132	-0.138
38.0	-0.184	0.078	-0.044	-0.032	0.044	0.098	0.184	0.232	-0.038
38.1	-0.184	-0.022	-0.044	-0.032	-0.056	-0.002	0.284	0.332	-0.138
38.2	-0.184	-0.022	0.056	-0.032	-0.056	0.098	0.384	0.232	-0.138
38.3	0.016	0.178	0.056	0.068	0.044	-0.002	0.284	0.132	-0.138
38.4	-0.084	0.078	-0.044	-0.032	0.044	-0.002	0.284	0.132	-0.138
38.5	-0.084	0.078	-0.044	-0.032	0.044	0.098	0.184	0.132	-0.038
38.6	-0.184	-0.022	0.156	0.068	-0.056	0.098	0.284	0.232	-0.038
38.7	-0.084	-0.022	0.056	0.068	-0.056	0.098	0.184	0.132	-0.138
38.8	-0.084	0.078	0.056	0.068	0.044	0.098	0.284	0.232	-0.238
38.9	-0.084	0.078	0.056	-0.032	0.044	0.098	0.284	0.232	-0.138
39.0	-0.084	0.078	0.156	-0.032	0.044	0.198	0.384	0.232	-0.038
39.1	-0.184	0.078	0.156	0.068	0.044	0.098	0.384	0.332	-0.038
39.2	-0.084	0.078	0.056	0.068	-0.056	0.098	0.184	0.232	-0.138
39.3	-0.184	-0.022	0.056	0.068	0.044	0.098	0.184	0.132	-0.238
39.4	-0.184	-0.022	0.056	-0.032	0.044	0.098	0.184	0.132	-0.038
39.5	-0.084	-0.022	0.056	-0.032	0.044	0.098	0.284	0.232	-0.038
39.6	0.016	0.078	0.056	-0.032	-0.056	0.098	0.384	0.232	-0.138
39.7	-0.084	0.178	0.156	0.068	0.044	0.098	0.284	0.132	-0.138
39.8	-0.184	-0.022	0.156	-0.032	0.044	0.098	0.284	0.232	-0.138
39.9	-0.084	-0.022	0.156	0.068	0.044	0.098	0.184	0.232	-0.238
40.0	0.016	0.078	0.056	-0.032	0.044	0.098	0.284	0.232	-0.138
40.1	0.016	0.078	0.056	-0.032	-0.056	0.098	0.284	0.232	-0.138
40.2	0.016	0.178	0.056	-0.032	-0.056	0.098	0.184	0.132	-0.138
40.3	0.016	0.178	0.156	0.068	0.044	0.198	0.284	0.232	-0.138
40.4	-0.084	-0.022	0.056	-0.032	0.044	0.098	0.284	0.232	-0.038
40.5	-0.084	-0.022	0.056	-0.032	0.044	0.098	0.384	0.232	-0.038
40.6	-0.084	0.078	0.056	-0.032	-0.056	0.098	0.284	0.132	-0.138
40.7	0.116	0.178	0.056	-0.032	-0.056	0.098	0.184	0.132	-0.138
40.8	0.016	0.078	-0.044	-0.132	0.044	0.098	0.184	0.132	-0.138
40.9	0.016	0.078	-0.044	-0.032	0.044	0.098	0.284	0.232	-0.138
41.0	-0.084	0.078	-0.044	0.068	0.044	0.198	0.284	0.232	-0.138
41.1	-0.084	0.078	0.056	-0.032	-0.056	0.198	0.284	0.132	-0.038
41.2	-0.084	0.078	0.056	-0.032	-0.056	0.098	0.284	0.132	-0.038
41.3	0.116	0.178	-0.044	-0.032	0.044	0.098	0.284	0.132	0.062
41.4	0.016	0.078	-0.044	-0.032	-0.056	-0.002	0.184	0.132	-0.138
41.5	0.016	0.078	0.056	-0.032	-0.056	0.098	0.184	0.032	-0.138
41.6	0.016	0.078	0.056	-0.132	-0.056	0.198	0.284	0.132	-0.138
41.7	0.016	0.178	-0.044	-0.132	-0.056	0.198	0.284	0.132	-0.038
41.8	-0.084	-0.022	-0.044	-0.032	-0.056	0.098	0.284	0.232	0.062
41.9	0.016	0.078	-0.044	-0.032	-0.056	-0.002	0.284	0.232	-0.038
42.0	0.016	0.078	0.056	-0.032	0.044	0.098	0.184	0.132	-0.138
42.1	0.016	0.078	0.056	-0.032	0.044	0.198	0.184	0.032	-0.138
42.2	0.016	0.078	-0.044	-0.132	-0.156	0.098	0.184	0.032	0.062
42.3	0.016	0.078	-0.044	-0.032	-0.056	0.098	0.284	0.132	-0.038
42.4	-0.084	0.078	-0.044	-0.032	-0.056	-0.002	0.284	0.132	-0.038
42.5	0.016	0.178	0.056	-0.032	-0.056	-0.002	0.184	0.132	-0.038
42.6	0.016	0.078	-0.044	-0.032	-0.056	0.098	0.284	0.132	-0.138
42.7	0.016	0.078	-0.144	-0.032	-0.056	0.098	0.284	0.032	-0.038
42.8	-0.084	-0.022	-0.144	-0.032	-0.156	0.098	0.284	0.132	-0.038
42.9	0.016	0.078	-0.044	0.068	-0.056	-0.002	0.184	0.032	-0.138
43.0	0.016	0.078	0.056	-0.032	-0.056	0.098	0.184	0.032	-0.038
43.1	0.016	0.078	-0.044	-0.132	-0.056	0.098	0.284	0.132	0.062
43.2	-0.084	-0.022	-0.044	-0.032	-0.056	0.098	0.284	0.132	0.062
43.3	0.016	-0.022	-0.144	-0.032	-0.056	0.098	0.284	0.132	0.062
43.4	0.016	0.078	-0.144	-0.032	0.044	0.098	0.384	0.232	-0.138
43.5	0.016	0.078	0.056	0.068	-0.056	0.098	0.284	0.132	-0.038
43.6	-0.084	-0.022	-0.044	-0.032	-0.156	-0.002	0.284	0.032	0.062
43.7	-0.184	-0.122	-0.044	0.068	-0.156	-0.002	0.284	0.132	0.062
43.8	-0.184	-0.122	-0.044	-0.032	-0.056	-0.002	0.284	0.132	0.062
43.9	0.016	0.078	0.056	-0.032	0.044	0.098	0.284	0.132	-0.038
44.0	0.016	0.078	-0.144	-0.132	0.044	0.098	0.284	0.132	0.062
44.1	-0.084	-0.022	-0.144	-0.132	0.044	0.198	0.284	0.132	-0.038
44.2	-0.084	-0.022	-0.044	0.068	-0.056	0.098	0.284	0.132	0.062
44.3	-0.184	-0.122	-0.044	0.068	-0.156	-0.002	0.184	0.132	0.062
44.4	-0.084	-0.022	-0.044	0.068	0.044	0.098	0.184	0.032	0.062
44.5	0.016	0.078	0.056	-0.032	0.044	0.098	0.184	0.032	0.062
44.6	-0.084	-0.022	-0.044	-0.132	0.044	0.098	0.284	0.132	0.062
44.7	-0.084	-0.022	-0.144	-0.032	0.044	0.098	0.284	0.132	-0.038
44.8	-0.184	-0.122	-0.044	0.068	-0.156	-0.002	0.284	0.132	0.062
44.9	-0.184	-0.022	-0.044	0.068	-0.056	-0.002	0.284	0.132	-0.038
45.0	-0.084	-0.022	0.056	0.068	0.044	0.098	0.284	0.132	-0.038
45.1	-0.084	-0.022	-0.044	-0.132	0.044	0.098	0.284	0.132	0.062
45.2	-0.184	-0.122	-0.044	-0.032	0.044	0.198	0.484	0.132	0.062
45.3	-0.084	-0.022	-0.044	0.068	-0.056	-0.002	0.284	0.132	0.062
45.4	-0.084	-0.022	-0.044	0.068	-0.056	-0.002	0.284	0.132	-0.038
45.5	-0.084	-0.022	0.056	0.068	-0.056	-0.002	0.284	0.132	-0.038
45.6	-0.184	-0.122	0.056	0.068	-0.056	-0.002	0.284	0.132	0.062
45.7	-0.184	-0.122	-0.044	-0.032	0.044	0.198	0.384	0.232	0.062
45.8	-0.184	-0.122	-0.144	-0.132	-0.056	0.098	0.284	0.132	0.062
45.9	-0.084	-0.022	-0.144	-0.032	-0.056	-0.002	0.384	0.132	-0.138
46.0	0.016	-0.022	-0.044	-0.032	-0.056	-0.002	0.384	0.232	-0.038
46.1	-0.084	-0.122	-0.044	-0.032	-0.056	-0.002	0.284	0.232	0.062
46.2	-0.184	-0.122	-0.044	-0.032	-0.056	-0.002	0.284	0.132	0.062
46.3	-0.184	-0.122	-0.044	-0.032	0.044	0.098	0.284	0.132	0.062
46.4	-0.184	-0.022	0.056	0.068	0.044	0.098	0.384	0.132	0.062
46.5	-0.084	0.078	0.056	-0.032	0.044	0.098	0.384	0.132	-0.038
46.6	-0.084	-0.022	-0.044	-0.032	-0.056	0.098	0.384	0.132	0.062
46.7	-0.084	-0.122	-0.044	-0.032	-0.056	0.098	0.284	0.132	0.062
46.8	-0.184	-0.122	-0.144	-0.132	-0.156	-0.002	0.184	0.132	0.062
46.9	-0.184	-0.022	0.056	0.068	0.044	0.098	0.384	0.232	0.062
47.0	-0.184	-0.022	0.056	0.068	0.044	0.098	0.384	0.132	-0.038
47.1	-0.084	-0.022	0.056	-0.032	-0.056	-0.002	0.384	0.132	0.062
47.2	-0.084	-0.022	0.056	-0.032	-0.056	-0.002	0.384	0.132	-0.038
47.3	-0.084	-0.022	-0.044	-0.032	0.044	0.098	0.184	0.032	0.062
47.4	-0.084	-0.022	0.056	-0.032	-0.056	0.098	0.184	0.032	0.062
47.5	-0.084	-0.122	0.056	0.068	-0.056	-0.002	0.284	0.132	-0.038
47.6	-0.084	0.078	-0.044	-0.032	-0.156	-0.102	0.384	0.232	0.062
47.7	-0.084	-0.022	-0.044	-0.032	-0.056	-0.002	0.384	0.232	0.062
47.8	-0.084	-0.022	0.056	-0.032	-0.056	0.098	0.284	0.132	-0.038
47.9	-0.084	-0.022	0.056	-0.032	0.044	0.098	0.284	0.032	-0.038
48.0	-0.084	-0.022	0.056	0.068	-0.056	0.098	0.284	0.032	-0.038
48.1	-0.084	-0.122	0.056	0.068	-0.156	-0.002	0.284	0.032	0.062
48.2	-0.084	-0.122	-0.044	-0.032	-0.156	-0.102	0.384	0.132	0.062
48.3	-0.084	-0.022	-0.044	-0.032	0.044	-0.002	0.384	0.232	0.062
48.4	-0.084	-0.022	0.056	-0.132	0.044	0.098	0.284	0.132	0.062
48.5	-0.084	-0.022	0.056	-0.132	0.044	0.098	0.284	0.132	-0.038
48.6	-0.184	-0.022	0.056	-0.032	-0.056	0.098	0.284	0.132	0.062
48.7	-0.084	-0.022	0.056	0.068	-0.156	-0.002	0.384	0.232	0.062
48.8	-0.084	-0.122	-0.044	-0.032	-0.056	-0.002	0.384	0.132	-0.038
48.9	-0.184	-0.122	0.056	-0.032	-0.056	-0.002	0.284	0.132	-0.038
49.0	-0.084	-0.022	0.056	-0.032	0.044	0.198	0.284	0.132	0.062
49.1	-0.084	-0.022	0.056	-0.032	0.044	0.198	0.284	0.132	-0.038
49.2	-0.084	-0.022	0.056	-0.032	0.044	0.098	0.284	0.132	0.062
49.3	-0.084	-0.022	0.056	-0.032	-0.156	-0.002	0.284	0.132	0.062
49.4	-0.084	-0.022	0.056	0.068	-0.156	-0.002	0.284	0.132	0.062
49.5	0.016	0.078	0.056	-0.032	-0.056	0.098	0.484	0.232	0.062
49.6	-0.084	0.078	0.056	-0.032	0.044	0.098	0.384	0.032	-0.038
49.7	0.016	-0.022	0.056	-0.032	0.044	0.198	0.284	0.132	-0.038
49.8	-0.084	-0.022	0.056	-0.132	0.044	0.198	0.284	0.132	-0.138
49.9	-0.084	-0.022	0.056	-0.032	-0.056	-0.002	0.284	0.132	-0.138
50.0	-0.084	-0.022	0.156	-0.032	-0.056	-0.002	0.284	0.132	0.062
50.1	-0.084	-0.022	0.156	-0.032	-0.156	-0.002	0.384	0.132	0.062
50.2	0.016	0.078	0.156	-0.032	0.044	0.098	0.384	0.132	-0.038
50.3	0.016	0.078	0.156	-0.032	0.044	0.098	0.384	0.132	-0.038
50.4	0.016	0.078	0.056	0.068	0.044	0.198	0.284	0.232	-0.138
50.5	-0.084	-0.022	0.056	-0.032	0.044	0.198	0.284	0.132	-0.138
50.6	-0.084	-0.022	-0.044	-0.132	-0.056	0.098	0.284	0.132	-0.038
50.7	-0.084	-0.022	0.056	-0.132	-0.056	0.098	0.184	0.032	-0.038
50.8	-0.084	-0.022	0.156	-0.032	-0.056	-0.002	0.284	0.032	-0.138
50.9	0.116	0.078	0.156	-0.032	0.044	0.198	0.384	0.132	-0.038
51.0	0.016	-0.022	0.056	-0.032	0.044	0.198	0.384	0.132	-0.038
51.1	-0.084	0.078	0.056	-0.032	-0.056	0.098	0.384	0.132	-0.138
51.2	-0.084	0.078	0.056	-0.132	-0.056	0.098	0.384	0.132	-0.138
51.3	-0.084	-0.022	0.156	-0.132	-0.056	0.098	0.284	0.032	-0.138
51.4	0.016	-0.022	0.056	-0.132	0.044	0.198	0.284	0.032	-0.138
51.5	0.016	-0.022	0.056	-0.132	0.044	0.298	0.384	0.132	-0.138
51.6	0.016	0.078	0.056	-0.132	-0.056	0.098	0.384	0.132	-0.038
51.7	0.016	0.078	0.056	-0.032	-0.056	0.098	0.384	0.232	-0.038
51.8	0.016	0.078	0.056	-0.032	-0.056	0.098	0.384	0.232	-0.238
51.9	-0.084	-0.022	0.156	-0.032	-0.056	0.098	0.284	0.132	-0.238
52.0	0.016	-0.022	0.156	-0.132	-0.156	-0.002	0.284	0.132	-0.238
52.1	0.016	-0.022	-0.044	-0.232	0.044	0.098	0.384	0.132	-0.138
52.2	0.016	0.078	-0.044	-0.232	0.044	0.198	0.384	0.232	-0.038
52.3	-0.084	-0.022	-0.044	-0.132	0.044	0.098	0.384	0.132	-0.138
52.4	-0.084	-0.022	0.056	-0.032	0.044	0.098	0.384	0.232	-0.138
52.5	0.016	-0.022	0.156	-0.032	-0.056	0.098	0.284	0.132	-0.138
52.6	0.016	0.078	0.156	-0.032	-0.156	-0.002	0.284	0.132	-0.238
52.7	-0.084	-0.122	0.056	-0.232	-0.156	0.098	0.384	0.132	-0.238
52.8	-0.084	-0.022	0.056	-0.232	-0.056	0.098	0.384	0.132	-0.138
52.9	-0.084	-0.022	-0.044	-0.132	0.044	0.198	0.384	0.132	-0.138
53.0	-0.084	-0.022	0.156	-0.032	0.044	0.098	0.284	0.032	-0.138
53.1	0.016	-0.022	0.156	-0.032	0.044	0.098	0.284	0.232	-0.138
53.2	-0.084	-0.222	0.056	-0.132	-0.056	-0.002	0.284	0.132	-0.138
53.3	0.016	-0.022	0.056	-0.232	-0.056	0.098	0.384	0.132	-0.138
53.4	-0.084	-0.022	0.056	-0.132	-0.056	0.098	0.384	0.132	-0.138
53.5	-0.084	-0.022	0.156	-0.132	-0.056	0.098	0.384	0.132	-0.138
53.6	-0.084	-0.022	0.056	-0.132	-0.056	0.098	0.384	0.132	-0.138
53.7	-0.084	-0.022	-0.044	-0.232	-0.056	-0.002	0.384	0.232	-0.038
53.8	-0.084	-0.122	0.056	-0.132	-0.056	-0.002	0.384	0.232	-0.138
53.9	-0.084	-0.122	0.056	-0.032	0.044	0.098	0.384	0.232	-0.138
54.0	-0.184	-0.122	0.156	-0.132	0.044	0.098	0.384	0.232	-0.138
54.1	-0.084	-0.122	0.156	-0.132	0.044	0.098	0.284	0.132	-0.138
54.2	0.016	0.078	0.156	-0.132	-0.156	-0.002	0.284	0.032	-0.138
54.3	-0.084	-0.022	0.156	-0.132	-0.156	-0.002	0.284	0.032	-0.138
54.4	-0.084	-0.122	0.056	-0.132	-0.056	0.098	0.284	0.132	-0.138
54.5	-0.084	-0.122	0.156	-0.132	0.044	0.198	0.484	0.232	-0.138
54.6	0.016	-0.122	0.156	-0.032	0.044	0.198	0.284	0.132	-0.038
54.7	-0.084	-0.022	0.156	-0.032	0.044	0.098	0.284	0.132	-0.038
54.8	-0.184	-0.122	0.156	-0.132	-0.056	-0.002	0.284	0.132	-0.138
54.9	-0.084	-0.022	0.056	-0.132	-0.056	-0.002	0.284	0.232	-0.138
55.0	-0.084	-0.022	0.056	-0.032	-0.056	0.098	0.284	0.232	-0.138
55.1	0.016	-0.122	0.056	-0.032	-0.056	0.098	0.284	0.232	-0.238
55.2	0.016	-0.022	0.156	-0.032	0.044	0.198	0.384	0.132	-0.038
55.3	-0.084	-0.122	0.156	-0.032	0.044	0.198	0.384	0.132	-0.038
55.4	-0.084	-0.122	0.156	-0.132	-0.056	0.098	0.384	0.132	-0.138
55.5	-0.184	-0.122	-0.044	-0.232	-0.056	-0.002	0.284	0.232	-0.138
55.6	-0.184	-0.122	0.056	-0.032	-0.056	-0.002	0.284	0.232	-0.038
55.7	0.016	-0.122	0.156	-0.032	-0.056	0.098	0.284	0.232	-0.038
55.8	0.016	-0.122	0.156	-0.032	-0.056	0.098	0.284	0.232	-0.038
55.9	0.016	-0.022	0.056	-0.132	-0.056	0.098	0.284	0.032	-0.138
56.0	-0.184	-0.122	0.056	-0.132	0.044	0.198	0.284	0.032	-0.138
56.1	-0.184	-0.122	0.056	-0.132	0.044	-0.002	0.384	0.232	-0.138
56.2	-0.184	-0.122	0.156	-0.032	0.044	-0.002	0.284	0.232	-0.138
56.3	-0.084	-0.222	0.056	-0.032	0.044	0.098	0.284	0.232	-0.138
56.4	0.016	-0.122	0.056	-0.132	-0.056	0.098	0.184	0.132	-0.138
56.5	0.016	-0.022	0.056	-0.132	-0.056	0.098	0.284	0.232	-0.138
56.6	-0.184	-0.122	0.056	-0.032	-0.056	0.098	0.284	0.232	-0.138
56.7	-0.084	-0.122	0.056	-0.032	0.044	0.098	0.284	0.132	-0.138
56.8	-0.084	-0.122	-0.044	-0.232	0.044	0.098	0.284	0.132	-0.138
56.9	0.016	0.078	0.056	-0.132	-0.056	-0.002	0.284	0.132	-0.138
57.0	0.016	-0.022	0.056	-0.132	-0.156	-0.002	0.284	0.232	-0.138
57.1	-0.084	-0.022	0.056	-0.132	-0.156	-0.002	0.284	0.232	-0.238
57.2	-0.084	-0.122	0.056	-0.032	-0.156	-0.002	0.284	0.232	-0.238
57.3	-0.084	-0.122	-0.044	-0.132	-0.056	-0.002	0.284	0.232	-0.138
57.4	-0.084	-0.122	0.056	-0.132	0.044	0.098	0.284	0.232	-0.138
57.5	-0.084	-0.122	0.156	-0.032	0.044	-0.002	0.184	0.132	-0.038
57.6	-0.084	-0.122	0.156	-0.032	-0.156	-0.002	0.284	0.132	-0.138
57.7	-0.084	-0.022	-0.044	-0.132	-0.156	-0.002	0.284	0.132	-0.238
57.8	-0.084	-0.122	-0.044	-0.132	-0.056	-0.002	0.284	0.232	-0.238
57.9	-0.084	-0.122	0.056	-0.132	-0.056	-0.002	0.284	0.232	-0.138
58.0	-0.084	-0.122	0.056	-0.132	-0.056	-0.002	0.284	0.332	-0.138
58.1	-0.084	-0.122	0.056	-0.132	-0.056	-0.002	0.184	0.232	-0.138
58.2	-0.084	-0.022	-0.044	-0.232	-0.156	-0.102	0.184	0.232	-0.038
58.3	-0.184	-0.122	-0.044	-0.232	-0.156	-0.002	0.284	0.132	-0.138
58.4	-0.084	-0.022	0.056	-0.132	-0.056	-0.002	0.284	0.132	-0.238
58.5	-0.084	-0.122	0.056	-0.132	-0.056	-0.002	0.284	0.232	-0.138
58.6	-0.084	-0.122	0.056	-0.132	-0.056	-0.002	0.284	0.332	-0.138
58.7	-0.084	-0.122	0.056	-0.132	-0.056	0.098	0.184	0.232	-0.138
58.8	-0.084	-0.122	0.156	-0.132	0.044	0.098	0.284	0.232	-0.138
58.9	-0.184	-0.122	-0.044	-0.232	-0.156	-0.002	0.284	0.232	-0.138
59.0	-0.284	-0.122	-0.044	-0.132	-0.056	-0.002	0.284	0.232	-0.238
59.1	-0.184	-0.122	-0.044	-0.232	-0.056	0.098	0.284	0.232	-0.238
59.2	-0.084	-0.022	-0.044	-0.232	-0.056	0.098	0.184	0.132	-0.238
59.3	-0.084	-0.022	0.156	-0.132	-0.056	0.098	0.184	0.132	-0.138
59.4	-0.184	-0.222	0.156	-0.132	-0.156	-0.102	0.184	0.132	-0.138
59.5	-0.184	-0.122	0.056	-0.032	-0.156	-0.102	0.284	0.232	-0.138
59.6	-0.084	-0.122	-0.044	-0.132	0.044	-0.002	0.284	0.232	-0.138
59.7	-0.184	-0.122	-0.044	-0.132	0.044	0.098	0.284	0.232	-0.138
59.8	-0.084	-0.022	0.056	-0.132	0.044	0.098	0.284	0.232	-0.238
59.9	-0.184	-0.122	0.056	-0.132	0.044	0.098	0.284	0.332	-0.238
60.0	-0.184	-0.022	0.156	-0.032	-0.056	-0.002	0.184	0.232	-0.138
60.1	-0.084	-0.022	0.156	-0.032	-0.156	0.098	0.284	0.332	-0.138
60.2	-0.084	-0.022	-0.044	-0.032	-0.156	0.098	0.284	0.232	-0.138
60.3	-0.084	-0.122	-0.044	-0.132	0.044	0.098	0.284	0.232	-0.138
60.4	-0.084	-0.122	-0.044	-0.132	0.044	0.098	0.284	0.232	-0.138
60.5	0.016	-0.022	0.056	-0.132	0.044	0.098	0.284	0.232	-0.138
60.6	-0.184	-0.122	0.056	-0.132	0.044	0.198	0.184	0.232	-0.038
60.7	-0.184	-0.122	0.056	-0.132	-0.056	0.098	0.284	0.232	-0.138
60.8	-0.084	-0.022	-0.044	-0.132	0.044	0.098	0.284	0.332	-0.238
60.9	-0.084	-0.022	-0.044	-0.132	-0.056	0.098	0.284	0.332	-0.238
61.0	-0.184	-0.222	-0.044	-0.132	-0.056	-0.002	0.284	0.332	-0.138
61.1	-0.184	-0.222	-0.044	-0.132	0.044	0.198	0.284	0.232	-0.138
61.2	-0.184	-0.222	0.056	-0.132	-0.056	0.098	0.284	0.232	-0.038
61.3	-0.184	-0.022	0.056	-0.132	-0.056	0.098	0.384	0.332	-0.138
61.4	-0.084	-0.022	0.056	-0.132	-0.056	0.098	0.384	0.332	-0.138
61.5	-0.084	-0.022	-0.044	-0.132	0.044	0.098	0.384	0.332	-0.138
61.6	-0.084	-0.022	0.056	-0.032	0.044	0.098	0.284	0.332	-0.238
61.7	-0.184	-0.122	0.056	-0.032	0.044	0.198	0.284	0.332	-0.238
61.8	-0.184	-0.122	0.056	-0.032	-0.056	0.198	0.284	0.232	-0.038
61.9	-0.184	-0.022	-0.044	-0.132	-0.056	0.198	0.284	0.232	-0.038
62.0	-0.084	-0.022	-0.144	-0.232	0.044	0.198	0.384	0.232	-0.038
62.1	-0.084	-0.022	-0.044	-0.232	0.044	0.098	0.284	0.232	-0.138
62.2	-0.184	-0.122	-0.044	-0.232	0.044	0.098	0.284	0.232	-0.138
62.3	-0.184	-0.122	-0.044	-0.132	0.044	0.198	0.384	0.332	-0.238
62.4	-0.184	-0.122	0.056	-0.032	-0.056	0.198	0.284	0.332	-0.138
62.5	-0.184	-0.022	0.056	-0.032	-0.056	0.198	0.384	0.332	-0.138
62.6	-0.184	-0.022	0.056	-0.032	-0.056	0.198	0.384	0.332	-0.138
62.7	-0.084	-0.122	-0.144	-0.132	0.044	0.198	0.384	0.332	-0.138
62.8	-0.084	-0.122	-0.144	-0.132	0.044	0.198	0.284	0.232	-0.138
62.9	-0.184	-0.122	-0.044	-0.132	0.044	0.198	0.284	0.232	-0.138
63.0	-0.084	-0.022	-0.044	-0.232	0.044	0.198	0.384	0.332	-0.038
63.1	-0.084	0.078	-0.044	-0.132	-0.156	0.098	0.384	0.332	-0.038
63.2	-0.184	-0.022	0.056	-0.032	-0.156	0.098	0.384	0.332	-0.138
63.3	-0.184	-0.022	0.056	-0.032	-0.056	0.098	0.384	0.332	-0.138
63.4	-0.184	-0.022	0.056	-0.032	0.044	0.198	0.484	0.332	-0.138
63.5	-0.184	-0.022	0.056	-0.132	0.044	0.198	0.384	0.332	-0.238
63.6	-0.084	-0.122	0.056	-0.132	0.044	0.198	0.284	0.232	-0.038
63.7	-0.084	-0.122	-0.044	-0.232	0.044	0.198	0.284	0.332	-0.038
63.8	-0.084	-0.022	-0.044	-0.132	-0.056	0.198	0.284	0.232	-0.038
63.9	-0.084	0.078	-0.044	-0.132	-0.056	0.098	0.384	0.332	-0.138
64.0	-0.184	-0.022	0.056	-0.032	-0.056	0.098	0.384	0.332	-0.138
64.1	-0.184	-0.022	0.056	-0.032	-0.056	0.098	0.184	0.232	-0.138
64.2	-0.084	-0.022	0.056	-0.132	0.044	0.198	0.284	0.232	-0.138
64.3	-0.084	-0.022	0.056	-0.132	0.044	0.198	0.284	0.232	-0.238
64.4	0.016	0.078	0.056	-0.132	-0.056	0.298	0.284	0.232	-0.138
64.5	-0.084	0.078	-0.044	-0.032	-0.056	0.298	0.284	0.332	-0.038
64.6	-0.184	-0.022	-0.044	-0.132	0.044	0.298	0.284	0.232	-0.038
64.7	-0.184	-0.022	-0.044	-0.132	-0.056	0.098	0.284	0.232	-0.138
64.8	-0.184	-0.022	0.156	-0.032	-0.056	0.098	0.284	0.232	-0.138
64.9	-0.184	-0.022	0.156	-0.032	-0.056	0.098	0.284	0.232	-0.138
65.0	-0.084	-0.022	0.056	-0.132	-0.056	0.098	0.284	0.232	-0.238
65.1	-0.084	-0.022	0.056	-0.132	-0.056	0.098	0.284	0.232	-0.138
65.2	-0.184	-0.022	-0.044	-0.132	0.044	0.198	0.184	0.232	-0.138
65.3	-0.184	0.078	-0.044	-0.032	0.144	0.298	0.284	0.232	-0.238
65.4	-0.184	-0.022	0.056	-0.032	0.044	0.298	0.284	0.332	-0.238
65.5	-0.184	-0.022	0.156	-0.032	0.044	0.198	0.184	0.232	-0.138
65.6	-0.084	-0.022	0.056	-0.132	-0.056	0.098	0.184	0.132	-0.138
65.7	-0.184	-0.122	0.056	-0.132	-0.056	0.098	0.284	0.232	-0.138
65.8	-0.184	-0.122	0.056	-0.132	-0.056	0.098	0.284	0.232	-0.138
65.9	-0.184	-0.122	0.056	-0.132	-0.056	0.098	0.284	0.232	-0.338
66.0	-0.184	-0.122	-0.044	-0.032	0.044	0.098	0.284	0.132	-0.238
66.1	-0.184	0.078	0.056	-0.032	0.044	0.198	0.184	0.132	-0.138
66.2	-0.084	-0.022	0.056	-0.032	0.044	0.198	0.184	0.132	-0.138
66.3	-0.184	-0.122	-0.044	-0.132	0.044	0.198	0.184	0.232	-0.138
66.4	-0.184	-0.122	-0.044	-0.132	-0.056	0.098	0.184	0.232	-0.138
66.5	-0.184	-0.122	0.056	-0.032	-0.056	0.098	0.184	0.132	-0.138
66.6	-0.184	-0.022	0.056	-0.132	0.044	0.198	0.284	0.232	-0.338
66.7	-0.284	-0.022	0.056	-0.132	0.044	0.198	0.184	0.132	-0.238
66.8	-0.184	-0.022	0.056	-0.032	0.044	0.198	0.184	0.132	-0.238
66.9	-0.184	-0.122	-0.044	-0.132	-0.056	0.198	0.184	0.132	-0.238
67.0	-0.184	-0.122	-0.044	-0.132	-0.056	0.098	0.184	0.232	-0.238
67.1	-0.184	-0.122	-0.044	-0.132	-0.056	0.098	0.184	0.232	-0.238
67.2	-0.184	-0.122	0.056	-0.032	0.044	0.098	0.184	0.132	-0.138
67.3	-0.084	-0.122	0.156	-0.032	0.044	0.198	0.084	0.032	-0.238
67.4	-0.184	-0.122	-0.044	-0.132	0.044	0.198	0.284	0.132	-0.238
67.5	-0.184	-0.122	-0.044	-0.232	0.044	0.198	0.284	0.132	-0.238
67.6	-0.084	-0.022	-0.044	-0.132	0.044	0.198	0.284	0.132	-0.338
67.7	-0.184	-0.022	-0.044	-0.132	-0.056	0.198	0.184	0.132	-0.238
67.8	-0.184	-0.122	0.056	-0.032	0.044	0.098	0.184	0.232	-0.138
67.9	-0.084	-0.122	0.156	-0.032	0.044	0.098	0.284	0.232	-0.138
68.0	-0.084	-0.022	0.056	-0.132	0.044	0.198	0.184	0.132	-0.138
68.1	-0.184	-0.122	-0.044	-0.132	0.044	0.198	0.284	0.232	-0.238
68.2	-0.184	-0.122	-0.044	-0.032	0.044	0.198	0.284	0.132	-0.238
68.3	-0.184	-0.122	-0.044	-0.132	0.044	0.198	0.284	0.132	-0.238
68.4	-0.184	-0.022	-0.044	-0.132	0.044	0.098	0.284	0.132	-0.138
68.5	-0.084	-0.122	-0.044	-0.232	0.044	0.198	0.284	0.132	-0.138
68.6	-0.084	-0.022	-0.044	-0.232	0.044	0.198	0.184	0.132	-0.138
68.7	-0.184	-0.122	0.056	-0.032	0.044	0.198	0.184	0.132	-0.138
68.8	-0.184	-0.122	-0.044	-0.032	0.044	0.198	0.284	0.132	-0.338
68.9	-0.084	-0.122	-0.044	-0.032	-0.056	0.098	0.284	0.232	-0.238
69.0	-0.084	-0.122	-0.044	-0.032	-0.056	0.098	0.284	0.232	-0.238
69.1	-0.084	-0.222	-0.144	-0.232	-0.056	0.098	0.284	0.132	-0.238
69.2	-0.184	-0.222	-0.044	-0.232	0.044	0.098	0.284	0.132	-0.138
69.3	-0.084	-0.122	-0.044	-0.232	0.144	0.098	0.284	0.132	-0.138
69.4	-0.084	-0.022	0.056	-0.032	0.144	0.098	0.184	0.132	-0.138
69.5	-0.184	-0.122	0.056	-0.032	-0.056	0.098	0.184	0.132	-0.038
69.6	-0.084	-0.122	-0.044	-0.132	-0.056	0.098	0.284	0.232	-0.138
69.7	-0.084	-0.122	-0.044	-0.132	-0.056	0.098	0.284	0.232	-0.238
69.8	-0.084	-0.122	-0.044	-0.232	-0.056	0.098	0.384	0.232	-0.238
69.9	0.016	-0.022	-0.044	-0.132	-0.056	0.098	0.284	0.132	-0.238
