# Supplementary material for: Murine T-cell receptor OT-I exhibits imperfect discrimination between foreign and self-antigens
Source: EMBO J. 2025 Nov 26;45(2):394–416. doi: 10.1038/s44318-025-00644-5 (PMC12811252; doi:10.1038/s44318-025-00644-5)
Supplement: Supplementary file 3 — Source data Fig. 1 [file 44318_2025_644_MOESM3_ESM.zip › Figure 1/1c/T4 08-09-20 (Equilibrium).csv]

TCR_conc[uM]	Equilibrium Binding RUs
1.465563	0.891
2.931125	2.211
5.862251	4.847
11.724501	9.720
23.449003	18.804
46.898005	37.507
93.796011	69.943
187.592022	119.176
1.465563	1.518
