# Supplementary material for: Murine T-cell receptor OT-I exhibits imperfect discrimination between foreign and self-antigens
Source: EMBO J. 2025 Nov 26;45(2):394–416. doi: 10.1038/s44318-025-00644-5 (PMC12811252; doi:10.1038/s44318-025-00644-5)
Supplement: Supplementary file 3 — Source data Fig. 1 [file 44318_2025_644_MOESM3_ESM.zip › Figure 1/1c/Q4R7 12-05-21 (2nd Sensogram).csv]

time [s]	128	64	32	16	8	4	2	1	128
-50.0	0.104	0.084	0.122	0.200	0.100	-0.032	-0.120	-0.042	-0.358
-49.9	0.204	0.184	-0.078	0.100	0.000	0.068	-0.120	-0.042	-0.158
-49.8	0.104	-0.016	0.122	0.300	0.200	0.168	-0.120	-0.142	-0.158
-49.7	0.104	0.084	0.122	0.300	0.200	0.168	-0.120	-0.042	-0.358
-49.6	0.004	-0.016	0.022	0.100	0.200	0.068	-0.120	-0.042	-0.258
-49.5	0.004	0.084	0.022	0.200	0.300	0.168	-0.320	-0.242	-0.258
-49.4	0.204	0.184	0.222	0.300	0.100	0.068	-0.220	-0.242	-0.258
-49.3	0.204	0.184	0.122	0.300	0.100	0.068	-0.120	-0.042	-0.158
-49.2	0.004	0.084	0.022	0.200	0.100	0.168	-0.220	-0.142	-0.258
-49.1	0.104	0.084	0.122	0.200	0.200	0.068	-0.220	-0.142	-0.258
-49.0	0.104	0.084	0.122	0.200	0.200	0.068	-0.220	-0.242	-0.158
-48.9	0.104	0.184	0.022	0.200	0.200	0.068	-0.220	-0.142	-0.158
-48.8	0.204	0.184	0.022	0.300	0.200	0.168	-0.320	-0.242	-0.158
-48.7	0.004	-0.016	0.122	0.300	0.100	-0.032	-0.220	-0.142	-0.158
-48.6	0.104	0.084	0.022	0.200	0.200	0.168	-0.120	-0.142	-0.258
-48.5	0.204	0.184	0.122	0.200	0.300	0.168	-0.220	-0.042	-0.258
-48.4	0.204	0.184	0.222	0.300	0.100	0.068	-0.320	-0.242	-0.158
-48.3	0.104	0.084	0.022	0.200	0.100	0.068	-0.220	-0.142	-0.158
-48.2	0.104	0.184	0.122	0.300	0.100	-0.032	-0.120	-0.042	-0.158
-48.1	0.104	0.084	0.122	0.300	0.200	0.068	-0.220	-0.142	-0.158
-48.0	0.104	0.084	0.022	0.200	0.200	0.168	-0.120	-0.142	-0.258
-47.9	0.104	0.184	0.122	0.200	0.200	0.168	-0.220	-0.042	-0.158
-47.8	0.204	0.184	0.022	0.200	0.100	-0.032	-0.220	-0.142	-0.058
-47.7	0.004	0.084	0.022	0.200	0.200	0.068	-0.120	-0.142	-0.158
-47.6	0.104	0.184	0.122	0.200	0.300	0.168	-0.120	-0.042	-0.158
-47.5	0.204	0.184	0.122	0.300	0.100	0.068	-0.120	-0.042	-0.258
-47.4	0.104	0.084	0.022	0.200	0.100	0.168	-0.120	-0.042	-0.158
-47.3	0.104	0.084	0.022	0.200	0.200	0.168	-0.220	-0.142	-0.158
-47.2	0.204	0.284	-0.078	0.200	0.100	-0.032	-0.020	-0.042	-0.258
-47.1	0.204	0.184	0.122	0.200	0.000	0.068	-0.020	0.058	-0.158
-47.0	0.104	0.184	0.122	0.200	0.100	0.068	-0.120	-0.042	-0.158
-46.9	0.204	0.084	0.122	0.300	0.100	0.068	-0.120	-0.042	-0.258
-46.8	0.104	0.084	0.122	0.200	0.200	0.068	-0.120	-0.142	-0.158
-46.7	0.104	0.084	0.122	0.200	0.200	0.068	-0.120	-0.042	-0.158
-46.6	0.204	0.184	0.022	0.200	0.100	0.068	-0.020	-0.042	-0.158
-46.5	0.104	0.184	0.122	0.200	0.100	-0.032	-0.020	0.058	-0.058
-46.4	0.104	0.084	0.122	0.300	0.000	-0.032	-0.120	-0.042	-0.158
-46.3	0.104	0.084	0.122	0.200	0.200	0.068	-0.020	0.058	-0.158
-46.2	0.204	0.184	0.122	0.200	0.100	-0.032	-0.020	-0.042	-0.258
-46.1	0.204	0.084	0.122	0.100	0.100	0.068	-0.020	-0.042	-0.158
-46.0	0.104	0.084	0.122	0.200	0.000	0.068	-0.120	-0.142	-0.058
-45.9	0.104	-0.016	0.222	0.200	0.100	0.068	-0.120	-0.142	-0.058
-45.8	0.204	0.084	0.122	0.200	0.100	-0.032	-0.120	-0.042	-0.158
-45.7	0.204	0.084	0.122	0.200	0.100	0.068	-0.120	-0.142	-0.158
-45.6	0.204	-0.016	0.222	0.300	0.000	0.068	-0.120	-0.142	-0.058
-45.5	0.104	-0.116	0.122	0.200	0.000	0.068	-0.120	-0.042	-0.058
-45.4	0.104	-0.016	0.222	0.200	0.100	0.068	-0.220	-0.142	0.042
-45.3	0.104	-0.016	0.122	0.300	0.200	0.168	-0.120	-0.042	-0.158
-45.2	0.204	-0.016	0.122	0.200	0.000	0.068	-0.120	-0.142	-0.158
-45.1	0.204	0.084	0.222	0.300	0.100	0.068	-0.020	-0.042	0.042
-45.0	0.004	-0.016	0.122	0.200	0.100	0.168	-0.120	-0.042	-0.058
-44.9	0.104	-0.016	0.022	0.100	0.100	0.168	-0.120	-0.142	0.042
-44.8	0.004	-0.116	0.022	0.100	0.100	0.068	-0.120	-0.142	0.042
-44.7	0.204	0.084	0.022	0.100	0.000	0.068	-0.020	-0.042	-0.058
-44.6	0.104	0.084	0.022	0.100	0.000	0.068	-0.220	-0.242	-0.058
-44.5	0.104	0.084	0.022	0.100	0.000	0.068	-0.120	-0.142	0.042
-44.4	0.104	0.084	0.022	0.100	0.100	0.068	-0.120	-0.142	0.042
-44.3	0.104	0.084	-0.078	0.100	0.100	-0.032	-0.120	-0.142	0.042
-44.2	0.104	0.084	-0.078	0.100	0.100	0.068	-0.020	-0.042	-0.058
-44.1	0.004	-0.016	0.122	0.100	0.100	0.068	-0.020	-0.142	0.042
-44.0	0.004	0.084	0.122	0.100	0.000	0.068	-0.020	-0.142	0.142
-43.9	0.004	0.084	0.022	0.100	0.100	0.168	-0.120	-0.042	0.142
-43.8	0.104	0.084	0.022	0.100	0.100	0.068	-0.020	-0.042	0.142
-43.7	0.104	0.184	-0.078	0.000	-0.100	-0.032	-0.020	0.058	0.242
-43.6	0.204	0.184	-0.278	0.000	-0.100	-0.032	-0.020	0.158	0.242
-43.5	0.204	0.384	-0.278	0.000	-0.100	-0.032	0.080	0.158	0.342
-43.4	0.104	0.184	-0.178	0.000	-0.100	0.068	-0.020	0.058	0.342
-43.3	0.204	0.184	-0.178	0.100	0.100	0.068	-0.020	0.058	0.142
-43.2	0.104	0.084	0.122	0.100	0.300	0.068	-0.020	-0.042	0.042
-43.1	0.004	0.084	0.222	0.100	0.300	0.068	-0.220	-0.142	-0.058
-43.0	-0.096	0.084	0.222	0.200	0.400	0.168	-0.220	-0.242	-0.158
-42.9	-0.096	-0.016	0.222	0.200	0.300	0.268	-0.020	-0.142	-0.058
-42.8	-0.096	-0.016	0.322	0.300	0.300	0.268	-0.020	-0.142	-0.058
-42.7	-0.096	-0.016	0.322	0.300	0.300	0.168	-0.020	-0.142	0.042
-42.6	0.004	-0.016	0.322	0.200	0.300	0.268	-0.120	-0.142	0.042
-42.5	0.004	0.084	0.222	0.200	0.200	0.168	-0.220	-0.142	0.042
-42.4	0.004	-0.016	0.222	0.200	0.100	0.168	-0.120	-0.142	0.042
-42.3	0.004	-0.016	0.222	0.200	0.300	0.168	-0.020	-0.042	0.142
-42.2	0.104	0.084	0.122	0.100	0.200	0.068	-0.120	-0.142	0.042
-42.1	0.004	-0.016	0.222	0.300	0.100	0.068	-0.220	-0.142	-0.058
-42.0	0.004	0.084	0.122	0.200	0.200	0.168	-0.320	-0.342	0.042
-41.9	0.004	0.084	0.222	0.200	0.100	-0.032	-0.220	-0.242	0.042
-41.8	-0.096	-0.016	0.122	0.100	0.000	-0.032	-0.220	-0.242	-0.058
-41.7	0.004	-0.016	0.122	0.100	0.000	-0.032	-0.220	-0.342	0.042
-41.6	0.004	0.084	0.122	0.200	0.200	0.068	-0.220	-0.242	-0.058
-41.5	0.004	0.084	0.222	0.200	0.100	-0.032	-0.220	-0.242	-0.158
-41.4	0.004	-0.016	0.122	0.100	0.000	-0.032	-0.220	-0.342	0.042
-41.3	0.004	-0.016	0.122	0.200	0.000	0.068	-0.220	-0.242	-0.058
-41.2	0.004	0.084	0.222	0.200	0.100	-0.032	-0.220	-0.242	0.042
-41.1	0.004	-0.016	0.022	0.000	-0.100	-0.132	-0.220	-0.242	0.042
-41.0	0.104	-0.016	0.022	0.100	0.000	-0.032	-0.120	-0.242	-0.058
-40.9	0.104	0.084	0.122	0.100	0.000	0.068	-0.220	-0.242	0.042
-40.8	0.004	0.084	0.022	0.000	0.000	-0.032	-0.020	-0.042	0.042
-40.7	0.104	0.084	0.022	0.100	-0.100	-0.032	-0.120	-0.142	0.142
-40.6	0.004	-0.016	0.122	0.100	0.000	0.068	-0.120	-0.242	0.042
-40.5	-0.096	-0.116	0.022	0.000	0.000	0.068	-0.120	-0.242	0.042
-40.4	0.004	-0.016	0.022	0.100	0.100	0.068	-0.120	-0.142	0.042
-40.3	-0.096	-0.116	0.122	0.000	0.000	0.068	-0.120	-0.242	0.142
-40.2	0.004	-0.016	0.022	0.100	0.000	-0.032	-0.120	-0.142	0.142
-40.1	0.004	-0.016	0.122	0.100	0.000	-0.032	-0.020	-0.142	0.042
-40.0	-0.096	-0.016	0.122	0.200	0.100	0.168	-0.020	-0.042	0.042
-39.9	0.004	0.084	0.122	0.100	0.000	0.068	-0.020	-0.042	0.042
-39.8	-0.096	-0.116	0.022	0.000	0.000	0.068	-0.020	-0.142	0.242
-39.7	0.004	-0.016	0.022	0.000	0.100	0.068	0.080	0.058	0.142
-39.6	0.104	0.084	0.122	0.200	0.000	0.168	-0.020	0.058	0.142
-39.5	-0.096	-0.016	0.022	0.000	0.000	0.168	-0.020	0.058	0.242
-39.4	-0.096	-0.016	0.122	0.100	0.100	0.068	-0.120	-0.042	0.242
-39.3	0.004	0.084	0.122	0.100	0.100	0.068	-0.120	-0.042	0.142
-39.2	0.104	0.184	0.122	0.100	0.100	0.068	-0.020	0.058	0.242
-39.1	0.004	-0.016	-0.078	0.100	0.000	-0.032	-0.020	0.058	0.242
-39.0	0.004	0.084	0.122	0.200	0.000	-0.032	-0.120	-0.042	0.242
-38.9	0.104	0.084	0.122	0.200	0.000	-0.032	-0.120	-0.142	0.142
-38.8	0.004	-0.016	0.122	0.200	-0.100	-0.132	-0.120	-0.142	0.142
-38.7	0.004	0.184	0.022	0.000	0.000	0.068	-0.220	-0.242	0.142
-38.6	0.104	0.184	-0.078	0.000	0.000	0.068	-0.120	-0.042	0.142
-38.5	0.104	0.184	-0.078	0.000	0.000	0.068	-0.120	-0.042	0.242
-38.4	0.004	0.084	0.122	0.100	0.000	0.068	-0.120	-0.042	0.242
-38.3	0.004	0.084	0.022	0.000	0.000	-0.032	-0.020	-0.042	0.142
-38.2	0.104	0.084	0.022	0.100	0.100	-0.032	-0.120	-0.142	0.042
-38.1	0.104	0.184	0.022	0.100	0.100	-0.032	-0.120	-0.242	0.242
-38.0	0.204	0.184	0.022	0.100	0.100	0.068	-0.120	-0.142	0.242
-37.9	0.004	0.084	0.022	0.100	0.100	-0.032	-0.120	-0.042	0.242
-37.8	0.004	0.084	0.022	0.100	0.000	-0.032	-0.220	-0.242	0.142
-37.7	0.004	0.084	0.022	0.000	0.100	0.068	-0.120	-0.242	0.142
-37.6	0.004	0.084	0.022	0.100	0.100	-0.032	-0.220	-0.242	0.142
-37.5	0.104	0.084	0.022	0.100	0.100	-0.032	-0.220	-0.142	0.142
-37.4	0.104	0.084	0.022	0.100	0.000	-0.132	-0.120	-0.142	0.142
-37.3	0.104	-0.016	0.022	0.000	0.000	-0.032	-0.220	-0.142	0.042
-37.2	0.004	0.084	-0.078	0.000	0.000	-0.032	-0.120	-0.142	0.042
-37.1	-0.096	-0.016	0.022	0.000	0.100	0.068	-0.120	-0.042	0.142
-37.0	0.004	0.084	-0.078	-0.100	0.100	0.068	-0.220	-0.142	0.142
-36.9	0.104	-0.016	-0.078	0.000	0.000	-0.032	-0.120	-0.042	0.142
-36.8	0.004	0.084	-0.078	-0.100	0.100	-0.032	-0.120	-0.042	0.142
-36.7	0.004	0.084	-0.178	-0.100	0.100	-0.032	-0.220	-0.042	0.042
-36.6	-0.096	-0.016	-0.078	0.100	0.100	0.168	-0.120	-0.142	0.042
-36.5	0.004	-0.016	-0.078	0.000	0.200	0.168	-0.120	-0.042	0.242
-36.4	-0.096	-0.016	-0.078	0.000	0.100	0.068	-0.020	-0.042	0.242
-36.3	0.004	0.084	-0.078	0.000	0.100	0.168	-0.120	-0.042	0.142
-36.2	-0.096	-0.016	-0.078	0.000	0.100	0.168	-0.220	-0.042	0.142
-36.1	0.004	-0.016	0.022	0.100	0.100	0.168	-0.020	0.058	0.142
-36.0	0.004	-0.016	-0.078	0.100	0.100	0.168	-0.020	-0.042	0.142
-35.9	0.104	0.084	-0.078	0.100	0.100	0.168	-0.020	-0.042	0.242
-35.8	0.104	0.184	-0.078	0.100	0.200	0.168	-0.220	-0.142	0.242
-35.7	0.004	-0.016	-0.078	0.100	0.200	0.268	-0.120	-0.042	0.242
-35.6	0.004	-0.016	0.022	0.100	0.300	0.268	-0.120	-0.042	0.042
-35.5	0.104	0.184	0.022	0.100	0.100	0.168	-0.020	0.058	0.142
-35.4	0.004	0.084	0.022	0.200	0.200	0.168	-0.120	-0.042	0.042
-35.3	0.004	0.184	0.022	0.100	0.100	0.068	-0.120	-0.042	0.142
-35.2	0.104	0.184	0.022	0.100	0.100	-0.032	-0.120	-0.042	0.042
-35.1	0.004	0.084	0.022	0.100	0.200	0.168	-0.120	0.058	0.042
-35.0	0.004	0.084	0.122	0.200	0.100	0.068	-0.120	0.058	0.042
-34.9	0.204	0.184	0.122	0.200	0.100	0.068	-0.020	-0.042	0.042
-34.8	0.204	0.184	0.022	0.100	0.100	0.068	-0.120	-0.042	0.042
-34.7	0.004	0.184	0.022	0.100	0.100	0.168	-0.120	-0.042	0.042
-34.6	0.004	0.184	0.122	0.200	0.000	0.068	-0.120	-0.042	0.042
-34.5	0.004	0.084	0.122	0.200	0.000	-0.032	-0.120	-0.142	-0.058
-34.4	0.004	0.084	0.122	0.100	0.100	0.068	-0.020	-0.142	-0.058
-34.3	0.004	0.084	0.022	0.100	0.200	0.068	-0.020	-0.042	0.042
-34.2	0.004	0.084	0.022	0.100	0.000	-0.032	-0.120	-0.042	0.042
-34.1	0.004	0.184	0.022	0.100	0.000	-0.032	-0.220	-0.142	0.042
-34.0	0.004	0.184	-0.078	0.000	0.000	-0.032	-0.120	-0.242	-0.058
-33.9	-0.096	0.084	0.022	0.200	0.100	0.068	-0.020	-0.142	-0.058
-33.8	0.004	0.184	0.022	0.200	0.100	-0.032	-0.120	-0.042	-0.058
-33.7	0.004	0.084	0.022	0.100	0.000	-0.132	-0.120	-0.142	0.042
-33.6	-0.096	-0.016	0.022	0.100	0.000	-0.032	-0.220	-0.242	-0.058
-33.5	-0.196	0.084	0.022	0.000	-0.100	-0.132	-0.020	-0.042	-0.158
-33.4	-0.196	0.084	0.122	0.200	0.000	-0.132	-0.020	-0.042	-0.058
-33.3	-0.096	0.084	0.122	0.200	-0.100	-0.232	-0.120	-0.242	-0.058
-33.2	-0.096	-0.016	0.022	0.100	-0.100	-0.132	-0.120	-0.242	0.042
-33.1	-0.096	-0.016	-0.078	0.000	-0.100	-0.132	-0.120	-0.142	0.042
-33.0	-0.196	0.084	0.022	0.100	-0.100	-0.032	-0.020	-0.042	0.042
-32.9	-0.196	0.084	-0.078	0.100	0.000	-0.032	-0.020	-0.042	0.042
-32.8	-0.296	-0.016	0.022	0.200	-0.100	-0.032	-0.020	-0.142	-0.058
-32.7	-0.196	-0.016	0.122	0.300	-0.200	-0.132	-0.120	-0.142	0.042
-32.6	-0.296	0.084	0.022	0.100	-0.100	-0.132	-0.120	-0.242	0.042
-32.5	-0.196	0.084	0.022	0.200	0.000	-0.032	0.080	-0.042	-0.058
-32.4	-0.096	0.084	0.022	0.200	0.000	-0.032	-0.020	-0.142	0.042
-32.3	-0.196	-0.016	0.022	0.200	0.000	-0.032	-0.020	-0.142	0.042
-32.2	-0.196	0.084	-0.078	0.100	-0.100	-0.132	-0.020	-0.142	-0.058
-32.1	-0.096	0.084	0.122	0.200	-0.100	-0.032	0.080	-0.142	-0.058
-32.0	-0.096	-0.016	0.122	0.200	0.100	0.068	-0.020	-0.042	0.042
-31.9	-0.196	-0.016	0.022	0.200	0.000	-0.032	0.080	-0.042	0.042
-31.8	-0.196	-0.016	0.022	0.200	0.000	0.068	-0.020	-0.142	0.042
-31.7	-0.096	0.184	0.022	0.200	0.000	-0.032	-0.020	-0.142	0.042
-31.6	-0.096	-0.016	0.022	0.100	0.000	-0.032	0.080	-0.042	0.042
-31.5	-0.096	-0.016	0.022	0.100	0.000	-0.032	0.080	-0.042	-0.058
-31.4	-0.096	0.084	0.022	0.200	-0.100	0.068	-0.020	-0.142	-0.058
-31.3	0.104	0.184	0.022	0.200	0.000	-0.032	-0.120	-0.142	0.042
-31.2	0.004	-0.016	0.022	0.100	0.000	-0.032	-0.020	-0.142	0.042
-31.1	0.004	0.084	-0.078	0.100	0.000	0.068	-0.020	-0.142	-0.058
-31.0	0.004	0.084	0.022	0.200	0.100	0.068	-0.020	-0.142	0.042
-30.9	-0.096	-0.016	0.022	0.100	0.100	0.068	-0.120	-0.042	-0.058
-30.8	0.004	0.184	0.022	0.100	0.000	0.068	-0.120	-0.142	0.042
-30.7	0.004	-0.016	0.122	0.200	0.100	0.068	-0.120	-0.242	0.142
-30.6	0.004	-0.016	-0.078	0.100	0.100	0.068	-0.120	-0.242	0.042
-30.5	0.004	-0.016	0.022	0.200	0.100	0.068	-0.120	-0.242	0.042
-30.4	0.004	0.084	0.122	0.200	0.000	-0.032	-0.020	-0.142	0.042
-30.3	0.004	0.084	0.022	0.100	0.100	0.068	-0.120	-0.142	-0.058
-30.2	0.004	0.084	0.022	0.100	0.200	0.168	-0.220	-0.242	-0.058
-30.1	-0.096	-0.116	0.122	0.100	0.200	0.068	-0.120	-0.242	0.142
-30.0	-0.096	-0.016	0.122	0.100	0.100	-0.032	-0.120	-0.242	0.042
-29.9	0.104	0.084	0.022	0.100	0.100	0.068	-0.120	-0.142	0.042
-29.8	0.004	-0.016	0.122	0.100	0.100	0.068	-0.020	-0.142	-0.058
-29.7	-0.096	-0.016	0.022	0.100	0.200	0.168	-0.120	-0.142	0.042
-29.6	0.004	0.084	0.022	0.100	0.200	0.068	-0.120	-0.042	-0.058
-29.5	0.004	0.084	0.022	0.100	0.100	0.168	-0.220	-0.142	0.042
-29.4	-0.096	-0.116	0.222	0.200	0.100	0.068	-0.220	-0.242	0.042
-29.3	-0.096	-0.116	0.022	0.000	0.100	-0.032	-0.120	-0.242	-0.058
-29.2	0.004	-0.016	0.022	0.100	0.100	0.068	-0.120	-0.142	-0.058
-29.1	-0.096	-0.116	0.122	0.100	0.200	0.168	-0.220	-0.142	-0.058
-29.0	-0.096	-0.016	0.022	0.000	0.200	0.068	-0.120	-0.142	-0.058
-28.9	-0.096	-0.016	0.022	0.000	0.100	0.068	-0.120	-0.142	0.042
-28.8	0.004	0.084	0.022	0.200	0.100	-0.032	-0.120	-0.142	0.042
-28.7	-0.096	-0.016	0.122	0.200	0.000	-0.032	-0.120	-0.242	0.042
-28.6	-0.096	-0.016	0.022	0.100	0.100	-0.032	-0.220	-0.142	-0.058
-28.5	-0.096	-0.016	0.022	0.000	0.100	-0.032	-0.120	-0.042	0.042
-28.4	-0.096	-0.016	0.022	0.100	0.200	0.168	-0.120	-0.142	-0.058
-28.3	-0.096	-0.016	0.022	0.000	0.200	0.068	-0.120	-0.242	0.042
-28.2	-0.096	-0.016	0.022	0.000	0.100	-0.032	-0.120	-0.142	0.042
-28.1	-0.096	-0.016	0.022	0.100	0.100	-0.032	-0.020	-0.142	0.142
-28.0	0.004	-0.016	0.022	0.100	0.000	-0.032	-0.120	-0.142	0.042
-27.9	-0.096	0.084	0.022	0.000	0.100	0.068	-0.020	-0.042	-0.058
-27.8	-0.196	-0.016	0.022	0.000	0.200	0.068	-0.120	-0.042	-0.058
-27.7	-0.196	-0.116	0.022	0.100	0.200	0.068	-0.020	-0.142	-0.058
-27.6	-0.096	-0.016	0.122	0.100	0.100	-0.032	-0.020	-0.142	0.042
-27.5	0.004	0.084	-0.078	0.000	0.000	-0.032	-0.020	-0.142	0.042
-27.4	0.004	0.084	0.022	0.100	0.100	-0.032	-0.020	-0.242	0.142
-27.3	-0.096	-0.016	0.022	0.200	0.100	0.068	-0.020	-0.042	-0.058
-27.2	-0.096	0.084	0.022	0.200	0.000	-0.032	-0.020	-0.042	-0.058
-27.1	-0.096	-0.016	0.122	0.100	0.200	0.068	-0.020	-0.142	-0.058
-27.0	-0.096	-0.016	0.022	0.100	0.200	-0.032	0.080	-0.042	0.042
-26.9	-0.096	-0.016	0.022	0.100	0.100	-0.032	-0.020	-0.142	0.042
-26.8	-0.196	-0.016	-0.078	0.100	0.100	-0.032	0.080	-0.042	0.042
-26.7	-0.096	0.084	0.022	0.200	0.100	-0.032	0.080	0.058	0.142
-26.6	0.004	0.184	0.022	0.200	0.100	0.068	-0.020	-0.042	0.042
-26.5	-0.096	0.084	0.022	0.100	0.100	-0.032	-0.020	-0.042	-0.058
-26.4	-0.096	0.084	0.022	0.100	0.200	-0.032	0.080	-0.142	0.042
-26.3	0.004	-0.016	0.122	0.200	0.200	-0.032	0.080	-0.042	0.042
-26.2	-0.096	-0.016	-0.078	0.100	0.100	0.068	0.080	-0.042	0.142
-26.1	-0.096	-0.016	-0.078	0.100	0.100	0.068	0.080	-0.042	0.042
-26.0	-0.196	-0.016	-0.078	0.200	0.100	-0.132	-0.020	-0.042	0.042
-25.9	-0.096	0.084	0.022	0.200	0.200	0.068	0.080	0.058	0.042
-25.8	-0.096	-0.016	0.022	0.200	0.200	0.068	-0.020	-0.042	0.042
-25.7	-0.096	-0.016	-0.078	0.200	0.000	-0.032	0.080	0.058	0.042
-25.6	-0.096	-0.016	-0.078	0.200	0.100	0.068	0.180	-0.042	0.142
-25.5	-0.196	-0.016	-0.078	0.200	0.100	0.068	0.080	-0.042	0.142
-25.4	-0.196	-0.016	0.022	0.400	0.000	-0.032	0.080	-0.042	0.142
-25.3	-0.196	-0.016	0.022	0.200	0.100	-0.032	-0.020	-0.042	0.042
-25.2	-0.096	-0.016	0.022	0.200	0.100	-0.032	-0.020	-0.142	0.042
-25.1	-0.096	-0.016	0.022	0.200	0.100	0.068	-0.020	-0.042	-0.058
-25.0	-0.096	-0.016	-0.078	0.200	0.000	-0.032	0.080	-0.042	0.142
-24.9	-0.096	-0.116	-0.078	0.300	0.100	0.068	0.180	-0.042	0.142
-24.8	-0.096	-0.016	0.022	0.300	0.100	0.068	0.080	-0.042	0.142
-24.7	0.004	-0.016	-0.078	0.100	-0.100	-0.132	-0.020	-0.042	0.142
-24.6	0.004	-0.116	-0.078	0.200	0.100	-0.032	-0.020	-0.142	0.142
-24.5	-0.096	-0.116	0.022	0.200	0.100	0.068	-0.020	-0.142	0.042
-24.4	-0.096	-0.016	0.122	0.300	0.100	0.068	-0.020	-0.042	0.042
-24.3	-0.096	-0.016	-0.078	0.300	0.000	-0.032	0.080	0.058	0.042
-24.2	-0.096	-0.116	-0.078	0.200	0.100	0.068	0.080	-0.042	0.142
-24.1	0.004	-0.016	-0.178	0.100	0.000	-0.032	0.080	-0.142	0.142
-24.0	0.004	-0.016	-0.078	0.100	-0.100	-0.032	-0.020	-0.042	-0.058
-23.9	-0.096	-0.116	0.022	0.300	0.100	0.068	0.080	-0.042	-0.058
-23.8	-0.096	-0.116	0.122	0.300	0.100	0.068	-0.020	-0.142	0.042
-23.7	-0.096	-0.016	0.022	0.200	0.000	-0.032	-0.020	-0.142	0.042
-23.6	0.004	0.084	0.022	0.100	0.000	0.068	-0.020	-0.142	0.042
-23.5	0.004	0.084	0.022	0.200	0.100	0.068	0.080	-0.142	0.042
-23.4	0.004	-0.016	0.022	0.200	0.100	0.068	-0.020	-0.142	-0.058
-23.3	0.004	-0.016	0.022	0.200	0.000	0.068	-0.020	-0.142	0.042
-23.2	0.004	-0.116	0.022	0.300	0.000	0.068	-0.020	-0.142	-0.058
-23.1	-0.096	-0.016	-0.078	0.200	0.100	0.068	-0.020	-0.142	0.042
-23.0	-0.096	-0.016	0.022	0.100	0.100	0.068	-0.020	-0.242	0.042
-22.9	-0.096	-0.016	0.122	0.200	0.000	-0.032	-0.020	-0.142	-0.058
-22.8	0.004	-0.016	0.122	0.200	0.100	0.168	-0.020	-0.142	-0.058
-22.7	0.004	-0.016	0.122	0.200	0.100	0.168	0.080	-0.042	-0.058
-22.6	0.004	-0.016	0.022	0.200	0.100	0.168	-0.020	-0.042	-0.158
-22.5	0.004	-0.016	0.022	0.200	0.100	0.068	-0.120	-0.142	-0.058
-22.4	0.004	-0.116	0.022	0.200	0.000	-0.032	-0.120	-0.142	-0.058
-22.3	-0.096	-0.016	-0.078	0.000	0.000	-0.032	-0.020	-0.142	-0.058
-22.2	0.004	0.084	0.122	0.200	0.000	0.068	-0.020	-0.142	-0.058
-22.1	0.004	0.084	0.122	0.200	0.000	0.068	0.080	-0.042	-0.058
-22.0	-0.096	-0.116	0.022	0.200	0.100	0.068	-0.020	-0.042	-0.058
-21.9	0.004	-0.116	0.022	0.200	0.100	0.068	-0.120	-0.042	-0.058
-21.8	0.004	-0.116	0.022	0.200	0.000	0.068	-0.020	-0.142	-0.058
-21.7	0.104	0.084	0.022	0.000	0.100	0.068	-0.020	-0.142	-0.058
-21.6	0.004	0.084	0.022	0.100	0.000	-0.032	-0.120	-0.142	-0.058
-21.5	0.004	0.084	0.122	0.200	0.000	0.068	-0.020	0.058	-0.058
-21.4	-0.096	-0.116	0.122	0.200	0.100	0.068	-0.120	-0.042	-0.058
-21.3	0.004	-0.116	0.122	0.200	0.100	0.068	-0.020	-0.042	-0.158
-21.2	0.004	-0.116	0.122	0.200	-0.100	-0.032	-0.020	-0.042	0.042
-21.1	0.104	-0.016	0.022	0.100	0.000	-0.032	-0.020	-0.142	-0.058
-21.0	0.104	0.084	0.022	0.100	0.100	-0.032	-0.020	-0.042	-0.058
-20.9	-0.096	-0.016	0.122	0.200	0.100	0.068	-0.120	-0.042	0.042
-20.8	0.004	-0.116	0.022	0.100	0.100	0.068	-0.020	-0.042	-0.058
-20.7	0.004	-0.116	0.022	0.200	0.100	-0.032	-0.020	-0.042	-0.058
-20.6	0.004	-0.116	0.022	0.200	0.100	-0.032	-0.120	-0.142	-0.058
-20.5	-0.096	-0.216	0.022	0.200	0.100	0.068	-0.120	-0.142	0.042
-20.4	0.104	-0.016	0.122	0.100	0.200	0.068	-0.020	-0.042	0.042
-20.3	0.004	-0.016	0.022	0.000	0.100	-0.032	-0.120	-0.042	-0.058
-20.2	0.004	-0.116	0.122	0.200	0.100	-0.032	-0.020	-0.042	-0.058
-20.1	0.004	-0.016	0.122	0.200	0.000	-0.032	-0.020	-0.042	-0.058
-20.0	-0.096	-0.116	-0.078	0.200	0.100	0.068	-0.020	-0.142	0.042
-19.9	0.004	-0.116	0.022	0.100	0.100	0.068	0.080	-0.142	-0.058
-19.8	-0.096	-0.016	0.022	0.100	0.100	-0.032	0.080	-0.042	0.042
-19.7	-0.096	-0.116	0.122	0.200	0.200	0.068	-0.020	-0.042	0.042
-19.6	0.004	-0.116	0.122	0.300	0.000	-0.032	-0.120	-0.142	-0.058
-19.5	0.004	-0.016	0.122	0.200	0.000	-0.032	0.080	-0.142	-0.158
-19.4	-0.096	-0.116	0.122	0.200	0.000	-0.032	-0.020	-0.142	-0.058
-19.3	-0.096	-0.016	0.022	0.100	0.200	0.068	-0.020	-0.142	0.042
-19.2	-0.196	-0.016	0.022	0.200	0.100	-0.032	-0.020	-0.142	-0.058
-19.1	-0.096	-0.116	0.022	0.200	0.100	-0.032	-0.020	-0.142	-0.058
-19.0	-0.096	-0.016	0.022	0.100	0.000	-0.032	-0.220	-0.242	-0.058
-18.9	-0.096	-0.016	0.022	0.200	0.000	-0.032	-0.220	-0.342	-0.158
-18.8	-0.196	-0.116	0.022	0.100	0.000	0.068	-0.020	-0.142	-0.058
-18.7	-0.096	-0.016	-0.078	0.100	-0.100	-0.032	-0.020	-0.142	-0.058
-18.6	-0.096	0.084	0.022	0.200	0.100	-0.032	-0.120	-0.242	-0.058
-18.5	-0.096	-0.016	-0.078	0.100	0.000	-0.032	-0.220	-0.242	-0.058
-18.4	-0.096	-0.016	-0.078	0.100	0.000	-0.032	-0.220	-0.242	-0.058
-18.3	-0.096	-0.116	0.022	0.200	-0.100	-0.132	-0.220	-0.242	-0.058
-18.2	-0.096	-0.116	0.022	0.200	-0.100	-0.032	-0.220	-0.142	-0.058
-18.1	-0.096	-0.016	-0.178	0.100	0.000	-0.032	-0.120	-0.142	-0.058
-18.0	-0.096	-0.116	-0.078	0.100	0.000	-0.032	-0.020	-0.142	-0.258
-17.9	-0.096	-0.016	-0.078	0.200	0.100	-0.032	-0.020	-0.142	-0.258
-17.8	-0.096	-0.016	-0.078	0.200	0.100	-0.032	-0.020	-0.142	-0.058
-17.7	-0.096	-0.116	-0.078	0.200	-0.100	-0.132	-0.020	-0.142	-0.058
-17.6	-0.096	-0.116	0.022	0.200	-0.100	-0.132	-0.020	-0.142	-0.058
-17.5	-0.096	-0.016	0.022	0.100	-0.100	-0.132	-0.020	-0.042	-0.058
-17.4	-0.096	-0.016	-0.178	0.000	-0.100	-0.232	-0.120	-0.042	-0.058
-17.3	-0.096	-0.016	-0.178	0.000	-0.100	-0.232	-0.120	-0.042	-0.158
-17.2	-0.096	-0.016	-0.178	0.000	0.000	-0.232	-0.020	-0.042	-0.258
-17.1	0.004	-0.116	-0.178	0.000	0.100	-0.132	-0.020	-0.142	-0.158
-17.0	0.004	-0.116	-0.078	0.100	0.000	-0.032	-0.020	-0.142	-0.058
-16.9	0.004	-0.016	0.022	0.200	0.000	-0.032	-0.020	-0.142	-0.058
-16.8	-0.096	-0.016	0.022	0.200	-0.100	-0.132	-0.020	-0.142	-0.058
-16.7	-0.096	-0.016	0.022	0.100	-0.100	-0.132	-0.020	-0.142	-0.058
-16.6	-0.096	-0.016	-0.078	0.100	-0.100	-0.132	-0.020	-0.042	-0.058
-16.5	-0.096	-0.016	-0.178	0.000	-0.100	-0.232	-0.120	-0.042	-0.058
-16.4	-0.096	-0.016	-0.178	0.000	0.000	-0.232	-0.120	-0.042	-0.058
-16.3	0.004	-0.016	-0.078	0.000	0.100	-0.032	-0.020	-0.042	-0.158
-16.2	0.104	-0.016	-0.078	0.000	0.000	-0.032	-0.020	-0.042	-0.158
-16.1	0.004	-0.116	0.022	0.200	0.000	-0.032	-0.020	-0.142	-0.158
-16.0	0.004	-0.116	0.022	0.200	-0.100	-0.132	-0.020	-0.142	-0.058
-15.9	0.004	-0.016	0.022	0.100	-0.100	-0.132	-0.020	-0.142	-0.058
-15.8	0.004	-0.016	-0.178	0.000	-0.100	-0.132	0.080	0.058	-0.058
-15.7	0.004	0.084	-0.078	0.000	0.000	-0.232	0.080	0.058	-0.058
-15.6	0.004	0.084	-0.078	0.000	0.000	-0.132	-0.020	-0.042	-0.058
-15.5	0.004	0.084	-0.078	0.000	0.100	-0.032	-0.020	-0.042	-0.058
-15.4	-0.096	-0.116	-0.078	0.100	0.100	-0.032	-0.020	-0.042	-0.058
-15.3	0.004	-0.116	-0.078	0.100	0.000	-0.132	-0.020	-0.042	-0.158
-15.2	0.004	-0.116	0.122	0.100	-0.100	-0.132	-0.020	-0.042	-0.158
-15.1	0.004	-0.116	0.022	0.100	-0.100	-0.132	-0.020	-0.042	-0.058
-15.0	0.004	-0.016	0.022	0.100	-0.100	-0.132	-0.020	-0.042	-0.058
-14.9	0.104	0.084	-0.078	0.000	0.000	-0.032	-0.020	-0.042	-0.058
-14.8	0.004	0.084	-0.078	0.000	0.000	-0.032	0.080	0.058	-0.058
-14.7	0.004	0.084	0.022	0.000	0.100	-0.032	0.080	-0.042	-0.058
-14.6	-0.096	-0.016	0.022	0.000	0.100	-0.132	0.080	0.058	-0.158
-14.5	0.004	-0.016	0.022	0.000	0.000	-0.132	-0.020	-0.042	-0.158
-14.4	0.004	-0.016	0.022	0.000	0.000	-0.132	-0.020	-0.042	-0.158
-14.3	0.004	-0.116	0.122	0.100	-0.100	-0.132	-0.020	-0.042	-0.058
-14.2	0.004	-0.116	0.122	0.100	-0.100	-0.132	-0.020	-0.042	-0.058
-14.1	0.104	0.084	0.022	0.000	0.000	-0.032	-0.020	-0.042	-0.058
-14.0	0.104	0.084	0.022	0.000	0.000	-0.032	-0.020	-0.042	-0.058
-13.9	0.104	0.084	0.022	0.000	0.000	-0.032	-0.020	-0.042	-0.158
-13.8	0.004	-0.016	-0.078	0.000	-0.100	-0.032	0.080	-0.042	-0.158
-13.7	0.004	-0.016	0.022	0.100	-0.100	-0.032	-0.020	-0.042	-0.158
-13.6	0.004	-0.016	0.022	0.000	0.000	-0.132	-0.020	-0.042	-0.158
-13.5	-0.096	-0.016	0.022	0.000	0.000	-0.132	-0.020	0.058	-0.058
-13.4	0.004	-0.116	0.122	0.100	0.000	-0.132	-0.020	-0.042	0.042
-13.3	0.004	-0.016	0.122	0.100	0.000	-0.132	-0.020	-0.042	0.042
-13.2	-0.096	-0.116	0.122	0.100	0.100	-0.032	-0.020	-0.042	-0.058
-13.1	-0.096	-0.116	0.022	0.000	0.100	-0.032	-0.020	-0.042	-0.058
-13.0	0.004	-0.016	0.022	0.000	-0.100	-0.132	0.080	-0.042	-0.158
-12.9	0.004	-0.016	-0.078	0.000	-0.100	-0.132	0.080	-0.042	-0.158
-12.8	0.004	-0.016	-0.078	0.000	-0.100	-0.132	0.080	0.058	-0.158
-12.7	0.004	-0.016	0.022	0.100	-0.100	-0.032	0.080	0.058	-0.058
-12.6	0.104	-0.016	0.022	0.100	-0.100	-0.032	0.080	0.058	0.042
-12.5	0.104	-0.016	0.022	0.100	0.000	0.068	0.080	0.058	0.042
-12.4	0.104	-0.016	0.122	0.100	0.000	0.068	0.080	0.058	0.042
-12.3	0.104	0.084	0.022	0.000	0.000	-0.032	0.080	0.058	0.042
-12.2	-0.096	-0.116	0.022	0.000	0.000	-0.032	-0.020	-0.042	0.042
-12.1	-0.096	-0.116	0.022	0.000	0.000	-0.132	-0.020	-0.042	-0.058
-12.0	-0.096	-0.116	0.022	0.000	0.000	-0.132	-0.020	-0.042	-0.058
-11.9	-0.096	-0.116	0.022	0.000	0.000	-0.132	-0.020	-0.042	-0.058
-11.8	-0.096	-0.116	-0.078	0.000	0.000	-0.132	-0.020	-0.042	-0.158
-11.7	-0.096	-0.116	-0.078	0.000	-0.100	-0.132	-0.020	-0.042	-0.058
-11.6	0.104	-0.016	-0.078	0.000	-0.100	-0.132	-0.020	-0.042	-0.058
-11.5	0.104	-0.016	-0.078	0.000	-0.100	-0.132	-0.020	-0.042	0.042
-11.4	0.104	0.084	0.122	0.200	0.000	0.068	0.080	-0.142	0.042
-11.3	0.104	0.084	0.022	0.000	0.000	0.068	0.180	0.058	0.042
-11.2	-0.096	-0.116	0.022	0.000	0.000	0.068	0.180	0.058	0.042
-11.1	-0.096	-0.116	0.022	0.000	0.000	0.068	0.180	0.058	0.042
-11.0	-0.096	-0.116	0.022	0.000	0.000	-0.032	0.080	0.058	0.042
-10.9	-0.096	-0.116	0.022	0.000	0.000	-0.032	-0.020	-0.042	-0.058
-10.8	-0.096	-0.116	-0.078	0.000	0.000	-0.132	-0.020	-0.042	-0.158
-10.7	-0.096	-0.116	-0.078	0.000	-0.100	-0.032	-0.020	-0.042	-0.058
-10.6	0.004	-0.116	-0.078	0.000	-0.100	-0.032	-0.020	-0.042	-0.058
-10.5	0.004	-0.116	-0.078	0.000	-0.100	-0.032	-0.020	-0.042	0.042
-10.4	0.004	-0.116	-0.078	0.000	-0.100	-0.032	-0.020	-0.042	0.042
-10.3	0.104	0.084	0.022	0.000	0.000	0.068	0.080	-0.042	0.042
-10.2	0.104	0.084	0.122	0.200	0.000	0.068	0.080	-0.042	0.042
-10.1	0.004	-0.016	0.022	0.100	0.000	0.068	0.080	0.058	0.042
-10.0	0.004	-0.016	0.022	0.100	0.000	-0.032	0.080	0.058	0.042
-9.9	0.004	-0.016	0.022	0.000	0.000	-0.032	0.080	0.058	-0.058
-9.8	0.104	-0.016	-0.078	0.000	0.100	0.068	-0.020	0.058	-0.158
-9.7	0.004	-0.116	-0.078	0.000	0.000	-0.032	-0.020	-0.042	-0.058
-9.6	0.004	-0.116	-0.078	0.000	0.000	-0.032	-0.020	-0.042	-0.058
-9.5	0.004	-0.116	-0.078	0.000	0.000	-0.032	-0.020	-0.042	0.042
-9.4	0.004	-0.116	-0.078	0.000	-0.100	-0.032	-0.120	-0.042	0.042
-9.3	-0.096	-0.016	0.122	0.100	-0.100	-0.032	-0.020	-0.042	0.042
-9.2	-0.096	-0.016	0.022	0.000	-0.100	-0.032	-0.020	0.058	0.042
-9.1	-0.096	-0.016	0.022	0.000	-0.100	0.068	-0.020	0.058	0.042
-9.0	0.004	-0.016	0.022	0.000	0.000	0.168	-0.020	-0.042	0.042
-8.9	0.004	-0.016	0.022	0.000	0.100	0.168	0.080	0.058	-0.058
-8.8	0.104	-0.016	0.022	0.000	0.100	0.168	-0.020	-0.042	-0.058
-8.7	0.104	-0.016	0.022	0.000	0.000	-0.032	-0.020	-0.042	0.042
-8.6	0.104	-0.016	-0.078	0.000	0.000	-0.032	0.080	0.058	0.042
-8.5	0.104	-0.016	0.022	0.100	-0.100	-0.032	0.080	0.058	0.042
-8.4	-0.096	-0.016	0.022	0.100	-0.100	-0.032	0.080	0.058	0.042
-8.3	-0.096	-0.016	-0.078	0.000	-0.100	0.068	-0.020	0.058	0.042
-8.2	0.004	-0.016	0.022	0.000	0.000	0.068	-0.020	0.058	-0.058
-8.1	0.004	-0.016	0.022	0.000	0.000	0.068	-0.120	-0.142	-0.058
-8.0	0.004	-0.016	0.022	0.000	0.000	0.068	-0.020	-0.042	-0.058
-7.9	0.004	-0.016	0.022	0.000	0.000	-0.032	-0.020	-0.042	-0.058
-7.8	0.104	-0.016	0.022	0.100	0.000	-0.032	-0.020	0.058	-0.058
-7.7	0.004	-0.116	0.022	0.000	0.000	-0.032	-0.020	0.058	0.042
-7.6	-0.096	-0.016	-0.078	0.000	0.100	0.068	0.080	0.058	0.042
-7.5	-0.096	-0.016	-0.078	-0.100	0.000	0.068	-0.020	0.058	0.142
-7.4	0.004	0.084	0.022	0.000	-0.100	-0.032	-0.120	-0.042	-0.058
-7.3	0.004	0.084	0.022	0.000	-0.100	-0.032	-0.020	0.058	-0.058
-7.2	0.004	-0.016	0.022	0.000	-0.100	-0.132	-0.020	-0.042	-0.058
-7.1	0.004	-0.016	0.022	0.000	0.000	-0.032	-0.020	-0.042	-0.058
-7.0	0.004	0.084	0.022	0.000	0.100	-0.032	-0.020	0.058	-0.058
-6.9	0.004	0.084	0.022	0.100	0.100	0.068	0.080	0.058	-0.058
-6.8	-0.096	-0.016	0.022	-0.100	0.100	0.068	0.080	0.058	0.042
-6.7	0.004	0.084	0.022	-0.100	0.000	-0.032	-0.020	-0.042	0.142
-6.6	0.004	0.084	-0.078	-0.100	0.000	-0.032	-0.020	-0.042	-0.058
-6.5	0.004	-0.016	0.022	0.000	0.000	-0.032	-0.120	-0.042	-0.058
-6.4	0.004	-0.016	0.022	0.000	0.000	-0.032	-0.020	-0.042	-0.058
-6.3	0.004	-0.016	0.022	0.000	0.000	-0.032	-0.020	-0.042	0.042
-6.2	-0.096	-0.016	0.022	0.100	0.100	0.068	-0.020	-0.042	0.042
-6.1	-0.096	-0.016	0.022	0.100	0.100	-0.032	-0.020	-0.042	0.042
-6.0	0.004	0.084	0.022	0.000	0.000	-0.132	-0.020	-0.142	0.042
-5.9	0.004	0.084	0.022	-0.100	0.000	-0.032	-0.020	-0.042	0.042
-5.8	0.104	0.084	0.022	-0.100	0.000	-0.032	0.080	0.058	0.042
-5.7	0.104	0.084	-0.078	-0.100	0.000	-0.032	0.080	0.058	0.042
-5.6	0.004	0.084	-0.078	0.000	0.000	-0.032	0.080	0.058	-0.058
-5.5	0.004	-0.016	-0.078	0.000	0.000	-0.032	0.080	0.058	0.042
-5.4	-0.096	-0.016	0.022	0.100	0.100	0.068	-0.020	0.058	0.042
-5.3	-0.096	-0.016	0.122	0.000	0.000	-0.032	0.080	-0.042	0.042
-5.2	0.104	0.084	0.022	-0.100	0.000	-0.032	-0.020	-0.142	0.042
-5.1	0.104	0.084	0.022	-0.100	0.000	-0.032	-0.020	-0.042	-0.058
-5.0	0.104	0.084	-0.078	-0.100	0.100	-0.032	0.080	0.058	-0.058
-4.9	0.004	0.084	-0.078	0.000	0.000	-0.032	0.080	0.058	0.042
-4.8	-0.096	-0.016	-0.078	0.000	0.000	-0.032	-0.020	0.058	0.042
-4.7	0.004	-0.016	-0.078	0.000	0.100	0.068	-0.020	0.058	0.042
-4.6	0.004	0.084	-0.078	0.000	0.100	-0.032	-0.020	-0.042	0.042
-4.5	0.004	0.084	0.022	0.000	0.100	-0.032	0.180	0.058	0.042
-4.4	-0.096	0.084	0.022	0.000	0.000	0.068	0.080	-0.042	0.142
-4.3	0.004	-0.016	-0.078	-0.100	-0.100	-0.032	0.080	-0.042	0.042
-4.2	0.004	-0.016	-0.078	0.000	-0.100	-0.032	-0.020	0.058	0.042
-4.1	0.004	-0.016	0.022	0.100	0.000	-0.132	-0.020	0.058	-0.058
-4.0	0.104	0.084	0.022	0.000	0.100	-0.032	0.080	0.058	-0.058
-3.9	0.004	0.084	-0.078	0.000	0.100	-0.032	0.080	0.058	0.042
-3.8	-0.096	0.084	0.022	0.000	0.100	-0.032	0.080	0.058	0.042
-3.7	0.004	-0.016	0.022	0.000	0.000	-0.132	0.080	0.058	0.042
-3.6	0.004	-0.016	0.122	0.100	0.000	-0.132	-0.020	0.058	0.142
-3.5	0.004	-0.016	0.022	0.100	0.100	-0.032	-0.020	0.058	0.042
-3.4	0.004	-0.016	0.022	0.200	0.100	-0.032	0.080	0.258	-0.058
-3.3	0.004	-0.016	0.122	0.200	0.000	-0.132	0.080	0.058	0.042
-3.2	0.104	0.184	0.022	0.200	0.000	-0.132	-0.020	0.058	-0.058
-3.1	0.004	0.084	0.022	0.200	0.100	-0.032	0.080	0.058	0.042
-3.0	0.104	0.084	-0.078	0.200	0.100	-0.132	0.080	0.058	0.042
-2.9	0.104	0.084	-0.078	0.100	0.000	-0.032	0.080	0.058	-0.058
-2.8	-0.096	-0.016	0.022	0.100	0.100	0.068	0.080	-0.042	0.042
-2.7	-0.096	-0.116	0.022	0.200	0.100	0.068	0.080	0.058	0.142
-2.6	-0.096	-0.116	0.022	0.200	0.200	0.068	-0.020	0.058	0.042
-2.5	-0.096	-0.116	0.022	0.200	0.200	0.068	0.080	0.158	0.042
-2.4	-0.096	-0.016	0.022	0.100	0.200	0.068	-0.020	0.058	0.042
-2.3	-0.096	-0.016	-0.078	0.000	0.200	0.068	-0.120	-0.042	0.142
-2.2	-0.096	-0.016	-0.078	0.000	0.100	-0.032	-0.020	0.058	0.142
-2.1	-0.096	-0.016	-0.078	0.000	0.100	-0.132	-0.120	-0.042	0.142
-2.0	-0.096	-0.016	-0.078	0.100	0.000	-0.232	-0.020	-0.042	0.042
-1.9	-0.096	0.084	-0.078	0.100	0.100	-0.132	-0.020	-0.042	0.042
-1.8	-0.096	-0.016	-0.078	0.000	0.000	-0.132	-0.020	-0.042	0.042
-1.7	0.004	-0.116	-0.078	0.000	0.100	-0.132	0.180	0.158	0.042
-1.6	0.004	-0.016	-0.178	-0.100	0.000	-0.032	0.080	0.058	0.142
-1.5	0.204	0.284	-0.278	-0.200	0.200	0.068	0.280	0.158	0.142
-1.4	0.204	0.484	0.122	0.100	0.000	0.068	0.280	0.158	0.042
-1.3	0.904	0.284	0.222	2.100	1.400	-0.032	-1.520	-0.342	1.742
-1.2	0.304	0.084	0.122	0.900	0.200	-0.032	-1.420	-1.342	1.242
-1.1	0.104	0.184	0.022	0.600	0.300	0.068	-0.720	-0.442	0.142
-1.0	0.404	0.484	-0.078	0.200	-0.100	-0.032	-0.420	-0.142	0.242
-0.9	-0.096	-0.016	0.222	0.200	-0.500	-0.332	-0.020	0.158	-0.158
-0.8	0.304	-0.116	0.122	0.500	0.200	-0.532	0.180	1.358	0.042
-0.7	1.604	0.184	0.022	3.200	0.700	-0.332	1.280	1.958	-0.258
-0.6	0.604	0.184	0.022	1.100	0.300	0.168	0.680	0.858	-0.358
-0.5	0.304	-0.016	0.222	0.600	0.100	-0.132	0.780	0.858	-0.458
-0.4	0.104	-0.016	0.122	0.300	0.000	-0.132	0.680	0.558	-0.258
-0.3	0.004	-0.016	0.022	-0.100	-0.200	0.168	0.180	0.258	-0.358
-0.2	-0.296	0.084	0.022	0.000	-0.400	0.068	0.680	0.458	-0.258
-0.1	-0.396	-0.216	0.022	-0.700	-0.800	-0.432	1.080	-0.942	-0.458
0.0	-1.496	0.784	1.822	-4.200	-2.600	7.068	19.980	-22.942	-0.258
0.1	-2.096	2.284	5.722	-3.700	-0.800	25.868	55.380	-10.342	2.242
0.2	-0.296	3.584	7.922	1.900	5.800	34.968	69.580	36.758	3.142
0.3	0.404	3.584	7.822	5.400	11.500	37.068	70.580	68.858	3.342
0.4	0.904	3.484	7.222	7.900	15.200	37.668	71.480	91.058	3.742
0.5	0.904	3.384	6.722	9.400	18.100	39.468	74.180	108.658	3.542
0.6	1.404	3.684	6.822	10.600	20.500	41.768	77.480	122.458	3.342
0.7	1.204	3.684	7.122	11.200	22.100	43.368	80.580	132.858	2.942
0.8	1.304	3.284	6.722	11.800	23.000	44.868	83.380	140.558	2.942
0.9	1.504	3.884	6.522	12.000	23.700	45.868	84.880	145.458	2.542
1.0	1.304	3.484	6.622	12.400	24.000	46.468	85.880	148.558	2.342
1.1	1.504	3.684	6.522	12.200	24.600	46.668	86.280	150.858	2.442
1.2	1.404	3.484	6.622	12.400	24.500	46.968	86.980	151.958	2.242
1.3	1.404	3.384	6.722	12.500	24.700	47.168	87.380	153.058	2.342
1.4	1.304	3.384	6.822	12.700	24.700	47.468	87.580	153.758	2.142
1.5	1.204	3.284	6.922	13.000	24.700	47.368	87.680	154.258	2.142
1.6	1.204	3.284	6.722	12.800	24.800	47.368	87.780	154.458	2.042
1.7	1.204	3.284	6.722	12.800	24.900	47.468	87.780	154.758	1.842
1.8	1.404	3.484	6.622	12.900	25.100	47.668	87.780	154.958	1.942
1.9	1.304	3.284	6.622	12.800	25.100	47.768	87.880	155.158	1.842
2.0	1.304	3.184	6.522	12.800	25.100	47.768	87.980	155.358	1.842
2.1	1.304	3.384	6.522	12.700	25.000	47.668	88.080	155.458	2.042
2.2	1.204	3.184	6.622	12.800	25.000	47.568	88.080	155.558	1.942
2.3	1.204	3.284	6.522	12.700	24.900	47.668	88.180	155.758	1.742
2.4	1.304	3.284	6.422	12.800	25.000	47.668	88.180	155.758	1.742
2.5	1.404	3.184	6.522	12.800	25.000	47.568	88.280	155.958	1.842
2.6	1.204	3.084	6.622	12.900	24.900	47.668	88.380	156.258	1.642
2.7	1.304	3.184	6.622	12.800	25.000	47.768	88.280	156.258	1.742
2.8	1.304	3.284	6.522	12.900	24.900	47.768	88.280	156.058	1.742
2.9	1.404	3.284	6.522	12.800	24.900	47.768	88.180	156.058	1.642
3.0	1.304	3.184	6.622	12.800	25.000	47.768	88.180	156.158	1.642
3.1	1.304	3.184	6.622	12.800	25.100	47.768	88.280	156.258	1.642
3.2	1.304	3.184	6.622	12.800	25.000	47.668	88.280	156.258	1.642
3.3	1.304	3.384	6.622	12.800	25.000	47.768	88.380	156.358	1.542
3.4	1.204	3.284	6.622	12.900	24.900	47.668	88.380	156.358	1.542
3.5	1.404	3.284	6.722	13.000	25.000	47.768	88.380	156.458	1.742
3.6	1.404	3.284	6.622	12.900	25.000	47.768	88.380	156.358	1.742
3.7	1.304	3.184	6.622	12.900	25.000	47.868	88.380	156.358	1.742
3.8	1.404	3.284	6.722	12.900	25.100	47.968	88.280	156.258	1.642
3.9	1.404	3.284	6.822	12.900	25.000	47.868	88.380	156.358	1.742
4.0	1.404	3.384	6.622	12.800	25.100	47.968	88.380	156.358	1.642
4.1	1.404	3.284	6.522	12.700	25.000	47.868	88.480	156.458	1.742
4.2	1.404	3.384	6.622	12.800	25.000	47.768	88.480	156.458	1.742
4.3	1.304	3.184	6.622	12.900	25.100	47.868	88.480	156.458	1.742
4.4	1.204	3.184	6.622	12.900	25.100	47.868	88.480	156.558	1.742
4.5	1.304	3.184	6.622	12.900	25.100	47.868	88.480	156.558	1.742
4.6	1.304	3.184	6.722	13.000	25.100	47.868	88.480	156.458	1.642
4.7	1.404	3.284	6.722	12.900	25.100	47.868	88.580	156.558	1.642
4.8	1.304	3.184	6.622	12.900	25.200	47.968	88.580	156.558	1.642
4.9	1.504	3.284	6.622	12.900	25.200	47.968	88.580	156.558	1.642
5.0	1.304	3.184	6.522	12.900	25.100	47.968	88.480	156.558	1.742
5.1	1.404	3.284	6.622	13.000	25.100	47.968	88.580	156.658	1.642
5.2	1.304	3.284	6.622	13.000	25.200	47.968	88.580	156.658	1.642
5.3	1.304	3.184	6.622	12.900	25.200	47.968	88.580	156.658	1.642
5.4	1.304	3.184	6.722	12.900	25.200	47.968	88.580	156.658	1.642
5.5	1.304	3.184	6.722	12.900	25.200	47.968	88.580	156.658	1.642
5.6	1.304	3.184	6.622	12.900	25.100	47.968	88.580	156.658	1.642
5.7	1.304	3.184	6.622	12.900	25.100	47.968	88.580	156.658	1.642
5.8	1.404	3.284	6.722	13.000	25.200	47.968	88.580	156.758	1.742
5.9	1.304	3.184	6.622	12.900	25.200	47.968	88.580	156.658	1.742
6.0	1.304	3.184	6.622	12.900	25.100	47.968	88.580	156.658	1.742
6.1	1.304	3.184	6.622	12.900	25.200	47.968	88.580	156.658	1.742
6.2	1.304	3.184	6.622	12.900	25.200	48.068	88.580	156.658	1.742
6.3	1.304	3.184	6.722	13.000	25.200	48.068	88.580	156.758	1.742
6.4	1.304	3.184	6.722	13.100	25.200	47.968	88.480	156.758	1.742
6.5	1.404	3.184	6.722	13.100	25.200	47.968	88.480	156.658	1.742
6.6	1.504	3.284	6.722	13.100	25.200	47.968	88.480	156.658	1.742
6.7	1.504	3.184	6.622	13.100	25.200	47.968	88.480	156.658	1.742
6.8	1.504	3.284	6.622	13.100	25.200	47.968	88.480	156.758	1.842
6.9	1.504	3.284	6.522	13.000	25.200	47.968	88.380	156.658	1.642
7.0	1.404	3.284	6.522	13.000	25.300	48.068	88.480	156.658	1.642
7.1	1.404	3.284	6.522	13.000	25.300	48.168	88.480	156.658	1.642
7.2	1.304	3.184	6.622	12.900	25.300	48.168	88.480	156.758	1.642
7.3	1.404	3.184	6.722	13.000	25.300	48.168	88.480	156.658	1.642
7.4	1.504	3.284	6.722	13.100	25.200	48.068	88.480	156.758	1.642
7.5	1.504	3.284	6.722	13.100	25.300	48.068	88.480	156.758	1.742
7.6	1.504	3.284	6.622	13.000	25.300	47.968	88.580	156.758	1.742
7.7	1.504	3.284	6.522	13.000	25.300	47.968	88.480	156.758	1.742
7.8	1.504	3.384	6.622	13.100	25.300	47.968	88.480	156.758	1.742
7.9	1.604	3.284	6.722	13.100	25.200	47.968	88.480	156.758	1.642
8.0	1.404	3.184	6.622	13.000	25.200	47.968	88.580	156.758	1.642
8.1	1.504	3.284	6.622	13.100	25.300	47.968	88.580	156.758	1.642
8.2	1.504	3.284	6.622	13.100	25.300	48.068	88.580	156.858	1.642
8.3	1.604	3.384	6.522	13.000	25.300	48.068	88.580	156.858	1.642
8.4	1.504	3.284	6.422	13.000	25.200	48.068	88.480	156.758	1.542
8.5	1.504	3.284	6.522	13.000	25.200	48.068	88.580	156.758	1.642
8.6	1.504	3.284	6.522	13.000	25.300	48.068	88.580	156.658	1.742
8.7	1.504	3.284	6.522	13.000	25.300	47.968	88.680	156.858	1.742
8.8	1.604	3.484	6.522	13.000	25.300	47.968	88.480	156.758	1.542
8.9	1.604	3.284	6.522	13.000	25.200	47.968	88.480	156.758	1.642
9.0	1.604	3.284	6.622	13.000	25.100	47.968	88.580	156.758	1.642
9.1	1.604	3.284	6.522	12.900	25.200	48.068	88.580	156.758	1.642
9.2	1.504	3.284	6.422	13.000	25.300	48.068	88.580	156.758	1.542
9.3	1.404	3.284	6.422	13.000	25.200	47.968	88.480	156.658	1.542
9.4	1.504	3.284	6.422	13.000	25.200	48.068	88.480	156.758	1.642
9.5	1.504	3.284	6.322	12.900	25.200	48.068	88.480	156.758	1.642
9.6	1.504	3.284	6.422	12.900	25.200	48.068	88.480	156.758	1.742
9.7	1.604	3.384	6.422	12.900	25.200	48.068	88.680	156.858	1.642
9.8	1.504	3.284	6.522	13.100	25.200	47.968	88.680	156.858	1.642
9.9	1.504	3.284	6.522	13.000	25.200	47.968	88.580	156.758	1.742
10.0	1.504	3.284	6.522	12.900	25.200	47.968	88.580	156.758	1.742
10.1	1.504	3.284	6.522	12.900	25.200	47.968	88.580	156.758	1.642
10.2	1.504	3.384	6.522	12.900	25.200	47.968	88.580	156.858	1.542
10.3	1.604	3.284	6.522	12.900	25.200	47.968	88.480	156.758	1.542
10.4	1.604	3.284	6.522	13.000	25.200	47.968	88.480	156.758	1.642
10.5	1.604	3.284	6.422	12.900	25.300	47.968	88.480	156.758	1.642
10.6	1.604	3.284	6.422	12.900	25.300	47.968	88.580	156.758	1.642
10.7	1.504	3.284	6.422	12.900	25.300	48.068	88.580	156.758	1.642
10.8	1.604	3.284	6.422	12.900	25.100	47.968	88.580	156.758	1.642
10.9	1.604	3.284	6.422	12.900	25.100	47.968	88.580	156.758	1.542
11.0	1.604	3.284	6.522	13.100	25.200	47.968	88.480	156.658	1.542
11.1	1.604	3.284	6.522	13.000	25.200	47.968	88.480	156.658	1.642
11.2	1.604	3.284	6.522	13.000	25.200	47.968	88.480	156.658	1.642
11.3	1.404	3.284	6.522	13.000	25.100	47.868	88.580	156.758	1.642
11.4	1.404	3.284	6.522	13.000	25.100	47.968	88.680	156.858	1.742
11.5	1.404	3.284	6.522	13.100	25.100	47.968	88.580	156.758	1.542
11.6	1.504	3.284	6.522	13.000	25.200	48.068	88.580	156.758	1.542
11.7	1.504	3.284	6.522	12.900	25.200	48.068	88.580	156.858	1.642
11.8	1.404	3.284	6.522	12.900	25.100	47.968	88.580	156.858	1.642
11.9	1.504	3.384	6.522	12.900	25.100	47.968	88.580	156.858	1.642
12.0	1.504	3.384	6.422	12.900	25.200	47.968	88.580	156.858	1.642
12.1	1.504	3.384	6.522	13.000	25.200	47.968	88.480	156.758	1.642
12.2	1.604	3.384	6.522	13.000	25.200	47.968	88.480	156.758	1.542
12.3	1.604	3.384	6.422	12.900	25.100	47.968	88.580	156.758	1.542
12.4	1.504	3.284	6.522	13.000	25.100	47.968	88.580	156.758	1.642
12.5	1.504	3.284	6.522	13.000	25.100	47.968	88.580	156.758	1.642
12.6	1.504	3.284	6.522	13.000	25.100	47.968	88.580	156.858	1.642
12.7	1.504	3.284	6.522	13.000	25.100	47.968	88.580	156.858	1.642
12.8	1.504	3.284	6.622	13.100	25.100	47.868	88.580	156.858	1.542
12.9	1.604	3.284	6.522	13.000	25.200	47.968	88.580	156.858	1.542
13.0	1.504	3.184	6.522	13.000	25.200	47.968	88.580	156.858	1.542
13.1	1.504	3.184	6.522	13.000	25.200	47.968	88.580	156.858	1.542
13.2	1.504	3.184	6.522	13.000	25.200	48.068	88.680	156.858	1.642
13.3	1.504	3.284	6.522	13.000	25.200	48.068	88.580	156.758	1.642
13.4	1.404	3.184	6.522	12.900	25.100	47.968	88.580	156.758	1.542
13.5	1.404	3.184	6.522	12.900	25.200	47.968	88.580	156.758	1.542
13.6	1.404	3.284	6.522	12.900	25.200	47.968	88.580	156.758	1.642
13.7	1.504	3.284	6.522	12.900	25.200	47.968	88.580	156.858	1.642
13.8	1.504	3.284	6.622	13.000	25.200	47.968	88.580	156.858	1.642
13.9	1.504	3.284	6.622	13.100	25.200	48.068	88.680	156.858	1.642
14.0	1.404	3.284	6.522	13.000	25.200	48.068	88.680	156.858	1.642
14.1	1.404	3.284	6.522	13.000	25.100	47.968	88.580	156.758	1.542
14.2	1.404	3.284	6.522	13.000	25.100	47.968	88.580	156.758	1.542
14.3	1.404	3.284	6.622	13.000	25.100	47.968	88.580	156.758	1.542
14.4	1.504	3.284	6.622	13.000	25.200	47.968	88.580	156.758	1.542
14.5	1.404	3.184	6.622	13.000	25.200	47.968	88.580	156.758	1.642
14.6	1.404	3.184	6.522	12.900	25.100	47.868	88.480	156.658	1.642
14.7	1.404	3.284	6.522	12.900	25.000	47.868	88.580	156.758	1.542
14.8	1.404	3.284	6.522	13.000	25.000	47.968	88.680	156.758	1.542
14.9	1.404	3.284	6.522	13.000	25.000	47.968	88.680	156.858	1.542
15.0	1.404	3.284	6.522	13.000	25.000	47.968	88.680	156.858	1.542
15.1	1.504	3.284	6.522	13.000	25.000	47.968	88.580	156.858	1.642
15.2	1.404	3.184	6.522	12.900	25.100	47.968	88.580	156.858	1.642
15.3	1.404	3.184	6.522	12.900	25.000	47.868	88.580	156.858	1.742
15.4	1.404	3.184	6.522	12.900	25.100	47.968	88.580	156.858	1.742
15.5	1.404	3.184	6.522	12.900	25.000	47.968	88.580	156.858	1.642
15.6	1.404	3.284	6.622	13.000	25.100	48.068	88.680	156.958	1.642
15.7	1.504	3.284	6.622	13.100	25.100	48.068	88.680	156.958	1.542
15.8	1.404	3.184	6.522	13.000	25.200	48.068	88.580	156.858	1.542
15.9	1.404	3.184	6.522	13.000	25.100	47.968	88.580	156.858	1.542
16.0	1.404	3.184	6.522	13.000	25.100	47.968	88.580	156.858	1.542
16.1	1.404	3.184	6.522	13.000	25.100	47.968	88.580	156.858	1.542
16.2	1.404	3.184	6.522	13.000	25.100	47.968	88.680	156.858	1.542
16.3	1.404	3.184	6.522	13.000	25.100	48.068	88.580	156.758	1.442
16.4	1.404	3.184	6.522	13.000	25.100	47.968	88.580	156.758	1.542
16.5	1.404	3.184	6.522	13.000	25.100	47.968	88.580	156.858	1.542
16.6	1.404	3.184	6.522	13.000	25.100	47.968	88.580	156.858	1.642
16.7	1.404	3.184	6.522	13.000	25.100	47.968	88.580	156.858	1.642
16.8	1.404	3.184	6.522	13.000	25.100	47.968	88.580	156.858	1.642
16.9	1.404	3.084	6.522	13.000	25.000	47.868	88.680	156.858	1.642
17.0	1.404	3.184	6.422	13.000	25.100	47.868	88.580	156.758	1.642
17.1	1.404	3.184	6.422	13.000	25.100	47.968	88.580	156.758	1.642
17.2	1.404	3.184	6.522	13.100	25.100	47.968	88.580	156.858	1.542
17.3	1.404	3.184	6.622	13.100	25.100	47.968	88.580	156.858	1.542
17.4	1.304	3.084	6.522	13.100	25.000	47.868	88.580	156.858	1.642
17.5	1.404	3.084	6.422	13.000	25.000	47.868	88.480	156.758	1.642
17.6	1.404	2.984	6.422	13.100	25.200	47.968	88.480	156.758	1.642
17.7	1.404	3.084	6.522	13.100	25.200	47.868	88.580	156.758	1.642
17.8	1.504	3.184	6.522	13.100	25.200	47.868	88.580	156.858	1.542
17.9	1.404	3.084	6.522	13.100	25.200	47.868	88.580	156.858	1.642
18.0	1.304	3.084	6.522	13.000	25.200	47.868	88.580	156.858	1.542
18.1	1.404	3.184	6.522	13.100	25.200	47.868	88.680	156.958	1.442
18.2	1.404	3.184	6.522	13.100	25.200	47.868	88.680	156.958	1.442
18.3	1.504	3.184	6.522	13.000	25.200	47.868	88.680	156.958	1.442
18.4	1.504	3.284	6.522	13.100	25.200	47.968	88.580	156.858	1.442
18.5	1.504	3.284	6.522	13.100	25.100	47.868	88.680	156.858	1.442
18.6	1.604	3.284	6.422	13.000	25.200	47.968	88.680	156.858	1.442
18.7	1.504	3.184	6.522	13.000	25.200	47.968	88.580	156.758	1.442
18.8	1.704	3.284	6.522	13.000	24.900	47.668	88.380	156.758	1.342
18.9	1.704	3.184	6.322	13.400	25.300	48.068	88.280	156.858	1.342
19.0	1.804	3.184	6.422	13.500	25.700	47.868	88.080	156.558	2.242
19.1	2.004	3.284	6.222	13.500	25.500	47.868	87.680	156.158	2.142
19.2	2.304	3.284	6.422	14.400	26.200	47.868	86.680	156.058	3.142
19.3	1.604	3.784	6.822	12.700	25.000	47.868	88.180	156.258	1.842
19.4	1.504	3.984	6.822	12.600	24.500	47.968	89.580	156.958	0.242
19.5	1.504	3.384	6.622	13.100	24.600	47.768	89.680	157.458	0.442
19.6	1.404	3.384	6.622	13.700	24.900	47.768	89.480	157.958	0.842
19.7	1.904	3.384	6.822	14.300	25.400	48.068	89.280	158.158	0.842
19.8	3.204	3.584	6.822	15.900	25.300	47.768	89.080	157.958	0.942
19.9	2.104	2.884	5.622	12.200	25.200	45.768	81.980	156.858	2.542
20.0	1.604	0.284	2.222	12.800	25.600	20.168	21.980	134.158	5.442
20.1	2.704	-0.716	-0.178	14.700	16.400	-7.632	-21.320	91.458	1.242
20.2	2.804	-0.116	-2.578	8.400	12.200	-0.232	-0.920	87.258	0.742
20.3	0.304	-1.016	-1.478	4.800	10.200	8.168	15.980	78.358	0.942
20.4	0.304	-0.416	-0.478	3.100	7.700	8.868	16.680	58.058	0.442
20.5	-0.296	-0.316	0.322	2.100	5.200	6.568	12.180	38.658	0.042
20.6	0.104	-0.016	0.222	1.600	3.000	4.068	7.480	24.458	-0.058
20.7	-0.296	0.084	0.222	1.200	1.500	2.268	4.680	15.458	-0.058
20.8	-0.296	-0.216	-0.278	0.500	1.000	1.668	3.480	9.958	0.042
20.9	-0.096	-0.016	-0.278	0.100	0.500	0.968	2.380	6.458	-0.058
21.0	-0.196	-0.116	0.022	0.400	0.400	1.168	1.680	4.858	-0.158
21.1	-0.296	-0.116	0.022	0.200	0.400	0.968	1.480	3.858	-0.258
21.2	-0.096	-0.016	0.122	0.200	0.300	0.768	1.380	3.358	-0.158
21.3	-0.296	-0.216	0.022	0.200	0.200	0.668	1.280	2.958	0.042
21.4	-0.296	-0.116	0.022	0.100	0.200	0.668	1.080	2.458	-0.058
21.5	-0.196	-0.016	0.122	0.200	0.200	0.568	1.080	2.458	0.042
21.6	-0.196	-0.116	0.022	0.200	0.200	0.668	0.980	2.358	-0.058
21.7	-0.196	-0.016	0.022	0.200	0.200	0.568	0.980	2.258	0.042
21.8	-0.196	-0.016	0.022	0.100	0.100	0.568	0.880	2.158	0.042
21.9	-0.196	-0.016	0.022	0.200	0.000	0.468	0.780	2.058	0.142
22.0	-0.196	-0.016	0.022	0.200	0.100	0.468	0.880	2.058	0.142
22.1	-0.196	-0.016	0.022	0.100	0.100	0.468	0.780	1.858	0.042
22.2	-0.196	-0.016	0.122	0.200	0.200	0.468	0.580	1.758	0.142
22.3	-0.196	-0.116	0.022	0.200	0.100	0.468	0.780	1.758	0.142
22.4	-0.196	-0.116	0.122	0.200	0.100	0.468	0.780	1.758	0.242
22.5	-0.196	-0.116	0.222	0.300	0.100	0.368	0.680	1.558	0.242
22.6	-0.196	-0.116	0.022	0.200	0.200	0.368	0.580	1.558	0.142
22.7	-0.296	-0.016	0.022	0.300	0.200	0.368	0.580	1.458	0.142
22.8	-0.196	-0.016	0.122	0.300	0.100	0.368	0.680	1.658	0.042
22.9	-0.196	-0.016	0.022	0.200	0.100	0.268	0.680	1.458	0.042
23.0	-0.196	0.084	-0.078	0.200	0.100	0.268	0.680	1.558	0.042
23.1	-0.196	-0.016	0.022	0.200	0.000	0.268	0.580	1.358	0.042
23.2	-0.196	0.084	0.022	0.300	0.100	0.268	0.580	1.358	0.042
23.3	-0.096	0.084	0.022	0.200	0.100	0.268	0.580	1.358	0.142
23.4	-0.196	0.084	0.122	0.300	0.000	0.168	0.480	1.258	0.042
23.5	-0.296	0.084	0.122	0.200	0.100	0.268	0.480	1.258	-0.058
23.6	-0.196	-0.016	0.122	0.200	0.100	0.368	0.580	1.458	-0.058
23.7	-0.196	0.084	0.122	0.300	0.000	0.268	0.480	1.258	-0.058
23.8	-0.096	0.084	0.022	0.200	0.100	0.268	0.480	1.358	0.042
23.9	-0.096	0.184	0.122	0.400	-0.100	0.268	0.380	1.158	0.042
24.0	-0.196	0.084	0.122	0.200	0.000	0.368	0.480	1.258	-0.058
24.1	-0.196	0.184	0.022	0.200	0.100	0.368	0.380	1.158	-0.058
24.2	-0.196	0.084	0.022	0.300	0.000	0.168	0.380	1.158	-0.058
24.3	-0.296	-0.016	0.022	0.200	0.000	0.268	0.380	1.258	-0.058
24.4	-0.196	-0.016	0.122	0.400	0.100	0.268	0.380	1.158	0.142
24.5	-0.096	0.184	0.222	0.300	-0.100	0.168	0.480	1.158	-0.058
24.6	-0.196	0.084	0.122	0.200	0.100	0.368	0.380	1.058	-0.058
24.7	-0.196	0.084	0.022	0.200	0.000	0.268	0.380	1.058	0.042
24.8	-0.196	0.084	0.122	0.300	0.000	0.268	0.380	1.158	-0.058
24.9	-0.296	-0.016	0.022	0.200	-0.100	0.168	0.380	1.158	0.042
25.0	-0.096	0.084	0.122	0.300	-0.100	0.168	0.380	1.158	0.142
25.1	-0.096	0.184	0.222	0.300	0.000	0.368	0.380	1.058	0.042
25.2	-0.096	0.084	0.022	0.200	0.000	0.268	0.380	0.958	0.042
25.3	-0.196	-0.016	0.022	0.200	0.000	0.268	0.280	0.958	0.042
25.4	-0.196	-0.016	0.022	0.200	0.000	0.068	0.380	0.958	0.142
25.5	-0.196	-0.016	0.122	0.200	0.000	0.268	0.280	0.958	0.042
25.6	-0.096	0.084	0.122	0.200	0.000	0.268	0.280	0.958	0.042
25.7	-0.196	0.084	0.022	0.300	0.000	0.268	0.280	1.058	-0.058
25.8	-0.196	-0.016	0.022	0.200	0.000	0.168	0.380	1.058	0.042
25.9	-0.196	-0.016	0.022	0.200	0.000	0.268	0.380	1.058	0.142
26.0	-0.196	-0.016	0.122	0.400	0.100	0.268	0.280	0.958	0.042
26.1	-0.096	0.084	0.122	0.200	0.000	0.168	0.380	1.058	-0.058
26.2	-0.096	0.084	0.122	0.200	0.000	0.268	0.380	1.058	0.042
26.3	-0.196	0.084	0.022	0.200	0.000	0.168	0.380	0.958	0.142
26.4	-0.296	-0.016	0.122	0.200	0.100	0.268	0.380	0.958	0.042
26.5	-0.196	-0.016	0.022	0.200	0.100	0.268	0.380	0.958	0.142
26.6	-0.196	-0.016	0.022	0.100	0.000	0.268	0.480	1.058	-0.058
26.7	-0.196	0.084	0.222	0.300	0.000	0.268	0.280	1.058	0.042
26.8	-0.096	-0.016	0.122	0.300	0.100	0.268	0.380	1.058	0.042
26.9	-0.296	-0.116	0.022	0.200	0.000	0.168	0.380	1.058	-0.058
27.0	-0.196	0.084	0.022	0.200	0.000	0.268	0.280	0.958	0.042
27.1	-0.196	0.084	0.122	0.200	0.100	0.268	0.380	1.058	-0.058
27.2	-0.196	-0.016	-0.078	0.100	0.000	0.168	0.380	1.058	-0.058
27.3	-0.196	-0.016	0.022	0.200	-0.100	0.168	0.280	0.958	-0.158
27.4	-0.296	-0.116	0.122	0.300	0.000	0.368	0.380	0.958	-0.058
27.5	-0.396	-0.116	0.122	0.300	0.000	0.168	0.480	1.058	-0.158
27.6	-0.196	0.084	0.122	0.300	0.000	0.168	0.380	1.058	-0.058
27.7	-0.196	0.084	0.122	0.200	0.100	0.268	0.280	0.958	-0.058
27.8	-0.296	-0.116	0.122	0.300	-0.100	0.268	0.380	0.958	-0.058
27.9	-0.296	-0.016	0.122	0.300	0.000	0.268	0.380	0.958	-0.058
28.0	-0.296	-0.016	0.122	0.200	0.000	0.168	0.380	0.958	-0.158
28.1	-0.196	0.084	0.122	0.300	0.000	0.268	0.380	0.958	-0.058
28.2	-0.196	-0.116	0.122	0.300	-0.100	0.168	0.380	0.958	-0.058
28.3	-0.196	-0.016	0.222	0.400	0.100	0.268	0.480	0.958	-0.058
28.4	-0.196	-0.016	0.122	0.300	0.100	0.268	0.380	0.858	0.042
28.5	-0.196	-0.116	0.122	0.300	-0.100	0.168	0.380	0.858	-0.058
28.6	-0.196	0.084	0.122	0.300	-0.100	0.268	0.380	0.958	-0.058
28.7	-0.196	0.084	0.322	0.500	0.100	0.268	0.480	0.958	0.042
28.8	-0.096	-0.016	0.122	0.400	0.100	0.268	0.380	0.958	0.042
28.9	-0.196	-0.016	0.122	0.300	0.000	0.168	0.380	0.958	-0.058
29.0	-0.196	-0.016	0.122	0.300	-0.100	0.268	0.380	0.958	-0.058
29.1	-0.196	-0.016	0.222	0.400	-0.100	0.268	0.380	0.958	0.042
29.2	-0.196	0.084	0.022	0.300	0.100	0.268	0.380	0.958	0.042
29.3	-0.196	-0.016	0.122	0.400	0.000	0.168	0.380	0.958	0.042
29.4	-0.196	-0.016	0.222	0.300	0.000	0.168	0.380	0.958	0.042
29.5	-0.096	0.084	0.122	0.300	-0.100	0.168	0.380	0.858	-0.058
29.6	-0.196	-0.016	0.122	0.300	-0.100	0.268	0.380	0.858	0.042
29.7	-0.096	0.084	0.222	0.400	0.000	0.268	0.380	0.858	0.042
29.8	-0.196	-0.016	0.222	0.400	0.000	0.168	0.480	0.858	0.042
29.9	-0.196	-0.016	0.122	0.400	0.000	0.168	0.480	0.958	0.142
30.0	-0.096	0.084	0.122	0.400	0.000	0.268	0.380	0.858	0.142
30.1	-0.096	0.084	0.122	0.300	0.000	0.268	0.480	0.958	-0.058
30.2	-0.096	0.084	0.122	0.200	0.000	0.268	0.480	0.958	0.142
30.3	0.004	0.084	0.222	0.400	-0.100	0.168	0.480	0.958	0.142
30.4	-0.096	0.184	0.122	0.400	-0.100	0.068	0.380	0.858	0.042
30.5	-0.196	-0.016	0.122	0.400	0.000	0.268	0.380	0.858	0.042
30.6	-0.196	-0.016	0.022	0.200	0.000	0.268	0.480	0.958	0.142
30.7	-0.096	0.084	0.122	0.200	-0.100	0.168	0.480	0.958	0.042
30.8	0.004	0.184	0.022	0.300	-0.100	0.168	0.480	0.958	0.042
30.9	-0.096	0.184	0.022	0.300	0.100	0.168	0.480	0.958	0.042
31.0	-0.196	0.084	0.022	0.300	0.000	0.168	0.480	0.858	0.042
31.1	-0.096	-0.016	0.022	0.300	0.000	0.168	0.480	0.858	0.042
31.2	0.004	0.084	0.122	0.300	-0.100	0.168	0.480	0.958	0.042
31.3	-0.096	-0.016	0.122	0.300	-0.100	0.068	0.380	0.858	0.042
31.4	-0.096	0.084	0.022	0.300	-0.100	0.168	0.380	0.858	-0.058
31.5	0.004	0.084	-0.078	0.200	0.000	0.268	0.480	0.858	-0.058
31.6	-0.096	0.084	0.022	0.400	0.000	0.168	0.480	0.858	0.042
31.7	-0.096	0.084	0.122	0.400	0.000	0.068	0.380	0.758	-0.158
31.8	-0.096	0.084	0.122	0.300	0.000	0.068	0.480	0.758	-0.058
31.9	0.004	0.084	0.022	0.400	-0.100	0.068	0.380	0.858	-0.058
32.0	-0.096	0.084	-0.078	0.300	0.000	0.268	0.280	0.758	0.042
32.1	-0.096	0.084	-0.078	0.300	0.000	0.068	0.380	0.758	-0.058
32.2	0.004	0.084	0.022	0.300	0.000	0.068	0.480	0.858	-0.058
32.3	-0.096	-0.016	0.122	0.400	0.000	0.068	0.380	0.858	0.042
32.4	0.004	0.084	0.122	0.400	0.000	0.168	0.280	0.758	0.042
32.5	-0.096	0.084	-0.078	0.300	0.100	0.268	0.280	0.758	-0.058
32.6	-0.096	0.084	-0.078	0.300	0.000	0.168	0.380	0.858	-0.058
32.7	-0.096	-0.016	0.022	0.300	0.000	0.168	0.280	0.858	-0.058
32.8	-0.096	-0.016	0.122	0.400	0.100	0.168	0.280	0.858	0.042
32.9	-0.096	0.084	0.022	0.300	0.100	0.168	0.380	0.858	-0.058
33.0	0.004	0.184	0.022	0.300	0.100	0.168	0.380	0.758	-0.058
33.1	0.004	0.084	-0.078	0.200	0.000	0.168	0.280	0.658	-0.058
33.2	-0.096	-0.016	-0.078	0.200	0.000	0.168	0.180	0.658	-0.058
33.3	-0.096	0.084	-0.078	0.200	0.100	0.168	0.280	0.758	-0.058
33.4	-0.096	0.084	0.022	0.300	0.100	0.268	0.280	0.858	0.042
33.5	-0.196	-0.016	0.022	0.300	0.000	0.068	0.380	0.858	-0.058
33.6	-0.096	-0.016	-0.078	0.300	0.000	0.168	0.180	0.758	-0.058
33.7	-0.096	-0.016	-0.078	0.200	0.100	0.168	0.180	0.758	-0.158
33.8	-0.096	0.084	-0.178	0.100	0.100	0.268	0.280	0.758	0.042
33.9	-0.096	0.084	0.022	0.200	0.100	0.268	0.280	0.658	0.042
34.0	-0.096	-0.016	0.022	0.300	0.100	0.268	0.280	0.658	0.042
34.1	-0.096	0.084	0.022	0.300	0.100	0.068	0.180	0.658	0.042
34.2	-0.096	0.084	-0.078	0.100	0.000	0.068	0.180	0.758	-0.058
34.3	-0.096	0.084	0.022	0.200	0.100	0.268	0.280	0.758	-0.058
34.4	-0.096	-0.016	0.022	0.300	0.100	0.268	0.280	0.758	0.042
34.5	-0.096	-0.016	0.122	0.300	0.000	0.168	0.180	0.658	0.142
34.6	0.004	0.084	0.022	0.200	0.100	0.168	0.280	0.758	-0.058
34.7	-0.096	0.084	-0.078	0.100	0.000	0.068	0.280	0.758	-0.058
34.8	-0.196	-0.016	-0.078	0.100	0.100	0.268	0.380	0.758	-0.058
34.9	-0.096	-0.016	0.022	0.100	0.200	0.268	0.280	0.758	0.042
35.0	-0.096	-0.016	0.022	0.200	0.100	0.168	0.180	0.658	-0.058
35.1	-0.096	0.084	0.022	0.200	0.100	0.168	0.280	0.758	-0.058
35.2	-0.096	0.084	0.022	0.200	0.000	0.068	0.280	0.758	-0.058
35.3	-0.196	-0.016	0.122	0.100	0.000	0.168	0.280	0.758	0.042
35.4	-0.096	0.084	0.022	0.200	0.100	0.168	0.180	0.658	-0.058
35.5	-0.096	0.084	0.022	0.200	0.100	0.168	0.280	0.758	-0.058
35.6	-0.096	-0.016	0.122	0.200	0.100	0.168	0.380	0.858	-0.058
35.7	-0.196	-0.016	0.122	0.200	-0.100	0.068	0.380	0.758	0.142
35.8	-0.196	0.084	0.022	0.200	-0.100	0.068	0.380	0.758	-0.058
35.9	-0.096	0.084	0.022	0.300	0.000	0.168	0.280	0.658	-0.058
36.0	-0.096	0.084	0.122	0.200	0.100	0.168	0.280	0.658	-0.058
36.1	0.004	0.084	0.122	0.200	0.000	0.168	0.280	0.758	-0.058
36.2	-0.196	0.084	0.122	0.200	-0.100	0.068	0.280	0.858	0.042
36.3	-0.096	0.084	0.122	0.200	-0.100	0.168	0.280	0.758	0.042
36.4	-0.096	0.084	0.122	0.300	0.000	0.168	0.280	0.758	-0.058
36.5	-0.096	0.084	0.122	0.300	0.100	0.268	0.280	0.658	-0.058
36.6	0.004	0.284	0.122	0.200	0.000	0.168	0.280	0.658	0.042
36.7	0.004	0.084	0.122	0.300	-0.100	0.068	0.180	0.658	0.142
36.8	0.004	0.084	0.122	0.200	-0.100	0.168	0.280	0.758	0.042
36.9	-0.096	0.084	0.222	0.300	0.000	0.168	0.280	0.758	-0.058
37.0	-0.096	0.084	0.122	0.300	0.000	0.168	0.280	0.758	0.042
37.1	-0.096	0.084	0.122	0.200	0.000	0.168	0.180	0.658	0.042
37.2	0.004	0.184	0.122	0.200	0.000	0.068	0.180	0.658	0.042
37.3	0.004	0.184	0.122	0.200	0.000	0.168	0.180	0.758	-0.058
37.4	-0.096	0.084	0.022	0.200	0.000	0.168	0.180	0.658	0.042
37.5	-0.096	0.184	0.122	0.300	-0.100	0.068	0.280	0.758	0.042
37.6	0.004	0.184	0.122	0.300	0.000	0.268	0.280	0.658	0.142
37.7	0.004	0.184	0.122	0.200	0.000	0.268	0.180	0.658	0.242
37.8	0.004	0.184	0.122	0.200	0.000	0.168	0.180	0.758	0.142
37.9	0.004	0.084	0.222	0.400	-0.100	0.068	0.180	0.758	0.042
38.0	0.004	0.084	0.022	0.300	-0.100	0.168	0.280	0.758	0.142
38.1	-0.096	0.084	0.022	0.300	-0.100	0.168	0.280	0.758	0.042
38.2	0.004	0.184	0.122	0.300	0.000	0.268	0.280	0.658	0.142
38.3	0.004	0.184	0.122	0.200	-0.100	0.068	0.280	0.658	0.142
38.4	0.104	0.184	0.022	0.200	0.000	0.068	0.180	0.658	0.242
38.5	0.004	0.184	0.122	0.300	-0.100	0.168	0.180	0.658	0.142
38.6	0.004	0.084	0.122	0.300	-0.100	0.168	0.180	0.658	0.142
38.7	-0.096	0.084	0.122	0.300	-0.100	0.168	0.280	0.758	0.142
38.8	0.104	0.184	0.022	0.200	-0.100	0.168	0.380	0.758	0.142
38.9	0.104	0.184	0.022	0.200	0.000	0.168	0.180	0.658	0.242
39.0	0.004	0.084	0.122	0.300	-0.100	0.168	0.180	0.758	0.042
39.1	0.004	0.184	0.122	0.300	-0.100	0.168	0.280	0.758	0.142
39.2	0.004	0.084	0.222	0.300	-0.200	0.068	0.380	0.758	0.142
39.3	-0.096	-0.016	0.022	0.300	-0.100	0.168	0.380	0.758	0.042
39.4	0.004	0.084	0.022	0.200	0.000	0.268	0.280	0.658	0.042
39.5	0.004	0.084	0.122	0.300	0.000	0.168	0.180	0.658	0.242
39.6	0.004	0.184	0.122	0.300	0.000	0.168	0.180	0.758	0.242
39.7	0.004	0.084	0.022	0.300	-0.100	0.168	0.280	0.758	0.242
39.8	0.004	0.084	0.122	0.300	-0.100	0.168	0.280	0.758	0.142
39.9	0.004	-0.016	0.122	0.300	-0.100	0.168	0.280	0.758	0.042
40.0	0.104	0.184	0.122	0.200	0.000	0.168	0.280	0.758	0.042
40.1	0.004	0.184	0.122	0.200	-0.100	0.068	0.280	0.658	0.242
40.2	0.004	0.184	0.122	0.300	0.000	0.168	0.380	0.758	0.142
40.3	-0.096	-0.016	0.122	0.300	-0.100	0.168	0.280	0.758	0.042
40.4	0.004	-0.016	0.122	0.300	-0.100	0.168	0.280	0.758	0.042
40.5	0.004	0.084	0.122	0.300	-0.100	0.168	0.280	0.758	0.042
40.6	0.104	0.184	0.122	0.300	-0.100	0.168	0.380	0.658	0.142
40.7	-0.096	0.084	0.122	0.300	-0.100	0.068	0.280	0.658	0.142
40.8	-0.096	-0.016	0.122	0.300	-0.100	0.068	0.280	0.658	0.242
40.9	0.004	-0.016	0.122	0.300	-0.100	0.168	0.380	0.758	0.142
41.0	0.004	0.084	0.122	0.400	-0.100	0.168	0.280	0.758	0.042
41.1	0.004	0.084	0.122	0.400	-0.100	0.068	0.280	0.758	0.042
41.2	0.004	0.084	0.122	0.300	-0.100	0.068	0.280	0.758	0.142
41.3	-0.096	-0.016	0.122	0.200	-0.100	0.068	0.280	0.758	0.242
41.4	-0.096	-0.016	0.222	0.300	-0.100	0.068	0.280	0.758	0.242
41.5	0.004	-0.016	0.222	0.300	0.000	0.168	0.380	0.758	0.142
41.6	0.004	0.084	0.222	0.400	-0.100	0.168	0.380	0.758	0.042
41.7	-0.096	-0.016	0.122	0.300	0.000	0.268	0.380	0.758	0.142
41.8	-0.096	-0.016	0.122	0.200	0.000	0.268	0.380	0.758	0.242
41.9	-0.096	-0.016	0.122	0.200	-0.100	0.068	0.280	0.658	0.242
42.0	0.004	-0.016	0.122	0.200	-0.100	0.068	0.280	0.658	0.142
42.1	-0.096	-0.016	0.222	0.400	-0.200	0.168	0.380	0.858	0.242
42.2	0.004	0.084	0.222	0.400	-0.100	0.168	0.380	0.758	0.142
42.3	-0.096	-0.016	0.222	0.400	-0.100	0.168	0.380	0.758	0.142
42.4	-0.096	-0.016	0.222	0.200	0.000	0.268	0.380	0.658	0.242
42.5	-0.096	-0.016	0.122	0.300	-0.100	0.168	0.280	0.658	0.242
42.6	-0.096	0.084	0.122	0.300	-0.100	0.068	0.280	0.658	0.142
42.7	-0.096	-0.016	0.222	0.400	-0.100	0.168	0.380	0.858	0.242
42.8	0.004	0.084	0.222	0.400	0.000	0.168	0.380	0.858	0.242
42.9	-0.096	0.084	0.322	0.400	0.000	0.168	0.480	0.858	0.242
43.0	-0.096	-0.016	0.222	0.200	-0.100	0.068	0.380	0.658	0.042
43.1	-0.096	0.084	0.222	0.300	0.000	0.268	0.380	0.658	0.142
43.2	0.004	0.084	0.122	0.300	-0.100	0.168	0.280	0.658	0.142
43.3	-0.096	-0.016	0.122	0.300	-0.100	0.168	0.280	0.758	0.242
43.4	-0.096	-0.016	0.122	0.300	-0.100	0.168	0.480	0.858	0.242
43.5	0.004	0.084	0.122	0.400	-0.100	0.068	0.380	0.758	0.142
43.6	-0.096	0.184	0.222	0.300	-0.100	0.068	0.380	0.758	0.042
43.7	-0.096	0.184	0.222	0.300	-0.100	0.068	0.380	0.758	0.142
43.8	-0.096	0.184	0.222	0.300	-0.100	0.168	0.380	0.658	0.242
43.9	0.004	0.084	0.222	0.300	-0.100	0.168	0.280	0.658	0.242
44.0	-0.096	-0.016	0.222	0.400	0.000	0.068	0.280	0.758	0.242
44.1	0.004	0.084	0.222	0.400	-0.100	0.068	0.380	0.758	0.142
44.2	0.004	0.084	0.122	0.300	-0.100	0.068	0.380	0.758	0.142
44.3	0.004	0.184	0.222	0.300	-0.100	0.068	0.380	0.758	0.042
44.4	-0.096	0.184	0.222	0.300	-0.100	0.068	0.380	0.758	0.042
44.5	-0.096	-0.016	0.222	0.300	-0.100	0.068	0.380	0.658	-0.058
44.6	-0.096	-0.016	0.322	0.400	-0.100	0.068	0.380	0.658	0.042
44.7	-0.096	-0.016	0.222	0.400	0.000	0.068	0.380	0.658	0.142
44.8	0.004	0.184	0.122	0.300	0.000	0.068	0.380	0.758	0.142
44.9	0.004	0.184	0.122	0.300	-0.100	0.068	0.380	0.758	0.142
45.0	0.004	0.184	0.222	0.400	-0.100	0.068	0.380	0.758	0.042
45.1	0.004	0.184	0.222	0.400	-0.200	-0.032	0.280	0.658	0.142
45.2	0.004	0.184	0.322	0.400	-0.100	-0.032	0.280	0.658	0.242
45.3	-0.096	0.184	0.222	0.300	0.000	0.168	0.280	0.658	0.142
45.4	-0.096	0.084	0.222	0.300	0.000	0.068	0.280	0.758	0.142
45.5	0.004	0.184	0.122	0.300	-0.100	-0.032	0.380	0.758	0.042
45.6	0.004	0.184	0.122	0.300	-0.200	-0.032	0.380	0.758	0.142
45.7	0.104	0.184	0.322	0.500	-0.200	-0.032	0.280	0.658	0.142
45.8	0.004	0.084	0.222	0.400	-0.100	-0.032	0.280	0.658	0.042
45.9	-0.096	0.084	0.222	0.300	-0.100	-0.032	0.280	0.658	0.042
46.0	-0.096	0.084	0.222	0.300	-0.100	-0.132	0.380	0.758	0.142
46.1	0.004	0.184	0.222	0.300	-0.100	-0.032	0.480	0.858	0.242
46.2	0.104	0.184	0.222	0.500	-0.200	-0.032	0.280	0.658	0.242
46.3	0.004	0.084	0.222	0.500	-0.200	-0.032	0.280	0.658	0.142
46.4	0.004	0.084	0.222	0.500	-0.100	-0.032	0.280	0.658	0.142
46.5	0.004	0.084	0.222	0.400	-0.200	-0.132	0.280	0.658	0.142
46.6	-0.096	-0.016	0.222	0.400	-0.200	-0.132	0.280	0.658	0.142
46.7	0.004	0.084	0.222	0.300	-0.100	-0.032	0.280	0.658	0.142
46.8	0.004	0.084	0.122	0.300	-0.200	-0.032	0.380	0.758	0.142
46.9	0.004	0.084	0.322	0.400	-0.100	-0.032	0.280	0.758	0.142
47.0	0.004	0.084	0.222	0.400	-0.100	-0.032	0.280	0.758	0.142
47.1	0.104	0.084	0.222	0.400	-0.100	-0.032	0.280	0.658	0.142
47.2	0.104	0.084	0.222	0.400	-0.100	0.068	0.280	0.658	0.142
47.3	0.004	-0.016	0.222	0.300	-0.300	-0.132	0.380	0.658	0.142
47.4	0.004	-0.016	0.222	0.300	-0.300	-0.132	0.380	0.758	0.142
47.5	-0.096	-0.016	0.222	0.300	-0.300	-0.132	0.280	0.758	0.242
47.6	0.104	0.084	0.222	0.300	-0.100	-0.032	0.280	0.758	0.342
47.7	0.104	0.084	0.222	0.400	-0.100	0.068	0.380	0.758	0.142
47.8	0.104	0.084	0.222	0.400	-0.100	0.068	0.380	0.658	0.142
47.9	0.104	-0.016	0.222	0.400	-0.200	0.068	0.380	0.658	0.142
48.0	0.004	-0.016	0.222	0.400	-0.300	-0.132	0.380	0.658	0.142
48.1	0.104	0.084	0.122	0.200	-0.300	-0.032	0.280	0.758	0.142
48.2	0.004	-0.016	0.222	0.300	-0.200	-0.032	0.180	0.658	0.242
48.3	0.004	-0.016	0.222	0.400	-0.200	-0.032	0.280	0.658	0.142
48.4	0.004	-0.016	0.222	0.400	-0.100	0.068	0.380	0.658	0.142
48.5	0.104	0.084	0.222	0.400	-0.100	0.068	0.380	0.658	0.142
48.6	0.104	-0.016	0.222	0.300	-0.100	0.068	0.380	0.658	0.142
48.7	0.004	-0.016	0.222	0.200	-0.300	-0.032	0.380	0.658	0.142
48.8	0.004	-0.016	0.222	0.200	-0.300	-0.032	0.380	0.758	0.242
48.9	0.004	-0.016	0.222	0.300	-0.200	-0.032	0.380	0.758	0.042
49.0	0.004	-0.016	0.122	0.300	-0.200	-0.032	0.280	0.658	0.042
49.1	0.004	-0.016	0.222	0.400	-0.100	0.068	0.380	0.758	0.142
49.2	0.104	0.084	0.222	0.300	-0.100	0.168	0.380	0.758	0.142
49.3	0.104	0.084	0.222	0.200	-0.200	0.168	0.380	0.658	0.242
49.4	0.004	-0.016	0.222	0.300	-0.200	0.168	0.380	0.758	0.242
49.5	0.004	-0.016	0.122	0.300	-0.100	0.168	0.280	0.658	0.242
49.6	0.004	-0.016	0.022	0.200	-0.200	-0.032	0.280	0.658	0.042
49.7	0.104	0.084	0.222	0.300	-0.200	-0.032	0.280	0.658	0.042
49.8	0.104	0.184	0.222	0.200	-0.200	0.068	0.280	0.658	0.042
49.9	0.204	0.084	0.222	0.200	-0.100	0.168	0.280	0.558	0.142
50.0	0.104	0.084	0.222	0.300	0.000	0.168	0.380	0.658	0.242
50.1	0.004	-0.016	0.022	0.200	0.000	0.168	0.480	0.758	0.142
50.2	0.004	-0.016	0.022	0.200	-0.200	-0.032	0.280	0.658	0.042
50.3	0.104	0.184	0.122	0.100	-0.200	-0.032	0.280	0.658	0.042
50.4	0.104	0.184	0.122	0.200	-0.200	-0.032	0.280	0.658	0.042
50.5	0.104	0.184	0.122	0.200	-0.100	0.068	0.280	0.658	0.042
50.6	-0.096	-0.016	0.122	0.200	-0.100	0.168	0.380	0.658	0.242
50.7	0.004	-0.016	0.122	0.300	0.000	0.168	0.380	0.658	0.142
50.8	0.004	0.084	0.122	0.300	-0.100	0.068	0.380	0.658	0.142
50.9	0.104	0.184	0.122	0.300	-0.100	0.068	0.380	0.658	0.142
51.0	0.104	0.184	0.122	0.200	-0.100	0.068	0.380	0.658	0.042
51.1	0.104	0.084	0.122	0.200	0.000	0.068	0.280	0.658	0.042
51.2	0.204	0.184	0.022	0.200	0.000	0.168	0.180	0.558	0.042
51.3	0.004	0.084	0.122	0.300	0.000	0.168	0.280	0.658	0.142
51.4	0.004	0.084	0.222	0.300	-0.100	0.068	0.380	0.658	0.142
51.5	0.004	0.084	0.122	0.300	-0.100	0.068	0.380	0.558	0.142
51.6	0.004	0.084	0.122	0.200	-0.100	0.068	0.380	0.658	0.042
51.7	0.204	0.284	0.122	0.200	-0.100	0.068	0.280	0.558	0.042
51.8	0.204	0.184	0.122	0.200	0.000	0.068	0.280	0.558	0.142
51.9	0.004	0.084	0.122	0.200	-0.100	0.068	0.280	0.558	0.142
52.0	0.004	0.084	0.222	0.400	-0.100	0.068	0.380	0.658	0.142
52.1	0.004	0.184	0.222	0.400	-0.100	0.068	0.280	0.558	0.042
52.2	0.004	0.184	0.122	0.300	-0.100	0.168	0.280	0.558	0.042
52.3	0.004	0.184	0.122	0.300	-0.200	0.068	0.280	0.558	0.042
52.4	0.204	0.284	0.222	0.200	0.000	0.168	0.280	0.558	0.142
52.5	0.204	0.184	0.222	0.300	0.000	0.068	0.280	0.558	0.042
52.6	0.104	0.184	0.222	0.300	-0.100	0.068	0.380	0.658	0.142
52.7	0.004	0.184	0.222	0.400	-0.100	0.068	0.380	0.558	0.142
52.8	0.104	0.184	0.122	0.300	-0.200	0.068	0.380	0.558	0.142
52.9	0.104	0.184	0.122	0.300	-0.100	0.068	0.280	0.658	0.042
53.0	0.104	0.184	0.222	0.400	0.000	0.168	0.280	0.658	0.042
53.1	0.204	0.284	0.222	0.400	0.000	0.168	0.280	0.658	0.042
53.2	0.004	0.084	0.222	0.400	0.000	0.168	0.280	0.658	0.042
53.3	0.104	0.184	0.122	0.400	-0.200	0.068	0.280	0.558	0.142
53.4	0.104	0.184	0.122	0.400	-0.200	0.068	0.280	0.558	0.042
53.5	0.104	0.184	0.222	0.300	-0.200	0.068	0.380	0.658	0.042
53.6	0.004	0.084	0.222	0.300	0.000	0.168	0.380	0.658	0.042
53.7	0.004	0.084	0.222	0.300	0.000	0.168	0.280	0.658	0.042
53.8	0.104	0.084	0.222	0.300	-0.100	0.068	0.180	0.558	0.042
53.9	0.004	0.184	0.122	0.300	-0.200	0.168	0.180	0.558	0.042
54.0	0.004	0.084	0.122	0.400	-0.200	0.068	0.280	0.658	0.142
54.1	0.004	0.084	0.122	0.200	-0.200	0.068	0.380	0.658	0.142
54.2	0.004	0.084	0.222	0.300	-0.100	0.068	0.380	0.658	0.042
54.3	0.104	0.084	0.222	0.300	-0.100	0.068	0.380	0.658	0.042
54.4	0.104	0.084	0.222	0.300	-0.100	0.068	0.380	0.658	0.042
54.5	0.104	0.184	0.122	0.300	-0.100	0.068	0.180	0.558	0.042
54.6	0.004	0.084	0.022	0.200	-0.100	0.168	0.180	0.558	0.142
54.7	-0.096	-0.016	0.022	0.200	-0.200	0.168	0.280	0.658	0.142
54.8	-0.096	-0.016	0.122	0.300	-0.100	0.068	0.380	0.758	0.142
54.9	0.004	0.084	0.122	0.300	-0.100	0.068	0.380	0.758	0.142
55.0	0.104	0.084	0.122	0.200	-0.100	0.068	0.280	0.658	0.042
55.1	0.104	0.184	0.122	0.200	-0.100	0.068	0.280	0.658	0.042
55.2	0.104	0.184	0.122	0.200	-0.200	0.168	0.280	0.658	0.142
55.3	0.004	0.084	0.122	0.200	-0.200	0.168	0.180	0.558	0.142
55.4	-0.096	-0.016	0.122	0.300	-0.100	0.168	0.280	0.658	0.142
55.5	0.004	-0.016	0.122	0.300	-0.100	0.068	0.380	0.758	0.142
55.6	0.004	-0.016	0.122	0.300	-0.100	0.068	0.280	0.658	-0.058
55.7	0.104	0.184	0.122	0.300	-0.100	0.068	0.280	0.658	0.042
55.8	0.104	0.184	0.022	0.100	-0.200	0.168	0.280	0.658	0.142
55.9	0.004	0.084	0.022	0.100	0.000	0.268	0.280	0.658	0.142
56.0	0.004	0.084	0.222	0.200	-0.100	0.168	0.280	0.658	0.142
56.1	0.104	0.084	0.122	0.200	-0.100	0.168	0.180	0.558	0.142
56.2	0.004	0.084	0.122	0.300	-0.100	0.068	0.280	0.658	0.042
56.3	0.004	0.084	0.122	0.300	-0.200	0.068	0.280	0.658	-0.058
56.4	0.004	0.084	0.122	0.300	-0.200	0.168	0.280	0.658	0.042
56.5	-0.096	-0.016	0.122	0.300	0.000	0.268	0.280	0.658	0.042
56.6	0.004	0.184	0.122	0.200	-0.100	0.168	0.180	0.558	0.142
56.7	0.004	0.084	0.122	0.100	-0.100	0.168	0.180	0.558	0.042
56.8	-0.096	0.084	0.122	0.100	-0.100	0.168	0.180	0.458	0.142
56.9	0.004	0.084	0.122	0.300	-0.100	0.168	0.280	0.558	0.142
57.0	0.004	0.084	0.122	0.300	-0.100	0.168	0.280	0.658	0.042
57.1	0.004	0.084	0.122	0.300	-0.100	0.168	0.180	0.558	0.042
57.2	0.104	0.284	0.122	0.300	-0.200	0.068	0.180	0.558	0.042
57.3	0.104	0.284	0.122	0.200	-0.100	0.168	0.180	0.558	0.042
57.4	0.104	0.084	0.122	0.100	-0.100	0.168	0.180	0.558	0.142
57.5	0.104	0.084	0.122	0.100	-0.100	0.268	0.280	0.558	0.142
57.6	0.004	0.184	0.222	0.300	-0.100	0.168	0.180	0.458	0.142
57.7	0.004	0.184	0.122	0.300	-0.100	0.168	0.280	0.558	0.042
57.8	0.004	0.184	0.122	0.300	-0.100	0.168	0.180	0.558	0.042
57.9	0.004	0.184	0.122	0.300	-0.100	0.168	0.180	0.558	0.042
58.0	0.104	0.184	0.122	0.200	-0.200	0.168	0.180	0.558	0.142
58.1	0.104	0.184	0.122	0.100	-0.100	0.268	0.180	0.558	0.242
58.2	0.104	0.084	0.222	0.200	0.000	0.268	0.180	0.358	0.042
58.3	0.004	0.184	0.222	0.300	-0.100	0.168	0.280	0.558	0.042
58.4	0.004	0.184	0.222	0.300	-0.100	0.168	0.280	0.558	0.042
58.5	0.104	0.184	0.222	0.300	-0.100	0.168	0.280	0.558	0.042
58.6	0.104	0.184	0.122	0.200	-0.200	0.068	0.180	0.558	0.042
58.7	0.104	0.184	0.122	0.200	-0.200	0.168	0.080	0.458	0.042
58.8	0.104	0.184	0.122	0.300	-0.100	0.068	0.180	0.458	0.042
58.9	0.004	0.084	0.222	0.400	0.000	0.168	0.180	0.558	0.142
59.0	-0.096	-0.016	0.222	0.400	0.000	0.168	0.180	0.458	0.042
59.1	-0.096	-0.016	0.322	0.400	0.000	0.168	0.280	0.558	0.042
59.2	0.004	0.084	0.322	0.300	0.000	0.168	0.280	0.558	0.042
59.3	0.104	0.184	0.122	0.200	-0.100	0.268	0.180	0.458	0.042
59.4	0.104	0.184	0.122	0.200	-0.200	0.168	0.180	0.458	0.042
59.5	0.004	0.084	0.122	0.200	-0.100	0.168	0.180	0.558	0.142
59.6	-0.096	0.084	0.322	0.300	-0.100	0.068	0.180	0.458	0.042
59.7	-0.096	0.084	0.322	0.400	-0.100	0.068	0.180	0.458	0.142
59.8	0.004	0.184	0.322	0.400	0.000	0.268	0.280	0.558	0.042
59.9	0.104	0.184	0.222	0.200	0.000	0.268	0.280	0.558	0.042
60.0	0.004	0.084	0.222	0.200	-0.100	0.168	0.380	0.558	0.042
60.1	0.004	0.084	0.322	0.200	-0.100	0.168	0.380	0.658	0.142
60.2	0.004	0.084	0.222	0.200	-0.100	0.168	0.280	0.558	0.142
60.3	0.004	0.084	0.322	0.300	-0.100	0.168	0.280	0.458	0.142
60.4	-0.096	-0.016	0.322	0.400	-0.100	0.068	0.180	0.458	-0.058
60.5	0.004	0.084	0.222	0.300	0.000	0.168	0.280	0.558	-0.058
60.6	0.004	-0.016	0.222	0.300	-0.100	0.168	0.280	0.658	0.042
60.7	0.004	0.084	0.322	0.200	0.000	0.168	0.380	0.658	0.042
60.8	0.104	0.084	0.322	0.200	0.000	0.168	0.380	0.658	0.142
60.9	0.004	-0.016	0.222	0.300	0.000	0.168	0.280	0.558	0.142
61.0	-0.096	-0.016	0.222	0.300	0.000	0.168	0.280	0.558	0.142
61.1	-0.096	-0.016	0.322	0.400	-0.100	0.268	0.180	0.558	0.042
61.2	0.104	0.084	0.322	0.300	-0.100	0.168	0.180	0.558	0.042
61.3	0.104	0.184	0.322	0.300	-0.200	0.068	0.380	0.658	0.142
61.4	0.104	0.184	0.322	0.200	-0.100	0.168	0.380	0.658	0.142
61.5	0.004	0.084	0.322	0.300	0.000	0.168	0.380	0.658	0.142
61.6	-0.096	0.084	0.322	0.300	0.000	0.168	0.280	0.558	0.142
61.7	-0.096	-0.016	0.322	0.300	0.000	0.168	0.280	0.658	0.142
61.8	0.104	0.084	0.222	0.300	-0.100	0.268	0.280	0.658	0.142
61.9	0.004	0.084	0.222	0.300	-0.100	0.268	0.380	0.658	0.142
62.0	0.004	0.084	0.322	0.400	-0.100	0.168	0.380	0.658	0.242
62.1	0.004	0.084	0.322	0.300	-0.100	0.168	0.380	0.658	0.142
62.2	0.004	0.084	0.322	0.300	-0.100	0.168	0.380	0.658	0.142
62.3	0.004	0.084	0.222	0.200	0.000	0.168	0.380	0.658	0.242
62.4	0.004	0.084	0.122	0.200	-0.100	0.168	0.480	0.758	0.142
62.5	0.004	0.184	0.122	0.200	-0.100	0.168	0.380	0.658	0.142
62.6	-0.096	-0.016	0.222	0.300	0.000	0.268	0.280	0.658	0.142
62.7	0.004	0.084	0.322	0.300	0.000	0.268	0.280	0.658	0.242
62.8	0.104	0.084	0.222	0.200	-0.100	0.168	0.280	0.658	0.142
62.9	0.104	0.184	0.222	0.200	-0.100	0.168	0.280	0.658	0.242
63.0	0.004	0.184	0.222	0.200	0.000	0.268	0.280	0.558	0.242
63.1	-0.096	0.084	0.122	0.200	0.000	0.168	0.280	0.658	0.242
63.2	-0.096	0.084	0.022	0.100	0.000	0.268	0.380	0.658	0.142
63.3	-0.096	0.084	0.122	0.100	0.000	0.268	0.280	0.658	0.142
63.4	0.004	0.084	0.122	0.100	0.000	0.268	0.280	0.658	0.142
63.5	0.004	0.084	0.122	0.100	-0.100	0.168	0.280	0.658	0.242
63.6	0.104	0.084	0.222	0.200	-0.200	0.168	0.280	0.658	0.242
63.7	0.004	0.184	0.022	0.100	-0.100	0.168	0.280	0.758	0.242
63.8	-0.096	0.084	0.022	0.200	0.000	0.268	0.280	0.758	0.142
63.9	0.004	0.084	0.022	0.200	0.000	0.268	0.280	0.558	0.142
64.0	0.004	0.084	0.122	0.200	0.000	0.268	0.280	0.658	0.142
64.1	0.004	0.084	0.122	0.100	-0.100	0.168	0.280	0.658	0.142
64.2	0.004	0.084	0.022	0.100	-0.100	0.168	0.280	0.658	0.142
64.3	0.004	0.184	0.022	0.100	0.000	0.168	0.280	0.658	0.242
64.4	0.004	0.084	0.022	0.100	0.000	0.268	0.280	0.658	0.242
64.5	0.004	0.084	0.122	0.200	0.000	0.368	0.280	0.558	0.242
64.6	0.004	0.084	0.122	0.200	0.000	0.268	0.280	0.658	0.242
64.7	0.004	0.084	0.122	0.200	0.100	0.268	0.180	0.558	0.042
64.8	0.004	0.084	-0.078	0.100	0.000	0.168	0.280	0.658	0.142
64.9	0.004	0.084	-0.078	0.000	0.000	0.168	0.280	0.658	0.142
65.0	0.004	0.184	-0.078	0.100	0.000	0.168	0.280	0.658	0.142
65.1	0.004	0.084	0.122	0.200	0.000	0.268	0.280	0.658	0.242
65.2	0.004	0.084	0.122	0.200	-0.100	0.168	0.180	0.658	0.242
65.3	0.004	-0.016	0.122	0.200	0.000	0.168	0.280	0.658	0.142
65.4	-0.096	-0.016	0.122	0.100	0.000	0.168	0.280	0.658	0.042
65.5	-0.096	-0.016	0.122	0.100	0.000	0.168	0.280	0.658	0.142
65.6	-0.096	-0.016	-0.078	0.000	0.000	0.168	0.280	0.658	0.142
65.7	0.004	0.084	0.022	0.100	0.000	0.268	0.280	0.658	0.142
65.8	0.004	0.184	0.022	0.100	-0.100	0.168	0.180	0.558	0.242
65.9	0.104	0.184	0.122	0.200	-0.100	0.168	0.280	0.558	0.242
66.0	0.004	0.084	0.122	0.200	0.100	0.268	0.280	0.658	0.142
66.1	-0.096	-0.016	0.122	0.200	0.100	0.268	0.280	0.658	0.142
66.2	-0.096	-0.016	0.122	0.100	0.100	0.268	0.280	0.658	0.142
66.3	-0.096	-0.016	0.222	0.200	-0.100	0.168	0.180	0.558	0.142
66.4	-0.096	-0.016	0.222	0.200	-0.100	0.168	0.180	0.558	0.142
66.5	-0.096	0.084	0.022	0.100	-0.100	0.168	0.180	0.558	0.142
66.6	0.004	-0.016	0.022	0.100	0.000	0.268	0.280	0.558	0.142
66.7	-0.096	-0.116	0.022	0.100	0.100	0.268	0.380	0.658	0.142
66.8	0.004	-0.016	0.122	0.300	0.000	0.268	0.380	0.758	0.142
66.9	-0.096	-0.016	0.122	0.300	0.000	0.268	0.280	0.558	0.242
67.0	-0.096	-0.016	0.122	0.300	0.000	0.268	0.180	0.558	0.242
67.1	-0.096	-0.016	0.222	0.200	0.000	0.268	0.180	0.558	0.242
67.2	0.004	0.084	0.222	0.200	0.000	0.168	0.280	0.558	0.242
67.3	0.004	0.084	0.222	0.200	0.000	0.168	0.280	0.558	0.142
67.4	0.004	-0.016	0.122	0.200	-0.100	0.168	0.380	0.758	0.042
67.5	-0.096	-0.116	0.122	0.200	0.000	0.268	0.280	0.658	0.142
67.6	-0.196	-0.116	0.022	0.200	0.000	0.268	0.280	0.658	0.142
67.7	-0.196	-0.116	0.122	0.300	0.000	0.268	0.280	0.658	0.242
67.8	-0.196	-0.016	0.222	0.300	0.000	0.268	0.180	0.658	0.242
67.9	-0.196	-0.016	0.222	0.300	0.000	0.268	0.280	0.558	0.242
68.0	-0.096	-0.016	0.222	0.300	-0.100	0.168	0.280	0.558	0.242
68.1	0.004	0.084	0.122	0.200	0.000	0.168	0.280	0.558	0.242
68.2	0.004	-0.016	0.122	0.300	0.100	0.268	0.180	0.458	0.042
68.3	-0.096	-0.116	0.122	0.300	0.000	0.168	0.280	0.658	0.042
68.4	-0.096	-0.016	0.022	0.200	0.000	0.268	0.280	0.658	0.042
68.5	-0.196	-0.016	0.122	0.300	0.000	0.268	0.280	0.658	0.242
68.6	-0.196	-0.016	0.122	0.300	-0.100	0.168	0.280	0.558	0.242
68.7	-0.096	-0.016	0.222	0.300	-0.100	0.168	0.280	0.558	0.242
68.8	-0.196	-0.116	0.222	0.300	-0.100	0.168	0.280	0.558	0.242
68.9	-0.196	-0.216	0.122	0.300	0.100	0.268	0.280	0.558	0.142
69.0	-0.196	-0.216	0.122	0.300	0.100	0.268	0.280	0.558	0.142
69.1	-0.196	-0.116	0.122	0.200	0.100	0.268	0.180	0.458	0.142
69.2	-0.096	-0.016	0.122	0.300	-0.100	0.168	0.280	0.558	0.142
69.3	-0.196	-0.016	0.122	0.300	-0.100	0.168	0.280	0.558	0.142
69.4	-0.196	-0.016	0.122	0.300	-0.100	0.068	0.380	0.658	0.142
69.5	-0.096	-0.016	0.122	0.300	-0.100	0.068	0.380	0.658	0.042
69.6	-0.096	-0.016	0.122	0.300	-0.100	0.168	0.380	0.558	0.042
69.7	-0.096	-0.016	0.222	0.300	-0.100	0.168	0.280	0.558	0.142
69.8	-0.096	-0.016	0.122	0.200	0.100	0.268	0.280	0.558	0.142
69.9	-0.096	-0.016	0.122	0.200	0.000	0.268	0.280	0.558	0.142
