# Supplementary material for: Murine T-cell receptor OT-I exhibits imperfect discrimination between foreign and self-antigens
Source: EMBO J. 2025 Nov 26;45(2):394–416. doi: 10.1038/s44318-025-00644-5 (PMC12811252; doi:10.1038/s44318-025-00644-5)
Supplement: Supplementary file 3 — Source data Fig. 1 [file 44318_2025_644_MOESM3_ESM.zip › Figure 1/1c/Null 07-05-21 (2nd Sensogram).csv]

time [s]	128	64	32	16	8	4	2	1	128
-50.0	0.496	0.132	-0.358	-0.502	0.24	0.206	0.45	0.374	0.178
-49.9	0.296	0.132	-0.358	-0.502	0.24	0.206	0.45	0.374	0.278
-49.8	0.296	0.132	-0.358	-0.402	0.14	0.206	0.45	0.374	0.378
-49.7	0.296	0.132	-0.258	-0.502	0.14	0.206	0.35	0.374	0.278
-49.6	0.196	0.032	-0.258	-0.502	0.24	0.206	0.35	0.374	0.278
-49.5	0.196	0.032	-0.258	-0.402	0.24	0.106	0.35	0.274	0.378
-49.4	0.196	0.032	-0.158	-0.402	0.24	0.106	0.35	0.274	0.278
-49.3	0.196	0.032	-0.358	-0.502	0.14	0.106	0.35	0.274	0.278
-49.2	0.096	-0.068	-0.358	-0.402	0.24	0.206	0.45	0.374	0.278
-49.1	0.096	0.132	-0.358	-0.402	0.24	0.306	0.45	0.374	0.378
-49.0	0.096	0.132	-0.258	-0.402	0.24	0.206	0.45	0.374	0.478
-48.9	0.096	0.032	-0.358	-0.602	0.24	0.206	0.45	0.474	0.278
-48.8	-0.004	0.032	-0.258	-0.402	0.24	0.206	0.35	0.374	0.278
-48.7	0.096	0.032	-0.158	-0.402	0.24	0.206	0.35	0.374	0.378
-48.6	0.096	0.032	-0.158	-0.402	0.34	0.206	0.45	0.274	0.278
-48.5	0.096	-0.068	-0.158	-0.302	0.24	0.206	0.45	0.374	0.278
-48.4	-0.004	-0.168	-0.258	-0.402	0.34	0.306	0.45	0.374	0.278
-48.3	0.096	-0.068	-0.258	-0.402	0.24	0.206	0.45	0.274	0.278
-48.2	0.096	0.032	-0.258	-0.302	0.34	0.206	0.55	0.374	0.278
-48.1	0.096	0.032	-0.158	-0.302	0.34	0.306	0.45	0.374	0.278
-48.0	-0.004	-0.068	-0.258	-0.502	0.24	0.206	0.35	0.374	0.378
-47.9	-0.004	-0.068	-0.158	-0.402	0.24	0.106	0.45	0.374	0.278
-47.8	0.096	-0.068	-0.058	-0.402	0.34	0.306	0.45	0.374	0.278
-47.7	-0.004	-0.168	-0.258	-0.402	0.34	0.306	0.35	0.274	0.278
-47.6	-0.004	-0.068	-0.258	-0.402	0.34	0.206	0.55	0.374	0.278
-47.5	0.196	0.032	-0.158	-0.302	0.34	0.206	0.45	0.274	0.278
-47.4	0.096	-0.068	-0.158	-0.302	0.34	0.306	0.35	0.274	0.378
-47.3	0.096	0.032	-0.258	-0.402	0.44	0.306	0.25	0.274	0.278
-47.2	0.096	0.032	-0.158	-0.302	0.34	0.206	0.35	0.274	0.278
-47.1	0.096	-0.068	-0.158	-0.402	0.34	0.306	0.35	0.274	0.278
-47.0	0.096	0.032	-0.158	-0.402	0.44	0.406	0.25	0.174	0.278
-46.9	-0.004	0.032	-0.158	-0.402	0.34	0.306	0.25	0.174	0.278
-46.8	-0.104	0.032	-0.158	-0.302	0.34	0.206	0.35	0.174	0.278
-46.7	-0.004	-0.068	-0.258	-0.402	0.24	0.206	0.35	0.174	0.278
-46.6	0.096	0.032	-0.158	-0.402	0.34	0.206	0.35	0.274	0.278
-46.5	0.096	0.032	-0.258	-0.402	0.24	0.206	0.25	0.074	0.278
-46.4	0.096	0.032	-0.258	-0.402	0.34	0.306	0.25	0.074	0.278
-46.3	0.096	0.132	-0.158	-0.302	0.34	0.306	0.25	0.174	0.178
-46.2	0.096	0.032	-0.158	-0.302	0.24	0.306	0.25	0.174	0.378
-46.1	-0.004	0.032	-0.258	-0.302	0.24	0.206	0.35	0.274	0.378
-46.0	-0.004	0.032	-0.158	-0.302	0.24	0.106	0.25	0.274	0.278
-45.9	0.096	0.132	-0.158	-0.302	0.24	0.206	0.35	0.274	0.278
-45.8	-0.004	0.032	-0.158	-0.302	0.24	0.206	0.25	0.274	0.278
-45.7	0.096	0.132	-0.158	-0.302	0.24	0.206	0.25	0.174	0.278
-45.6	0.096	0.132	-0.158	-0.302	0.24	0.106	0.25	0.174	0.278
-45.5	-0.004	0.132	-0.158	-0.202	0.24	0.206	0.25	0.174	0.478
-45.4	0.096	0.132	-0.058	-0.202	0.14	0.006	0.35	0.274	0.378
-45.3	-0.004	0.032	-0.158	-0.302	0.34	0.206	0.45	0.374	0.378
-45.2	0.096	0.132	-0.058	-0.302	0.24	0.106	0.35	0.274	0.278
-45.1	-0.004	0.032	-0.158	-0.302	0.34	0.206	0.35	0.274	0.378
-45.0	-0.004	0.032	-0.158	-0.302	0.24	0.206	0.35	0.274	0.378
-44.9	0.196	0.232	-0.058	-0.202	0.14	0.106	0.25	0.274	0.378
-44.8	0.096	0.132	-0.158	-0.202	0.24	0.206	0.35	0.274	0.378
-44.7	0.096	0.132	-0.058	-0.202	0.24	0.206	0.25	0.174	0.478
-44.6	-0.004	0.032	-0.058	-0.302	0.14	0.106	0.25	0.174	0.478
-44.5	-0.104	0.032	-0.058	-0.302	0.14	0.106	0.35	0.074	0.478
-44.4	-0.104	0.032	-0.058	-0.302	0.24	0.106	0.35	0.074	0.478
-44.3	-0.004	0.032	-0.158	-0.402	0.14	0.106	0.35	0.074	0.578
-44.2	0.096	0.132	-0.158	-0.402	0.14	0.106	0.35	0.074	0.478
-44.1	0.096	0.132	-0.058	-0.302	0.24	0.106	0.25	0.074	0.378
-44.0	-0.004	0.032	-0.058	-0.402	0.24	0.206	0.25	0.174	0.378
-43.9	-0.004	-0.068	-0.058	-0.402	0.24	0.206	0.25	0.074	0.378
-43.8	-0.004	-0.068	-0.058	-0.402	0.24	0.206	0.25	0.174	0.478
-43.7	-0.004	0.032	-0.158	-0.402	0.24	0.106	0.35	0.074	0.378
-43.6	-0.104	0.032	-0.358	-0.602	0.24	0.006	0.35	0.074	0.178
-43.5	0.096	0.232	-0.258	-0.502	0.14	0.006	0.65	0.274	0.178
-43.4	0.096	0.332	-0.258	-0.402	0.14	0.006	0.45	0.274	0.178
-43.3	-0.104	0.132	-0.258	-0.502	0.14	0.006	0.45	0.174	0.278
-43.2	-0.104	0.132	-0.058	-0.402	0.14	0.006	0.35	0.174	0.278
-43.1	-0.204	0.032	0.042	-0.302	0.14	0.106	0.45	0.274	0.278
-43.0	-0.104	-0.068	0.042	-0.302	0.24	0.206	0.25	0.074	0.378
-42.9	-0.104	0.032	0.142	-0.202	0.24	0.206	0.25	0.074	0.178
-42.8	-0.204	-0.068	0.042	-0.302	0.14	0.106	0.25	0.074	0.278
-42.7	-0.204	-0.068	0.042	-0.402	0.24	0.206	0.15	0.074	0.278
-42.6	-0.004	0.032	-0.058	-0.402	0.14	0.106	0.25	0.174	0.278
-42.5	-0.004	0.132	-0.158	-0.402	0.14	0.106	0.25	0.174	0.378
-42.4	-0.104	0.032	-0.058	-0.402	0.14	0.106	0.25	0.174	0.378
-42.3	-0.104	0.032	-0.058	-0.302	0.14	0.106	0.25	0.074	0.378
-42.2	-0.004	0.132	-0.158	-0.402	0.14	0.006	0.25	0.074	0.378
-42.1	-0.204	0.032	0.042	-0.202	0.04	0.006	0.05	0.074	0.278
-42.0	-0.104	0.032	0.042	-0.302	0.14	0.106	0.25	0.174	0.278
-41.9	-0.104	0.032	0.042	-0.302	0.24	0.206	0.15	0.074	0.278
-41.8	-0.004	0.132	-0.158	-0.302	0.14	0.106	0.15	-0.026	0.378
-41.7	-0.004	0.132	-0.058	-0.302	0.04	0.006	0.15	0.074	0.278
-41.6	-0.204	0.032	-0.058	-0.302	-0.06	-0.094	0.15	0.074	0.278
-41.5	-0.104	-0.068	-0.058	-0.202	-0.06	-0.094	0.05	-0.026	0.278
-41.4	-0.104	0.032	-0.058	-0.302	0.14	0.106	0.05	-0.026	0.378
-41.3	-0.204	-0.068	0.042	-0.302	0.14	0.106	0.15	0.074	0.278
-41.2	-0.204	-0.068	-0.158	-0.302	-0.06	0.006	0.15	-0.026	0.378
-41.1	-0.104	0.032	-0.158	-0.302	-0.06	0.106	0.15	-0.026	0.278
-41.0	-0.204	-0.068	-0.058	-0.302	0.04	0.106	0.05	0.074	0.178
-40.9	-0.204	-0.068	-0.158	-0.502	-0.06	0.006	0.05	-0.026	0.378
-40.8	-0.204	-0.068	-0.058	-0.302	0.04	0.006	0.15	0.074	0.378
-40.7	-0.204	-0.068	-0.058	-0.302	0.14	0.106	0.25	0.074	0.278
-40.6	-0.204	0.032	-0.058	-0.302	0.14	0.206	0.25	0.174	0.378
-40.5	-0.204	0.032	-0.158	-0.302	0.14	0.106	0.15	0.074	0.378
-40.4	-0.204	-0.068	-0.158	-0.302	0.14	0.206	0.15	0.074	0.378
-40.3	-0.204	0.032	-0.158	-0.402	0.14	0.106	0.15	0.074	0.278
-40.2	-0.304	-0.068	-0.058	-0.202	0.14	0.106	0.05	0.074	0.378
-40.1	-0.204	0.032	0.042	-0.202	0.14	0.106	0.25	0.174	0.278
-40.0	-0.204	0.032	0.042	-0.202	0.24	0.206	0.25	0.174	0.278
-39.9	-0.204	0.132	0.042	-0.302	0.24	0.206	0.25	0.174	0.378
-39.8	-0.204	0.132	0.042	-0.302	0.24	0.206	0.25	0.174	0.278
-39.7	-0.104	0.132	0.042	-0.302	0.14	0.206	0.25	0.174	0.178
-39.6	-0.104	0.132	0.042	-0.202	0.14	0.206	0.25	0.174	0.178
-39.5	-0.204	0.032	0.042	-0.202	0.24	0.206	0.05	0.174	0.178
-39.4	-0.204	0.032	0.142	-0.202	0.24	0.206	0.25	0.274	0.178
-39.3	-0.104	0.132	0.042	-0.202	0.24	0.206	0.25	0.274	0.178
-39.2	-0.004	0.232	0.042	-0.202	0.34	0.206	0.15	0.274	0.278
-39.1	-0.104	0.132	0.142	-0.302	0.34	0.206	0.15	0.274	0.178
-39.0	-0.004	0.032	0.042	-0.202	0.24	0.206	0.15	0.274	0.178
-38.9	-0.004	0.132	-0.058	-0.302	0.14	0.106	0.25	0.274	0.178
-38.8	-0.004	0.132	0.142	-0.202	0.14	0.106	0.25	0.274	0.178
-38.7	-0.004	0.032	0.142	-0.202	0.24	0.306	0.15	0.174	0.078
-38.6	0.096	0.132	0.142	-0.202	0.24	0.306	0.05	0.174	0.078
-38.5	-0.004	0.132	0.042	-0.302	0.24	0.206	0.05	0.174	0.078
-38.4	0.096	0.132	0.042	-0.302	0.14	0.106	0.15	0.174	-0.022
-38.3	-0.004	0.032	0.042	-0.302	0.14	0.106	0.15	0.174	-0.022
-38.2	-0.004	0.032	-0.058	-0.402	0.24	0.206	0.15	0.074	-0.022
-38.1	-0.004	0.032	0.042	-0.202	0.24	0.206	0.05	0.074	0.078
-38.0	-0.004	0.032	-0.058	-0.202	0.24	0.206	0.05	0.174	-0.022
-37.9	-0.104	-0.068	-0.058	-0.302	0.14	0.106	0.15	0.174	0.078
-37.8	-0.004	0.032	-0.058	-0.302	0.14	0.106	0.15	0.174	-0.022
-37.7	-0.004	0.032	-0.058	-0.302	0.14	0.106	0.15	0.074	-0.022
-37.6	-0.004	0.032	-0.058	-0.402	0.14	0.206	0.15	0.074	-0.022
-37.5	-0.004	-0.068	-0.058	-0.402	0.14	0.206	0.05	-0.026	-0.022
-37.4	0.096	-0.068	-0.158	-0.302	0.04	0.106	0.05	0.074	-0.022
-37.3	-0.004	-0.068	-0.158	-0.402	0.04	0.106	0.15	-0.026	0.078
-37.2	-0.104	-0.068	-0.058	-0.402	0.14	0.106	0.15	0.074	-0.022
-37.1	-0.004	0.032	-0.058	-0.402	0.04	0.006	0.15	0.174	0.078
-37.0	-0.004	-0.068	-0.058	-0.402	0.14	0.106	0.05	0.074	0.078
-36.9	-0.104	-0.168	-0.158	-0.502	0.14	0.106	0.15	0.074	0.078
-36.8	-0.204	-0.068	-0.158	-0.502	0.14	0.106	0.15	0.074	-0.122
-36.7	-0.204	-0.168	-0.158	-0.402	0.14	0.206	0.15	0.174	0.078
-36.6	-0.104	-0.068	-0.058	-0.402	0.04	0.106	0.25	0.174	0.078
-36.5	-0.104	-0.068	-0.058	-0.302	0.04	0.106	0.25	0.174	0.178
-36.4	-0.104	-0.068	-0.058	-0.302	0.14	0.106	0.25	0.274	0.078
-36.3	-0.104	-0.168	-0.058	-0.302	0.14	0.106	0.15	0.174	0.078
-36.2	-0.104	-0.068	-0.058	-0.302	0.14	0.106	0.25	0.174	0.178
-36.1	-0.204	-0.068	-0.058	-0.302	0.24	0.106	0.25	0.174	0.178
-36.0	-0.104	0.032	-0.058	-0.302	0.14	0.206	0.25	0.174	-0.022
-35.9	-0.104	0.032	0.042	-0.202	0.14	0.206	0.25	0.174	-0.022
-35.8	-0.204	-0.068	0.042	-0.202	0.14	0.106	0.35	0.274	0.078
-35.7	-0.104	-0.068	0.042	-0.302	0.14	0.206	0.25	0.174	0.078
-35.6	-0.104	0.032	0.042	-0.202	0.24	0.306	0.25	0.174	0.078
-35.5	-0.004	0.032	-0.058	-0.302	0.14	0.106	0.25	0.174	0.078
-35.4	-0.004	0.032	-0.058	-0.302	0.04	0.106	0.15	0.074	0.078
-35.3	-0.104	0.032	0.042	-0.202	0.14	0.106	0.15	0.174	-0.022
-35.2	-0.104	0.032	0.042	-0.202	0.14	0.106	0.15	0.074	-0.122
-35.1	-0.104	0.032	0.042	-0.202	0.04	0.006	0.15	0.074	-0.022
-35.0	-0.104	0.032	0.042	-0.102	0.04	0.106	0.15	0.074	-0.022
-34.9	0.096	0.132	-0.058	-0.302	0.04	0.006	0.15	0.074	0.078
-34.8	-0.004	0.032	0.042	-0.202	0.14	0.106	0.15	0.074	0.078
-34.7	-0.004	0.032	0.042	-0.202	0.14	0.206	0.15	0.174	-0.022
-34.6	-0.104	0.032	0.042	-0.202	0.24	0.206	0.15	0.074	-0.122
-34.5	-0.104	0.032	0.042	-0.202	0.04	0.106	0.05	0.074	-0.022
-34.4	-0.204	-0.068	0.042	-0.102	0.04	0.106	0.05	-0.026	-0.022
-34.3	-0.204	-0.168	0.142	-0.102	0.04	0.006	0.05	-0.026	-0.022
-34.2	-0.104	0.032	0.142	-0.102	0.14	0.206	0.05	0.074	-0.122
-34.1	-0.004	0.032	0.142	-0.202	0.04	0.206	0.15	0.174	-0.222
-34.0	-0.004	0.032	0.042	-0.202	0.04	0.106	0.05	0.074	-0.022
-33.9	-0.104	-0.068	-0.058	-0.302	0.04	0.106	0.15	-0.026	-0.022
-33.8	-0.104	-0.068	-0.058	-0.302	0.04	0.206	0.15	-0.026	-0.022
-33.7	-0.104	-0.168	-0.058	-0.202	0.04	0.106	0.05	0.074	-0.022
-33.6	-0.204	-0.168	-0.058	-0.202	0.04	0.006	0.05	0.074	-0.122
-33.5	-0.204	-0.168	0.042	-0.202	0.14	0.106	-0.05	-0.026	-0.122
-33.4	-0.104	-0.168	-0.058	-0.302	0.14	0.106	0.05	0.074	-0.022
-33.3	-0.104	-0.068	-0.058	-0.302	0.14	0.206	0.15	0.074	-0.022
-33.2	-0.304	-0.168	0.042	-0.202	0.04	0.106	0.15	0.074	0.078
-33.1	-0.304	-0.268	-0.058	-0.202	0.04	0.106	-0.05	0.074	0.178
-33.0	-0.204	-0.168	-0.158	-0.302	0.04	0.006	0.05	0.074	-0.022
-32.9	-0.104	-0.168	-0.158	-0.302	0.14	0.106	0.05	0.074	-0.022
-32.8	-0.104	-0.068	0.042	-0.202	0.14	0.206	0.05	0.174	-0.022
-32.7	-0.204	-0.168	-0.058	-0.102	0.24	0.206	0.15	0.174	0.078
-32.6	-0.104	-0.068	-0.058	-0.102	0.14	0.206	0.25	0.174	0.078
-32.5	-0.204	-0.168	0.042	-0.002	0.14	0.206	0.25	0.274	-0.122
-32.4	-0.104	-0.068	-0.058	-0.202	0.24	0.206	0.15	0.174	0.078
-32.3	-0.104	-0.068	0.042	-0.202	0.24	0.206	0.15	0.174	0.078
-32.2	-0.104	-0.068	0.042	-0.202	0.14	0.206	0.15	0.274	0.078
-32.1	-0.004	-0.068	-0.158	-0.202	0.04	0.106	0.05	0.174	0.078
-32.0	-0.104	-0.168	0.042	-0.102	0.14	0.106	0.15	0.174	0.078
-31.9	-0.004	-0.068	0.042	-0.102	0.14	0.206	0.15	0.074	0.078
-31.8	-0.004	-0.068	-0.058	-0.202	0.14	0.206	0.05	0.074	0.078
-31.7	-0.104	-0.068	-0.058	-0.202	0.24	0.106	0.15	0.174	0.078
-31.6	-0.004	-0.068	-0.058	-0.202	0.24	0.206	0.15	0.174	0.078
-31.5	-0.004	0.032	-0.058	-0.102	0.14	0.106	0.15	0.274	0.078
-31.4	-0.104	-0.168	-0.158	-0.202	0.04	0.106	0.15	0.274	0.178
-31.3	-0.004	-0.168	-0.058	-0.302	0.14	0.206	0.15	0.174	0.078
-31.2	-0.004	0.032	-0.058	-0.302	0.24	0.306	0.15	0.074	0.078
-31.1	-0.004	0.032	-0.058	-0.202	0.14	0.206	0.15	0.274	0.078
-31.0	0.096	0.032	-0.058	-0.202	0.14	0.306	0.05	0.174	0.278
-30.9	-0.004	0.032	-0.158	-0.202	0.14	0.306	0.15	0.174	0.278
-30.8	-0.004	-0.068	-0.058	-0.202	0.14	0.206	0.15	0.174	0.178
-30.7	-0.004	-0.068	-0.158	-0.202	0.04	0.106	0.05	0.074	0.178
-30.6	0.096	-0.068	-0.158	-0.302	0.04	0.106	0.15	0.174	0.078
-30.5	-0.004	-0.068	-0.158	-0.302	0.14	0.206	0.15	0.174	0.078
-30.4	-0.004	0.032	-0.058	-0.302	0.24	0.306	0.15	0.174	0.178
-30.3	-0.004	0.032	-0.058	-0.302	0.14	0.306	0.15	0.274	0.178
-30.2	-0.104	-0.068	-0.058	-0.202	0.14	0.306	0.05	0.074	0.178
-30.1	-0.004	0.032	-0.258	-0.302	0.24	0.306	0.05	0.074	0.278
-30.0	-0.004	0.032	-0.158	-0.302	0.14	0.106	0.05	0.074	0.178
-29.9	-0.004	-0.068	-0.158	-0.202	0.04	0.206	0.05	0.074	0.078
-29.8	-0.004	0.032	-0.158	-0.202	0.14	0.206	0.05	0.074	0.178
-29.7	0.096	0.032	-0.158	-0.202	0.04	0.106	0.05	0.174	0.178
-29.6	0.096	0.032	0.042	-0.202	0.14	0.206	-0.05	0.074	0.078
-29.5	-0.104	-0.068	-0.058	-0.202	0.14	0.306	0.05	0.074	0.178
-29.4	-0.104	0.032	-0.058	-0.202	0.14	0.206	0.05	0.074	0.178
-29.3	-0.004	0.032	-0.158	-0.202	0.14	0.206	0.05	0.074	0.278
-29.2	0.096	0.132	-0.058	-0.202	0.04	0.106	-0.05	0.074	0.178
-29.1	-0.004	0.032	-0.158	-0.302	0.04	0.206	0.15	0.174	0.178
-29.0	0.096	0.032	-0.158	-0.202	0.04	0.106	0.05	0.174	0.178
-28.9	0.096	0.032	-0.158	-0.202	0.04	0.106	-0.05	0.174	0.078
-28.8	0.096	0.032	-0.058	-0.202	0.04	0.106	-0.05	0.074	0.178
-28.7	-0.004	-0.068	0.042	-0.102	0.14	0.106	0.05	0.074	0.178
-28.6	-0.004	0.032	-0.058	-0.202	0.14	0.206	0.05	0.074	0.078
-28.5	0.096	0.132	-0.058	-0.202	0.04	0.206	-0.05	0.074	0.078
-28.4	0.096	0.132	-0.158	-0.302	0.04	0.006	0.05	0.174	0.178
-28.3	-0.004	0.032	-0.158	-0.202	0.04	0.106	0.05	0.174	0.078
-28.2	-0.004	0.032	0.042	-0.102	0.04	0.106	-0.05	0.174	0.078
-28.1	-0.004	-0.068	0.042	-0.102	0.14	0.106	-0.05	0.174	0.078
-28.0	-0.104	-0.068	-0.058	-0.202	0.24	0.206	0.05	0.074	0.178
-27.9	-0.104	-0.068	-0.058	-0.202	0.14	0.206	-0.05	0.074	0.178
-27.8	-0.104	-0.068	-0.058	-0.102	0.14	0.106	-0.05	0.074	0.178
-27.7	-0.004	0.032	-0.058	-0.202	0.24	0.106	0.05	0.174	0.078
-27.6	-0.004	0.032	-0.158	-0.302	0.24	0.106	0.05	0.274	0.178
-27.5	-0.004	0.032	0.042	-0.202	0.04	0.106	-0.05	0.174	0.178
-27.4	-0.004	0.032	0.042	-0.102	0.04	0.106	-0.05	0.174	0.178
-27.3	-0.004	-0.068	-0.058	-0.202	0.14	0.206	0.05	0.174	0.278
-27.2	-0.104	-0.168	-0.058	-0.202	0.24	0.306	0.05	0.174	0.178
-27.1	-0.104	-0.068	-0.058	-0.302	0.14	0.106	-0.05	0.074	0.278
-27.0	-0.104	-0.068	-0.058	-0.302	0.14	0.106	0.05	0.074	0.178
-26.9	-0.104	-0.068	-0.158	-0.202	0.24	0.206	-0.05	0.174	0.078
-26.8	-0.004	0.032	-0.058	-0.302	0.24	0.206	0.05	0.274	0.178
-26.7	-0.104	-0.068	-0.058	-0.302	0.04	0.106	-0.05	0.174	0.178
-26.6	-0.104	-0.168	-0.058	-0.202	0.04	0.206	0.05	0.174	0.278
-26.5	-0.104	-0.068	-0.058	-0.202	0.14	0.306	0.05	0.174	0.278
-26.4	-0.204	-0.168	-0.058	-0.302	0.24	0.306	0.05	0.274	0.278
-26.3	-0.004	-0.068	-0.058	-0.202	0.14	0.106	0.15	0.274	0.178
-26.2	-0.104	0.032	-0.058	-0.302	0.14	0.206	0.05	0.074	0.078
-26.1	-0.104	0.032	0.142	-0.202	0.24	0.206	0.15	0.174	0.178
-26.0	-0.104	-0.068	0.042	-0.202	0.34	0.306	0.15	0.274	0.178
-25.9	-0.104	0.032	-0.058	-0.202	0.24	0.306	0.15	0.274	0.278
-25.8	-0.104	0.032	0.042	-0.202	0.24	0.306	0.05	0.174	0.278
-25.7	-0.204	-0.168	-0.058	-0.202	0.14	0.306	0.15	0.274	0.178
-25.6	-0.104	0.032	-0.058	-0.202	0.14	0.306	0.15	0.274	0.178
-25.5	-0.104	0.032	0.042	-0.202	0.14	0.206	0.15	0.174	0.178
-25.4	-0.104	0.032	0.042	-0.102	0.14	0.206	0.15	0.074	0.178
-25.3	-0.104	0.032	0.042	-0.202	0.04	0.106	0.15	0.174	0.178
-25.2	-0.104	0.032	-0.058	-0.302	0.24	0.306	0.15	0.274	0.178
-25.1	-0.004	0.032	-0.058	-0.202	0.24	0.306	0.25	0.274	0.278
-25.0	-0.004	0.032	-0.058	-0.202	0.14	0.206	0.15	0.274	0.278
-24.9	-0.104	0.032	-0.058	-0.202	0.24	0.306	0.25	0.274	0.178
-24.8	-0.104	-0.068	0.042	-0.102	0.14	0.306	0.25	0.274	0.178
-24.7	-0.104	0.032	0.042	-0.202	0.04	0.106	0.15	0.274	0.178
-24.6	-0.104	0.032	0.042	-0.102	0.04	0.106	0.15	0.174	0.078
-24.5	-0.104	-0.068	0.042	-0.102	0.24	0.306	0.25	0.174	0.078
-24.4	-0.104	-0.068	-0.058	-0.202	0.24	0.306	0.35	0.274	0.178
-24.3	-0.204	-0.068	-0.058	-0.202	0.14	0.206	0.15	0.274	0.178
-24.2	-0.104	0.032	0.042	-0.102	0.14	0.206	0.25	0.274	-0.022
-24.1	-0.004	0.132	-0.058	-0.202	0.24	0.306	0.15	0.174	0.078
-24.0	-0.104	0.032	0.042	-0.102	0.04	0.106	0.15	0.174	0.078
-23.9	-0.104	0.032	0.142	-0.002	0.24	0.206	0.15	0.274	0.178
-23.8	-0.104	0.032	0.142	-0.102	0.24	0.306	0.15	0.174	0.078
-23.7	-0.204	0.032	0.042	-0.202	0.14	0.206	0.25	0.174	0.078
-23.6	-0.104	0.032	-0.058	-0.102	0.14	0.206	0.15	0.174	0.178
-23.5	-0.004	0.132	0.042	-0.102	0.24	0.206	0.05	0.074	0.178
-23.4	-0.104	0.032	0.042	-0.102	0.14	0.106	0.15	0.174	0.078
-23.3	-0.104	0.032	0.042	-0.102	0.14	0.206	0.15	0.174	-0.022
-23.2	-0.004	0.132	0.042	-0.202	0.14	0.206	0.15	0.174	0.078
-23.1	-0.004	0.132	0.142	-0.102	0.14	0.206	0.05	0.074	0.178
-23.0	-0.104	-0.068	0.142	-0.102	0.14	0.206	0.15	0.174	0.078
-22.9	-0.104	0.132	-0.058	-0.202	0.14	0.106	0.15	0.074	0.078
-22.8	-0.004	0.132	-0.058	-0.202	0.14	0.206	0.15	0.074	0.078
-22.7	-0.004	0.132	-0.058	-0.202	0.04	0.106	-0.05	0.074	0.078
-22.6	-0.104	0.032	0.042	-0.102	-0.06	0.106	0.05	0.074	-0.022
-22.5	-0.004	0.132	0.042	-0.202	0.04	0.106	0.05	0.074	-0.022
-22.4	-0.004	0.132	0.042	-0.202	0.14	0.206	0.15	0.174	-0.022
-22.3	-0.004	0.032	0.042	-0.202	0.14	0.206	0.05	0.074	-0.022
-22.2	-0.004	0.132	-0.058	-0.202	0.04	0.106	0.05	-0.026	-0.022
-22.1	-0.004	0.132	0.042	-0.202	0.04	0.106	-0.05	-0.026	0.078
-22.0	-0.104	0.032	-0.058	-0.302	0.14	0.106	-0.05	-0.026	0.078
-21.9	-0.104	0.032	-0.058	-0.302	0.04	0.106	-0.15	-0.126	-0.022
-21.8	-0.004	0.132	0.042	-0.202	0.04	0.206	-0.05	-0.026	-0.022
-21.7	-0.004	0.132	0.042	-0.202	-0.06	0.106	0.05	0.074	-0.022
-21.6	0.096	0.132	0.042	-0.202	-0.06	0.106	0.05	0.074	-0.022
-21.5	0.096	0.132	0.042	-0.202	0.14	0.206	0.05	-0.026	-0.022
-21.4	0.196	0.132	-0.058	-0.302	0.14	0.206	-0.05	-0.126	-0.122
-21.3	-0.004	0.032	-0.058	-0.302	0.04	0.106	-0.05	-0.026	0.078
-21.2	-0.004	0.032	0.042	-0.202	0.04	0.106	-0.05	-0.026	-0.022
-21.1	-0.004	0.032	0.042	-0.202	-0.06	0.106	-0.05	0.074	-0.022
-21.0	-0.004	0.032	0.042	-0.302	-0.06	0.106	-0.05	0.074	-0.022
-20.9	0.096	0.132	0.042	-0.202	0.04	0.206	0.05	-0.026	-0.022
-20.8	0.096	0.132	0.042	-0.202	0.04	0.206	-0.05	-0.026	-0.022
-20.7	0.196	0.132	-0.058	-0.202	0.04	0.106	0.05	0.074	0.078
-20.6	-0.004	0.132	-0.058	-0.202	0.04	0.206	0.05	0.074	-0.022
-20.5	-0.004	0.132	0.042	-0.202	-0.06	0.206	0.05	0.074	-0.022
-20.4	-0.004	0.132	0.042	-0.202	-0.06	0.106	0.15	0.174	-0.022
-20.3	0.196	0.132	0.042	-0.202	0.04	0.306	0.05	-0.026	-0.022
-20.2	0.096	0.032	0.042	-0.102	0.04	0.206	-0.05	-0.026	-0.022
-20.1	0.096	0.132	0.042	-0.202	-0.06	0.106	0.05	0.074	0.178
-20.0	0.096	0.132	-0.058	-0.202	0.04	0.106	0.05	0.074	-0.022
-19.9	-0.104	0.032	-0.058	-0.102	-0.06	0.106	0.15	0.074	-0.022
-19.8	-0.004	0.032	0.142	-0.102	-0.06	0.206	0.15	0.074	-0.022
-19.7	0.096	0.132	0.042	-0.202	-0.16	0.106	0.15	0.074	-0.022
-19.6	0.096	0.232	0.042	-0.202	-0.06	0.106	0.05	-0.026	-0.022
-19.5	0.096	0.132	0.042	-0.102	0.04	0.306	0.05	-0.026	0.078
-19.4	0.096	0.132	-0.058	-0.102	-0.06	0.206	0.05	-0.026	-0.022
-19.3	-0.004	0.132	0.042	-0.202	-0.16	0.106	0.15	0.174	-0.022
-19.2	0.096	0.232	-0.058	-0.302	-0.16	0.106	0.05	-0.026	-0.022
-19.1	0.096	0.232	0.042	-0.102	-0.16	0.106	0.05	-0.026	-0.022
-19.0	0.096	0.132	0.042	-0.102	-0.16	0.006	0.15	-0.026	0.078
-18.9	-0.004	0.132	0.142	-0.102	-0.06	0.106	0.05	-0.126	0.078
-18.8	-0.004	0.132	0.042	-0.202	-0.06	0.006	0.15	-0.026	0.078
-18.7	-0.004	0.132	0.042	-0.202	-0.06	0.106	0.15	0.074	-0.122
-18.6	0.096	0.232	-0.058	-0.202	-0.16	0.106	0.05	0.074	-0.122
-18.5	0.096	0.132	-0.058	-0.202	-0.26	0.006	0.05	-0.026	-0.122
-18.4	0.096	0.232	-0.058	-0.202	-0.16	0.006	0.05	-0.126	-0.022
-18.3	0.096	0.232	0.042	-0.002	-0.16	0.006	0.05	-0.126	0.078
-18.2	0.096	0.232	0.042	-0.202	-0.16	0.006	0.05	-0.126	0.078
-18.1	0.096	0.132	0.042	-0.202	-0.16	0.006	0.15	-0.026	0.078
-18.0	-0.004	0.032	-0.058	-0.202	-0.16	0.006	0.15	0.074	0.078
-17.9	-0.004	0.032	-0.058	-0.202	-0.16	-0.094	0.15	0.074	-0.122
-17.8	0.096	0.132	0.042	-0.102	-0.16	0.006	0.15	0.074	0.078
-17.7	0.096	0.132	0.042	-0.102	-0.16	0.006	0.15	0.074	0.078
-17.6	0.096	0.132	0.042	-0.102	-0.16	0.006	0.25	0.074	0.078
-17.5	0.096	0.032	0.042	-0.202	-0.16	0.006	0.05	-0.026	0.078
-17.4	0.096	0.132	0.042	-0.302	-0.16	0.006	0.05	-0.026	0.078
-17.3	-0.004	0.032	0.042	-0.202	-0.16	0.006	0.05	-0.026	-0.122
-17.2	0.096	0.132	0.042	-0.202	-0.26	0.006	0.05	0.074	-0.022
-17.1	0.096	0.132	0.042	-0.202	-0.16	0.106	0.15	0.074	-0.022
-17.0	0.096	0.132	0.142	-0.102	-0.06	0.006	0.15	0.074	0.078
-16.9	0.096	0.132	-0.058	-0.202	-0.16	-0.094	0.15	0.074	0.078
-16.8	0.096	0.132	-0.058	-0.202	-0.16	-0.094	0.15	0.074	0.078
-16.7	0.096	0.132	0.042	-0.202	-0.16	-0.094	0.15	0.074	0.078
-16.6	0.096	-0.068	0.042	-0.202	-0.16	-0.094	-0.05	-0.126	0.078
-16.5	-0.004	0.032	0.142	-0.102	-0.16	0.006	0.05	-0.026	-0.022
-16.4	-0.004	0.032	0.142	-0.102	-0.06	0.006	0.05	-0.026	-0.022
-16.3	0.096	0.132	0.142	-0.002	-0.06	0.006	0.15	0.074	-0.022
-16.2	0.096	0.132	0.142	-0.102	-0.06	0.106	0.15	0.074	0.078
-16.1	0.096	0.132	0.042	-0.102	-0.06	0.106	0.15	0.074	0.078
-16.0	-0.004	0.032	-0.058	-0.202	-0.06	0.006	0.15	0.074	0.078
-15.9	-0.004	-0.068	-0.058	-0.202	-0.06	0.006	0.15	0.074	0.078
-15.8	-0.104	-0.068	0.042	-0.202	-0.06	0.006	-0.05	-0.026	0.178
-15.7	-0.104	-0.068	0.142	-0.102	-0.16	0.006	-0.05	-0.026	-0.022
-15.6	-0.104	-0.068	0.142	-0.102	-0.06	0.006	0.05	0.074	-0.022
-15.5	-0.004	-0.068	0.142	-0.002	-0.06	0.006	0.05	0.074	0.078
-15.4	-0.104	-0.068	0.042	-0.002	-0.06	0.106	0.05	0.074	0.078
-15.3	-0.004	0.032	-0.058	-0.102	-0.06	0.106	0.05	0.074	0.078
-15.2	-0.104	0.032	-0.058	-0.102	-0.06	0.106	0.15	0.074	0.078
-15.1	-0.104	-0.068	-0.058	-0.102	-0.06	0.106	0.15	0.074	-0.022
-15.0	-0.104	-0.068	0.042	-0.102	-0.06	0.006	0.05	-0.026	-0.022
-14.9	-0.104	-0.068	0.142	-0.102	0.04	0.006	-0.05	0.074	-0.122
-14.8	-0.204	-0.168	0.142	-0.102	0.04	0.006	-0.05	0.074	-0.122
-14.7	-0.204	-0.168	0.142	-0.002	-0.06	0.006	0.05	0.074	-0.022
-14.6	-0.204	-0.168	0.142	-0.002	0.04	0.106	0.05	0.074	0.078
-14.5	-0.104	0.032	0.042	-0.102	0.04	0.106	0.05	0.074	0.078
-14.4	-0.004	0.032	-0.058	-0.102	-0.06	0.106	0.15	0.174	0.078
-14.3	-0.004	0.032	0.042	-0.102	-0.06	0.106	0.05	0.074	0.078
-14.2	-0.204	-0.168	0.142	-0.102	-0.06	0.006	-0.05	0.074	-0.022
-14.1	-0.204	-0.168	0.142	-0.102	0.04	0.006	-0.05	0.074	-0.022
-14.0	-0.204	-0.168	0.142	-0.102	0.04	0.006	-0.05	0.074	-0.022
-13.9	-0.204	-0.168	0.142	-0.002	0.14	0.106	-0.05	0.074	-0.122
-13.8	-0.204	-0.168	0.042	-0.102	0.14	0.206	-0.05	0.074	-0.122
-13.7	-0.204	-0.068	-0.058	-0.102	0.04	0.106	0.05	0.074	-0.122
-13.6	-0.304	-0.068	-0.058	-0.102	0.04	0.106	0.05	0.074	-0.122
-13.5	-0.204	-0.068	-0.058	-0.102	0.04	0.106	0.05	0.074	-0.022
-13.4	-0.204	-0.068	0.042	-0.102	-0.06	0.106	0.05	0.074	-0.022
-13.3	-0.204	-0.068	0.042	-0.102	0.04	0.106	-0.05	0.074	-0.022
-13.2	-0.204	-0.068	0.042	-0.102	0.04	0.106	-0.05	0.074	-0.022
-13.1	-0.204	-0.168	0.142	-0.002	0.04	0.106	-0.05	0.074	-0.022
-13.0	-0.204	-0.168	0.042	-0.002	0.04	0.106	-0.05	0.074	-0.122
-12.9	-0.204	-0.168	-0.058	-0.102	0.04	0.006	-0.05	0.074	-0.122
-12.8	-0.204	-0.168	-0.058	-0.202	0.04	0.106	-0.05	0.074	-0.122
-12.7	-0.104	-0.068	-0.058	-0.202	0.04	0.106	-0.05	0.074	-0.122
-12.6	-0.204	-0.068	0.042	-0.102	0.04	0.106	-0.05	0.074	-0.122
-12.5	-0.204	-0.068	0.042	-0.102	0.04	0.106	0.05	0.074	-0.122
-12.4	-0.104	-0.068	0.042	-0.102	0.24	0.206	0.05	0.074	-0.122
-12.3	-0.204	-0.068	0.042	-0.102	0.14	0.206	0.05	0.074	-0.122
-12.2	-0.204	-0.068	0.042	-0.102	0.04	0.106	-0.05	0.074	-0.022
-12.1	-0.204	-0.068	0.142	-0.102	0.04	0.106	-0.05	0.074	-0.022
-12.0	-0.204	-0.068	-0.058	-0.102	0.04	0.106	-0.05	0.074	-0.022
-11.9	-0.204	-0.168	-0.058	-0.102	0.04	0.106	-0.05	0.074	-0.022
-11.8	-0.104	-0.068	-0.058	-0.202	0.04	0.106	-0.05	0.074	-0.022
-11.7	-0.104	-0.068	0.042	-0.102	0.04	0.006	-0.05	-0.026	-0.122
-11.6	-0.004	-0.068	0.042	-0.102	0.04	0.106	-0.05	-0.026	-0.122
-11.5	-0.104	-0.168	0.042	-0.102	0.04	0.106	0.05	-0.026	-0.122
-11.4	-0.104	-0.168	-0.058	-0.202	0.04	0.106	-0.05	-0.026	-0.122
-11.3	-0.104	-0.068	-0.058	-0.202	0.04	0.106	-0.05	-0.026	-0.122
-11.2	-0.104	-0.068	-0.058	-0.202	-0.06	0.006	-0.15	-0.026	-0.122
-11.1	-0.104	-0.068	-0.158	-0.202	0.04	0.006	-0.15	-0.026	-0.022
-11.0	-0.004	0.032	-0.158	-0.102	0.04	0.006	-0.05	-0.026	-0.022
-10.9	-0.104	-0.068	-0.158	-0.102	0.04	0.006	-0.05	-0.026	0.078
-10.8	-0.104	-0.068	-0.058	-0.002	0.04	0.006	-0.05	-0.026	0.078
-10.7	-0.104	-0.068	-0.058	-0.102	0.04	0.006	-0.05	-0.026	-0.022
-10.6	-0.104	-0.068	0.042	-0.102	0.04	0.006	-0.05	-0.026	-0.122
-10.5	-0.104	-0.068	0.042	-0.102	0.04	0.106	-0.05	-0.026	-0.122
-10.4	-0.104	-0.068	-0.058	-0.202	0.04	0.106	-0.05	-0.026	-0.122
-10.3	-0.104	-0.068	-0.058	-0.202	-0.06	0.006	0.05	-0.026	-0.122
-10.2	-0.004	-0.068	-0.058	-0.102	-0.06	0.006	0.05	0.074	-0.022
-10.1	0.096	0.032	-0.058	-0.102	-0.06	0.006	-0.05	-0.026	-0.022
-10.0	0.096	0.032	-0.058	-0.002	0.04	-0.094	-0.05	-0.026	-0.022
-9.9	-0.004	-0.068	-0.058	-0.002	0.14	0.006	-0.05	-0.026	-0.122
-9.8	-0.004	0.032	-0.058	-0.002	0.04	0.006	-0.05	-0.026	-0.022
-9.7	-0.004	0.032	-0.058	-0.102	0.04	0.006	-0.05	-0.026	-0.022
-9.6	-0.104	-0.068	-0.058	-0.102	0.04	0.006	-0.05	-0.026	-0.022
-9.5	-0.104	-0.068	0.042	-0.102	0.04	0.106	-0.05	-0.026	-0.022
-9.4	-0.104	-0.068	0.042	-0.102	0.04	0.106	-0.05	-0.026	-0.022
-9.3	-0.104	-0.068	0.042	-0.002	-0.06	0.006	-0.05	-0.026	-0.022
-9.2	-0.004	-0.068	-0.058	-0.102	-0.06	0.006	-0.05	-0.026	-0.022
-9.1	-0.004	-0.068	-0.158	-0.102	-0.06	-0.094	-0.15	-0.126	-0.022
-9.0	0.096	0.032	-0.158	-0.102	0.14	0.006	0.05	0.074	-0.022
-8.9	0.096	0.032	-0.158	-0.102	0.14	0.006	0.05	-0.026	-0.022
-8.8	0.096	0.032	-0.058	-0.002	0.04	0.006	0.05	-0.026	-0.022
-8.7	0.096	0.032	-0.058	0.098	0.04	0.006	0.05	-0.026	-0.022
-8.6	0.096	0.032	0.042	0.098	0.04	0.006	-0.05	-0.026	0.078
-8.5	0.096	0.032	0.042	-0.002	-0.06	-0.094	-0.05	-0.026	-0.022
-8.4	-0.004	0.032	0.042	-0.002	-0.06	0.006	-0.05	-0.026	-0.022
-8.3	0.096	-0.068	-0.058	-0.102	-0.06	0.006	-0.05	-0.026	-0.022
-8.2	0.096	0.032	-0.058	-0.102	-0.06	0.006	0.05	-0.026	-0.022
-8.1	-0.004	-0.068	-0.058	-0.102	0.04	-0.094	-0.05	-0.126	0.078
-8.0	-0.004	-0.068	-0.058	-0.102	0.04	0.006	0.05	-0.026	-0.022
-7.9	0.096	0.032	0.042	0.098	0.04	0.006	0.05	0.074	-0.022
-7.8	0.096	0.032	0.042	0.098	0.04	0.006	0.05	0.074	-0.122
-7.7	0.096	0.032	0.042	0.098	0.04	0.006	0.05	0.074	-0.022
-7.6	-0.004	0.032	0.042	0.098	-0.06	0.006	0.05	0.074	-0.022
-7.5	-0.004	0.032	0.042	-0.002	0.04	0.106	-0.05	-0.026	-0.022
-7.4	-0.004	0.132	0.042	-0.002	0.04	0.106	-0.05	-0.026	-0.022
-7.3	-0.004	0.132	0.042	-0.002	0.04	0.106	0.05	-0.026	-0.022
-7.2	-0.004	0.032	0.042	-0.002	0.04	0.106	0.05	-0.026	0.078
-7.1	-0.004	0.032	0.042	-0.002	0.04	0.106	0.05	-0.026	0.078
-7.0	-0.004	-0.068	-0.058	-0.002	0.04	0.006	0.05	-0.026	-0.022
-6.9	-0.004	-0.068	-0.058	-0.002	0.04	0.006	0.05	0.074	-0.122
-6.8	-0.004	-0.068	-0.058	-0.002	-0.06	-0.094	0.05	0.074	-0.022
-6.7	-0.104	0.032	0.042	0.098	-0.06	-0.094	0.05	0.074	-0.022
-6.6	-0.104	0.032	0.042	-0.002	-0.06	-0.094	0.05	0.074	-0.022
-6.5	-0.004	0.032	0.042	-0.002	-0.06	0.006	0.05	-0.026	0.078
-6.4	-0.004	0.032	0.142	-0.002	0.04	0.006	-0.05	-0.026	0.078
-6.3	-0.004	0.032	0.042	0.098	-0.06	0.006	-0.05	-0.026	0.078
-6.2	-0.004	0.032	0.042	0.098	0.04	0.106	-0.05	-0.026	-0.022
-6.1	0.096	0.032	-0.058	-0.002	-0.06	0.006	0.05	-0.026	0.078
-6.0	-0.004	-0.068	-0.058	-0.002	-0.06	-0.094	0.05	0.074	0.078
-5.9	-0.004	-0.068	-0.058	-0.002	-0.06	-0.094	0.05	0.074	0.078
-5.8	-0.004	0.032	0.042	0.098	-0.06	-0.094	0.05	0.074	0.078
-5.7	-0.104	0.032	0.142	0.098	-0.06	-0.094	0.05	0.074	0.078
-5.6	-0.104	0.032	0.142	-0.002	0.04	0.006	-0.05	-0.026	0.078
-5.5	-0.104	0.032	0.142	-0.002	-0.06	0.006	-0.05	-0.026	-0.022
-5.4	-0.104	0.032	0.142	0.098	-0.06	0.006	-0.05	-0.026	-0.022
-5.3	-0.104	-0.068	0.042	0.098	-0.06	0.006	-0.05	-0.026	-0.022
-5.2	-0.004	-0.068	-0.058	-0.002	-0.06	0.006	0.05	0.074	-0.022
-5.1	-0.004	-0.068	-0.058	-0.002	-0.06	0.006	0.05	0.074	0.078
-5.0	-0.104	-0.068	0.042	0.098	-0.06	0.106	0.05	-0.026	0.178
-4.9	-0.104	-0.068	0.042	-0.002	-0.06	-0.094	-0.05	-0.126	0.178
-4.8	-0.104	-0.068	0.142	-0.002	-0.06	-0.094	-0.05	-0.126	0.178
-4.7	-0.104	0.032	0.142	0.098	-0.06	-0.094	-0.05	-0.026	0.178
-4.6	-0.104	-0.068	0.142	0.098	0.04	0.006	-0.05	-0.026	0.178
-4.5	-0.104	-0.068	0.142	0.098	0.04	0.006	0.05	-0.026	0.178
-4.4	-0.204	-0.168	0.142	0.098	0.04	0.006	-0.05	-0.026	-0.022
-4.3	-0.204	-0.168	0.042	-0.102	-0.06	0.006	-0.05	-0.126	0.078
-4.2	-0.104	-0.168	0.142	-0.002	0.04	-0.094	-0.05	-0.226	0.178
-4.1	-0.104	-0.068	0.142	-0.102	-0.06	0.006	0.05	-0.126	0.278
-4.0	-0.304	-0.268	0.242	-0.002	-0.16	-0.094	0.05	-0.026	0.378
-3.9	-0.204	-0.268	0.242	-0.002	-0.26	-0.194	-0.05	-0.126	0.478
-3.8	-0.204	-0.268	0.242	0.098	-0.26	-0.194	-0.05	-0.026	0.378
-3.7	-0.204	-0.068	0.142	-0.002	-0.06	-0.194	0.05	-0.026	0.378
-3.6	-0.104	-0.068	0.142	0.098	-0.06	-0.194	-0.05	-0.026	0.378
-3.5	-0.104	-0.068	0.042	-0.002	0.04	-0.094	-0.05	-0.026	0.178
-3.4	-0.104	-0.068	-0.058	-0.002	0.04	0.006	-0.05	0.074	0.078
-3.3	0.096	0.132	-0.158	-0.102	0.04	0.106	-0.05	-0.026	0.078
-3.2	-0.004	0.032	-0.158	-0.002	0.04	0.106	-0.05	0.074	0.078
-3.1	-0.104	-0.068	-0.058	-0.102	0.04	0.006	-0.05	0.074	0.178
-3.0	-0.104	-0.068	-0.058	0.098	-0.06	0.006	-0.15	-0.026	0.178
-2.9	-0.104	-0.168	-0.058	-0.002	0.04	0.006	-0.15	-0.026	0.178
-2.8	-0.004	0.032	0.042	0.098	-0.06	-0.094	-0.15	-0.126	0.178
-2.7	-0.004	0.032	0.042	0.098	-0.06	-0.094	-0.25	-0.126	0.178
-2.6	0.096	0.032	-0.058	-0.002	-0.06	-0.094	-0.25	-0.126	0.178
-2.5	0.096	0.032	-0.058	-0.002	-0.16	-0.094	-0.05	-0.026	0.178
-2.4	0.096	0.032	-0.058	-0.002	-0.16	-0.094	-0.05	-0.026	0.078
-2.3	0.096	0.032	-0.058	-0.002	-0.06	-0.094	-0.15	-0.026	0.078
-2.2	0.096	0.032	-0.058	-0.002	-0.16	-0.194	-0.05	-0.026	0.078
-2.1	-0.104	-0.068	-0.058	-0.002	-0.16	-0.094	-0.05	-0.126	-0.022
-2.0	-0.104	-0.068	-0.058	-0.002	-0.16	-0.094	-0.05	-0.126	-0.022
-1.9	-0.104	-0.068	-0.158	-0.102	-0.06	-0.094	-0.05	-0.126	0.078
-1.8	0.096	-0.068	0.042	0.098	-0.16	-0.094	0.05	-0.126	-0.022
-1.7	0.096	-0.068	0.042	0.098	-0.16	-0.094	0.05	-0.026	-0.022
-1.6	0.096	-0.068	0.042	0.098	-0.16	-0.094	0.05	-0.126	0.078
-1.5	0.096	-0.068	0.042	0.098	-0.06	0.006	0.05	-0.026	0.078
-1.4	-0.004	-0.168	0.042	-0.002	-0.16	0.006	-0.05	-0.026	-0.022
-1.3	-0.004	-0.168	0.042	-0.102	-0.06	-0.094	-0.05	-0.026	-0.022
-1.2	-0.004	-0.168	0.142	0.098	-0.26	-0.194	-0.05	0.074	-0.022
-1.1	-0.004	-0.068	0.142	0.098	-0.16	0.106	-0.05	0.174	-0.122
-1.0	-0.004	-0.068	0.142	0.398	-0.16	0.206	0.05	0.074	0.078
-0.9	-0.104	-0.268	0.242	0.198	-0.16	0.006	0.05	0.074	-0.122
-0.8	0.196	0.232	0.042	-0.002	-0.16	0.306	-0.05	0.074	0.078
-0.7	-0.104	2.932	2.442	2.798	0.44	0.506	2.65	2.074	-0.822
-0.6	-0.104	0.932	0.942	0.898	-0.36	-0.094	1.25	1.074	-0.022
-0.5	0.196	0.832	0.542	0.598	-0.36	0.006	0.85	0.774	-0.322
-0.4	-0.004	0.332	0.542	0.498	-0.06	-0.094	0.65	0.574	-0.022
-0.3	0.196	0.332	0.142	0.098	0.04	0.106	0.45	0.674	-0.022
-0.2	-0.004	-0.168	0.042	0.198	-0.16	0.206	0.55	1.074	0.278
-0.1	0.096	-0.468	-0.258	-0.702	-0.26	0.206	-0.15	0.674	-0.922
0.0	0.096	-2.968	-3.458	-6.202	-5.36	-8.094	-17.75	-22.326	-2.622
0.1	1.096	-4.268	-7.958	-13.702	-18.66	-35.894	-78.35	-136.426	-2.422
0.2	2.096	-1.468	-7.558	-13.202	-23.36	-46.494	-97.65	-186.226	-0.422
0.3	1.996	-0.668	-6.058	-11.002	-21.36	-43.794	-89.55	-177.226	0.878
0.4	1.896	0.132	-4.758	-9.202	-17.86	-36.794	-74.95	-152.026	2.078
0.5	1.496	0.132	-4.158	-7.302	-14.16	-28.894	-58.65	-121.126	1.978
0.6	1.396	0.632	-2.858	-5.502	-10.36	-21.494	-44.15	-92.326	2.178
0.7	1.196	0.332	-2.258	-4.202	-7.76	-15.494	-31.85	-67.126	2.178
0.8	0.796	0.432	-1.558	-3.102	-5.06	-10.594	-22.05	-46.526	1.978
0.9	0.796	0.632	-1.558	-2.202	-3.36	-6.794	-14.25	-30.226	1.678
1.0	0.596	0.332	-1.358	-1.302	-1.96	-3.794	-8.05	-17.726	1.478
1.1	0.696	0.432	-1.058	-0.902	-0.86	-1.394	-2.75	-7.026	1.178
1.2	0.696	0.632	-0.558	-0.402	-0.06	0.706	1.25	1.574	0.978
1.3	0.696	0.632	-0.258	-0.102	1.04	2.506	4.55	8.474	0.678
1.4	0.496	0.432	0.142	0.198	1.94	3.706	7.45	14.174	0.478
1.5	0.596	0.632	0.242	0.698	2.34	4.506	9.65	18.974	0.478
1.6	0.596	0.532	0.242	0.998	2.84	5.806	11.65	22.574	0.678
1.7	0.496	0.532	0.242	1.098	3.24	6.306	13.15	25.974	0.678
1.8	0.496	0.632	0.342	1.298	3.44	7.006	14.45	28.574	0.878
1.9	0.596	0.632	0.442	1.398	3.64	7.506	15.45	30.774	0.778
2.0	0.496	0.632	0.442	1.498	3.64	7.806	16.35	32.874	0.778
2.1	0.296	0.432	0.542	1.598	3.94	8.306	17.15	34.474	0.778
2.2	0.296	0.432	0.642	1.698	4.24	8.906	17.95	35.874	0.678
2.3	0.196	0.432	0.542	1.798	4.44	9.106	18.75	37.274	0.578
2.4	0.196	0.532	0.742	1.798	4.44	9.406	19.35	38.174	0.578
2.5	0.196	0.532	0.842	1.998	4.64	9.706	19.95	39.074	0.378
2.6	0.196	0.532	0.842	1.998	4.74	9.906	20.35	39.774	0.378
2.7	0.096	0.432	0.842	2.098	4.74	10.106	20.65	40.374	0.378
2.8	0.096	0.332	1.042	2.198	4.84	10.206	21.05	41.074	0.278
2.9	0.096	0.332	0.942	2.198	5.04	10.406	21.25	41.674	0.378
3.0	0.096	0.432	0.942	2.098	5.04	10.506	21.45	42.174	0.378
3.1	0.096	0.432	1.042	2.198	5.14	10.706	21.55	42.574	0.378
3.2	0.096	0.432	1.042	2.398	5.14	10.806	21.75	42.974	0.178
3.3	0.196	0.432	1.142	2.398	5.24	10.806	21.95	43.274	0.378
3.4	0.296	0.532	0.942	2.298	5.24	10.906	21.95	43.474	0.278
3.5	0.296	0.532	1.142	2.398	5.24	10.906	22.15	43.774	0.378
3.6	0.296	0.532	1.042	2.198	5.24	10.906	22.25	44.074	0.278
3.7	0.196	0.532	0.942	2.198	5.24	11.006	22.45	44.374	0.278
3.8	0.296	0.532	1.042	2.198	5.34	10.906	22.55	44.574	0.278
3.9	0.196	0.532	1.142	2.298	5.44	11.106	22.55	44.774	0.278
4.0	0.296	0.432	1.042	2.198	5.44	11.206	22.55	44.774	0.178
4.1	0.296	0.532	1.042	2.198	5.34	11.106	22.65	44.974	0.278
4.2	0.296	0.532	0.942	2.098	5.44	11.206	22.85	45.274	0.278
4.3	0.296	0.532	1.042	2.198	5.34	11.206	22.85	45.274	0.278
4.4	0.196	0.432	0.942	2.198	5.44	11.306	22.95	45.274	0.278
4.5	0.196	0.532	1.042	2.198	5.44	11.306	22.95	45.574	0.178
4.6	0.196	0.532	1.042	2.298	5.44	11.406	23.05	45.674	0.178
4.7	0.196	0.532	0.942	2.298	5.44	11.306	23.05	45.674	0.178
4.8	0.296	0.632	0.942	2.298	5.34	11.306	23.05	45.774	0.278
4.9	0.296	0.632	0.942	2.298	5.34	11.406	23.25	46.074	0.278
5.0	0.296	0.632	0.942	2.298	5.34	11.406	23.35	46.074	0.178
5.1	0.296	0.532	1.042	2.398	5.34	11.406	23.35	46.074	0.178
5.2	0.196	0.532	0.942	2.398	5.34	11.406	23.25	46.174	0.178
5.3	0.196	0.532	0.942	2.398	5.44	11.606	23.35	46.174	0.178
5.4	0.296	0.632	0.942	2.198	5.44	11.606	23.35	46.274	0.178
5.5	0.196	0.532	1.042	2.298	5.44	11.506	23.55	46.374	0.178
5.6	0.196	0.532	1.042	2.298	5.44	11.506	23.55	46.274	0.178
5.7	0.196	0.532	1.042	2.298	5.44	11.506	23.55	46.374	0.278
5.8	0.196	0.532	0.942	2.298	5.54	11.606	23.55	46.474	0.178
5.9	0.196	0.632	1.042	2.398	5.54	11.606	23.55	46.474	0.278
6.0	0.196	0.632	0.942	2.298	5.54	11.606	23.55	46.574	0.278
6.1	0.196	0.632	1.142	2.498	5.54	11.506	23.65	46.574	0.278
6.2	0.196	0.532	1.142	2.498	5.54	11.606	23.65	46.674	0.278
6.3	0.096	0.432	1.142	2.498	5.64	11.706	23.65	46.674	0.378
6.4	0.096	0.432	1.142	2.398	5.64	11.706	23.75	46.674	0.178
6.5	0.196	0.532	1.042	2.398	5.64	11.706	23.75	46.774	0.178
6.6	0.096	0.532	1.242	2.498	5.44	11.606	23.85	46.874	0.178
6.7	0.096	0.432	1.142	2.398	5.44	11.606	23.85	46.874	0.178
6.8	0.196	0.432	1.142	2.398	5.54	11.706	23.75	46.774	0.178
6.9	0.296	0.532	1.142	2.398	5.54	11.706	23.75	46.774	0.078
7.0	0.296	0.532	1.242	2.498	5.54	11.706	23.85	46.874	0.178
7.1	0.096	0.432	1.142	2.498	5.54	11.706	23.85	46.974	0.178
7.2	0.096	0.332	1.242	2.498	5.64	11.806	23.85	46.974	0.278
7.3	0.096	0.332	1.342	2.598	5.74	11.806	23.85	46.974	0.278
7.4	0.096	0.432	1.242	2.498	5.64	11.706	23.85	46.974	0.278
7.5	0.296	0.532	1.242	2.498	5.64	11.706	23.85	46.974	0.078
7.6	0.296	0.532	1.242	2.498	5.64	11.706	23.95	46.974	0.278
7.7	0.196	0.432	1.342	2.498	5.64	11.806	24.05	47.074	0.278
7.8	0.096	0.332	1.142	2.398	5.64	11.806	23.95	47.074	0.278
7.9	0.196	0.332	1.242	2.498	5.54	11.706	24.05	47.074	0.278
8.0	0.296	0.532	1.342	2.598	5.54	11.806	24.05	47.074	0.378
8.1	0.296	0.432	1.242	2.498	5.64	11.806	24.15	47.274	0.278
8.2	0.196	0.332	1.242	2.498	5.64	11.806	24.05	47.174	0.278
8.3	0.296	0.532	1.442	2.598	5.64	11.806	24.05	47.174	0.278
8.4	0.296	0.532	1.242	2.598	5.64	11.806	24.05	47.174	0.378
8.5	0.296	0.532	1.242	2.598	5.64	11.806	24.05	47.174	0.378
8.6	0.196	0.532	1.342	2.598	5.54	11.706	24.05	47.174	0.178
8.7	0.196	0.532	1.342	2.698	5.64	11.806	24.05	47.274	0.278
8.8	0.296	0.532	1.242	2.598	5.74	11.806	23.95	47.174	0.278
8.9	0.396	0.632	1.342	2.598	5.54	11.806	24.05	47.174	0.378
9.0	0.296	0.532	1.342	2.598	5.54	11.806	24.05	47.174	0.278
9.1	0.196	0.532	1.242	2.598	5.54	11.806	24.15	47.274	0.278
9.2	0.196	0.532	1.242	2.698	5.54	11.806	24.15	47.274	0.278
9.3	0.196	0.532	1.342	2.698	5.44	11.706	24.15	47.374	0.278
9.4	0.296	0.632	1.242	2.498	5.64	11.906	24.15	47.374	0.278
9.5	0.296	0.532	1.242	2.498	5.64	11.906	24.05	47.274	0.278
9.6	0.296	0.632	1.342	2.598	5.54	11.806	24.05	47.374	0.378
9.7	0.296	0.532	1.242	2.498	5.54	11.806	24.05	47.374	0.378
9.8	0.196	0.532	1.342	2.598	5.54	11.806	24.15	47.474	0.378
9.9	0.196	0.632	1.342	2.598	5.54	11.806	24.15	47.374	0.178
10.0	0.196	0.532	1.242	2.698	5.54	11.706	24.25	47.374	0.278
10.1	0.196	0.532	1.242	2.598	5.54	11.806	24.25	47.474	0.278
10.2	0.296	0.632	1.242	2.598	5.64	11.906	24.15	47.374	0.178
10.3	0.196	0.532	1.242	2.598	5.54	11.806	24.15	47.374	0.278
10.4	0.196	0.532	1.142	2.498	5.54	11.806	24.15	47.474	0.378
10.5	0.196	0.532	1.242	2.598	5.54	11.806	24.15	47.574	0.378
10.6	0.196	0.532	1.342	2.698	5.54	11.806	24.05	47.474	0.378
10.7	0.096	0.432	1.342	2.698	5.54	11.806	24.15	47.474	0.278
10.8	0.096	0.432	1.242	2.598	5.54	11.806	24.25	47.574	0.278
10.9	0.196	0.532	1.242	2.598	5.54	11.806	24.25	47.674	0.378
11.0	0.296	0.632	1.342	2.598	5.54	11.806	24.25	47.574	0.278
11.1	0.196	0.532	1.342	2.598	5.44	11.706	24.25	47.574	0.278
11.2	0.196	0.532	1.242	2.598	5.44	11.706	24.25	47.674	0.278
11.3	0.196	0.632	1.142	2.498	5.54	11.806	24.15	47.574	0.278
11.4	0.196	0.632	1.142	2.498	5.54	11.806	24.15	47.574	0.278
11.5	0.196	0.632	1.242	2.498	5.64	11.906	24.25	47.574	0.278
11.6	0.096	0.532	1.342	2.598	5.54	11.806	24.25	47.674	0.278
11.7	0.096	0.532	1.242	2.498	5.54	11.806	24.25	47.674	0.178
11.8	0.296	0.532	1.242	2.498	5.54	11.906	24.25	47.674	0.278
11.9	0.196	0.532	1.242	2.498	5.54	11.906	24.25	47.674	0.278
12.0	0.196	0.532	1.342	2.598	5.54	11.906	24.35	47.674	0.378
12.1	0.196	0.532	1.342	2.598	5.44	11.806	24.25	47.574	0.278
12.2	0.196	0.532	1.342	2.598	5.64	11.906	24.25	47.674	0.278
12.3	0.296	0.532	1.242	2.498	5.64	12.006	24.25	47.674	0.178
12.4	0.196	0.632	1.242	2.498	5.64	12.006	24.25	47.674	0.178
12.5	0.096	0.532	1.142	2.498	5.64	12.006	24.25	47.574	0.278
12.6	0.096	0.532	1.142	2.498	5.54	11.906	24.25	47.674	0.178
12.7	0.096	0.432	1.242	2.698	5.54	11.906	24.35	47.874	0.178
12.8	0.096	0.432	1.142	2.498	5.54	11.906	24.35	47.874	0.178
12.9	0.196	0.432	1.142	2.498	5.64	12.006	24.45	47.874	0.278
13.0	0.196	0.432	1.242	2.498	5.64	12.006	24.45	47.874	0.278
13.1	0.196	0.432	1.242	2.498	5.64	12.106	24.35	47.774	0.278
13.2	0.196	0.532	1.242	2.498	5.74	12.106	24.35	47.874	0.278
13.3	0.196	0.532	1.142	2.398	5.64	12.006	24.35	47.874	0.178
13.4	0.296	0.532	1.142	2.398	5.64	12.006	24.45	47.874	0.178
13.5	0.296	0.532	1.142	2.498	5.64	12.006	24.35	47.774	0.178
13.6	0.196	0.432	1.142	2.498	5.64	12.006	24.35	47.874	0.178
13.7	0.096	0.332	1.242	2.598	5.54	11.906	24.35	47.874	0.178
13.8	0.096	0.332	1.242	2.598	5.54	11.906	24.35	47.874	0.178
13.9	0.096	0.432	1.342	2.598	5.54	11.906	24.45	47.974	0.178
14.0	0.196	0.532	1.342	2.598	5.64	11.906	24.45	47.974	0.278
14.1	0.296	0.532	1.242	2.498	5.74	12.006	24.45	48.074	0.278
14.2	0.296	0.532	1.142	2.498	5.74	12.106	24.55	48.074	0.278
14.3	0.196	0.432	1.142	2.598	5.64	12.106	24.55	48.074	0.178
14.4	0.196	0.432	1.142	2.598	5.64	12.106	24.45	47.974	0.178
14.5	0.196	0.432	1.142	2.598	5.64	12.106	24.55	47.974	0.178
14.6	0.196	0.532	1.142	2.598	5.64	12.106	24.55	48.074	0.178
14.7	0.196	0.532	1.042	2.398	5.64	12.106	24.55	48.074	0.178
14.8	0.196	0.532	1.042	2.498	5.74	12.106	24.55	48.074	0.178
14.9	0.196	0.432	1.142	2.598	5.74	12.106	24.55	48.074	0.278
15.0	0.196	0.432	1.242	2.598	5.64	12.006	24.55	48.174	0.178
15.1	0.096	0.432	1.242	2.598	5.74	12.106	24.55	48.174	0.278
15.2	0.096	0.432	1.242	2.598	5.74	12.106	24.45	48.074	0.178
15.3	0.096	0.332	1.242	2.598	5.74	12.206	24.55	48.074	0.178
15.4	0.096	0.432	1.242	2.598	5.74	12.206	24.55	48.074	0.178
15.5	0.096	0.432	1.142	2.498	5.64	12.106	24.55	48.074	0.178
15.6	0.096	0.332	1.142	2.598	5.64	12.106	24.55	48.074	0.178
15.7	0.096	0.332	1.142	2.598	5.74	12.106	24.55	48.174	0.278
15.8	0.196	0.432	1.242	2.598	5.74	12.106	24.55	48.174	0.278
15.9	0.196	0.432	1.242	2.598	5.74	12.106	24.55	48.074	0.178
16.0	0.196	0.432	1.242	2.598	5.74	12.106	24.55	48.074	0.178
16.1	0.196	0.432	1.242	2.598	5.74	12.106	24.55	48.074	0.178
16.2	0.196	0.532	1.242	2.698	5.74	12.006	24.55	48.174	0.178
16.3	0.196	0.432	1.142	2.598	5.74	12.006	24.55	48.274	0.178
16.4	0.196	0.432	1.142	2.598	5.74	12.006	24.55	48.274	0.078
16.5	0.196	0.432	1.042	2.598	5.74	12.106	24.55	48.274	0.078
16.6	0.196	0.432	1.242	2.698	5.74	12.106	24.65	48.274	0.078
16.7	0.196	0.432	1.142	2.598	5.74	12.106	24.55	48.174	0.078
16.8	-0.004	0.332	1.142	2.598	5.74	12.006	24.55	48.174	0.178
16.9	0.096	0.332	1.142	2.598	5.84	12.106	24.55	48.274	0.178
17.0	0.196	0.432	1.142	2.598	5.84	12.206	24.55	48.274	0.078
17.1	0.096	0.432	1.142	2.698	5.84	12.206	24.65	48.374	0.078
17.2	0.096	0.432	1.142	2.598	5.84	12.306	24.65	48.274	0.078
17.3	0.096	0.432	1.142	2.598	5.94	12.306	24.65	48.274	0.078
17.4	-0.004	0.232	1.142	2.598	5.84	12.206	24.65	48.274	0.078
17.5	0.096	0.232	1.142	2.598	5.84	12.206	24.65	48.374	0.178
17.6	0.096	0.232	1.042	2.498	5.94	12.206	24.75	48.374	0.178
17.7	0.096	0.332	1.142	2.598	5.84	12.106	24.65	48.274	0.178
17.8	0.096	0.232	1.142	2.598	5.84	12.206	24.65	48.374	0.178
17.9	0.096	0.332	1.142	2.598	5.74	12.106	24.65	48.474	0.278
18.0	0.096	0.332	1.042	2.598	5.84	12.106	24.75	48.474	0.278
18.1	0.096	0.332	1.042	2.598	5.74	12.106	24.65	48.474	0.278
18.2	0.196	0.432	1.042	2.498	5.74	12.106	24.75	48.574	0.278
18.3	0.196	0.432	1.042	2.598	5.74	12.106	24.75	48.574	0.178
18.4	0.196	0.532	1.042	2.498	5.74	12.106	24.65	48.474	0.278
18.5	0.196	0.532	1.042	2.598	5.74	12.106	24.75	48.574	0.278
18.6	0.096	0.432	1.142	2.598	5.74	12.106	24.75	48.474	0.378
18.7	0.096	0.532	1.142	2.598	5.84	12.306	24.75	48.474	0.278
18.8	0.096	0.532	1.142	2.798	5.74	12.206	24.75	48.474	0.278
18.9	0.196	0.532	1.142	2.698	5.94	12.306	24.85	48.574	0.178
19.0	0.096	0.532	1.142	2.698	5.94	12.306	24.85	48.474	0.278
19.1	0.196	0.532	1.242	2.798	5.94	12.406	24.85	48.474	0.178
19.2	0.196	0.532	1.342	2.798	5.84	12.306	24.75	48.374	0.378
19.3	0.296	0.732	1.242	2.798	5.94	12.406	24.65	48.474	0.378
19.4	0.096	0.432	1.342	2.798	5.94	12.306	24.75	48.674	0.378
19.5	0.196	1.132	1.742	3.198	5.74	12.106	25.05	48.374	0.078
19.6	-0.004	1.532	2.142	3.698	5.84	12.306	25.35	48.474	-0.022
19.7	0.096	1.832	2.242	4.198	5.94	12.206	25.35	48.474	-0.022
19.8	0.396	2.932	3.642	5.098	6.34	12.806	26.75	49.274	-0.122
19.9	0.296	-0.068	1.242	0.398	2.24	7.306	19.55	43.674	2.378
20.0	-0.204	-1.168	-2.858	-7.002	-14.46	-24.694	-42.55	-54.826	4.478
20.1	-0.704	5.132	3.342	6.298	1.24	1.406	-13.85	-75.526	0.978
20.2	-2.104	1.332	4.742	9.398	14.84	31.406	60.65	92.674	0.478
20.3	-1.604	-0.368	4.442	8.598	17.94	37.506	76.85	147.874	-0.522
20.4	-1.104	-0.068	3.642	7.298	15.14	32.506	66.85	135.974	-0.722
20.5	-1.004	-0.268	2.642	5.598	11.14	24.206	50.45	105.474	-0.622
20.6	-1.004	-0.468	1.742	3.698	8.14	18.406	38.15	79.474	-0.622
20.7	-0.504	-0.068	1.542	2.898	6.14	13.706	28.75	59.974	-0.622
20.8	-0.804	-0.268	1.442	2.398	4.64	10.406	22.35	46.674	-0.722
20.9	-0.504	-0.268	1.042	1.698	3.94	8.906	17.65	36.874	-0.622
21.0	-0.404	-0.168	0.742	1.598	3.24	6.906	14.55	29.874	-0.522
21.1	-0.304	-0.268	0.642	1.398	2.64	5.906	12.15	24.574	-0.322
21.2	-0.304	-0.268	0.442	1.098	2.34	4.806	10.15	20.774	-0.422
21.3	-0.204	-0.068	0.342	0.898	1.94	4.206	8.85	17.374	-0.322
21.4	-0.104	-0.068	0.242	0.698	1.64	3.706	7.55	14.874	-0.322
21.5	-0.104	-0.068	0.242	0.698	1.54	3.306	6.55	12.974	-0.322
21.6	-0.204	-0.168	0.342	0.598	1.24	2.806	5.75	11.374	-0.322
21.7	-0.104	-0.068	0.342	0.698	1.34	2.606	5.25	10.074	-0.322
21.8	-0.104	-0.068	0.342	0.598	1.14	2.306	4.75	9.274	-0.222
21.9	-0.104	-0.068	0.242	0.598	1.14	2.206	4.05	8.274	-0.122
22.0	-0.104	-0.068	0.242	0.498	1.14	2.106	3.95	7.474	-0.222
22.1	-0.104	-0.068	0.242	0.498	1.04	1.906	3.65	6.874	-0.222
22.2	-0.104	-0.068	0.042	0.398	1.04	1.806	3.45	6.574	-0.322
22.3	-0.004	-0.068	0.142	0.398	0.84	1.506	3.35	6.174	-0.222
22.4	-0.104	-0.068	0.142	0.498	0.84	1.506	3.05	5.674	-0.122
22.5	-0.004	0.032	0.142	0.398	0.74	1.406	2.95	5.274	-0.222
22.6	-0.104	-0.068	0.242	0.398	0.64	1.206	2.75	5.074	-0.122
22.7	-0.004	0.032	0.342	0.498	0.64	1.206	2.65	4.874	-0.122
22.8	-0.104	-0.068	0.142	0.398	0.74	1.106	2.55	4.674	-0.122
22.9	-0.004	0.032	0.242	0.398	0.64	1.006	2.35	4.474	-0.022
23.0	-0.004	-0.068	0.242	0.498	0.64	1.106	2.35	4.374	-0.022
23.1	0.096	-0.068	0.342	0.398	0.64	0.906	2.35	4.174	-0.122
23.2	-0.004	-0.068	0.342	0.398	0.54	0.806	2.25	4.074	-0.122
23.3	0.096	-0.068	0.342	0.498	0.54	0.806	2.15	3.974	-0.122
23.4	0.096	0.032	0.242	0.398	0.44	0.806	1.95	3.774	-0.122
23.5	0.096	-0.068	0.342	0.498	0.44	0.806	1.95	3.674	-0.122
23.6	-0.004	-0.168	0.342	0.498	0.34	0.706	1.95	3.674	-0.222
23.7	-0.004	-0.068	0.342	0.498	0.44	0.706	1.95	3.574	-0.122
23.8	0.096	-0.068	0.342	0.498	0.34	0.706	1.95	3.474	-0.122
23.9	0.096	0.032	0.342	0.498	0.34	0.706	1.95	3.474	-0.222
24.0	0.096	0.032	0.442	0.598	0.44	0.706	1.75	3.274	-0.122
24.1	-0.004	-0.068	0.342	0.498	0.34	0.606	1.75	3.274	-0.022
24.2	-0.004	-0.068	0.442	0.498	0.34	0.706	1.75	3.274	-0.122
24.3	0.096	0.032	0.442	0.598	0.44	0.706	1.85	3.274	-0.022
24.4	0.096	0.032	0.342	0.498	0.34	0.606	1.65	3.174	-0.122
24.5	0.096	0.032	0.442	0.498	0.34	0.606	1.65	3.174	-0.122
24.6	-0.004	-0.068	0.442	0.598	0.44	0.706	1.65	3.074	-0.022
24.7	0.096	0.032	0.542	0.598	0.34	0.606	1.65	2.974	-0.122
24.8	-0.004	-0.168	0.442	0.498	0.44	0.606	1.65	2.974	-0.122
24.9	-0.004	-0.068	0.442	0.498	0.34	0.406	1.55	2.774	-0.022
25.0	0.096	-0.068	0.542	0.498	0.34	0.506	1.65	2.874	-0.122
25.1	-0.004	-0.168	0.542	0.598	0.24	0.406	1.75	2.974	-0.122
25.2	0.096	-0.068	0.542	0.498	0.24	0.406	1.55	2.874	-0.122
25.3	0.096	-0.068	0.542	0.498	0.24	0.506	1.55	2.774	-0.022
25.4	-0.004	-0.168	0.442	0.498	0.24	0.406	1.45	2.674	-0.022
25.5	-0.004	-0.068	0.542	0.498	0.24	0.406	1.55	2.674	-0.122
25.6	-0.004	0.032	0.542	0.598	0.24	0.406	1.55	2.774	-0.122
25.7	-0.104	-0.068	0.542	0.498	0.24	0.306	1.45	2.574	-0.022
25.8	-0.004	0.032	0.442	0.498	0.24	0.306	1.45	2.574	-0.022
25.9	-0.004	0.032	0.442	0.598	0.24	0.306	1.45	2.574	-0.122
26.0	-0.104	-0.068	0.442	0.498	0.34	0.406	1.55	2.574	-0.122
26.1	-0.004	0.032	0.442	0.498	0.24	0.306	1.35	2.474	-0.222
26.2	-0.004	0.032	0.542	0.598	0.24	0.306	1.35	2.474	-0.122
26.3	-0.004	-0.068	0.442	0.498	0.24	0.406	1.25	2.374	-0.122
26.4	-0.004	-0.068	0.442	0.598	0.14	0.306	1.25	2.474	-0.122
26.5	-0.004	-0.068	0.642	0.698	0.14	0.306	1.45	2.574	-0.122
26.6	-0.004	-0.068	0.542	0.598	0.14	0.206	1.45	2.474	-0.122
26.7	0.096	0.032	0.542	0.598	0.24	0.306	1.35	2.374	-0.122
26.8	-0.104	-0.068	0.542	0.598	0.24	0.306	1.35	2.374	-0.322
26.9	-0.004	-0.068	0.542	0.498	0.34	0.406	1.35	2.374	-0.122
27.0	-0.004	0.032	0.442	0.598	0.24	0.306	1.25	2.374	-0.122
27.1	-0.104	-0.068	0.442	0.598	0.24	0.306	1.25	2.374	-0.122
27.2	-0.004	-0.068	0.442	0.498	0.34	0.406	1.25	2.374	-0.122
27.3	0.096	0.132	0.442	0.498	0.24	0.306	1.25	2.274	-0.122
27.4	0.096	0.132	0.442	0.598	0.24	0.306	1.35	2.274	-0.122
27.5	-0.004	0.032	0.442	0.498	0.34	0.206	1.25	2.274	-0.122
27.6	0.096	0.132	0.542	0.598	0.34	0.306	1.25	2.274	-0.122
27.7	0.096	0.132	0.542	0.698	0.14	0.206	1.15	2.274	-0.122
27.8	0.096	0.032	0.642	0.698	0.24	0.206	1.25	2.274	-0.022
27.9	0.096	0.032	0.442	0.598	0.14	0.106	1.25	2.274	-0.122
28.0	0.096	0.032	0.442	0.598	0.14	0.206	1.25	2.174	-0.022
28.1	-0.004	0.032	0.542	0.598	0.14	0.206	1.25	2.174	-0.022
28.2	-0.004	-0.068	0.542	0.598	0.24	0.206	1.15	2.074	-0.122
28.3	-0.004	0.032	0.442	0.498	0.24	0.106	1.15	2.174	-0.122
28.4	0.096	0.132	0.542	0.698	0.34	0.106	1.15	2.174	-0.122
28.5	0.096	0.132	0.642	0.698	0.34	0.206	1.15	2.074	-0.122
28.6	0.096	0.032	0.642	0.698	0.24	0.106	1.15	2.074	-0.122
28.7	0.096	0.132	0.642	0.598	0.14	0.106	1.05	1.974	-0.122
28.8	0.096	0.132	0.642	0.598	0.24	0.106	1.15	2.074	-0.122
28.9	0.096	0.032	0.542	0.598	0.14	0.006	1.25	2.074	-0.022
29.0	0.096	-0.068	0.642	0.598	0.14	0.106	1.15	2.074	0.078
29.1	0.096	0.032	0.542	0.598	0.14	0.106	1.05	2.074	-0.022
29.2	-0.004	0.032	0.742	0.698	0.24	0.006	1.05	1.974	-0.022
29.3	-0.104	-0.068	0.742	0.698	0.14	-0.094	1.05	1.974	0.078
29.4	-0.004	-0.068	0.742	0.698	0.14	-0.094	1.05	1.874	-0.122
29.5	-0.004	0.032	0.642	0.698	0.34	0.006	1.05	1.874	-0.122
29.6	-0.004	0.032	0.642	0.698	0.24	0.106	1.05	1.974	-0.122
29.7	-0.004	0.032	0.642	0.598	0.24	0.106	1.15	2.074	-0.022
29.8	0.096	0.032	0.542	0.598	0.14	0.006	1.05	1.974	-0.022
29.9	0.096	0.032	0.642	0.598	0.14	0.006	1.05	1.874	-0.022
30.0	-0.104	0.032	0.742	0.698	0.24	-0.094	1.05	1.874	0.078
30.1	-0.004	-0.068	0.642	0.598	0.14	-0.194	1.05	1.974	0.078
30.2	-0.004	-0.068	0.742	0.598	0.14	-0.094	1.05	1.974	-0.022
30.3	-0.004	-0.068	0.642	0.598	0.14	-0.094	0.95	1.774	-0.022
30.4	-0.104	-0.068	0.642	0.598	0.14	-0.094	0.95	1.774	-0.022
30.5	-0.104	-0.068	0.742	0.498	0.14	-0.094	0.95	1.874	-0.122
30.6	-0.004	-0.068	0.742	0.598	0.04	-0.094	1.05	1.974	-0.022
30.7	0.096	0.132	0.642	0.598	0.14	-0.094	0.95	1.874	-0.022
30.8	-0.004	0.032	0.642	0.598	0.14	-0.094	1.05	1.774	0.078
30.9	-0.004	-0.068	0.742	0.598	0.04	-0.094	1.05	1.874	-0.022
31.0	0.096	-0.068	0.742	0.598	0.04	-0.094	1.05	1.874	-0.022
31.1	0.096	0.032	0.642	0.598	0.14	-0.194	0.95	1.774	-0.022
31.2	-0.004	-0.068	0.742	0.598	0.14	-0.094	0.95	1.774	-0.022
31.3	-0.104	-0.068	0.742	0.598	0.14	-0.094	0.95	1.674	0.078
31.4	-0.004	-0.068	0.742	0.498	0.24	-0.094	1.05	1.874	-0.022
31.5	-0.004	-0.068	0.742	0.598	0.14	-0.194	0.95	1.774	-0.022
31.6	-0.004	0.032	0.642	0.598	0.14	-0.094	0.95	1.774	-0.022
31.7	-0.004	-0.068	0.742	0.598	0.04	-0.094	1.05	1.774	-0.022
31.8	-0.004	-0.068	0.742	0.698	-0.06	-0.194	1.05	1.874	0.078
31.9	0.096	0.032	0.742	0.698	0.04	-0.294	0.95	1.774	0.078
32.0	-0.004	-0.068	0.742	0.698	0.14	-0.194	0.85	1.774	-0.022
32.1	-0.104	-0.068	0.842	0.698	0.14	-0.194	0.85	1.674	0.078
32.2	-0.004	-0.068	0.742	0.498	0.04	-0.194	0.85	1.674	0.078
32.3	-0.004	-0.068	0.842	0.698	0.04	-0.194	1.05	1.874	0.178
32.4	-0.004	0.032	0.742	0.698	0.04	-0.194	0.95	1.774	0.178
32.5	-0.104	-0.168	0.642	0.598	0.04	-0.294	0.95	1.774	-0.022
32.6	-0.104	-0.168	0.742	0.598	0.04	-0.294	0.95	1.774	-0.022
32.7	0.096	-0.068	0.742	0.698	0.04	-0.294	1.05	1.674	0.078
32.8	0.096	0.032	0.742	0.698	0.04	-0.294	0.85	1.674	0.078
32.9	-0.004	-0.068	0.742	0.698	0.04	-0.294	0.85	1.674	-0.022
33.0	-0.004	-0.068	0.742	0.598	0.14	-0.194	0.85	1.674	0.078
33.1	-0.004	-0.068	0.742	0.498	0.14	-0.294	0.95	1.774	0.078
33.2	-0.004	-0.068	0.742	0.598	0.04	-0.294	0.85	1.674	0.178
33.3	-0.104	-0.168	0.842	0.698	0.04	-0.294	0.95	1.574	0.078
33.4	-0.104	-0.168	0.842	0.698	0.04	-0.394	0.95	1.674	-0.022
33.5	0.096	-0.068	0.842	0.698	0.04	-0.294	0.95	1.674	0.078
33.6	0.096	0.032	0.742	0.598	0.04	-0.294	0.85	1.674	0.078
33.7	0.096	0.032	0.742	0.698	0.14	-0.194	0.85	1.674	0.078
33.8	0.096	-0.068	0.742	0.698	0.24	-0.194	0.95	1.774	0.178
33.9	0.096	-0.068	0.742	0.598	0.14	-0.294	0.95	1.774	0.078
34.0	-0.004	-0.068	0.942	0.798	0.14	-0.294	0.95	1.674	0.178
34.1	-0.004	-0.068	0.842	0.698	0.04	-0.294	0.85	1.574	0.078
34.2	-0.004	-0.168	0.842	0.698	0.04	-0.194	0.85	1.574	-0.022
34.3	0.096	0.032	0.842	0.698	0.04	-0.294	0.85	1.574	0.078
34.4	0.096	0.032	0.742	0.698	0.14	-0.194	0.85	1.674	0.078
34.5	0.196	0.032	0.742	0.698	0.14	-0.194	0.85	1.574	0.178
34.6	-0.004	-0.168	0.842	0.698	0.14	-0.194	0.85	1.574	0.078
34.7	-0.004	-0.068	0.842	0.698	0.24	-0.194	0.85	1.574	0.178
34.8	-0.004	-0.068	0.842	0.698	0.04	-0.294	0.85	1.574	0.178
34.9	0.096	-0.068	0.842	0.698	0.04	-0.294	0.85	1.474	0.078
35.0	-0.004	-0.168	0.842	0.698	0.04	-0.194	0.85	1.574	-0.022
35.1	0.096	0.032	0.742	0.698	0.24	-0.094	0.75	1.474	-0.022
35.2	0.096	0.032	0.742	0.698	0.14	-0.194	0.85	1.574	0.178
35.3	0.196	-0.068	0.742	0.798	0.14	-0.294	0.85	1.474	0.178
35.4	-0.004	-0.168	0.842	0.798	0.24	-0.194	0.85	1.474	0.178
35.5	-0.004	-0.068	0.842	0.698	0.14	-0.194	0.85	1.474	0.078
35.6	-0.004	-0.068	0.842	0.798	0.04	-0.294	0.85	1.574	0.178
35.7	-0.004	-0.068	0.942	0.798	0.04	-0.194	0.85	1.474	0.178
35.8	0.096	0.032	0.842	0.698	0.14	-0.194	0.85	1.374	0.078
35.9	0.096	0.032	0.742	0.698	0.14	-0.294	0.75	1.374	0.078
36.0	-0.004	-0.068	0.842	0.898	0.24	-0.194	0.75	1.374	0.078
36.1	-0.004	-0.068	0.942	0.898	0.14	-0.294	0.85	1.474	0.078
36.2	-0.004	-0.068	0.842	0.798	0.14	-0.294	0.85	1.474	0.178
36.3	-0.004	-0.068	0.842	0.698	0.14	-0.194	0.85	1.374	0.178
36.4	-0.004	-0.068	0.942	0.798	0.14	-0.194	0.85	1.374	0.178
36.5	-0.004	-0.068	0.942	0.798	0.14	-0.194	0.85	1.374	0.078
36.6	-0.104	-0.068	0.842	0.798	0.24	-0.294	0.85	1.474	-0.022
36.7	-0.004	-0.168	0.742	0.698	0.24	-0.194	0.85	1.474	0.078
36.8	-0.004	-0.068	0.742	0.798	0.24	-0.194	0.75	1.274	0.078
36.9	-0.004	-0.068	0.842	0.798	0.04	-0.294	0.85	1.374	0.178
37.0	0.096	0.032	0.942	0.898	0.14	-0.294	0.85	1.374	0.078
37.1	-0.004	-0.068	0.842	0.698	0.14	-0.194	0.85	1.374	0.078
37.2	-0.004	-0.068	0.842	0.798	0.24	-0.194	0.95	1.474	0.078
37.3	-0.004	-0.068	0.942	0.798	0.14	-0.294	0.85	1.374	0.078
37.4	-0.004	0.032	0.842	0.798	0.24	-0.294	0.75	1.374	0.078
37.5	-0.104	-0.168	0.842	0.798	0.14	-0.194	0.75	1.374	-0.022
37.6	-0.004	-0.068	0.742	0.798	0.14	-0.194	0.85	1.374	-0.022
37.7	-0.004	-0.068	0.842	0.798	0.14	-0.194	0.85	1.374	-0.022
37.8	0.096	0.032	0.942	0.898	0.24	-0.194	0.85	1.374	0.078
37.9	-0.004	-0.068	0.842	0.798	0.24	-0.294	0.85	1.374	0.078
38.0	-0.004	-0.068	0.742	0.898	0.24	-0.194	0.85	1.374	0.178
38.1	-0.004	-0.068	0.842	0.798	0.14	-0.294	0.75	1.474	0.078
38.2	-0.104	-0.268	0.842	0.798	0.14	-0.294	0.85	1.474	0.078
38.3	-0.104	-0.168	0.842	0.798	0.14	-0.294	0.75	1.374	0.078
38.4	-0.104	-0.168	0.842	0.798	0.14	-0.294	0.75	1.374	-0.022
38.5	-0.104	-0.168	0.942	0.898	0.04	-0.494	0.75	1.274	0.078
38.6	-0.004	0.032	0.842	0.798	0.14	-0.294	0.85	1.274	0.078
38.7	-0.004	-0.068	0.942	0.898	0.24	-0.294	0.95	1.374	0.078
38.8	-0.004	-0.068	0.942	0.898	0.24	-0.294	0.75	1.374	0.078
38.9	-0.004	-0.068	0.842	0.898	0.14	-0.394	0.75	1.374	0.078
39.0	-0.004	-0.068	0.842	0.898	0.04	-0.294	0.75	1.374	0.178
39.1	-0.004	-0.168	0.842	0.798	0.14	-0.394	0.75	1.374	0.078
39.2	-0.004	-0.168	0.842	0.798	0.04	-0.494	0.85	1.474	-0.022
39.3	-0.004	-0.068	0.842	0.898	0.04	-0.494	0.75	1.274	-0.022
39.4	-0.004	-0.068	0.842	0.898	0.14	-0.394	0.75	1.374	-0.022
39.5	-0.104	-0.168	0.742	0.798	0.24	-0.294	0.75	1.374	-0.022
39.6	-0.104	-0.068	0.942	0.898	0.24	-0.294	0.75	1.474	0.078
39.7	-0.004	-0.068	0.942	0.898	0.14	-0.294	0.85	1.474	0.078
39.8	-0.004	-0.068	0.942	0.898	0.04	-0.494	0.75	1.374	0.078
39.9	-0.004	-0.068	0.842	0.898	0.04	-0.494	0.65	1.374	0.078
40.0	-0.104	0.032	0.842	0.798	0.14	-0.494	0.65	1.374	0.178
40.1	-0.104	-0.068	0.842	0.798	0.14	-0.394	0.75	1.274	0.078
40.2	-0.204	-0.168	0.842	0.798	0.24	-0.294	0.75	1.374	0.078
40.3	-0.104	-0.168	0.942	0.998	0.14	-0.394	0.75	1.374	-0.022
40.4	-0.104	-0.168	0.842	0.898	0.24	-0.494	0.75	1.374	-0.022
40.5	-0.004	0.032	0.842	0.898	0.14	-0.494	0.75	1.374	-0.022
40.6	-0.004	0.032	0.842	0.798	0.14	-0.394	0.65	1.374	0.078
40.7	-0.104	-0.068	0.842	0.798	0.04	-0.494	0.75	1.474	0.078
40.8	-0.104	-0.068	0.842	0.898	0.04	-0.494	0.65	1.374	0.178
40.9	-0.104	0.032	0.842	0.798	0.14	-0.494	0.65	1.274	0.178
41.0	-0.104	0.032	0.842	0.798	0.14	-0.594	0.65	1.274	0.178
41.1	-0.104	0.032	0.842	0.798	0.14	-0.594	0.75	1.374	0.078
41.2	-0.104	-0.068	0.942	0.898	0.14	-0.494	0.75	1.374	0.078
41.3	-0.004	-0.068	0.842	0.798	0.14	-0.494	0.85	1.474	0.078
41.4	-0.004	0.032	0.742	0.798	0.04	-0.594	0.75	1.274	0.078
41.5	-0.004	0.032	0.842	0.798	0.04	-0.694	0.65	1.274	0.078
41.6	-0.104	0.032	0.842	0.798	0.04	-0.594	0.65	1.274	0.178
41.7	-0.104	0.032	0.742	0.698	0.14	-0.494	0.65	1.374	0.178
41.8	-0.104	0.032	0.742	0.698	0.24	-0.494	0.65	1.274	0.078
41.9	-0.004	0.132	0.742	0.798	0.14	-0.594	0.75	1.374	0.078
42.0	-0.004	0.132	0.942	0.898	0.14	-0.494	0.75	1.374	-0.022
42.1	-0.004	0.132	0.842	0.798	0.14	-0.594	0.75	1.274	0.078
42.2	-0.204	-0.068	0.842	0.798	0.04	-0.594	0.75	1.374	0.178
42.3	-0.104	0.032	0.842	0.798	0.04	-0.594	0.65	1.374	0.178
42.4	-0.004	0.132	0.942	0.798	0.14	-0.594	0.55	1.274	0.078
42.5	-0.004	0.132	0.942	0.898	0.14	-0.494	0.65	1.274	0.078
42.6	-0.004	0.132	0.942	0.798	0.04	-0.594	0.65	1.274	0.078
42.7	-0.104	0.032	0.942	0.798	0.14	-0.494	0.75	1.374	0.078
42.8	-0.104	0.032	0.942	0.798	0.14	-0.594	0.75	1.374	0.178
42.9	-0.004	0.132	0.842	0.898	0.24	-0.494	0.65	1.274	0.078
43.0	0.096	0.232	0.842	0.798	0.14	-0.494	0.65	1.274	0.078
43.1	0.096	0.132	0.842	0.798	0.14	-0.494	0.65	1.274	0.078
43.2	0.096	0.132	0.842	0.798	0.14	-0.494	0.65	1.274	0.078
43.3	-0.104	0.032	0.942	0.898	0.04	-0.594	0.65	1.274	0.178
43.4	-0.004	0.032	0.942	0.898	0.04	-0.594	0.75	1.374	0.178
43.5	0.096	0.232	1.042	0.898	0.14	-0.594	0.65	1.274	-0.022
43.6	0.096	0.232	1.042	0.898	0.14	-0.594	0.75	1.274	-0.022
43.7	0.096	0.232	0.842	0.798	0.04	-0.694	0.75	1.274	0.078
43.8	0.096	0.232	0.842	0.898	-0.06	-0.594	0.75	1.374	0.178
43.9	-0.004	0.132	0.842	0.798	-0.06	-0.594	0.65	1.374	0.178
44.0	-0.004	0.232	0.842	0.798	0.04	-0.694	0.65	1.274	0.078
44.1	0.096	0.332	0.842	0.798	0.14	-0.594	0.65	1.174	0.078
44.2	0.096	0.232	0.942	0.898	0.14	-0.594	0.65	1.174	0.078
44.3	-0.004	0.132	0.942	0.898	0.14	-0.494	0.75	1.274	-0.022
44.4	0.096	0.132	0.842	0.898	0.24	-0.494	0.75	1.274	0.078
44.5	0.096	0.232	0.842	0.798	0.14	-0.594	0.65	1.274	-0.022
44.6	0.096	0.232	0.842	0.898	0.14	-0.594	0.65	1.174	0.078
44.7	0.096	0.232	0.842	0.898	0.04	-0.594	0.65	1.174	0.078
44.8	0.196	0.332	0.842	0.798	0.04	-0.594	0.65	1.274	0.178
44.9	-0.004	0.232	0.842	0.798	0.04	-0.594	0.65	1.274	-0.022
45.0	0.096	0.132	0.942	0.998	0.04	-0.694	0.65	1.274	-0.022
45.1	0.096	0.232	0.942	0.998	0.14	-0.594	0.65	1.374	0.078
45.2	0.096	0.232	0.942	0.998	0.14	-0.494	0.65	1.174	0.078
45.3	-0.004	0.132	0.942	0.898	0.14	-0.494	0.65	1.174	0.078
45.4	-0.004	0.132	0.842	0.898	0.04	-0.494	0.65	1.174	0.078
45.5	0.096	0.132	0.842	0.898	0.14	-0.494	0.65	1.274	-0.022
45.6	0.196	0.332	0.842	0.898	0.24	-0.494	0.75	1.274	-0.022
45.7	0.196	0.332	0.842	0.898	0.14	-0.594	0.65	1.174	-0.022
45.8	0.196	0.332	0.842	0.998	0.14	-0.494	0.65	1.174	-0.122
45.9	0.096	0.232	0.942	0.898	0.14	-0.494	0.65	1.174	-0.122
46.0	0.096	0.132	0.842	0.898	0.14	-0.494	0.65	1.174	-0.022
46.1	0.096	0.232	0.842	0.898	0.14	-0.494	0.75	1.274	0.078
46.2	0.096	0.232	0.942	0.898	0.14	-0.494	0.75	1.274	0.078
46.3	0.096	0.232	0.842	0.798	0.04	-0.594	0.65	1.174	-0.122
46.4	0.096	0.232	0.842	0.898	0.14	-0.394	0.65	1.174	-0.122
46.5	0.096	0.232	0.942	0.998	0.14	-0.394	0.65	1.074	-0.122
46.6	0.096	0.232	0.942	0.898	0.24	-0.494	0.65	1.074	-0.022
46.7	0.196	0.232	0.942	0.898	0.24	-0.494	0.75	1.274	-0.022
46.8	0.096	0.232	0.842	0.798	0.24	-0.494	0.75	1.274	-0.122
46.9	-0.004	0.132	0.842	0.798	0.14	-0.494	0.65	1.174	-0.122
47.0	-0.004	0.132	0.842	0.798	0.14	-0.494	0.65	1.174	-0.122
47.1	-0.004	0.132	0.842	0.898	0.24	-0.394	0.65	1.174	-0.122
47.2	0.096	0.232	0.942	0.898	0.24	-0.394	0.65	1.174	-0.022
47.3	0.096	0.232	0.842	0.698	0.24	-0.394	0.65	1.274	-0.022
47.4	0.096	0.132	0.842	0.698	0.24	-0.394	0.55	1.074	-0.122
47.5	0.096	0.132	0.842	0.698	0.04	-0.494	0.65	1.174	-0.122
47.6	0.096	0.132	0.842	0.698	0.04	-0.494	0.65	1.174	-0.122
47.7	-0.004	0.232	0.942	0.898	0.14	-0.494	0.65	1.174	-0.122
47.8	-0.004	0.232	0.942	0.898	0.14	-0.494	0.65	1.174	-0.022
47.9	-0.004	0.232	0.942	0.898	0.14	-0.494	0.75	1.274	-0.022
48.0	0.096	0.132	0.942	0.798	0.14	-0.394	0.65	1.174	-0.022
48.1	0.096	0.132	0.942	0.798	0.14	-0.394	0.55	1.174	-0.122
48.2	0.096	0.132	0.942	0.698	0.14	-0.394	0.55	1.074	-0.022
48.3	0.096	0.132	0.942	0.698	0.24	-0.394	0.55	1.074	-0.022
48.4	-0.004	0.132	0.942	0.798	0.24	-0.394	0.55	1.074	-0.122
48.5	-0.004	0.132	0.942	0.798	0.14	-0.394	0.65	1.074	-0.122
48.6	-0.104	0.032	0.942	0.898	0.14	-0.494	0.65	1.074	-0.222
48.7	0.096	0.132	1.042	0.898	0.04	-0.494	0.65	1.174	-0.022
48.8	0.096	0.232	0.942	0.798	0.04	-0.494	0.65	1.174	-0.022
48.9	0.096	0.232	0.942	0.698	0.24	-0.394	0.45	0.974	-0.022
49.0	-0.004	0.132	0.942	0.698	0.24	-0.394	0.45	0.974	-0.022
49.1	-0.004	0.132	0.942	0.798	0.24	-0.394	0.55	0.974	0.078
49.2	-0.004	0.032	1.042	0.798	0.24	-0.394	0.65	1.074	-0.022
49.3	0.096	0.032	1.042	0.898	0.04	-0.394	0.65	1.174	-0.022
49.4	0.096	0.132	1.042	0.898	0.04	-0.394	0.65	1.174	-0.022
49.5	0.096	0.132	1.042	0.798	0.14	-0.494	0.55	1.074	-0.022
49.6	-0.004	0.132	1.042	0.898	0.14	-0.494	0.45	1.074	0.078
49.7	-0.004	0.132	0.942	0.798	0.24	-0.394	0.45	1.074	0.078
49.8	-0.004	0.132	1.042	0.798	0.24	-0.394	0.55	1.074	0.078
49.9	-0.004	0.232	1.042	0.798	0.14	-0.394	0.55	1.074	-0.022
50.0	-0.104	0.032	1.042	0.798	0.14	-0.394	0.55	1.074	-0.022
50.1	0.096	0.132	0.942	0.898	0.14	-0.394	0.55	1.074	-0.022
50.2	0.096	0.132	1.042	0.798	0.14	-0.394	0.55	1.074	0.078
50.3	-0.004	0.132	1.042	0.798	0.14	-0.494	0.65	1.174	0.078
50.4	-0.004	0.232	1.042	0.798	0.14	-0.494	0.55	1.074	-0.022
50.5	-0.104	0.132	1.042	0.898	0.14	-0.394	0.45	0.974	-0.022
50.6	-0.004	0.032	1.042	0.898	0.04	-0.494	0.45	0.974	-0.022
50.7	-0.004	0.032	1.042	0.898	0.14	-0.494	0.45	0.974	-0.022
50.8	-0.004	0.032	1.042	0.898	0.24	-0.394	0.45	1.074	0.078
50.9	0.096	0.232	0.942	0.798	0.24	-0.394	0.55	1.074	0.178
51.0	0.096	0.232	0.942	0.898	0.14	-0.494	0.35	0.974	0.078
51.1	-0.004	0.132	1.042	0.898	0.04	-0.394	0.35	0.874	0.078
51.2	-0.004	0.132	1.042	0.898	0.14	-0.494	0.35	0.874	-0.022
51.3	-0.004	0.032	0.942	0.798	0.14	-0.494	0.45	0.974	-0.022
51.4	-0.004	0.132	0.942	0.898	0.14	-0.494	0.55	1.074	-0.022
51.5	0.096	0.132	1.042	0.898	0.14	-0.494	0.55	1.074	-0.122
51.6	0.196	0.232	0.942	0.898	0.24	-0.394	0.45	0.974	0.078
51.7	0.096	0.132	0.942	0.898	0.14	-0.494	0.45	0.874	0.078
51.8	-0.004	0.132	0.942	0.798	0.24	-0.494	0.55	0.974	0.078
51.9	0.096	0.132	0.942	0.898	0.24	-0.494	0.45	0.974	0.078
52.0	0.096	0.132	1.042	0.898	0.14	-0.494	0.45	0.974	0.078
52.1	-0.004	0.032	1.042	0.898	0.14	-0.494	0.55	1.074	0.078
52.2	-0.004	0.032	1.042	0.898	0.04	-0.594	0.45	0.974	0.078
52.3	0.096	0.032	0.942	0.898	0.14	-0.494	0.45	0.974	-0.022
52.4	-0.004	0.132	0.842	0.898	0.14	-0.594	0.55	0.974	-0.022
52.5	0.096	0.232	0.842	0.898	0.14	-0.594	0.45	0.974	0.078
52.6	-0.004	0.132	0.942	0.998	0.34	-0.494	0.45	0.974	-0.022
52.7	0.096	0.132	1.042	0.998	0.14	-0.594	0.45	0.974	0.078
52.8	0.096	0.032	0.942	0.898	0.14	-0.494	0.35	0.874	0.078
52.9	0.096	0.132	0.942	0.898	0.14	-0.494	0.45	0.874	0.078
53.0	-0.004	0.032	0.942	0.898	0.14	-0.494	0.45	0.874	0.078
53.1	0.096	0.132	0.942	0.898	0.24	-0.494	0.55	0.974	0.078
53.2	0.096	0.132	0.742	0.798	0.24	-0.594	0.45	0.974	-0.022
53.3	0.096	0.132	0.942	0.998	0.24	-0.494	0.55	0.974	-0.022
53.4	0.096	0.132	0.942	0.998	0.14	-0.594	0.45	0.874	0.078
53.5	-0.004	0.132	0.942	0.998	0.14	-0.494	0.45	0.974	0.078
53.6	-0.004	0.032	0.942	0.898	0.24	-0.494	0.45	0.874	0.078
53.7	0.096	0.032	0.842	0.798	0.24	-0.594	0.45	0.874	0.078
53.8	0.196	0.232	0.742	0.898	0.14	-0.594	0.55	0.874	0.178
53.9	0.096	0.132	0.842	0.898	0.14	-0.594	0.55	0.874	0.078
54.0	0.096	0.132	0.842	0.898	0.14	-0.594	0.45	0.874	-0.022
54.1	0.096	0.132	0.842	0.898	0.14	-0.594	0.45	0.974	-0.022
54.2	0.096	0.132	0.842	0.898	0.14	-0.594	0.45	0.974	0.078
54.3	0.096	0.132	0.842	0.898	0.14	-0.494	0.45	0.974	0.078
54.4	-0.004	0.032	0.942	0.998	0.14	-0.594	0.45	0.974	-0.022
54.5	-0.004	0.032	0.942	0.998	0.14	-0.594	0.55	0.974	0.078
54.6	-0.004	0.032	0.842	0.998	0.24	-0.594	0.55	0.974	0.078
54.7	-0.004	0.032	0.742	0.798	0.14	-0.594	0.65	1.074	0.078
54.8	0.096	0.232	0.742	0.798	0.14	-0.494	0.45	0.974	-0.022
54.9	-0.004	0.132	0.942	0.998	0.04	-0.594	0.45	0.974	-0.022
55.0	-0.004	0.132	0.942	0.998	0.04	-0.594	0.45	0.974	0.078
55.1	-0.004	0.032	0.942	0.998	0.14	-0.694	0.45	0.974	0.178
55.2	-0.004	0.032	0.942	0.998	0.14	-0.694	0.55	0.974	0.078
55.3	-0.004	0.132	0.742	0.898	0.14	-0.494	0.55	1.074	0.078
55.4	-0.004	0.032	0.742	0.998	0.04	-0.594	0.55	0.974	0.078
55.5	0.096	0.132	0.842	0.998	0.04	-0.594	0.55	0.974	0.178
55.6	0.096	0.032	0.842	0.898	0.04	-0.594	0.55	0.974	0.078
55.7	-0.004	0.032	0.842	0.898	0.04	-0.594	0.55	0.974	0.078
55.8	-0.004	0.032	0.742	0.798	0.14	-0.594	0.55	0.974	-0.022
55.9	-0.104	0.032	0.842	0.898	0.04	-0.594	0.55	1.074	0.078
56.0	-0.004	0.032	0.842	0.998	0.04	-0.494	0.65	1.174	0.078
56.1	-0.004	0.032	0.842	0.998	0.04	-0.594	0.55	1.074	0.178
56.2	-0.004	0.032	0.842	0.998	0.14	-0.594	0.55	0.974	0.178
56.3	0.096	0.132	0.842	0.898	0.14	-0.594	0.65	0.974	-0.022
56.4	0.096	0.132	0.742	0.798	0.14	-0.594	0.65	0.974	-0.022
56.5	-0.104	0.032	0.742	0.798	0.14	-0.594	0.55	1.074	-0.022
56.6	-0.004	0.032	0.742	0.798	0.04	-0.494	0.55	1.074	-0.022
56.7	-0.004	0.032	0.842	0.898	0.04	-0.494	0.55	1.074	0.078
56.8	-0.004	0.032	0.942	0.998	-0.06	-0.694	0.55	1.074	0.178
56.9	-0.004	-0.068	0.842	0.998	0.04	-0.694	0.65	1.074	0.078
57.0	-0.104	-0.068	0.742	0.898	0.04	-0.694	0.65	0.974	0.078
57.1	0.096	0.032	0.742	0.898	0.14	-0.594	0.65	0.974	-0.022
57.2	0.096	0.032	0.742	0.898	0.04	-0.594	0.65	0.974	0.078
57.3	0.096	0.032	0.842	0.798	0.04	-0.494	0.65	1.074	0.078
57.4	0.096	0.032	0.842	0.798	0.14	-0.494	0.55	0.974	0.178
57.5	0.096	-0.068	0.842	0.898	0.14	-0.494	0.65	1.074	0.078
57.6	-0.104	-0.168	0.842	0.898	0.04	-0.694	0.55	0.974	0.078
57.7	-0.104	-0.068	0.942	0.998	0.04	-0.694	0.65	0.974	0.078
57.8	0.096	0.032	0.842	0.898	0.04	-0.694	0.65	0.974	0.078
57.9	0.096	0.032	0.742	0.798	0.14	-0.694	0.65	1.074	0.078
58.0	0.096	0.032	0.742	0.798	0.14	-0.694	0.55	0.974	0.078
58.1	-0.004	-0.068	0.842	0.798	0.24	-0.494	0.65	1.074	0.078
58.2	-0.004	-0.068	0.842	0.798	0.14	-0.494	0.65	1.074	0.078
58.3	0.096	-0.068	0.842	0.898	0.14	-0.494	0.65	1.074	0.178
58.4	0.096	0.032	0.742	0.798	0.14	-0.594	0.65	0.974	0.178
58.5	-0.004	-0.068	0.842	0.898	0.04	-0.694	0.55	0.874	0.178
58.6	-0.004	-0.068	0.842	0.898	0.14	-0.694	0.55	0.874	0.178
58.7	-0.004	-0.068	0.842	0.898	0.14	-0.694	0.55	0.874	0.178
58.8	-0.004	-0.068	0.842	0.898	0.14	-0.594	0.65	1.074	0.178
58.9	-0.004	-0.068	0.842	0.898	0.14	-0.594	0.75	1.074	0.078
59.0	0.096	-0.068	0.842	0.898	0.14	-0.494	0.55	0.974	0.078
59.1	0.096	-0.068	0.742	0.798	0.04	-0.694	0.55	0.874	0.178
59.2	-0.104	-0.068	0.742	0.798	0.14	-0.694	0.55	0.874	0.178
59.3	-0.104	-0.168	0.742	0.798	0.14	-0.694	0.55	0.874	0.178
59.4	-0.004	-0.068	0.742	0.798	0.14	-0.694	0.55	0.874	0.178
59.5	-0.004	-0.068	0.942	0.898	0.14	-0.594	0.65	0.974	0.178
59.6	-0.004	-0.068	0.942	0.898	0.14	-0.594	0.65	1.074	0.078
59.7	-0.004	-0.168	0.942	0.998	0.14	-0.594	0.55	0.974	0.178
59.8	-0.004	-0.168	0.942	0.898	0.04	-0.694	0.65	0.974	0.078
59.9	-0.004	-0.068	0.742	0.798	0.14	-0.594	0.55	0.874	0.078
60.0	-0.104	-0.068	0.842	0.798	0.14	-0.594	0.55	0.874	0.178
60.1	-0.104	-0.068	0.842	0.798	0.04	-0.494	0.55	0.874	0.178
60.2	-0.104	-0.068	0.842	0.798	0.14	-0.594	0.45	0.874	0.178
60.3	-0.004	-0.068	0.942	0.998	0.04	-0.694	0.55	0.974	0.278
60.4	0.096	-0.068	1.042	0.998	0.04	-0.694	0.65	0.974	0.178
60.5	0.096	-0.068	1.042	0.898	0.04	-0.694	0.65	0.974	0.178
60.6	-0.004	-0.168	0.942	0.798	0.14	-0.594	0.65	0.974	0.178
60.7	-0.104	-0.068	0.942	0.798	0.14	-0.594	0.55	0.974	0.078
60.8	-0.104	-0.068	0.842	0.798	0.14	-0.694	0.45	0.874	0.178
60.9	-0.104	-0.068	0.842	0.798	0.14	-0.694	0.45	0.774	0.078
61.0	-0.004	-0.068	1.042	0.998	0.04	-0.594	0.45	0.874	0.078
61.1	-0.004	-0.068	1.042	0.998	0.04	-0.594	0.55	0.874	0.178
61.2	-0.004	-0.168	1.042	0.998	0.04	-0.694	0.65	0.974	0.178
61.3	-0.004	-0.168	0.942	0.898	0.04	-0.694	0.65	0.974	0.178
61.4	-0.004	-0.068	0.942	0.798	0.04	-0.794	0.65	0.974	0.178
61.5	-0.104	-0.068	0.842	0.798	0.04	-0.794	0.45	0.974	0.178
61.6	-0.004	-0.068	0.942	0.898	0.14	-0.594	0.45	0.874	0.178
61.7	-0.004	-0.068	0.942	0.898	0.04	-0.594	0.55	0.874	0.078
61.8	-0.004	-0.068	0.942	0.898	0.04	-0.594	0.55	0.874	0.178
61.9	-0.004	0.032	0.842	0.798	0.04	-0.594	0.45	0.774	0.178
62.0	-0.004	-0.068	1.042	0.898	0.04	-0.694	0.45	0.774	0.178
62.1	-0.104	-0.068	1.042	0.998	0.04	-0.794	0.45	0.874	0.178
62.2	-0.004	-0.068	0.942	0.998	0.04	-0.694	0.55	0.974	0.178
62.3	-0.004	-0.068	0.942	0.998	0.04	-0.694	0.65	0.974	0.178
62.4	-0.004	-0.068	0.842	0.798	0.14	-0.594	0.45	0.874	0.078
62.5	-0.004	0.032	0.842	0.798	0.14	-0.594	0.45	0.874	0.078
62.6	-0.004	0.032	0.942	0.798	0.24	-0.594	0.45	0.874	0.078
62.7	0.096	0.032	0.942	0.798	0.14	-0.594	0.45	0.874	0.078
62.8	-0.104	-0.068	1.042	0.998	0.04	-0.694	0.45	0.874	0.078
62.9	-0.104	-0.168	1.042	0.998	0.04	-0.594	0.35	0.774	0.078
63.0	-0.004	-0.068	0.842	0.898	0.14	-0.594	0.45	0.774	0.178
63.1	0.096	0.032	0.942	0.898	0.14	-0.594	0.35	0.774	0.178
63.2	0.096	0.032	0.942	0.898	0.04	-0.694	0.45	0.874	0.078
63.3	0.096	0.032	1.042	0.898	0.04	-0.694	0.45	0.874	0.078
63.4	-0.004	-0.068	0.942	0.898	0.04	-0.694	0.45	0.874	0.078
63.5	-0.004	-0.068	0.942	0.898	0.04	-0.594	0.45	0.774	0.078
63.6	0.096	-0.068	0.942	0.898	0.04	-0.594	0.45	0.874	-0.022
63.7	0.096	0.032	0.942	0.898	0.14	-0.694	0.45	0.874	0.078
63.8	0.096	0.032	0.942	0.898	0.14	-0.694	0.45	0.874	0.178
63.9	0.096	0.032	0.942	0.898	0.04	-0.794	0.45	0.874	0.078
64.0	0.096	0.032	0.942	0.898	0.14	-0.694	0.45	0.874	0.078
64.1	-0.004	-0.068	1.042	0.998	0.14	-0.694	0.45	0.774	0.078
64.2	0.096	0.032	0.942	0.898	0.14	-0.694	0.45	0.774	-0.022
64.3	0.096	0.032	0.942	0.898	0.14	-0.594	0.45	0.774	-0.022
64.4	0.196	0.132	1.042	0.898	0.14	-0.594	0.35	0.874	-0.022
64.5	-0.004	-0.068	1.042	0.898	0.14	-0.594	0.35	0.874	-0.022
64.6	-0.004	-0.068	0.942	0.898	0.04	-0.694	0.25	0.774	0.178
64.7	-0.004	0.032	0.942	0.998	0.14	-0.794	0.35	0.674	0.078
64.8	-0.004	0.032	0.942	0.998	0.14	-0.594	0.35	0.674	0.078
64.9	0.096	0.032	0.842	0.798	0.14	-0.594	0.45	0.774	-0.022
65.0	0.096	0.032	1.042	0.898	0.14	-0.594	0.45	0.774	-0.022
65.1	-0.004	-0.068	1.042	0.998	0.24	-0.594	0.45	0.774	-0.022
65.2	0.096	0.032	1.042	0.998	0.14	-0.694	0.45	0.774	-0.022
65.3	0.096	0.032	1.042	0.998	0.14	-0.694	0.35	0.574	0.078
65.4	0.096	0.032	0.942	0.898	0.14	-0.694	0.35	0.674	0.078
65.5	0.096	0.032	0.842	0.798	0.14	-0.694	0.35	0.674	-0.022
65.6	0.096	0.032	0.842	0.798	0.04	-0.694	0.35	0.674	-0.022
65.7	0.096	0.032	0.942	0.898	0.14	-0.694	0.45	0.674	-0.022
65.8	0.196	0.232	1.042	0.998	0.14	-0.694	0.55	0.774	-0.022
65.9	0.096	0.132	1.042	0.998	0.14	-0.694	0.55	0.774	-0.022
66.0	0.096	0.132	1.042	0.898	0.14	-0.594	0.45	0.774	-0.022
66.1	0.096	0.132	0.942	0.798	0.14	-0.694	0.35	0.774	0.078
66.2	0.196	0.032	0.942	0.898	0.24	-0.694	0.45	0.674	-0.022
66.3	0.196	0.032	1.042	0.898	0.24	-0.694	0.45	0.674	0.078
66.4	0.096	-0.068	0.942	0.898	0.04	-0.794	0.55	0.774	0.078
66.5	0.096	0.032	0.942	0.898	0.04	-0.794	0.45	0.774	0.078
66.6	-0.004	0.032	0.942	0.898	0.04	-0.694	0.45	0.774	0.078
66.7	0.096	0.132	0.842	0.698	0.24	-0.594	0.45	0.874	-0.122
66.8	0.096	0.132	0.942	0.898	0.24	-0.594	0.35	0.774	-0.022
66.9	0.096	0.132	0.942	0.898	0.24	-0.594	0.45	0.674	-0.022
67.0	0.196	0.132	1.042	0.898	0.24	-0.594	0.45	0.674	0.078
67.1	0.096	0.032	1.042	0.898	0.04	-0.594	0.45	0.674	0.078
67.2	0.096	0.032	1.042	0.898	0.04	-0.694	0.55	0.874	0.078
67.3	0.096	0.032	0.942	0.998	0.04	-0.694	0.45	0.874	0.078
67.4	0.096	0.132	0.942	0.898	0.14	-0.694	0.45	0.874	-0.022
67.5	0.096	0.132	0.842	0.798	0.24	-0.594	0.45	0.774	-0.022
67.6	0.096	0.132	0.942	0.898	0.24	-0.494	0.45	0.774	-0.022
67.7	0.196	0.132	1.042	0.898	0.14	-0.594	0.45	0.874	-0.022
67.8	0.096	0.032	1.042	0.998	0.04	-0.594	0.45	0.874	-0.022
67.9	0.096	0.132	1.042	0.998	0.04	-0.594	0.45	0.774	0.178
68.0	0.096	0.032	0.942	0.898	0.14	-0.694	0.35	0.774	0.178
68.1	0.096	0.032	0.942	0.798	0.14	-0.694	0.35	0.774	0.078
68.2	-0.004	0.032	1.042	0.798	0.04	-0.694	0.45	0.874	0.078
68.3	-0.004	0.032	0.942	0.798	0.14	-0.594	0.55	0.974	0.078
68.4	0.096	0.032	0.942	0.798	0.14	-0.594	0.45	0.874	0.078
68.5	0.096	0.032	0.942	0.898	0.14	-0.594	0.45	0.874	0.078
68.6	0.096	0.132	0.842	0.798	0.04	-0.594	0.45	0.774	0.078
68.7	0.096	0.132	0.942	0.898	0.14	-0.494	0.45	0.874	-0.022
68.8	0.096	0.132	1.042	0.898	0.14	-0.594	0.45	0.874	0.078
68.9	-0.004	0.132	1.042	0.898	0.04	-0.694	0.45	0.874	0.078
69.0	0.096	0.132	1.042	0.998	0.14	-0.594	0.45	0.874	0.078
69.1	-0.004	-0.068	0.942	0.898	0.14	-0.594	0.45	0.874	0.078
69.2	-0.004	-0.068	0.942	0.898	0.14	-0.594	0.45	0.974	0.078
69.3	-0.004	-0.068	0.942	0.898	0.04	-0.594	0.45	0.874	0.078
69.4	-0.004	-0.068	0.942	0.898	0.04	-0.494	0.55	0.974	-0.022
69.5	-0.004	-0.068	0.942	0.898	0.14	-0.494	0.45	0.874	-0.022
69.6	0.096	0.132	0.942	0.798	0.04	-0.594	0.55	0.874	-0.022
69.7	-0.004	0.032	1.042	0.898	0.04	-0.594	0.55	0.874	0.078
69.8	-0.004	0.032	1.042	0.998	0.04	-0.694	0.45	0.874	-0.022
69.9	-0.004	0.032	1.042	0.998	0.04	-0.694	0.45	0.874	-0.022
