# Supplementary material for: Murine T-cell receptor OT-I exhibits imperfect discrimination between foreign and self-antigens
Source: EMBO J. 2025 Nov 26;45(2):394–416. doi: 10.1038/s44318-025-00644-5 (PMC12811252; doi:10.1038/s44318-025-00644-5)
Supplement: Supplementary file 3 — Source data Fig. 1 [file 44318_2025_644_MOESM3_ESM.zip › Figure 1/1c/Q4H7 12-05-21 (Equilibrium).csv]

TCR_conc[uM]	norm_RU_value
0.358255	0.644
0.716510	1.312
1.433021	2.796
2.866042	5.456
5.732083	10.686
11.464167	21.052
22.928333	40.810
45.856666	77.692
0.358255	0.898
