# Supplementary material for: Murine T-cell receptor OT-I exhibits imperfect discrimination between foreign and self-antigens
Source: EMBO J. 2025 Nov 26;45(2):394–416. doi: 10.1038/s44318-025-00644-5 (PMC12811252; doi:10.1038/s44318-025-00644-5)
Supplement: Supplementary file 3 — Source data Fig. 1 [file 44318_2025_644_MOESM3_ESM.zip › Figure 1/1c/R4 14-12-20 (2nd Sensogram).csv]

time [s]	8	7	6	5	4	3	2	1	8
-30.0	0.112	0.112	-0.124	0.054	-0.114	-0.074	0.052	-0.124	0.234
-29.9	0.012	0.012	-0.024	0.054	-0.014	-0.074	0.052	-0.024	0.234
-29.8	0.112	0.112	0.076	0.154	-0.014	0.026	0.052	-0.024	0.034
-29.7	0.112	0.212	0.076	0.154	-0.014	0.126	0.052	-0.124	0.034
-29.6	0.012	0.112	0.076	0.154	-0.114	0.026	0.052	-0.224	0.134
-29.5	0.112	0.112	0.076	0.154	-0.014	-0.074	-0.048	-0.224	0.134
-29.4	0.112	0.112	-0.024	0.154	-0.014	0.026	-0.048	-0.124	0.234
-29.3	0.212	0.212	-0.024	0.054	0.086	0.126	-0.048	-0.124	0.234
-29.2	0.012	0.112	0.076	0.154	0.186	0.126	0.052	-0.124	0.234
-29.1	0.112	0.212	0.076	0.154	-0.014	0.126	0.052	-0.124	0.134
-29.0	0.112	0.112	0.176	0.254	-0.014	0.126	0.052	-0.124	0.034
-28.9	0.012	0.012	0.076	0.154	0.086	0.126	-0.148	-0.224	0.134
-28.8	0.012	0.112	-0.024	0.054	0.086	0.026	-0.048	-0.124	0.134
-28.7	0.112	0.112	0.076	0.154	0.086	0.126	0.052	-0.024	0.234
-28.6	0.012	0.112	0.076	0.054	0.086	0.126	0.052	-0.124	0.234
-28.5	0.012	0.112	0.076	0.154	0.086	0.126	0.052	-0.124	0.134
-28.4	0.112	0.212	0.076	0.154	-0.014	0.126	0.052	-0.124	0.134
-28.3	0.112	0.212	0.076	0.154	0.086	0.126	0.052	-0.024	0.134
-28.2	0.112	0.112	0.076	0.154	0.086	0.126	0.052	-0.024	0.234
-28.1	0.012	0.112	0.076	0.154	0.186	0.126	0.152	0.176	0.034
-28.0	0.112	0.212	0.176	0.154	-0.014	0.026	0.052	-0.024	0.034
-27.9	0.112	0.212	0.176	0.154	-0.014	0.126	0.152	-0.024	0.134
-27.8	0.012	0.112	0.076	0.154	0.086	0.126	0.152	-0.024	0.234
-27.7	0.112	0.112	-0.024	0.154	0.186	0.226	0.052	0.076	0.134
-27.6	0.212	0.212	0.176	0.254	0.086	0.026	0.052	0.076	0.234
-27.5	0.012	0.112	0.076	0.054	0.186	0.126	0.052	-0.024	0.334
-27.4	0.112	0.112	0.076	0.154	0.186	0.126	0.052	-0.124	0.234
-27.3	0.112	0.212	0.176	0.154	-0.014	0.026	0.052	-0.024	0.134
-27.2	0.012	0.112	0.176	0.154	0.186	0.126	0.052	0.076	0.234
-27.1	0.212	0.112	0.176	0.254	0.186	0.226	0.052	0.076	0.234
-27.0	0.112	0.212	0.076	0.254	0.186	0.226	0.052	0.076	0.034
-26.9	0.112	0.112	0.076	0.054	0.086	0.026	0.052	-0.024	0.134
-26.8	0.112	0.112	0.076	0.054	0.086	0.026	-0.048	-0.024	0.134
-26.7	0.112	0.012	0.076	0.154	0.086	0.026	-0.048	-0.024	0.234
-26.6	0.112	0.012	0.276	0.254	0.086	0.126	-0.048	-0.024	0.134
-26.5	0.112	0.012	0.076	0.154	0.086	0.126	-0.048	-0.024	0.134
-26.4	0.212	0.112	0.076	0.254	0.186	0.126	0.152	0.176	0.134
-26.3	0.112	0.112	0.176	0.254	0.086	0.026	-0.048	-0.024	0.134
-26.2	0.012	0.012	0.176	0.154	-0.014	0.026	-0.048	-0.024	0.134
-26.1	0.112	0.012	0.076	0.054	0.086	0.126	0.052	0.076	0.134
-26.0	0.112	0.012	0.276	0.254	0.086	0.026	-0.048	-0.024	0.234
-25.9	0.112	0.012	0.176	0.254	0.086	0.126	0.052	0.076	0.234
-25.8	0.112	0.112	0.176	0.254	0.086	0.026	0.052	0.076	0.134
-25.7	0.012	-0.088	0.176	0.154	-0.014	-0.074	-0.048	-0.024	0.234
-25.6	0.012	-0.088	0.176	0.154	0.086	0.126	-0.048	-0.024	0.134
-25.5	0.112	0.012	0.276	0.254	0.086	0.126	0.052	0.076	0.134
-25.4	0.012	-0.188	0.276	0.254	0.186	0.126	0.052	0.076	0.134
-25.3	0.112	-0.088	0.176	0.154	0.086	0.026	0.052	-0.124	0.234
-25.2	0.212	0.012	0.176	0.254	-0.014	0.026	0.052	-0.024	0.134
-25.1	0.012	-0.088	0.176	0.254	0.086	0.126	0.052	0.076	0.134
-25.0	0.012	-0.088	0.076	0.154	0.086	0.026	0.052	-0.024	0.134
-24.9	0.012	-0.188	0.076	0.154	0.086	0.126	0.052	-0.024	0.134
-24.8	0.112	-0.088	0.076	0.154	0.086	0.126	0.052	-0.024	0.134
-24.7	0.112	-0.088	0.276	0.254	0.186	0.026	0.152	-0.024	0.234
-24.6	0.112	-0.088	0.176	0.154	0.086	0.126	0.052	0.076	0.134
-24.5	0.012	-0.188	0.176	0.254	0.086	0.126	0.152	0.076	0.134
-24.4	0.012	-0.188	0.176	0.254	-0.014	0.026	0.152	-0.024	0.334
-24.3	0.112	-0.088	0.176	0.254	0.086	0.026	0.052	-0.024	0.134
-24.2	0.112	-0.088	0.276	0.154	0.086	0.126	0.152	-0.024	0.134
-24.1	0.112	-0.088	0.276	0.254	-0.014	0.026	-0.048	-0.124	0.134
-24.0	0.112	0.012	0.176	0.154	0.086	0.026	-0.048	-0.124	0.134
-23.9	0.112	-0.188	0.176	0.154	0.086	0.026	0.052	-0.124	0.134
-23.8	0.212	0.012	0.176	0.154	0.086	0.026	0.052	-0.124	0.134
-23.7	0.312	0.012	0.276	0.254	0.086	0.026	0.052	-0.124	0.034
-23.6	0.112	-0.088	0.276	0.154	0.186	0.126	0.052	-0.124	0.034
-23.5	0.112	0.012	0.276	0.154	0.186	0.026	-0.048	-0.124	0.034
-23.4	0.212	0.012	0.176	0.154	-0.014	0.026	-0.048	-0.224	0.134
-23.3	0.212	-0.088	0.176	0.154	0.086	0.026	0.052	-0.124	0.034
-23.2	0.212	0.012	0.276	0.254	0.086	0.026	-0.048	-0.224	0.134
-23.1	0.112	-0.088	0.276	0.254	0.086	0.026	-0.048	-0.124	0.134
-23.0	0.312	0.012	0.276	0.154	0.086	0.026	-0.048	-0.124	0.034
-22.9	0.312	0.112	0.276	0.154	0.086	0.026	0.052	-0.124	-0.066
-22.8	0.212	0.112	0.276	0.154	0.086	0.026	-0.048	-0.224	0.134
-22.7	0.112	-0.088	0.276	0.154	0.086	0.026	-0.048	-0.224	0.134
-22.6	0.112	-0.088	0.276	0.254	0.086	0.026	-0.048	-0.224	0.034
-22.5	0.212	-0.088	0.276	0.154	0.086	0.026	-0.048	-0.124	0.034
-22.4	0.212	-0.088	0.276	0.154	0.086	-0.074	-0.148	-0.224	0.034
-22.3	0.212	-0.088	0.176	0.054	0.086	0.026	-0.048	-0.124	0.034
-22.2	0.212	0.012	0.276	0.154	0.086	0.026	-0.048	-0.124	0.034
-22.1	0.212	0.012	0.276	0.154	0.086	0.026	0.052	-0.124	-0.066
-22.0	0.212	-0.088	0.276	0.054	0.086	0.026	0.052	-0.124	0.034
-21.9	0.212	-0.088	0.176	0.054	-0.014	-0.074	-0.048	-0.124	0.034
-21.8	0.212	-0.088	0.176	0.054	0.186	0.026	-0.048	-0.024	0.134
-21.7	0.212	-0.088	0.276	0.154	0.186	0.026	0.052	-0.024	0.134
-21.6	0.212	-0.088	0.276	0.154	0.086	0.026	0.052	-0.024	0.134
-21.5	0.212	-0.088	0.176	0.154	0.086	0.026	0.052	-0.024	0.134
-21.4	0.112	0.012	0.276	0.054	0.186	0.026	0.152	-0.024	0.134
-21.3	0.212	0.012	0.176	0.054	0.186	0.026	0.052	-0.024	0.234
-21.2	0.312	0.012	0.176	0.054	0.086	0.026	-0.048	-0.124	0.234
-21.1	0.212	-0.088	0.276	0.054	0.186	0.126	0.152	0.076	0.134
-21.0	0.212	0.012	0.176	0.154	0.186	0.026	0.152	0.076	0.234
-20.9	0.212	-0.088	0.176	0.054	0.186	0.126	0.152	0.076	0.234
-20.8	0.212	-0.088	0.276	0.054	0.086	0.026	0.152	0.076	0.134
-20.7	0.412	0.112	0.176	0.054	0.186	0.126	0.052	-0.024	0.234
-20.6	0.312	0.112	0.276	0.054	0.086	0.026	0.152	0.076	0.234
-20.5	0.212	0.112	0.376	0.154	0.186	0.126	0.152	-0.024	0.334
-20.4	0.312	0.112	0.376	0.254	0.286	0.126	0.152	0.076	0.434
-20.3	0.312	0.212	0.276	0.054	0.186	0.026	0.152	0.076	0.234
-20.2	0.212	0.012	0.276	0.154	0.286	0.126	0.252	0.076	0.334
-20.1	0.412	0.212	0.276	0.054	0.086	0.026	0.252	0.076	0.334
-20.0	0.312	0.212	0.276	0.054	0.186	0.226	0.352	0.076	0.234
-19.9	0.212	0.112	0.376	0.254	0.286	0.226	0.252	-0.024	0.234
-19.8	0.312	0.112	0.276	0.154	0.186	0.126	0.252	-0.024	0.134
-19.7	0.312	0.112	0.276	0.054	0.186	0.226	0.152	-0.024	0.334
-19.6	0.212	0.112	0.276	0.054	0.186	0.226	0.152	-0.024	0.234
-19.5	0.312	0.112	0.276	0.054	0.186	0.026	0.252	0.076	0.134
-19.4	0.212	0.212	0.276	0.054	0.086	0.026	0.252	-0.024	0.134
-19.3	0.212	0.212	0.076	0.054	0.086	0.026	0.152	-0.124	0.134
-19.2	0.312	0.212	0.176	0.154	0.086	0.026	0.152	-0.124	0.034
-19.1	0.312	0.112	0.176	0.054	0.086	0.026	0.052	-0.124	0.134
-19.0	0.212	0.012	0.276	0.054	0.086	0.126	0.052	-0.024	0.134
-18.9	0.112	0.012	0.176	0.054	0.086	0.126	0.052	-0.024	0.134
-18.8	0.312	0.112	0.176	0.054	0.086	-0.074	0.052	-0.124	0.034
-18.7	0.312	0.212	0.176	0.054	0.086	-0.074	0.052	-0.124	0.034
-18.6	0.212	0.112	0.076	0.054	0.086	0.026	0.052	-0.124	0.034
-18.5	0.212	0.012	0.076	0.054	0.086	0.026	0.052	-0.124	-0.066
-18.4	0.112	0.012	0.076	-0.046	0.086	0.026	-0.048	-0.124	-0.066
-18.3	0.312	0.112	0.076	0.054	0.086	0.126	0.052	-0.124	0.034
-18.2	0.312	0.112	0.076	0.054	0.086	0.126	0.052	-0.124	0.134
-18.1	0.312	0.112	0.076	0.054	0.086	0.026	0.152	-0.024	0.034
-18.0	0.212	0.012	-0.024	0.054	0.086	0.026	0.152	-0.024	0.034
-17.9	0.212	0.012	-0.024	-0.046	0.086	0.026	0.052	-0.124	-0.066
-17.8	0.112	0.012	0.076	0.054	0.186	0.126	-0.048	-0.124	-0.066
-17.7	0.112	0.012	-0.024	-0.046	0.186	0.126	-0.048	-0.124	-0.066
-17.6	0.112	0.012	0.076	-0.046	0.086	0.026	-0.048	-0.124	-0.066
-17.5	0.112	0.012	0.076	-0.046	0.086	0.026	-0.048	-0.124	0.034
-17.4	0.112	0.012	0.076	-0.046	0.086	0.026	0.152	-0.024	0.034
-17.3	0.112	-0.088	-0.024	0.054	0.086	0.026	0.152	-0.024	0.034
-17.2	0.012	0.012	0.076	0.154	0.086	0.026	0.152	-0.024	-0.066
-17.1	0.112	0.012	-0.024	-0.046	0.086	0.026	0.052	-0.024	-0.066
-17.0	0.112	0.012	-0.024	-0.046	-0.014	0.026	0.052	-0.024	-0.066
-16.9	0.112	0.012	-0.024	-0.046	0.086	0.026	0.052	-0.024	-0.066
-16.8	0.112	0.012	-0.024	-0.046	0.086	0.026	0.052	-0.024	0.034
-16.7	0.112	0.012	-0.024	-0.046	0.186	0.126	0.052	-0.024	0.034
-16.6	0.112	-0.088	-0.024	-0.046	0.186	0.126	0.152	0.076	-0.066
-16.5	0.012	-0.088	-0.024	0.054	0.086	0.126	0.152	0.076	0.034
-16.4	0.112	0.012	-0.024	0.054	0.086	0.126	0.152	-0.024	0.034
-16.3	0.112	0.012	0.076	0.054	-0.014	-0.074	0.052	-0.024	0.034
-16.2	0.012	0.012	-0.024	-0.046	0.086	0.026	0.052	-0.024	-0.066
-16.1	0.112	0.012	-0.024	-0.046	0.086	0.126	0.052	-0.024	-0.066
-16.0	0.112	0.012	-0.024	-0.046	0.186	0.126	0.052	-0.024	-0.066
-15.9	0.012	-0.088	-0.024	-0.046	0.086	0.026	0.052	-0.024	-0.166
-15.8	0.012	-0.088	-0.024	-0.046	0.086	0.026	0.052	-0.024	-0.066
-15.7	0.012	-0.088	-0.024	-0.046	0.086	0.026	0.052	-0.024	-0.066
-15.6	0.112	0.012	-0.024	0.154	0.086	0.026	0.052	-0.024	0.034
-15.5	0.112	0.112	-0.124	-0.046	-0.014	-0.074	0.152	0.076	0.034
-15.4	0.112	0.112	-0.124	-0.046	-0.114	0.026	0.052	-0.124	0.034
-15.3	0.112	0.112	-0.024	-0.046	-0.114	0.026	0.052	-0.024	0.034
-15.2	0.112	0.012	-0.024	-0.046	0.086	0.126	0.052	-0.024	0.034
-15.1	0.012	-0.088	-0.024	-0.046	0.086	0.026	0.052	-0.024	0.034
-15.0	0.012	-0.088	-0.024	-0.046	0.086	0.026	0.152	-0.024	0.034
-14.9	0.012	-0.088	-0.024	-0.046	-0.014	0.026	0.052	-0.024	0.034
-14.8	0.012	-0.088	-0.024	0.054	-0.114	-0.074	0.052	-0.024	0.034
-14.7	0.012	-0.088	-0.124	0.054	-0.014	0.026	0.152	0.076	0.034
-14.6	0.112	0.112	-0.024	0.054	-0.014	0.026	0.152	0.076	0.134
-14.5	0.112	0.012	-0.024	-0.046	-0.014	0.026	0.052	-0.124	0.034
-14.4	0.112	0.012	-0.024	-0.046	0.086	0.126	0.052	-0.024	-0.066
-14.3	0.012	-0.088	-0.024	-0.046	0.086	0.026	0.052	-0.024	0.034
-14.2	0.112	-0.088	-0.124	-0.146	-0.014	0.026	0.152	-0.024	0.034
-14.1	0.112	-0.088	-0.024	0.054	-0.014	0.026	0.052	-0.024	0.034
-14.0	0.012	-0.088	-0.024	0.054	-0.014	0.026	0.052	-0.024	0.034
-13.9	0.012	0.012	-0.024	0.054	-0.014	-0.074	0.052	-0.024	0.134
-13.8	0.012	0.012	-0.124	0.054	-0.014	-0.074	0.052	-0.024	0.134
-13.7	0.112	0.112	-0.124	0.054	-0.014	0.026	0.052	-0.024	0.034
-13.6	0.112	0.012	-0.024	0.054	-0.014	0.026	0.052	-0.024	0.034
-13.5	0.012	-0.088	-0.024	-0.046	-0.014	-0.074	0.052	-0.124	-0.066
-13.4	0.112	-0.088	-0.024	-0.046	0.086	0.026	-0.048	-0.124	0.034
-13.3	0.112	-0.088	-0.024	-0.046	0.086	0.026	-0.048	-0.124	0.034
-13.2	0.012	-0.088	-0.024	0.054	0.086	0.026	-0.048	-0.024	0.034
-13.1	0.012	-0.088	-0.024	0.054	-0.014	-0.074	0.052	-0.024	0.134
-13.0	0.012	-0.088	-0.024	0.054	-0.014	-0.074	0.052	-0.024	0.134
-12.9	0.112	0.012	-0.024	0.054	-0.114	-0.074	0.052	-0.024	0.134
-12.8	0.112	0.112	0.076	0.054	-0.014	0.026	0.152	-0.024	0.134
-12.7	0.212	0.112	0.076	0.054	-0.014	0.026	0.052	-0.124	0.034
-12.6	0.112	-0.088	-0.024	0.054	-0.014	0.026	0.052	-0.124	0.034
-12.5	0.112	-0.088	0.076	0.154	-0.014	-0.074	-0.048	-0.124	-0.066
-12.4	0.112	-0.088	0.076	0.054	0.086	0.026	-0.048	-0.124	0.034
-12.3	0.112	-0.088	-0.024	0.054	0.086	0.026	-0.048	-0.024	0.034
-12.2	0.112	-0.088	-0.024	0.054	0.086	0.026	0.052	0.076	0.134
-12.1	0.112	0.012	-0.024	0.054	0.086	0.126	0.052	0.076	0.134
-12.0	0.112	0.012	-0.024	0.054	0.086	0.126	-0.048	-0.024	0.134
-11.9	0.012	0.012	-0.024	0.054	-0.014	0.026	-0.048	-0.024	0.134
-11.8	0.012	0.012	0.076	0.054	-0.014	0.026	0.052	-0.124	0.034
-11.7	0.012	0.012	0.176	0.154	-0.014	0.026	0.052	-0.124	0.034
-11.6	0.012	0.012	0.076	0.154	0.086	0.026	0.052	-0.124	0.034
-11.5	0.012	-0.088	0.076	0.054	0.086	0.026	-0.048	-0.124	0.134
-11.4	0.012	-0.088	0.076	0.154	0.086	0.026	-0.048	-0.124	0.034
-11.3	0.012	-0.088	-0.024	0.054	0.086	0.026	0.052	-0.024	0.034
-11.2	0.012	-0.088	-0.024	0.054	0.086	0.026	-0.048	-0.124	-0.066
-11.1	-0.088	-0.088	-0.024	0.054	0.086	0.026	-0.048	-0.024	0.034
-11.0	-0.088	-0.088	-0.024	0.054	0.086	0.026	-0.048	-0.124	0.034
-10.9	0.012	0.012	0.076	0.054	-0.114	0.026	-0.048	-0.124	0.034
-10.8	0.012	0.012	0.076	0.154	-0.114	0.026	-0.148	-0.124	0.034
-10.7	0.012	0.012	0.076	0.054	-0.014	0.126	-0.048	-0.124	0.034
-10.6	0.012	-0.088	0.076	0.054	0.086	0.126	0.052	-0.024	0.034
-10.5	0.012	-0.088	-0.024	-0.046	0.086	0.026	0.052	0.076	-0.066
-10.4	0.012	-0.088	-0.024	-0.046	0.086	0.026	-0.048	-0.024	-0.066
-10.3	0.012	-0.088	-0.024	-0.046	0.086	0.026	-0.048	-0.124	-0.066
-10.2	-0.188	-0.088	-0.024	0.054	-0.014	-0.074	-0.048	-0.124	-0.066
-10.1	-0.088	-0.088	-0.024	0.054	-0.014	-0.074	-0.048	-0.124	0.034
-10.0	0.012	0.012	-0.024	0.054	-0.014	0.126	-0.048	-0.124	0.034
-9.9	0.012	0.012	0.076	0.054	-0.014	0.126	-0.048	-0.124	0.034
-9.8	0.012	0.012	-0.024	-0.046	-0.014	0.126	0.152	0.076	-0.066
-9.7	0.012	-0.088	0.076	0.054	0.086	0.126	0.052	-0.024	-0.066
-9.6	0.012	-0.088	0.076	0.054	0.086	0.126	-0.048	-0.024	-0.066
-9.5	-0.088	-0.188	-0.024	-0.046	0.086	0.026	-0.048	-0.124	-0.066
-9.4	-0.088	-0.088	-0.024	0.054	-0.014	-0.074	-0.048	-0.124	0.034
-9.3	0.012	0.012	-0.024	0.054	-0.014	-0.074	-0.048	-0.024	0.034
-9.2	-0.088	0.012	-0.024	0.054	-0.014	-0.074	0.052	-0.024	-0.066
-9.1	0.012	0.012	-0.024	-0.046	-0.014	0.026	-0.048	-0.124	-0.066
-9.0	0.012	0.012	-0.024	-0.046	-0.014	0.026	-0.048	-0.124	-0.066
-8.9	0.012	0.012	-0.124	-0.146	-0.014	0.026	-0.048	-0.124	-0.066
-8.8	0.012	-0.088	-0.024	-0.046	-0.114	0.026	-0.048	-0.024	-0.066
-8.7	0.012	-0.088	-0.024	-0.046	-0.114	-0.074	-0.048	0.076	0.034
-8.6	0.012	-0.088	-0.024	0.054	-0.014	-0.074	-0.048	-0.024	0.034
-8.5	0.012	0.012	-0.024	0.054	-0.014	-0.074	0.052	-0.024	-0.066
-8.4	-0.088	0.012	-0.024	0.054	0.086	0.026	0.052	-0.024	0.034
-8.3	-0.088	0.012	-0.024	0.054	0.086	0.026	0.052	-0.024	0.034
-8.2	0.012	-0.088	-0.024	-0.046	0.086	0.026	-0.048	-0.124	-0.066
-8.1	0.012	-0.088	0.076	-0.046	0.086	0.026	-0.048	-0.024	-0.066
-8.0	0.012	-0.088	-0.024	-0.046	-0.014	0.126	-0.048	-0.024	0.034
-7.9	0.012	-0.088	-0.024	0.054	-0.114	0.026	-0.048	-0.024	0.034
-7.8	0.012	0.012	-0.024	0.054	-0.014	0.126	0.152	0.076	0.034
-7.7	-0.088	0.012	-0.024	0.054	0.086	0.026	0.052	0.076	0.034
-7.6	0.012	0.112	-0.024	0.054	0.086	0.026	0.052	0.176	0.034
-7.5	-0.088	0.012	-0.024	-0.046	0.086	0.026	0.052	0.076	-0.066
-7.4	0.012	0.012	0.076	-0.046	0.086	0.026	0.052	0.076	-0.066
-7.3	0.012	-0.088	0.076	-0.046	-0.014	0.026	-0.048	-0.024	0.034
-7.2	0.012	0.012	-0.024	-0.046	-0.014	0.026	-0.048	-0.024	0.034
-7.1	0.012	0.012	-0.124	-0.046	-0.114	-0.074	-0.048	-0.024	0.034
-7.0	0.012	0.012	-0.024	0.054	-0.114	-0.074	-0.048	-0.024	0.034
-6.9	0.012	0.012	-0.024	0.054	0.086	0.026	0.052	-0.024	0.034
-6.8	0.012	0.112	0.076	0.054	0.086	0.026	0.152	0.176	-0.066
-6.7	0.112	0.112	0.076	0.054	-0.014	-0.074	0.152	0.176	0.034
-6.6	0.012	0.012	-0.024	-0.046	-0.014	0.026	0.052	0.176	0.034
-6.5	0.012	0.112	-0.024	-0.146	-0.014	0.026	-0.048	-0.024	0.034
-6.4	0.012	0.012	-0.124	-0.046	-0.014	0.026	-0.048	-0.024	0.034
-6.3	0.012	0.012	0.076	0.054	-0.014	-0.074	-0.048	-0.024	0.034
-6.2	0.012	0.012	0.076	0.054	-0.014	-0.074	-0.048	-0.024	0.034
-6.1	0.012	0.012	0.076	0.054	0.086	-0.074	-0.048	-0.024	0.034
-6.0	-0.188	0.012	0.076	0.054	-0.114	-0.074	-0.048	-0.024	-0.066
-5.9	-0.088	0.012	-0.024	-0.046	-0.014	0.026	0.052	0.076	-0.066
-5.8	0.012	0.012	-0.024	-0.046	-0.014	0.026	0.052	0.076	0.034
-5.7	0.012	0.012	-0.024	0.054	-0.014	0.026	0.052	0.076	0.034
-5.6	0.012	0.012	-0.024	-0.046	-0.014	-0.074	0.052	0.076	0.034
-5.5	0.012	0.012	-0.024	-0.046	0.086	-0.074	-0.048	-0.024	0.134
-5.4	0.112	0.112	0.076	0.054	-0.014	-0.074	-0.048	-0.024	0.134
-5.3	0.112	0.112	-0.024	-0.046	-0.014	-0.074	-0.048	-0.024	0.034
-5.2	0.012	0.012	0.076	-0.046	-0.114	-0.074	-0.048	0.076	-0.066
-5.1	0.112	0.112	0.076	-0.046	-0.114	-0.174	0.052	0.076	-0.066
-5.0	0.112	0.012	-0.024	-0.046	-0.114	-0.174	-0.048	-0.024	0.034
-4.9	0.112	0.012	-0.024	-0.046	-0.014	-0.074	0.052	-0.024	0.034
-4.8	0.112	0.112	-0.024	0.054	-0.014	-0.074	-0.048	-0.024	0.034
-4.7	0.012	0.112	0.076	0.054	-0.014	-0.074	-0.048	-0.024	0.134
-4.6	0.112	0.012	0.076	0.054	-0.114	-0.174	0.052	-0.024	0.034
-4.5	0.012	-0.088	-0.024	-0.046	-0.114	-0.174	0.052	-0.024	-0.066
-4.4	0.112	-0.088	0.076	0.054	-0.114	-0.174	0.052	0.076	-0.066
-4.3	0.012	0.012	0.076	0.054	-0.014	-0.174	-0.048	-0.024	0.134
-4.2	0.012	0.012	-0.024	-0.046	-0.114	-0.174	-0.048	-0.124	0.134
-4.1	0.212	0.112	-0.024	0.054	-0.114	-0.174	-0.148	-0.124	-0.066
-4.0	0.012	-0.088	0.076	0.054	-0.014	-0.174	-0.048	-0.024	-0.066
-3.9	0.012	-0.088	-0.024	-0.046	-0.014	-0.174	0.052	-0.024	0.034
-3.8	0.012	-0.088	-0.024	-0.046	-0.114	-0.274	-0.048	-0.024	0.034
-3.7	-0.088	-0.088	0.076	0.154	-0.014	-0.174	-0.148	-0.224	0.034
-3.6	0.012	0.012	0.076	0.054	-0.114	-0.274	-0.148	-0.224	-0.066
-3.5	0.012	0.012	-0.024	-0.046	-0.114	-0.174	-0.148	-0.124	-0.166
-3.4	0.012	-0.088	0.076	-0.046	-0.114	-0.174	-0.048	-0.124	-0.066
-3.3	-0.088	-0.188	-0.024	-0.046	-0.014	-0.174	-0.048	-0.024	0.034
-3.2	0.012	-0.088	0.076	0.054	-0.114	-0.274	-0.048	-0.124	-0.066
-3.1	0.012	-0.088	0.176	0.154	-0.114	-0.174	-0.148	-0.124	-0.166
-3.0	0.112	0.112	0.176	0.054	-0.014	-0.074	0.052	-0.024	-0.066
-2.9	0.012	0.112	0.176	0.054	-0.014	-0.074	0.052	-0.024	-0.066
-2.8	-0.088	0.012	0.176	0.054	-0.014	-0.174	-0.048	-0.024	-0.166
-2.7	0.012	0.012	0.176	0.054	-0.014	-0.074	-0.048	-0.024	-0.066
-2.6	0.012	0.112	0.176	0.054	0.086	-0.074	-0.048	-0.024	-0.066
-2.5	0.012	0.112	0.076	-0.046	0.086	-0.074	-0.048	-0.024	-0.066
-2.4	-0.088	-0.088	0.076	-0.046	0.086	-0.074	-0.048	-0.024	0.034
-2.3	0.012	-0.088	0.076	-0.046	-0.014	-0.074	0.052	-0.024	0.034
-2.2	0.012	0.012	0.176	0.054	0.086	0.026	0.052	-0.024	0.034
-2.1	0.112	-0.088	0.076	-0.046	-0.014	-0.074	0.052	-0.024	0.034
-2.0	0.112	-0.088	0.176	0.054	-0.014	-0.074	0.052	0.076	0.034
-1.9	0.112	-0.088	0.176	0.054	-0.014	-0.074	0.052	0.076	0.034
-1.8	0.012	-0.088	0.176	0.054	-0.014	-0.074	0.052	-0.024	-0.066
-1.7	0.012	0.012	0.176	0.154	0.086	0.026	0.252	0.176	-0.066
-1.6	-0.188	-0.188	0.076	-0.246	-0.114	-0.074	0.252	0.076	0.034
-1.5	0.012	0.212	0.576	0.354	-0.214	-0.174	0.152	0.076	-0.066
-1.4	0.612	0.412	-0.324	1.154	0.186	-1.774	-1.248	-1.924	-0.066
-1.3	0.212	0.012	0.276	0.854	-1.814	-2.774	-0.448	-0.824	-0.066
-1.2	0.212	0.212	0.176	0.454	-0.714	-1.074	0.152	-0.124	0.034
-1.1	0.212	0.112	0.276	0.254	-0.014	-0.174	0.252	0.176	0.034
-1.0	0.012	-0.088	0.376	0.254	0.186	0.226	0.352	0.276	-0.066
-0.9	0.312	-0.088	0.276	0.454	-0.014	0.026	0.352	0.576	0.234
-0.8	-0.188	2.012	3.176	3.254	2.586	2.026	3.052	3.476	0.134
-0.7	-0.988	0.812	2.176	1.954	1.086	0.726	1.552	1.876	0.334
-0.6	-0.388	0.512	0.976	0.754	0.786	0.426	1.052	1.476	-0.166
-0.5	-0.288	0.212	0.776	0.454	0.486	0.526	0.752	1.176	0.034
-0.4	-0.188	0.112	0.476	0.054	0.286	0.426	0.852	1.176	0.134
-0.3	-0.288	0.112	0.376	0.254	0.386	0.426	0.552	0.776	0.534
-0.2	0.112	0.012	0.276	-0.046	-0.014	0.226	0.152	0.676	0.234
-0.1	-0.188	-0.288	-0.224	-1.146	-1.114	0.026	0.952	2.376	-0.066
0.0	-0.188	-2.088	-0.924	-7.246	-9.614	4.126	6.852	16.276	0.034
0.1	1.612	-2.088	-1.624	-14.146	-19.814	3.426	3.552	-3.224	-0.966
0.2	2.312	-0.688	-2.624	-14.846	-21.314	-6.974	-18.648	-52.824	-2.366
0.3	2.112	-0.188	-3.224	-13.446	-20.314	-16.674	-36.448	-79.424	-1.766
0.4	1.912	-0.088	-2.924	-10.746	-16.914	-17.774	-37.748	-74.324	-0.866
0.5	1.412	-0.288	-2.224	-8.346	-12.314	-13.974	-29.648	-54.824	-0.366
0.6	1.412	-0.088	-1.424	-5.946	-7.914	-8.974	-19.248	-33.324	0.134
0.7	1.112	0.012	-1.024	-3.846	-5.314	-5.174	-10.548	-15.524	0.234
0.8	1.312	0.512	-0.524	-2.646	-2.714	-1.874	-3.548	-2.424	0.534
0.9	1.212	0.412	-0.324	-1.546	-0.814	0.626	1.252	6.576	0.534
1.0	1.212	0.412	-0.024	-0.846	0.486	2.726	4.752	13.276	0.534
1.1	1.112	0.512	0.276	-0.246	1.386	3.726	7.052	17.976	0.234
1.2	0.912	0.512	0.576	0.254	2.086	4.826	9.052	21.776	0.334
1.3	0.912	0.512	0.276	0.354	2.486	5.526	10.452	24.476	0.234
1.4	0.812	0.512	0.876	0.554	2.786	5.926	11.352	26.376	0.634
1.5	0.812	0.612	0.876	1.054	3.086	6.226	12.552	28.076	0.434
1.6	0.612	0.412	0.776	1.154	3.386	6.326	13.152	29.376	0.434
1.7	0.612	0.512	0.876	1.154	3.686	6.826	13.652	30.376	0.434
1.8	0.712	0.712	0.776	1.354	3.886	7.126	14.152	31.176	0.634
1.9	0.712	0.612	0.876	1.354	3.786	7.326	14.652	32.176	0.534
2.0	0.812	0.712	0.776	1.254	3.886	7.626	14.752	32.476	0.534
2.1	0.612	0.412	0.976	1.554	3.786	7.726	15.052	32.976	0.534
2.2	0.612	0.412	0.876	1.554	3.886	7.826	15.252	33.476	0.434
2.3	0.612	0.412	0.776	1.454	3.886	7.726	15.352	33.776	0.434
2.4	0.412	0.512	0.976	1.554	3.886	7.926	15.652	34.276	0.534
2.5	0.512	0.512	0.976	1.554	4.086	8.026	15.852	34.476	0.334
2.6	0.412	0.512	0.876	1.554	4.086	8.126	15.852	34.576	0.434
2.7	0.412	0.512	1.076	1.654	4.086	8.026	16.052	34.776	0.334
2.8	0.512	0.512	0.976	1.754	4.086	8.026	15.952	34.776	0.434
2.9	0.412	0.512	1.076	1.754	4.086	7.926	16.052	34.876	0.434
3.0	0.512	0.412	1.076	1.754	4.186	8.026	16.052	35.076	0.534
3.1	0.512	0.412	1.076	1.754	4.286	8.026	16.152	35.176	0.434
3.2	0.512	0.612	1.076	1.854	4.186	7.926	16.052	35.176	0.434
3.3	0.512	0.512	1.076	1.754	4.186	8.026	16.152	35.276	0.434
3.4	0.512	0.512	1.076	1.854	4.286	8.126	16.252	35.276	0.534
3.5	0.612	0.612	1.076	1.754	4.286	8.026	16.152	35.376	0.434
3.6	0.512	0.412	1.176	1.954	4.386	8.126	16.252	35.476	0.534
3.7	0.712	0.512	1.076	1.854	4.286	8.126	16.352	35.576	0.434
3.8	0.712	0.612	1.076	1.854	4.386	8.126	16.352	35.576	0.534
3.9	0.712	0.512	1.176	1.854	4.386	8.126	16.452	35.776	0.434
4.0	0.612	0.412	1.176	1.754	4.386	8.326	16.352	35.776	0.434
4.1	0.612	0.512	1.276	1.854	4.386	8.226	16.352	35.776	0.534
4.2	0.612	0.512	1.176	1.754	4.286	8.226	16.452	35.876	0.534
4.3	0.712	0.512	1.176	1.754	4.486	8.326	16.452	35.876	0.434
4.4	0.512	0.412	1.176	1.754	4.586	8.326	16.452	35.876	0.434
4.5	0.612	0.512	1.176	1.854	4.386	8.226	16.452	35.876	0.534
4.6	0.712	0.612	1.376	1.854	4.386	8.226	16.452	35.876	0.534
4.7	0.612	0.412	1.176	1.854	4.486	8.226	16.552	35.976	0.634
4.8	0.612	0.612	1.276	1.854	4.486	8.426	16.552	35.976	0.534
4.9	0.612	0.612	1.276	1.954	4.586	8.326	16.552	35.976	0.634
5.0	0.612	0.512	1.276	1.854	4.386	8.226	16.452	35.976	0.534
5.1	0.512	0.512	1.176	1.854	4.486	8.226	16.552	36.076	0.534
5.2	0.512	0.612	1.276	1.954	4.486	8.326	16.652	36.276	0.534
5.3	0.612	0.612	1.376	1.954	4.486	8.326	16.652	36.276	0.434
5.4	0.512	0.512	1.176	1.954	4.386	8.226	16.452	36.176	0.534
5.5	0.612	0.712	1.276	1.954	4.486	8.226	16.552	36.276	0.634
5.6	0.612	0.612	1.276	1.854	4.386	8.226	16.552	36.276	0.534
5.7	0.612	0.612	1.276	2.054	4.486	8.326	16.452	36.176	0.434
5.8	0.512	0.512	1.276	1.954	4.586	8.426	16.652	36.276	0.534
5.9	0.512	0.612	1.176	1.854	4.486	8.226	16.552	36.276	0.534
6.0	0.612	0.612	1.276	1.854	4.486	8.426	16.652	36.376	0.634
6.1	0.512	0.612	1.276	1.954	4.486	8.326	16.552	36.376	0.534
6.2	0.512	0.612	1.276	1.954	4.586	8.326	16.452	36.376	0.434
6.3	0.512	0.612	1.276	1.954	4.586	8.426	16.552	36.376	0.534
6.4	0.512	0.712	1.276	2.054	4.386	8.326	16.652	36.476	0.534
6.5	0.512	0.712	1.376	2.054	4.386	8.226	16.552	36.476	0.534
6.6	0.512	0.612	1.276	1.954	4.386	8.226	16.552	36.476	0.534
6.7	0.512	0.612	1.276	1.954	4.486	8.326	16.552	36.476	0.434
6.8	0.612	0.712	1.376	2.054	4.486	8.326	16.452	36.376	0.434
6.9	0.712	0.812	1.376	2.054	4.386	8.326	16.652	36.476	0.534
7.0	0.712	0.812	1.376	2.054	4.386	8.326	16.652	36.476	0.634
7.1	0.712	0.812	1.376	2.154	4.386	8.226	16.652	36.576	0.534
7.2	0.712	0.812	1.376	2.154	4.386	8.226	16.752	36.576	0.534
7.3	0.612	0.712	1.376	2.154	4.386	8.226	16.752	36.576	0.534
7.4	0.512	0.612	1.376	2.054	4.386	8.226	16.652	36.576	0.534
7.5	0.512	0.612	1.376	2.054	4.386	8.226	16.652	36.676	0.534
7.6	0.612	0.712	1.376	2.054	4.386	8.226	16.652	36.576	0.534
7.7	0.612	0.712	1.276	1.954	4.486	8.326	16.652	36.576	0.634
7.8	0.612	0.712	1.276	1.954	4.486	8.326	16.652	36.576	0.634
7.9	0.612	0.712	1.276	1.954	4.486	8.326	16.552	36.476	0.634
8.0	0.612	0.712	1.276	1.954	4.486	8.326	16.552	36.576	0.634
8.1	0.512	0.612	1.276	1.954	4.386	8.226	16.652	36.576	0.634
8.2	0.512	0.612	1.276	1.954	4.386	8.326	16.652	36.576	0.634
8.3	0.612	0.612	1.276	2.054	4.486	8.326	16.652	36.576	0.634
8.4	0.612	0.712	1.276	2.054	4.386	8.226	16.652	36.576	0.634
8.5	0.612	0.712	1.276	2.054	4.486	8.226	16.652	36.576	0.434
8.6	0.612	0.712	1.276	2.054	4.486	8.226	16.652	36.576	0.434
8.7	0.612	0.712	1.376	2.054	4.486	8.226	16.752	36.676	0.534
8.8	0.612	0.712	1.276	1.954	4.486	8.226	16.652	36.576	0.534
8.9	0.612	0.612	1.276	1.954	4.486	8.226	16.652	36.576	0.534
9.0	0.612	0.612	1.276	1.954	4.386	8.226	16.652	36.676	0.534
9.1	0.612	0.712	1.276	2.154	4.386	8.226	16.752	36.676	0.434
9.2	0.612	0.712	1.276	2.154	4.386	8.326	16.752	36.676	0.434
9.3	0.612	0.712	1.276	2.154	4.386	8.326	16.752	36.676	0.534
9.4	0.612	0.612	1.176	2.054	4.386	8.226	16.652	36.576	0.534
9.5	0.612	0.612	1.276	2.054	4.486	8.326	16.652	36.576	0.534
9.6	0.612	0.712	1.276	2.154	4.386	8.226	16.752	36.676	0.534
9.7	0.612	0.712	1.276	2.154	4.386	8.326	16.752	36.676	0.534
9.8	0.612	0.712	1.276	2.154	4.386	8.326	16.752	36.776	0.534
9.9	0.612	0.612	1.276	2.154	4.386	8.326	16.752	36.776	0.534
10.0	0.612	0.612	1.176	2.054	4.286	8.226	16.652	36.776	0.534
10.1	0.612	0.712	1.176	2.054	4.186	8.126	16.652	36.776	0.534
10.2	0.612	0.712	1.276	2.054	4.186	8.126	16.752	36.776	0.534
10.3	0.512	0.612	1.276	2.154	4.186	8.226	16.752	36.776	0.534
10.4	0.512	0.612	1.276	2.154	4.186	8.226	16.752	36.776	0.534
10.5	0.512	0.612	1.176	2.054	4.186	8.226	16.852	36.776	0.534
10.6	0.612	0.612	1.176	2.054	4.286	8.226	16.852	36.876	0.534
10.7	0.612	0.712	1.176	2.054	4.186	8.126	16.652	36.776	0.534
10.8	0.612	0.612	1.176	2.054	4.186	8.126	16.652	36.876	0.534
10.9	0.612	0.612	1.276	2.154	4.186	8.226	16.652	36.776	0.534
11.0	0.612	0.612	1.276	2.254	4.186	8.226	16.752	36.776	0.434
11.1	0.612	0.612	1.176	2.154	4.186	8.226	16.752	36.776	0.434
11.2	0.612	0.612	1.176	2.154	4.186	8.226	16.752	36.876	0.434
11.3	0.612	0.712	1.176	2.154	4.086	8.126	16.752	36.876	0.534
11.4	0.612	0.712	1.176	2.154	4.086	8.126	16.752	36.876	0.534
11.5	0.612	0.712	1.276	2.154	4.086	8.226	16.752	36.876	0.534
11.6	0.712	0.712	1.276	2.154	4.086	8.226	16.752	36.776	0.434
11.7	0.712	0.712	1.276	2.154	4.086	8.226	16.752	36.876	0.434
11.8	0.612	0.612	1.176	2.054	4.186	8.226	16.852	36.976	0.434
11.9	0.612	0.612	1.176	2.054	4.186	8.226	16.852	36.976	0.534
12.0	0.612	0.612	1.176	2.054	4.186	8.226	16.752	36.876	0.534
12.1	0.612	0.712	1.176	2.054	4.186	8.226	16.752	36.876	0.534
12.2	0.612	0.712	1.276	2.054	4.186	8.226	16.752	36.976	0.534
12.3	0.612	0.712	1.276	2.054	4.086	8.126	16.852	37.076	0.534
12.4	0.612	0.712	1.276	2.054	4.186	8.226	16.852	36.976	0.534
12.5	0.612	0.712	1.276	2.054	4.186	8.226	16.852	37.076	0.534
12.6	0.612	0.712	1.176	1.954	4.186	8.226	16.852	37.076	0.634
12.7	0.612	0.712	1.176	1.954	4.186	8.126	16.952	37.176	0.634
12.8	0.612	0.612	1.176	1.954	4.186	8.126	16.852	36.976	0.634
12.9	0.612	0.612	1.176	1.954	4.286	8.126	16.852	37.076	0.534
13.0	0.612	0.712	1.176	1.954	4.286	8.126	16.852	36.976	0.534
13.1	0.612	0.712	1.176	1.954	4.286	8.326	16.752	36.976	0.534
13.2	0.612	0.712	1.176	2.154	4.286	8.326	16.752	37.076	0.534
13.3	0.612	0.712	1.176	2.154	4.286	8.326	16.852	36.976	0.534
13.4	0.612	0.712	1.176	2.154	4.286	8.226	16.852	37.076	0.534
13.5	0.612	0.712	1.076	2.054	4.186	8.126	16.852	37.076	0.434
13.6	0.612	0.712	1.176	2.054	4.186	8.226	16.752	36.976	0.534
13.7	0.612	0.712	1.176	2.054	4.186	8.226	16.752	37.076	0.534
13.8	0.612	0.712	1.176	2.054	4.286	8.226	16.852	36.976	0.534
13.9	0.612	0.712	1.176	2.054	4.286	8.226	16.852	36.976	0.534
14.0	0.712	0.712	1.176	2.054	4.286	8.126	16.852	37.076	0.434
14.1	0.712	0.712	1.176	2.054	4.286	8.226	16.852	36.976	0.434
14.2	0.612	0.712	1.076	1.954	4.286	8.226	16.852	37.076	0.434
14.3	0.612	0.712	1.076	1.954	4.286	8.226	16.852	37.076	0.534
14.4	0.612	0.712	1.076	1.954	4.286	8.326	16.852	37.076	0.534
14.5	0.612	0.712	1.076	1.954	4.286	8.326	16.752	37.076	0.534
14.6	0.612	0.712	1.076	1.954	4.186	8.226	16.752	36.976	0.534
14.7	0.612	0.712	1.076	1.954	4.186	8.226	16.752	36.976	0.534
14.8	0.712	0.712	1.076	1.954	4.186	8.226	16.752	36.976	0.534
14.9	0.712	0.712	1.076	1.854	4.186	8.226	16.752	36.976	0.434
15.0	0.712	0.812	1.076	1.854	4.186	8.226	16.752	36.976	0.434
15.1	0.712	0.812	1.076	1.954	4.186	8.226	16.752	36.976	0.434
15.2	0.612	0.712	1.076	1.954	4.186	8.226	16.752	36.976	0.534
15.3	0.612	0.712	1.076	1.954	4.186	8.226	16.752	36.976	0.434
15.4	0.612	0.612	1.076	1.954	4.186	8.226	16.652	36.876	0.534
15.5	0.712	0.612	1.076	1.954	4.186	8.226	16.652	36.876	0.534
15.6	0.812	0.712	1.076	1.854	4.186	8.226	16.652	36.876	0.534
15.7	0.712	0.712	1.076	1.754	4.086	8.126	16.752	36.976	0.534
15.8	0.712	0.712	1.076	1.754	4.086	8.126	16.752	36.976	0.434
15.9	0.712	0.712	1.076	1.854	4.186	8.226	16.752	36.876	0.434
16.0	0.712	0.712	1.076	1.854	4.186	8.226	16.752	36.976	0.434
16.1	0.812	0.712	1.076	1.854	4.186	8.226	16.752	36.976	0.534
16.2	0.812	0.712	1.176	1.954	4.186	8.226	16.652	36.976	0.534
16.3	0.712	0.712	1.176	1.854	4.186	8.226	16.652	36.976	0.434
16.4	0.712	0.712	1.176	1.854	4.186	8.226	16.652	36.976	0.434
16.5	0.712	0.712	1.076	1.854	4.186	8.226	16.752	36.976	0.434
16.6	0.612	0.712	1.076	1.954	4.086	8.126	16.752	36.976	0.434
16.7	0.612	0.712	1.076	1.954	4.186	8.226	16.752	36.976	0.334
16.8	0.612	0.612	1.076	1.954	4.186	8.226	16.652	36.876	0.334
16.9	0.612	0.612	0.976	1.854	4.186	8.226	16.652	36.976	0.334
17.0	0.612	0.612	1.076	1.854	4.186	8.226	16.652	36.976	0.334
17.1	0.612	0.612	1.076	1.854	4.186	8.126	16.652	36.876	0.334
17.2	0.612	0.612	1.076	1.954	4.186	8.126	16.652	36.876	0.334
17.3	0.512	0.512	1.076	1.954	4.286	8.226	16.652	36.976	0.434
17.4	0.612	0.612	1.076	1.954	4.286	8.226	16.652	36.976	0.334
17.5	0.712	0.712	1.076	1.954	4.286	8.226	16.752	37.076	0.234
17.6	0.712	0.712	1.176	1.954	4.386	8.426	16.752	37.076	0.234
17.7	0.612	0.612	1.176	2.054	4.286	8.326	16.752	36.976	0.234
17.8	0.712	0.712	1.176	2.054	4.386	8.326	16.752	37.076	0.134
17.9	0.712	0.712	1.276	2.154	4.286	8.326	16.652	36.976	0.234
18.0	0.712	0.612	1.176	1.954	4.386	8.326	16.652	36.976	0.334
18.1	0.612	0.612	1.276	2.054	4.186	8.126	16.552	36.876	0.334
18.2	0.712	0.612	1.276	2.054	4.286	8.226	16.852	37.076	0.234
18.3	0.612	0.712	1.376	2.154	4.286	8.426	16.652	36.876	0.134
18.4	0.612	0.512	1.376	2.254	4.286	8.326	16.652	36.976	0.234
18.5	0.512	0.512	1.176	2.154	4.286	8.326	16.652	36.976	0.434
18.6	0.512	0.612	1.276	2.254	4.386	8.426	16.852	37.176	0.234
18.7	0.712	0.612	1.576	2.454	4.486	8.526	16.752	37.076	0.334
18.8	0.612	0.612	0.976	2.154	4.486	8.026	16.552	36.876	0.534
18.9	0.712	0.612	1.176	2.354	4.186	7.426	16.552	36.776	0.234
19.0	1.012	0.612	0.976	2.454	4.086	7.526	16.152	36.376	0.534
19.1	0.812	0.712	0.976	3.354	3.586	5.826	15.452	35.676	0.434
19.2	0.612	0.812	1.476	2.154	2.986	6.526	16.852	37.276	0.334
19.3	0.512	0.912	1.476	1.554	4.786	8.926	17.852	38.276	0.534
19.4	0.712	1.312	1.876	2.354	6.086	9.926	17.952	38.476	0.134
19.5	0.712	1.812	2.076	2.654	5.886	10.026	17.952	38.476	0.634
19.6	0.512	2.112	2.076	2.954	6.086	9.926	17.752	38.276	0.534
19.7	0.012	3.412	4.376	5.454	7.186	11.226	19.652	40.176	0.834
19.8	0.512	0.612	0.676	2.054	3.686	7.126	6.952	22.376	0.934
19.9	2.312	-0.888	-5.424	0.454	1.486	-23.974	-69.848	-122.424	0.534
20.0	2.512	3.312	-3.124	7.154	9.186	-45.874	-71.448	-146.424	-0.366
20.1	-1.688	0.312	0.876	10.454	16.486	-9.174	-1.348	-10.024	-0.166
20.2	-1.188	-0.388	2.076	9.754	16.386	13.126	30.652	60.476	0.434
20.3	0.012	0.012	1.676	6.954	12.586	15.726	30.952	64.176	0.234
20.4	-0.088	0.012	1.476	4.854	8.686	11.926	22.952	48.176	0.234
20.5	-0.288	-0.088	0.876	3.254	5.486	7.526	15.052	33.176	0.634
20.6	-0.288	-0.288	0.676	2.154	3.686	5.026	10.352	22.776	0.534
20.7	-0.288	-0.388	0.376	1.454	2.386	3.726	7.152	17.176	0.234
20.8	-0.188	-0.288	0.376	0.754	1.886	2.626	5.452	13.276	-0.066
20.9	-0.188	-0.388	0.276	0.654	1.186	1.926	4.452	10.776	-0.066
21.0	-0.088	-0.088	0.176	0.454	0.686	1.626	3.852	9.076	0.134
21.1	-0.288	-0.088	0.176	0.354	0.686	1.326	3.052	7.576	0.134
21.2	-0.288	-0.088	0.376	0.454	0.386	0.926	2.452	6.476	0.134
21.3	-0.088	0.112	0.076	0.254	0.386	0.526	2.152	5.876	0.034
21.4	-0.088	-0.088	0.176	0.254	0.386	0.626	1.852	5.276	0.234
21.5	0.012	0.012	0.176	0.154	0.386	0.526	1.652	4.476	0.034
21.6	0.012	0.012	0.276	0.254	0.286	0.426	1.552	4.176	0.034
21.7	0.112	-0.088	0.076	0.154	0.386	0.426	1.352	3.976	-0.066
21.8	0.112	0.012	0.176	0.254	0.386	0.526	1.352	3.676	0.034
21.9	0.212	0.012	0.176	0.254	0.286	0.326	1.152	3.376	0.034
22.0	0.312	0.112	0.176	0.154	0.386	0.326	0.952	3.076	0.134
22.1	0.112	-0.188	0.176	0.254	0.386	0.326	0.852	2.876	-0.066
22.2	0.112	-0.088	0.376	0.454	0.286	0.326	0.952	2.876	0.034
22.3	0.112	-0.088	0.376	0.354	0.286	0.226	0.852	2.776	0.034
22.4	0.212	-0.088	0.376	0.454	0.286	0.326	0.752	2.776	0.134
22.5	0.112	-0.088	0.376	0.454	0.186	0.226	0.852	2.676	0.034
22.6	0.112	0.012	0.476	0.554	0.286	0.226	0.752	2.576	-0.066
22.7	0.112	-0.088	0.376	0.454	0.286	0.226	0.652	2.376	0.034
22.8	0.112	-0.088	0.376	0.454	0.286	0.426	0.752	2.376	-0.066
22.9	0.012	-0.188	0.376	0.454	0.186	0.126	0.752	2.376	0.034
23.0	0.112	-0.088	0.276	0.454	0.286	0.126	0.752	2.276	0.134
23.1	0.112	-0.088	0.276	0.454	0.286	0.126	0.552	2.176	0.034
23.2	0.112	-0.088	0.176	0.354	0.186	0.226	0.552	2.076	0.034
23.3	0.112	-0.188	0.176	0.354	0.186	0.126	0.552	1.976	-0.066
23.4	0.112	-0.288	0.176	0.454	0.286	0.126	0.452	1.876	0.234
23.5	0.012	-0.288	0.276	0.354	0.386	0.226	0.452	1.876	0.134
23.6	0.112	-0.288	0.076	0.354	0.286	0.126	0.352	1.776	0.134
23.7	0.212	-0.188	0.176	0.354	0.186	0.126	0.452	1.776	0.034
23.8	0.012	-0.288	0.176	0.254	0.286	0.026	0.452	1.776	0.134
23.9	0.112	-0.288	0.276	0.454	0.186	-0.074	0.452	1.676	0.134
24.0	0.012	-0.388	0.276	0.254	0.186	0.026	0.352	1.576	0.034
24.1	0.212	-0.188	0.276	0.254	0.186	0.026	0.352	1.576	-0.066
24.2	0.112	-0.288	0.276	0.254	0.186	0.126	0.352	1.676	-0.066
24.3	0.112	-0.188	0.376	0.254	0.186	0.026	0.452	1.576	0.034
24.4	0.112	-0.188	0.276	0.254	0.086	-0.074	0.452	1.476	-0.166
24.5	0.012	-0.288	0.276	0.254	0.086	0.026	0.452	1.576	-0.066
24.6	0.212	-0.188	0.176	0.054	0.086	0.026	0.452	1.476	-0.066
24.7	0.012	-0.288	0.376	0.254	0.086	-0.074	0.452	1.476	-0.066
24.8	0.112	-0.288	0.276	0.154	-0.014	-0.074	0.552	1.476	-0.166
24.9	0.112	-0.188	0.276	0.154	0.086	0.026	0.452	1.376	-0.066
25.0	0.212	-0.188	0.276	0.154	-0.014	-0.074	0.452	1.476	-0.166
25.1	0.312	-0.088	0.176	-0.046	0.186	0.026	0.452	1.376	-0.066
25.2	0.112	-0.088	0.276	0.154	-0.014	-0.074	0.352	1.276	-0.166
25.3	0.112	-0.288	0.176	0.054	-0.014	0.026	0.452	1.376	-0.066
25.4	0.212	-0.188	0.276	0.154	-0.014	-0.074	0.452	1.276	-0.066
25.5	0.112	-0.188	0.276	0.054	-0.014	0.026	0.352	1.276	-0.166
25.6	0.112	-0.188	0.176	0.154	0.086	0.026	0.352	1.176	-0.066
25.7	0.212	-0.088	0.276	0.054	-0.014	-0.074	0.352	1.276	0.034
25.8	0.212	-0.088	0.076	0.054	-0.014	-0.074	0.352	1.276	-0.066
25.9	0.212	-0.088	0.276	0.154	0.186	0.126	0.352	1.176	0.034
26.0	0.212	-0.088	0.376	0.154	-0.014	-0.074	0.152	1.176	-0.066
26.1	0.312	0.012	0.276	0.254	0.086	0.126	0.352	1.176	0.034
26.2	0.212	-0.088	0.276	0.154	-0.014	0.026	0.252	1.076	0.034
26.3	0.312	0.012	0.176	0.154	-0.014	0.026	0.252	1.176	-0.066
26.4	0.112	-0.188	0.376	0.154	0.086	0.126	0.252	1.176	0.034
26.5	0.312	-0.088	0.376	0.254	0.086	0.026	0.152	1.076	-0.066
26.6	0.212	-0.088	0.276	0.154	-0.014	0.126	0.352	1.176	0.034
26.7	0.212	-0.188	0.376	0.254	0.086	0.126	0.252	1.176	0.034
26.8	0.212	-0.188	0.276	0.154	0.086	0.026	0.252	0.976	0.134
26.9	0.312	-0.188	0.276	0.154	0.086	0.026	0.252	1.176	0.034
27.0	0.212	-0.188	0.376	0.154	0.086	0.126	0.152	1.076	0.034
27.1	0.212	-0.088	0.276	0.054	0.086	0.026	0.152	1.076	0.134
27.2	0.312	-0.188	0.276	0.054	-0.014	0.026	0.252	1.076	0.034
27.3	0.112	-0.288	0.376	0.154	0.186	0.126	0.152	1.076	0.034
27.4	0.212	-0.188	0.176	0.054	0.086	0.126	0.152	0.976	0.134
27.5	0.212	-0.288	0.276	0.054	0.186	0.126	0.252	1.076	0.034
27.6	0.112	-0.288	0.176	0.154	0.086	0.226	0.152	0.976	0.034
27.7	0.112	-0.288	0.276	0.054	-0.014	0.026	0.152	0.976	0.034
27.8	0.212	-0.288	0.176	0.054	0.186	0.226	0.252	1.076	-0.066
27.9	0.112	-0.288	0.176	0.054	0.086	0.126	0.152	0.876	0.034
28.0	0.112	-0.288	0.176	0.054	0.186	0.126	0.352	1.076	-0.066
28.1	0.112	-0.388	0.176	0.054	0.186	0.226	0.452	1.076	-0.066
28.2	0.112	-0.288	0.276	0.154	0.086	0.126	0.252	0.876	0.134
28.3	0.112	-0.288	0.176	0.054	0.186	0.226	0.352	0.976	0.034
28.4	0.212	-0.288	0.076	0.154	0.086	0.126	0.252	0.976	0.134
28.5	0.012	-0.388	0.276	0.154	0.086	0.226	0.352	0.976	0.034
28.6	0.212	-0.188	0.176	0.054	0.186	0.226	0.352	0.876	-0.066
28.7	0.112	-0.288	0.176	0.154	0.186	0.126	0.352	0.976	0.134
28.8	0.012	-0.388	0.276	0.154	0.186	0.126	0.152	0.876	0.034
28.9	0.212	-0.188	0.276	0.254	0.286	0.226	0.352	0.876	0.034
29.0	0.112	-0.288	0.176	0.154	0.186	0.126	0.252	0.876	-0.066
29.1	0.212	-0.088	0.276	0.154	0.086	0.126	0.352	0.876	0.134
29.2	0.112	-0.288	0.276	0.254	0.286	0.226	0.352	0.876	-0.066
29.3	0.012	-0.288	0.276	0.254	0.186	0.126	0.252	0.876	0.034
29.4	0.112	-0.188	0.376	0.254	0.186	0.226	0.352	0.976	0.134
29.5	0.212	-0.188	0.276	0.254	0.286	0.226	0.352	0.876	-0.066
29.6	0.212	-0.288	0.376	0.254	0.186	0.226	0.352	0.876	0.034
29.7	0.112	-0.188	0.376	0.254	0.186	0.126	0.352	0.776	0.034
29.8	0.212	-0.088	0.176	0.154	0.186	0.126	0.352	0.876	0.134
29.9	0.112	-0.288	0.376	0.254	0.186	0.226	0.352	0.876	0.034
30.0	0.112	-0.288	0.376	0.254	0.186	0.226	0.352	0.776	0.034
30.1	0.112	-0.188	0.276	0.154	0.286	0.226	0.352	0.876	0.134
30.2	0.212	-0.288	0.376	0.254	0.286	0.226	0.252	0.776	0.034
30.3	0.212	-0.188	0.276	0.154	0.186	0.226	0.352	0.776	0.034
30.4	0.112	-0.188	0.176	0.154	0.186	0.126	0.252	0.876	0.034
30.5	0.212	-0.188	0.376	0.254	0.186	0.226	0.252	0.776	0.034
30.6	0.212	-0.188	0.276	0.254	0.186	0.326	0.352	0.776	0.034
30.7	0.012	-0.288	0.376	0.254	0.186	0.126	0.352	0.876	0.034
30.8	0.112	-0.388	0.376	0.154	0.186	0.226	0.252	0.776	0.034
30.9	0.212	-0.188	0.376	0.154	0.286	0.326	0.352	0.976	0.034
31.0	0.312	-0.188	0.376	0.254	0.186	0.226	0.352	0.876	0.134
31.1	0.112	-0.188	0.376	0.254	0.186	0.226	0.252	0.776	0.034
31.2	0.112	-0.288	0.476	0.254	0.086	0.226	0.352	0.876	-0.066
31.3	0.112	-0.388	0.276	0.154	0.186	0.126	0.252	0.776	0.134
31.4	0.212	-0.188	0.276	0.154	0.186	0.226	0.252	0.776	0.034
31.5	0.212	-0.288	0.476	0.254	-0.014	0.126	0.252	0.776	-0.066
31.6	0.112	-0.288	0.376	0.154	0.186	0.226	0.252	0.776	-0.166
31.7	0.212	-0.188	0.276	0.154	0.086	0.126	0.252	0.776	0.034
31.8	0.112	-0.288	0.376	0.254	0.086	0.126	0.252	0.776	0.034
31.9	0.112	-0.288	0.476	0.254	0.186	0.226	0.252	0.776	-0.066
32.0	0.112	-0.188	0.376	0.254	0.086	0.126	0.352	0.776	-0.066
32.1	0.112	-0.188	0.376	0.254	0.086	0.226	0.252	0.676	0.034
32.2	0.212	-0.288	0.276	0.154	0.186	0.126	0.252	0.776	-0.066
32.3	0.112	-0.188	0.376	0.254	0.086	0.226	0.152	0.676	-0.066
32.4	0.012	-0.288	0.276	0.254	0.086	0.226	0.352	0.876	-0.066
32.5	0.212	-0.288	0.376	0.254	0.086	0.126	0.252	0.776	0.034
32.6	0.112	-0.288	0.376	0.254	0.086	0.126	0.352	0.776	0.034
32.7	0.112	-0.188	0.376	0.254	0.186	0.226	0.252	0.676	0.034
32.8	0.112	-0.288	0.376	0.254	0.186	0.226	0.452	0.876	-0.066
32.9	0.212	-0.288	0.376	0.254	0.086	0.226	0.252	0.776	-0.066
33.0	0.212	-0.188	0.376	0.254	0.186	0.226	0.252	0.676	0.034
33.1	0.112	-0.288	0.276	0.254	0.086	0.126	0.352	0.776	0.034
33.2	0.112	-0.288	0.276	0.154	0.186	0.226	0.252	0.776	-0.066
33.3	0.212	-0.188	0.376	0.254	0.186	0.226	0.352	0.776	-0.066
33.4	0.112	-0.288	0.376	0.254	-0.014	0.026	0.352	0.776	0.034
33.5	0.112	-0.288	0.276	0.254	0.086	0.126	0.152	0.676	0.034
33.6	0.212	-0.088	0.276	0.154	0.186	0.226	0.352	0.776	-0.166
33.7	0.212	-0.188	0.376	0.254	0.086	0.126	0.352	0.876	0.034
33.8	0.212	-0.288	0.276	0.254	0.186	0.126	0.152	0.676	0.034
33.9	0.112	-0.288	0.276	0.254	0.186	0.126	0.252	0.676	0.034
34.0	0.212	-0.088	0.276	0.154	0.186	0.226	0.352	0.876	0.134
34.1	0.212	-0.288	0.276	0.254	0.186	0.226	0.352	0.776	0.034
34.2	0.112	-0.288	0.276	0.254	0.086	0.126	0.452	0.776	0.034
34.3	0.112	-0.288	0.276	0.254	0.186	0.226	0.252	0.676	0.034
34.4	0.112	-0.388	0.276	0.254	0.286	0.226	0.252	0.676	0.034
34.5	0.212	-0.288	0.276	0.254	0.086	0.126	0.452	0.776	0.034
34.6	0.112	-0.288	0.376	0.354	0.086	0.026	0.352	0.676	0.034
34.7	0.212	-0.288	0.276	0.254	0.286	0.226	0.352	0.676	-0.066
34.8	0.112	-0.388	0.276	0.254	0.186	0.226	0.252	0.676	0.034
34.9	0.212	-0.188	0.376	0.454	0.086	0.126	0.252	0.676	0.134
35.0	0.212	-0.288	0.276	0.254	0.186	0.026	0.352	0.676	0.134
35.1	0.012	-0.388	0.276	0.254	0.186	0.226	0.352	0.776	0.034
35.2	0.112	-0.388	0.376	0.354	0.086	0.126	0.452	0.776	0.034
35.3	0.212	-0.188	0.276	0.254	0.186	0.126	0.452	0.676	0.034
35.4	0.112	-0.288	0.376	0.254	0.186	0.226	0.352	0.676	-0.066
35.5	0.112	-0.388	0.376	0.254	0.186	0.226	0.352	0.776	-0.066
35.6	0.112	-0.388	0.276	0.254	0.186	0.126	0.352	0.576	0.034
35.7	0.212	-0.188	0.276	0.254	0.186	0.126	0.352	0.676	-0.066
35.8	0.112	-0.288	0.376	0.354	0.186	0.226	0.352	0.776	0.034
35.9	0.112	-0.388	0.176	0.254	0.186	0.226	0.252	0.676	0.034
36.0	0.212	-0.388	0.276	0.254	0.186	0.126	0.352	0.576	-0.066
36.1	0.112	-0.288	0.276	0.254	0.086	0.226	0.352	0.676	0.034
36.2	0.112	-0.288	0.476	0.454	0.086	0.226	0.252	0.676	0.034
36.3	0.112	-0.288	0.276	0.254	0.186	0.126	0.352	0.676	0.034
36.4	0.112	-0.488	0.276	0.254	0.186	0.226	0.252	0.676	0.034
36.5	0.112	-0.388	0.376	0.254	0.086	0.226	0.252	0.676	0.034
36.6	0.112	-0.288	0.476	0.354	0.186	0.126	0.352	0.676	0.034
36.7	0.112	-0.288	0.376	0.354	0.086	0.026	0.252	0.676	-0.066
36.8	0.112	-0.388	0.276	0.254	0.186	0.226	0.252	0.676	0.034
36.9	0.012	-0.388	0.376	0.254	0.086	0.226	0.352	0.776	0.034
37.0	0.012	-0.388	0.376	0.354	0.186	0.126	0.352	0.676	0.034
37.1	0.112	-0.388	0.376	0.254	0.086	0.126	0.252	0.676	0.034
37.2	0.112	-0.388	0.476	0.254	0.086	0.126	0.352	0.676	0.034
37.3	0.112	-0.388	0.276	0.254	0.086	0.126	0.252	0.676	0.034
37.4	-0.088	-0.388	0.276	0.154	0.186	0.226	0.252	0.676	-0.166
37.5	0.012	-0.388	0.376	0.254	0.086	0.026	0.352	0.676	0.034
37.6	0.012	-0.488	0.376	0.154	-0.014	0.126	0.252	0.576	0.034
37.7	0.012	-0.288	0.376	0.254	0.086	0.126	0.252	0.676	0.134
37.8	-0.088	-0.388	0.276	0.154	0.086	0.126	0.252	0.776	0.134
37.9	0.012	-0.388	0.376	0.154	0.086	0.126	0.352	0.776	0.034
38.0	-0.088	-0.388	0.376	0.254	0.186	0.126	0.252	0.676	0.034
38.1	-0.088	-0.388	0.376	0.154	0.186	0.126	0.252	0.576	0.034
38.2	0.012	-0.388	0.276	0.154	-0.014	0.126	0.352	0.776	0.134
38.3	0.012	-0.288	0.376	0.254	0.186	0.126	0.252	0.676	0.134
38.4	0.012	-0.288	0.276	0.154	0.186	0.126	0.252	0.676	0.034
38.5	0.012	-0.288	0.376	0.254	0.186	0.126	0.352	0.576	0.134
38.6	0.012	-0.388	0.376	0.254	0.186	0.226	0.252	0.676	0.034
38.7	0.012	-0.288	0.376	0.254	0.086	0.026	0.352	0.776	0.034
38.8	-0.188	-0.388	0.276	0.154	0.086	0.026	0.352	0.676	0.034
38.9	0.012	-0.288	0.276	0.054	0.186	0.126	0.352	0.676	0.134
39.0	0.012	-0.388	0.476	0.254	0.086	0.126	0.352	0.676	0.034
39.1	-0.088	-0.388	0.376	0.254	0.186	0.126	0.152	0.576	0.034
39.2	0.012	-0.288	0.276	0.154	0.086	0.026	0.352	0.676	0.234
39.3	0.012	-0.288	0.276	0.054	0.086	0.026	0.352	0.676	0.034
39.4	-0.088	-0.288	0.376	0.154	-0.014	-0.074	0.352	0.776	0.034
39.5	0.012	-0.288	0.176	0.054	0.186	0.126	0.252	0.576	0.134
39.6	-0.088	-0.388	0.276	0.154	0.186	0.126	0.352	0.676	0.134
39.7	0.012	-0.288	0.376	0.154	0.186	0.026	0.352	0.676	0.134
39.8	0.012	-0.388	0.376	0.154	0.086	0.026	0.352	0.576	0.134
39.9	0.012	-0.288	0.376	0.154	0.186	0.126	0.252	0.676	0.134
40.0	0.212	-0.188	0.276	0.054	0.186	0.126	0.252	0.676	0.134
40.1	0.012	-0.288	0.376	0.154	0.086	0.026	0.352	0.676	0.134
40.2	0.012	-0.388	0.376	0.154	0.186	-0.074	0.352	0.576	0.134
40.3	-0.088	-0.488	0.376	0.154	0.086	0.026	0.352	0.676	0.134
40.4	0.112	-0.388	0.376	0.154	0.186	0.126	0.252	0.676	0.134
40.5	0.112	-0.288	0.276	0.054	0.086	0.026	0.352	0.676	0.134
40.6	0.012	-0.288	0.376	0.154	0.186	0.026	0.352	0.676	0.234
40.7	-0.088	-0.388	0.476	0.254	0.086	0.126	0.352	0.676	0.134
40.8	0.012	-0.488	0.376	0.154	0.186	0.226	0.152	0.576	0.134
40.9	0.112	-0.388	0.276	0.054	0.086	0.026	0.152	0.576	0.134
41.0	0.112	-0.388	0.276	0.054	0.186	0.026	0.252	0.476	0.134
41.1	-0.088	-0.388	0.476	0.154	0.086	0.026	0.252	0.476	0.034
41.2	-0.088	-0.388	0.476	0.254	0.086	0.126	0.252	0.576	0.134
41.3	0.012	-0.488	0.476	0.154	0.186	0.126	0.152	0.576	0.134
41.4	0.012	-0.488	0.376	0.054	0.186	0.026	0.152	0.576	0.134
41.5	0.012	-0.488	0.376	0.154	0.086	0.026	0.152	0.376	0.134
41.6	-0.088	-0.388	0.376	0.154	0.186	0.126	0.252	0.576	0.034
41.7	-0.088	-0.388	0.476	0.154	0.186	0.126	0.152	0.576	0.234
41.8	0.012	-0.488	0.476	0.054	0.086	0.026	0.152	0.576	0.134
41.9	0.012	-0.488	0.476	0.154	0.086	0.026	0.152	0.376	0.134
42.0	-0.088	-0.488	0.476	0.254	0.286	0.226	0.252	0.476	0.134
42.1	-0.188	-0.488	0.476	0.254	0.186	0.126	0.152	0.576	0.134
42.2	0.012	-0.388	0.476	0.254	0.186	0.126	0.152	0.576	0.234
42.3	0.012	-0.388	0.376	0.154	0.086	0.026	0.252	0.476	0.134
42.4	-0.088	-0.488	0.476	0.154	0.186	0.126	0.152	0.376	0.134
42.5	-0.088	-0.488	0.576	0.254	0.186	0.226	0.252	0.576	0.134
42.6	-0.188	-0.488	0.576	0.254	0.186	0.126	0.152	0.576	0.234
42.7	-0.088	-0.388	0.376	0.254	0.186	0.126	0.252	0.476	0.234
42.8	-0.088	-0.388	0.476	0.154	0.186	0.126	0.252	0.476	0.134
42.9	-0.088	-0.488	0.476	0.154	0.086	0.026	0.052	0.376	0.134
43.0	-0.088	-0.388	0.576	0.254	0.086	0.126	0.052	0.476	0.234
43.1	-0.088	-0.388	0.476	0.254	0.086	0.026	0.152	0.476	0.134
43.2	-0.088	-0.388	0.376	0.254	0.186	0.126	0.252	0.476	0.234
43.3	-0.088	-0.388	0.476	0.154	0.186	0.226	0.152	0.476	0.134
43.4	-0.188	-0.488	0.576	0.254	-0.014	0.126	0.052	0.476	0.234
43.5	-0.188	-0.488	0.576	0.354	0.086	0.026	0.052	0.476	0.134
43.6	0.012	-0.388	0.476	0.254	0.086	0.026	0.152	0.376	0.034
43.7	-0.088	-0.288	0.576	0.254	0.186	0.126	0.152	0.376	0.134
43.8	-0.088	-0.388	0.476	0.254	0.286	0.226	0.052	0.476	0.134
43.9	-0.188	-0.488	0.476	0.354	0.186	0.126	0.052	0.376	0.134
44.0	-0.188	-0.488	0.476	0.254	0.086	0.026	0.152	0.376	0.134
44.1	0.012	-0.288	0.476	0.254	0.086	0.126	0.152	0.376	0.134
44.2	0.012	-0.388	0.476	0.254	0.086	0.126	0.052	0.376	0.134
44.3	-0.088	-0.388	0.576	0.254	0.086	0.126	0.152	0.476	0.134
44.4	-0.188	-0.488	0.576	0.354	0.086	0.026	0.052	0.376	0.134
44.5	0.012	-0.288	0.476	0.254	0.086	0.126	0.152	0.376	0.134
44.6	0.012	-0.288	0.476	0.254	0.186	0.126	0.152	0.476	0.134
44.7	0.012	-0.388	0.376	0.154	0.086	0.126	0.052	0.376	0.134
44.8	-0.188	-0.488	0.476	0.354	0.086	0.026	0.052	0.376	0.234
44.9	-0.088	-0.488	0.576	0.354	0.186	0.126	0.252	0.376	0.134
45.0	0.012	-0.288	0.376	0.254	0.186	0.126	0.152	0.476	0.134
45.1	0.012	-0.288	0.376	0.154	0.086	0.226	0.152	0.476	0.234
45.2	-0.088	-0.488	0.476	0.154	0.186	0.126	0.052	0.376	0.234
45.3	0.012	-0.488	0.476	0.154	0.186	0.126	0.052	0.276	0.234
45.4	0.012	-0.388	0.276	0.154	0.286	0.226	0.152	0.376	0.134
45.5	0.012	-0.288	0.376	0.254	0.386	0.326	0.152	0.476	0.234
45.6	-0.088	-0.488	0.376	0.254	0.286	0.226	0.052	0.376	0.134
45.7	0.012	-0.488	0.476	0.154	0.186	0.126	0.052	0.376	0.134
45.8	0.112	-0.388	0.376	0.154	0.186	0.126	0.052	0.376	0.134
45.9	0.012	-0.288	0.376	0.254	0.186	0.126	0.252	0.476	0.234
46.0	-0.088	-0.388	0.376	0.254	0.186	0.126	0.252	0.476	0.234
46.1	-0.088	-0.388	0.476	0.354	0.286	0.226	0.052	0.276	0.134
46.2	0.012	-0.488	0.476	0.254	0.286	0.326	0.052	0.376	0.034
46.3	0.112	-0.388	0.276	0.154	0.286	0.226	0.252	0.476	0.234
46.4	-0.088	-0.488	0.376	0.254	0.286	0.226	0.252	0.476	0.234
46.5	-0.088	-0.388	0.476	0.254	0.186	0.126	0.152	0.376	0.234
46.6	0.012	-0.388	0.476	0.254	0.286	0.226	0.152	0.376	0.234
46.7	0.112	-0.388	0.376	0.254	0.286	0.326	0.252	0.476	0.134
46.8	0.012	-0.488	0.276	0.154	0.286	0.226	0.252	0.476	0.234
46.9	-0.088	-0.388	0.376	0.154	0.286	0.126	0.252	0.476	0.234
47.0	0.012	-0.388	0.376	0.154	0.286	0.226	0.152	0.476	0.234
47.1	-0.088	-0.488	0.276	0.154	0.286	0.326	0.152	0.476	0.234
47.2	0.012	-0.388	0.376	0.254	0.386	0.326	0.252	0.476	0.134
47.3	0.012	-0.388	0.376	0.154	0.386	0.326	0.252	0.476	0.134
47.4	0.012	-0.388	0.376	0.154	0.286	0.226	0.152	0.476	0.334
47.5	0.012	-0.388	0.476	0.154	0.286	0.126	0.152	0.476	0.334
47.6	0.012	-0.388	0.276	0.154	0.286	0.326	0.152	0.376	0.234
47.7	0.112	-0.288	0.376	0.254	0.386	0.326	0.352	0.476	0.134
47.8	0.112	-0.388	0.476	0.254	0.386	0.326	0.252	0.476	0.134
47.9	-0.088	-0.488	0.476	0.154	0.286	0.126	0.252	0.476	0.034
48.0	-0.088	-0.488	0.376	0.054	0.286	0.226	0.152	0.476	0.134
48.1	0.012	-0.388	0.276	0.154	0.386	0.326	0.252	0.476	0.234
48.2	0.112	-0.288	0.276	0.154	0.386	0.226	0.252	0.476	0.134
48.3	0.112	-0.388	0.376	0.054	0.286	0.226	0.252	0.576	0.134
48.4	-0.088	-0.488	0.476	0.254	0.286	0.226	0.252	0.576	0.034
48.5	0.012	-0.488	0.376	0.154	0.286	0.226	0.252	0.476	0.034
48.6	0.012	-0.388	0.276	0.154	0.286	0.226	0.252	0.476	0.234
48.7	0.012	-0.388	0.376	0.154	0.286	0.226	0.152	0.476	0.234
48.8	0.012	-0.488	0.376	0.154	0.386	0.226	0.152	0.376	0.134
48.9	0.112	-0.388	0.476	0.154	0.286	0.226	0.152	0.476	0.034
49.0	0.012	-0.388	0.376	0.154	0.286	0.326	0.252	0.476	0.034
49.1	0.012	-0.388	0.376	0.154	0.286	0.226	0.252	0.476	0.234
49.2	0.112	-0.388	0.376	0.154	0.386	0.226	0.152	0.476	0.234
49.3	0.112	-0.488	0.376	0.154	0.386	0.326	0.152	0.476	0.134
49.4	0.112	-0.388	0.276	-0.046	0.286	0.326	0.252	0.576	0.134
49.5	0.112	-0.388	0.276	0.054	0.186	0.226	0.252	0.476	0.134
49.6	0.012	-0.388	0.276	0.054	0.186	0.226	0.052	0.376	0.134
49.7	0.012	-0.388	0.376	0.154	0.286	0.226	0.152	0.476	0.234
49.8	0.112	-0.388	0.376	0.154	0.386	0.226	0.252	0.576	0.234
49.9	0.012	-0.488	0.276	-0.046	0.386	0.226	0.252	0.576	0.134
50.0	0.012	-0.488	0.376	-0.046	0.186	0.226	0.252	0.576	0.134
50.1	0.012	-0.388	0.276	0.054	0.186	0.126	0.052	0.376	0.034
50.2	0.012	-0.388	0.376	0.154	0.286	0.226	0.152	0.476	0.134
50.3	-0.088	-0.488	0.276	0.054	0.286	0.126	0.252	0.576	0.134
50.4	0.012	-0.388	0.376	-0.046	0.286	0.226	0.252	0.576	0.134
50.5	0.012	-0.388	0.276	-0.046	0.186	0.126	0.252	0.476	0.134
50.6	0.012	-0.488	0.276	0.054	0.186	0.126	0.152	0.476	0.134
50.7	0.012	-0.388	0.276	0.054	0.186	0.126	0.252	0.476	0.134
50.8	-0.088	-0.488	0.376	0.054	0.186	0.126	0.252	0.576	0.234
50.9	-0.088	-0.488	0.376	-0.046	0.286	0.226	0.252	0.576	0.134
51.0	0.012	-0.388	0.276	0.054	0.186	0.226	0.252	0.576	0.134
51.1	0.012	-0.488	0.276	0.054	0.186	0.126	0.152	0.576	0.134
51.2	0.012	-0.488	0.376	0.054	0.086	0.026	0.352	0.676	0.234
51.3	-0.188	-0.588	0.276	-0.146	0.086	0.026	0.252	0.576	0.234
51.4	-0.088	-0.588	0.376	-0.046	0.186	0.126	0.252	0.576	0.034
51.5	-0.088	-0.488	0.376	0.054	0.286	0.226	0.152	0.576	0.234
51.6	0.012	-0.388	0.376	0.054	0.186	0.126	0.252	0.476	0.234
51.7	0.012	-0.388	0.376	0.054	0.186	0.126	0.152	0.476	0.234
51.8	0.012	-0.488	0.276	-0.046	0.186	0.126	0.152	0.476	0.234
51.9	0.012	-0.488	0.376	0.054	0.286	0.226	0.052	0.476	0.034
52.0	-0.088	-0.588	0.376	0.054	0.286	0.126	0.252	0.576	0.134
52.1	-0.088	-0.488	0.376	0.054	0.186	0.126	0.252	0.576	0.134
52.2	0.012	-0.388	0.376	0.054	0.186	0.126	0.152	0.476	0.234
52.3	0.112	-0.388	0.276	-0.046	0.186	0.026	0.152	0.476	0.234
52.4	0.012	-0.488	0.276	-0.046	0.186	0.026	0.252	0.476	0.234
52.5	-0.088	-0.488	0.376	-0.046	0.286	0.126	0.152	0.576	0.134
52.6	-0.088	-0.488	0.476	0.054	0.186	0.026	0.152	0.476	0.134
52.7	0.112	-0.388	0.376	-0.046	0.286	0.026	0.152	0.476	0.134
52.8	0.112	-0.388	0.276	-0.046	0.186	0.026	0.152	0.476	0.234
52.9	0.112	-0.388	0.376	0.054	0.186	0.026	0.252	0.576	0.134
53.0	-0.088	-0.488	0.376	0.154	0.186	0.026	0.152	0.576	0.134
53.1	0.012	-0.488	0.476	0.154	0.286	0.226	0.152	0.476	0.134
53.2	0.012	-0.488	0.376	-0.046	0.286	0.126	0.152	0.476	0.134
53.3	0.112	-0.388	0.376	-0.046	0.186	0.026	0.252	0.476	0.034
53.4	0.112	-0.388	0.276	-0.046	0.186	0.026	0.252	0.476	0.234
53.5	0.112	-0.388	0.376	0.054	0.186	0.126	0.152	0.476	0.134
53.6	0.112	-0.488	0.376	0.054	0.186	0.126	0.052	0.376	0.134
53.7	0.112	-0.388	0.376	0.054	0.286	0.126	0.152	0.376	0.134
53.8	0.112	-0.388	0.376	0.054	0.286	0.126	0.052	0.276	0.134
53.9	0.212	-0.288	0.176	-0.146	0.286	0.126	0.152	0.476	0.134
54.0	0.112	-0.388	0.176	-0.146	0.186	0.126	0.152	0.376	0.134
54.1	0.112	-0.488	0.376	0.054	0.186	0.026	0.152	0.376	0.134
54.2	0.112	-0.488	0.376	0.054	0.286	0.226	0.152	0.376	0.134
54.3	0.212	-0.388	0.276	-0.046	0.286	0.226	0.152	0.376	-0.066
54.4	0.212	-0.288	0.276	-0.046	0.286	0.226	0.152	0.376	0.034
54.5	0.012	-0.388	0.276	-0.046	0.286	0.126	0.152	0.476	0.034
54.6	0.012	-0.388	0.276	0.054	0.286	0.126	0.252	0.376	0.034
54.7	0.212	-0.288	0.276	-0.046	0.186	0.126	0.152	0.376	0.034
54.8	0.112	-0.288	0.276	-0.046	0.286	0.226	0.152	0.376	0.034
54.9	0.112	-0.388	0.276	-0.046	0.286	0.226	0.052	0.276	0.034
55.0	0.112	-0.388	0.276	-0.046	0.286	0.126	0.152	0.276	0.034
55.1	0.112	-0.288	0.476	0.154	0.286	0.126	0.152	0.376	-0.066
55.2	0.112	-0.288	0.276	0.054	0.286	0.026	0.252	0.376	-0.066
55.3	0.112	-0.288	0.276	-0.046	0.186	0.126	0.252	0.376	-0.066
55.4	0.112	-0.288	0.276	-0.046	0.186	0.126	0.252	0.376	0.034
55.5	0.112	-0.388	0.376	0.054	0.286	0.226	0.152	0.276	0.034
55.6	0.012	-0.488	0.376	0.154	0.386	0.226	0.152	0.276	0.034
55.7	0.012	-0.488	0.376	0.054	0.286	0.126	0.152	0.276	-0.066
55.8	0.012	-0.388	0.276	0.054	0.286	0.226	0.152	0.276	0.034
55.9	0.112	-0.288	0.276	-0.046	0.186	0.126	0.352	0.376	-0.066
56.0	0.012	-0.388	0.276	-0.046	0.286	0.226	0.252	0.276	0.034
56.1	-0.088	-0.388	0.276	0.054	0.386	0.226	0.152	0.276	0.034
56.2	0.012	-0.388	0.376	0.054	0.386	0.226	0.152	0.276	0.034
56.3	0.012	-0.388	0.376	0.054	0.186	0.226	0.152	0.276	0.034
56.4	0.112	-0.288	0.276	0.054	0.186	0.226	0.252	0.376	0.034
56.5	0.112	-0.288	0.276	-0.046	0.286	0.126	0.252	0.276	-0.066
56.6	0.012	-0.388	0.276	-0.046	0.386	0.226	0.252	0.276	-0.066
56.7	0.012	-0.388	0.476	0.154	0.386	0.226	0.152	0.176	-0.166
56.8	0.012	-0.388	0.376	0.154	0.386	0.226	0.152	0.276	0.034
56.9	0.012	-0.288	0.276	0.054	0.186	0.126	0.152	0.276	0.034
57.0	-0.088	-0.388	0.276	0.054	0.286	0.126	0.152	0.276	0.034
57.1	-0.088	-0.488	0.376	0.054	0.286	0.126	0.252	0.276	-0.066
57.2	-0.088	-0.488	0.476	0.054	0.286	0.126	0.252	0.276	0.034
57.3	-0.088	-0.488	0.476	0.154	0.386	0.226	0.152	0.376	0.034
57.4	0.012	-0.388	0.376	0.054	0.486	0.326	0.152	0.276	0.134
57.5	-0.088	-0.488	0.376	0.054	0.486	0.326	0.052	0.176	0.034
57.6	-0.088	-0.488	0.376	0.054	0.286	0.126	0.252	0.276	0.034
57.7	-0.088	-0.388	0.376	0.054	0.286	0.126	0.252	0.276	-0.066
57.8	-0.088	-0.488	0.376	0.054	0.386	0.226	0.152	0.276	0.034
57.9	-0.088	-0.488	0.476	0.254	0.486	0.226	0.152	0.376	0.034
58.0	0.012	-0.388	0.376	0.054	0.486	0.326	0.152	0.376	0.034
58.1	0.012	-0.388	0.376	0.054	0.386	0.226	0.052	0.276	0.034
58.2	-0.088	-0.488	0.376	0.054	0.286	0.126	0.152	0.276	0.134
58.3	0.012	-0.388	0.376	0.054	0.286	0.126	0.252	0.276	0.034
58.4	0.012	-0.488	0.476	0.154	0.386	0.226	0.252	0.376	0.034
58.5	0.012	-0.488	0.476	0.154	0.486	0.326	0.152	0.376	0.034
58.6	0.112	-0.388	0.476	0.154	0.486	0.326	0.052	0.276	0.034
58.7	-0.088	-0.488	0.476	0.154	0.386	0.226	0.052	0.276	0.134
58.8	-0.088	-0.488	0.376	0.054	0.386	0.226	0.252	0.376	0.134
58.9	0.012	-0.488	0.476	0.054	0.486	0.226	0.252	0.276	0.134
59.0	0.012	-0.488	0.476	0.054	0.386	0.226	0.152	0.376	0.034
59.1	0.112	-0.388	0.476	0.154	0.386	0.226	0.052	0.276	0.034
59.2	0.112	-0.388	0.476	0.154	0.386	0.226	0.052	0.276	0.134
59.3	0.012	-0.488	0.376	0.154	0.386	0.326	0.052	0.276	0.034
59.4	0.012	-0.488	0.376	0.054	0.386	0.326	0.252	0.376	0.134
59.5	0.012	-0.488	0.476	0.054	0.486	0.226	0.252	0.476	0.134
59.6	0.012	-0.488	0.476	0.154	0.486	0.226	0.152	0.476	0.134
59.7	0.112	-0.388	0.476	0.154	0.386	0.226	0.152	0.376	0.034
59.8	0.012	-0.488	0.376	0.054	0.386	0.326	0.152	0.276	0.034
59.9	0.012	-0.388	0.376	0.054	0.386	0.326	0.152	0.376	0.134
60.0	0.112	-0.488	0.376	0.154	0.486	0.326	0.152	0.376	0.134
60.1	0.012	-0.488	0.476	0.254	0.486	0.226	0.252	0.476	0.134
60.2	0.012	-0.488	0.476	0.254	0.486	0.226	0.352	0.476	0.134
60.3	0.112	-0.388	0.376	0.054	0.386	0.226	0.152	0.276	0.234
60.4	0.012	-0.488	0.376	0.054	0.386	0.226	0.152	0.276	0.134
60.5	0.112	-0.488	0.376	0.154	0.286	0.226	0.152	0.376	0.034
60.6	0.012	-0.488	0.376	0.154	0.386	0.326	0.152	0.376	0.034
60.7	0.012	-0.488	0.476	0.254	0.486	0.326	0.352	0.476	0.134
60.8	0.112	-0.388	0.276	0.154	0.386	0.226	0.352	0.376	0.134
60.9	0.212	-0.288	0.376	0.054	0.386	0.226	0.252	0.476	0.034
61.0	0.112	-0.388	0.376	0.054	0.386	0.226	0.252	0.376	0.034
61.1	0.012	-0.488	0.376	0.154	0.386	0.326	0.252	0.376	0.134
61.2	0.012	-0.488	0.476	0.254	0.386	0.326	0.252	0.376	0.134
61.3	0.112	-0.388	0.276	0.154	0.386	0.326	0.252	0.376	0.134
61.4	0.212	-0.288	0.276	0.154	0.386	0.326	0.252	0.376	0.134
61.5	0.112	-0.388	0.376	0.154	0.386	0.226	0.352	0.376	0.134
61.6	0.112	-0.488	0.376	0.154	0.286	0.226	0.252	0.376	0.034
61.7	0.112	-0.488	0.376	0.154	0.386	0.226	0.252	0.376	0.134
61.8	0.012	-0.488	0.276	0.054	0.386	0.226	0.252	0.376	0.234
61.9	0.112	-0.388	0.176	0.054	0.386	0.326	0.252	0.276	0.134
62.0	0.012	-0.488	0.376	0.154	0.386	0.326	0.252	0.276	0.134
62.1	0.112	-0.388	0.376	0.154	0.286	0.226	0.152	0.276	0.034
62.2	0.112	-0.388	0.376	0.154	0.386	0.226	0.252	0.476	0.034
62.3	0.112	-0.488	0.276	0.054	0.386	0.226	0.152	0.376	0.034
62.4	0.012	-0.488	0.276	0.154	0.286	0.126	0.252	0.276	0.134
62.5	0.112	-0.388	0.176	0.154	0.286	0.226	0.252	0.276	0.134
62.6	0.112	-0.388	0.376	0.154	0.386	0.326	0.252	0.276	0.034
62.7	0.112	-0.388	0.376	0.154	0.386	0.326	0.152	0.276	0.034
62.8	0.112	-0.388	0.376	0.154	0.386	0.226	0.152	0.276	0.134
62.9	0.112	-0.488	0.376	0.254	0.286	0.126	0.252	0.276	0.134
63.0	0.112	-0.488	0.376	0.254	0.286	0.226	0.252	0.276	0.134
63.1	0.012	-0.488	0.276	0.154	0.286	0.226	0.252	0.276	0.034
63.2	0.012	-0.488	0.376	0.054	0.386	0.326	0.152	0.176	-0.066
63.3	0.112	-0.388	0.276	0.054	0.386	0.326	0.152	0.176	0.134
63.4	0.112	-0.388	0.376	0.254	0.286	0.126	0.252	0.376	0.134
63.5	0.112	-0.488	0.376	0.254	0.286	0.226	0.252	0.376	0.134
63.6	0.112	-0.488	0.476	0.254	0.286	0.226	0.152	0.176	0.134
63.7	0.112	-0.488	0.376	0.054	0.286	0.226	0.152	0.176	-0.066
63.8	0.112	-0.488	0.376	0.054	0.386	0.226	0.152	0.176	0.034
63.9	0.012	-0.388	0.276	0.154	0.386	0.226	0.252	0.276	0.034
64.0	0.112	-0.388	0.276	0.154	0.286	0.226	0.152	0.276	0.034
64.1	0.112	-0.388	0.376	0.254	0.286	0.326	0.252	0.276	0.034
64.2	0.112	-0.388	0.476	0.254	0.286	0.326	0.152	0.176	0.034
64.3	0.112	-0.488	0.376	0.154	0.286	0.226	0.152	0.176	-0.066
64.4	0.112	-0.388	0.376	0.254	0.286	0.126	0.152	0.176	0.034
64.5	0.012	-0.388	0.376	0.154	0.286	0.126	0.252	0.176	0.034
64.6	0.112	-0.388	0.276	0.154	0.286	0.126	0.252	0.276	-0.066
64.7	0.112	-0.388	0.376	0.154	0.286	0.326	0.252	0.276	0.034
64.8	0.012	-0.588	0.376	0.254	0.286	0.326	0.152	0.176	0.034
64.9	0.112	-0.488	0.476	0.354	0.286	0.326	0.152	0.176	0.034
65.0	0.112	-0.488	0.376	0.254	0.186	0.226	0.252	0.176	-0.066
65.1	0.212	-0.488	0.376	0.254	0.286	0.126	0.252	0.176	-0.066
65.2	0.112	-0.388	0.376	0.154	0.286	0.226	0.152	0.176	-0.066
65.3	0.112	-0.388	0.376	0.254	0.286	0.226	0.352	0.276	-0.066
65.4	0.112	-0.388	0.376	0.254	0.286	0.226	0.252	0.176	0.034
65.5	0.112	-0.388	0.376	0.254	0.286	0.326	0.252	0.176	0.034
65.6	0.212	-0.388	0.376	0.254	0.186	0.226	0.252	0.176	0.134
65.7	0.212	-0.388	0.476	0.154	0.186	0.126	0.252	0.176	0.134
65.8	0.112	-0.388	0.476	0.254	0.286	0.126	0.252	0.176	0.034
65.9	0.112	-0.388	0.476	0.254	0.286	0.226	0.352	0.376	-0.066
66.0	0.212	-0.388	0.376	0.254	0.286	0.226	0.352	0.176	-0.066
66.1	0.112	-0.488	0.276	0.154	0.186	0.126	0.252	0.176	0.134
66.2	0.212	-0.388	0.376	0.154	0.186	0.226	0.252	0.176	0.134
66.3	0.212	-0.288	0.376	0.254	0.186	0.226	0.252	0.176	0.134
66.4	0.212	-0.288	0.376	0.154	0.186	0.126	0.252	0.276	0.134
66.5	0.212	-0.288	0.476	0.254	0.186	0.226	0.152	0.176	0.134
66.6	0.112	-0.488	0.476	0.254	0.286	0.226	0.252	0.276	0.134
66.7	0.112	-0.488	0.476	0.154	0.186	0.126	0.152	0.176	0.034
66.8	0.112	-0.488	0.376	0.254	0.286	0.226	0.252	0.176	0.134
66.9	0.112	-0.488	0.376	0.154	0.186	0.226	0.252	0.176	0.134
67.0	0.212	-0.388	0.376	0.154	0.186	0.126	0.252	0.176	0.134
67.1	0.312	-0.388	0.376	0.154	0.086	0.026	0.252	0.276	0.134
67.2	0.312	-0.388	0.476	0.254	0.186	0.126	0.252	0.276	0.234
67.3	0.212	-0.388	0.376	0.254	0.186	0.126	0.152	0.176	0.134
67.4	0.112	-0.488	0.376	0.254	0.186	0.126	0.252	0.176	0.034
67.5	0.112	-0.488	0.376	0.254	0.286	0.226	0.252	0.176	0.134
67.6	0.212	-0.488	0.376	0.154	0.186	0.126	0.252	0.176	0.134
67.7	0.312	-0.388	0.376	0.154	0.286	0.126	0.152	0.076	0.234
67.8	0.312	-0.288	0.476	0.254	0.286	0.226	0.252	0.276	0.234
67.9	0.312	-0.388	0.276	0.154	0.186	0.126	0.152	0.176	0.334
68.0	0.212	-0.488	0.276	0.154	0.186	0.126	0.152	0.176	0.334
68.1	0.112	-0.488	0.376	0.254	0.286	0.226	0.152	0.076	0.234
68.2	0.112	-0.488	0.376	0.154	0.286	0.226	0.152	0.076	0.234
68.3	0.212	-0.388	0.276	0.054	0.186	0.226	0.152	0.076	0.134
68.4	0.212	-0.388	0.276	0.154	0.286	0.226	0.252	0.276	0.134
68.5	0.112	-0.488	0.376	0.154	0.186	0.126	0.152	0.276	0.334
68.6	0.212	-0.488	0.376	0.154	0.186	0.126	0.252	0.176	0.334
68.7	0.212	-0.488	0.376	0.254	0.186	0.126	0.152	0.076	0.334
68.8	0.212	-0.388	0.376	0.154	0.286	0.126	0.152	0.076	0.234
68.9	0.212	-0.388	0.276	0.154	0.386	0.226	0.152	0.076	0.134
69.0	0.212	-0.388	0.276	0.154	0.386	0.226	0.252	0.176	0.134
69.1	0.312	-0.288	0.276	0.154	0.386	0.226	0.152	0.176	0.234
69.2	0.212	-0.388	0.276	0.154	0.186	0.126	0.152	0.076	0.234
69.3	0.212	-0.388	0.176	0.154	0.186	0.126	0.052	0.076	0.134
69.4	0.212	-0.388	0.276	0.254	0.286	0.226	0.052	0.076	0.134
69.5	0.212	-0.388	0.276	0.154	0.286	0.126	0.152	0.076	0.234
69.6	0.112	-0.388	0.276	0.154	0.286	0.126	0.152	0.076	0.234
69.7	0.112	-0.388	0.276	0.154	0.286	0.226	0.152	0.076	0.134
69.8	0.112	-0.388	0.276	0.154	0.286	0.226	0.252	0.176	0.134
69.9	0.212	-0.388	0.276	0.154	0.286	0.226	0.152	0.176	0.234
