# Supplementary material for: Murine T-cell receptor OT-I exhibits imperfect discrimination between foreign and self-antigens
Source: EMBO J. 2025 Nov 26;45(2):394–416. doi: 10.1038/s44318-025-00644-5 (PMC12811252; doi:10.1038/s44318-025-00644-5)
Supplement: Supplementary file 3 — Source data Fig. 1 [file 44318_2025_644_MOESM3_ESM.zip › Figure 1/1c/Q4H7 12-05-21 (2nd Sensogram).csv]

time [s]	128	64	32	16	8	4	2	1	128
-50.0	0.244	0.112	0.296	0.156	0.186	-0.048	-0.090	-0.108	-0.302
-49.9	0.244	0.112	0.196	0.056	0.186	0.052	-0.090	-0.108	-0.202
-49.8	0.144	0.012	0.296	0.156	0.286	-0.048	-0.090	-0.208	-0.202
-49.7	0.344	0.212	0.196	0.156	0.186	-0.048	-0.090	-0.008	-0.302
-49.6	0.244	0.112	0.096	0.056	0.186	-0.048	-0.090	-0.008	-0.202
-49.5	0.244	0.212	0.096	0.156	0.286	0.052	-0.190	-0.108	-0.202
-49.4	0.344	0.212	0.296	0.256	0.186	-0.048	-0.090	-0.108	-0.202
-49.3	0.244	0.212	0.296	0.256	0.186	-0.048	-0.090	-0.008	-0.202
-49.2	0.144	0.112	0.196	0.156	0.186	0.052	-0.190	-0.108	-0.102
-49.1	0.244	0.112	0.296	0.156	0.186	-0.048	-0.190	-0.208	-0.202
-49.0	0.244	0.112	0.296	0.156	0.186	-0.148	-0.190	-0.208	-0.202
-48.9	0.144	0.112	0.196	0.056	0.186	-0.048	-0.090	-0.008	-0.202
-48.8	0.244	0.112	0.196	0.156	0.286	0.052	-0.190	-0.108	-0.202
-48.7	0.244	0.112	0.196	0.156	0.186	-0.048	-0.190	-0.108	-0.202
-48.6	0.144	0.112	0.196	0.156	0.186	0.052	-0.090	-0.108	-0.102
-48.5	0.244	0.212	0.296	0.256	0.286	0.052	-0.090	-0.008	-0.202
-48.4	0.244	0.112	0.296	0.156	0.186	-0.048	-0.190	-0.108	-0.202
-48.3	0.144	0.012	0.196	0.056	0.186	-0.148	-0.190	-0.108	-0.202
-48.2	0.244	0.112	0.296	0.156	0.286	-0.048	-0.090	0.092	-0.202
-48.1	0.144	0.012	0.296	0.156	0.186	-0.048	-0.190	-0.008	-0.102
-48.0	0.244	0.112	0.196	0.156	0.286	0.052	-0.090	-0.108	-0.202
-47.9	0.144	0.212	0.296	0.156	0.286	0.052	-0.090	-0.008	-0.202
-47.8	0.244	0.212	0.196	0.056	0.186	-0.148	-0.090	-0.008	-0.002
-47.7	0.144	0.112	0.196	0.056	0.286	-0.048	-0.090	-0.108	-0.202
-47.6	0.144	0.212	0.296	0.056	0.286	-0.048	-0.090	-0.008	-0.202
-47.5	0.244	0.212	0.296	0.156	0.186	-0.148	0.010	0.092	-0.202
-47.4	0.244	0.212	0.196	0.056	0.086	-0.048	0.010	0.092	-0.202
-47.3	0.144	0.112	0.196	0.056	0.186	-0.148	-0.090	0.092	-0.202
-47.2	0.144	0.212	0.196	0.156	0.186	-0.148	0.010	-0.008	-0.202
-47.1	0.144	0.112	0.296	0.156	0.186	-0.048	0.010	0.092	-0.102
-47.0	0.144	0.112	0.296	0.156	0.286	-0.048	-0.090	-0.008	-0.202
-46.9	0.244	0.112	0.296	0.256	0.186	-0.148	0.010	-0.008	-0.302
-46.8	0.144	0.112	0.296	0.056	0.286	-0.048	-0.090	-0.008	-0.202
-46.7	0.144	0.112	0.296	0.056	0.186	-0.148	-0.090	0.092	-0.202
-46.6	0.144	0.212	0.096	0.056	0.086	-0.148	0.010	0.092	-0.202
-46.5	0.144	0.212	0.196	0.056	0.286	-0.048	0.010	0.192	-0.202
-46.4	0.144	0.112	0.196	0.156	0.186	-0.048	0.010	0.092	-0.202
-46.3	0.144	0.112	0.296	0.056	0.286	-0.048	0.010	0.092	-0.102
-46.2	0.144	0.112	0.296	0.056	0.186	-0.248	0.110	0.092	-0.202
-46.1	0.144	0.012	0.296	0.056	0.086	-0.148	0.010	0.092	-0.102
-46.0	0.244	0.212	0.196	0.056	0.086	-0.148	-0.090	-0.008	-0.202
-45.9	0.144	0.112	0.296	0.056	0.086	-0.148	0.010	-0.008	-0.202
-45.8	0.244	0.212	0.196	0.056	0.186	-0.148	-0.090	-0.008	-0.202
-45.7	0.144	0.012	0.396	0.156	0.186	-0.048	-0.090	-0.008	-0.202
-45.6	0.244	0.012	0.296	0.256	0.086	-0.048	0.010	0.092	-0.202
-45.5	0.144	-0.088	0.196	0.056	0.086	-0.148	0.010	-0.008	-0.202
-45.4	0.244	0.012	0.296	0.056	0.086	-0.148	-0.090	-0.108	-0.002
-45.3	0.144	0.012	0.296	0.156	0.186	-0.048	-0.090	-0.008	-0.102
-45.2	0.144	-0.088	0.196	0.056	0.086	-0.148	-0.090	-0.008	-0.102
-45.1	0.244	0.112	0.296	0.156	0.186	-0.148	-0.090	-0.008	-0.102
-45.0	0.144	0.112	0.096	0.056	0.086	-0.148	-0.090	-0.008	-0.202
-44.9	0.244	0.112	0.196	0.156	0.186	-0.148	-0.090	-0.108	-0.102
-44.8	0.144	-0.088	0.196	0.156	0.086	-0.148	-0.090	-0.108	-0.002
-44.7	0.144	0.012	0.196	0.056	0.086	-0.148	0.010	-0.008	-0.002
-44.6	0.144	0.012	0.096	-0.044	0.086	-0.148	-0.090	-0.108	-0.102
-44.5	0.144	0.012	0.096	0.056	0.086	-0.148	-0.090	-0.108	-0.002
-44.4	0.144	0.112	0.096	0.056	0.086	-0.248	-0.090	-0.108	-0.002
-44.3	0.244	0.212	0.096	0.056	0.086	-0.248	-0.090	-0.108	-0.002
-44.2	0.244	0.212	0.096	0.056	0.086	-0.148	0.010	-0.008	-0.102
-44.1	0.144	0.112	0.196	0.056	-0.014	-0.148	0.110	0.092	-0.102
-44.0	0.044	0.012	0.296	0.156	0.086	-0.048	0.110	-0.008	-0.002
-43.9	0.044	0.112	0.096	0.056	0.086	-0.148	0.010	-0.008	-0.002
-43.8	0.144	0.112	0.096	0.056	0.086	-0.148	0.110	-0.008	0.098
-43.7	0.144	0.212	0.096	0.056	-0.114	-0.248	0.010	0.092	0.298
-43.6	0.244	0.212	-0.104	0.056	-0.114	-0.248	0.010	0.192	0.298
-43.5	0.244	0.312	-0.104	0.056	-0.114	-0.248	0.010	0.092	0.298
-43.4	0.244	0.312	-0.004	0.056	-0.214	-0.248	0.010	-0.008	0.298
-43.3	0.344	0.312	-0.104	0.056	-0.014	-0.248	0.110	0.092	0.098
-43.2	0.244	0.112	0.196	0.156	0.186	-0.148	0.110	-0.008	-0.002
-43.1	0.144	0.112	0.296	0.256	0.286	-0.048	-0.090	-0.108	-0.102
-43.0	0.044	0.112	0.396	0.256	0.386	0.052	-0.090	-0.208	-0.202
-42.9	0.044	0.012	0.396	0.256	0.286	-0.048	-0.090	-0.108	-0.102
-42.8	-0.056	0.012	0.396	0.256	0.286	0.052	-0.090	-0.208	-0.102
-42.7	-0.056	0.012	0.396	0.356	0.286	-0.048	-0.090	-0.208	-0.002
-42.6	0.044	0.012	0.396	0.256	0.286	0.052	-0.090	-0.208	-0.002
-42.5	0.044	0.112	0.296	0.256	0.186	-0.048	-0.190	-0.208	-0.002
-42.4	0.144	0.112	0.296	0.256	-0.014	-0.048	0.010	-0.108	-0.102
-42.3	0.144	0.112	0.296	0.256	0.086	-0.148	0.010	-0.108	-0.002
-42.2	0.144	0.112	0.296	0.156	0.086	-0.148	-0.090	-0.208	-0.002
-42.1	0.144	0.012	0.396	0.356	0.086	-0.148	-0.190	-0.208	-0.002
-42.0	0.144	0.112	0.296	0.256	0.186	-0.048	-0.290	-0.308	0.098
-41.9	0.044	0.112	0.296	0.256	-0.014	-0.148	-0.190	-0.208	-0.002
-41.8	0.044	0.112	0.196	0.156	-0.014	-0.148	-0.190	-0.208	-0.102
-41.7	0.044	0.012	0.196	0.156	-0.014	-0.148	-0.190	-0.408	-0.002
-41.6	0.144	0.212	0.196	0.156	0.086	-0.048	-0.090	-0.208	-0.102
-41.5	0.144	0.112	0.196	0.156	-0.014	-0.148	-0.090	-0.208	-0.102
-41.4	0.144	0.112	0.096	0.156	-0.014	-0.148	-0.090	-0.208	-0.002
-41.3	0.144	0.112	0.096	0.056	-0.014	-0.148	-0.090	-0.108	-0.102
-41.2	0.044	0.112	0.096	0.056	0.086	-0.148	-0.190	-0.208	-0.002
-41.1	0.044	0.012	-0.004	-0.044	-0.114	-0.248	-0.190	-0.108	-0.002
-41.0	0.144	0.012	0.096	0.156	-0.014	-0.148	-0.090	-0.108	-0.002
-40.9	0.044	0.012	0.196	0.156	-0.014	-0.048	-0.090	-0.208	-0.102
-40.8	0.044	0.112	0.096	-0.044	-0.014	-0.148	-0.090	-0.108	-0.102
-40.7	0.144	0.112	0.096	0.056	-0.014	-0.048	-0.090	-0.108	-0.002
-40.6	0.144	0.012	0.196	0.056	-0.014	-0.148	-0.090	-0.108	-0.002
-40.5	0.044	-0.088	-0.004	-0.044	-0.114	-0.148	-0.090	-0.108	-0.002
-40.4	0.044	0.012	-0.004	0.056	-0.014	-0.148	0.010	-0.008	-0.002
-40.3	0.044	0.012	0.096	0.056	-0.114	-0.148	0.010	-0.008	0.098
-40.2	0.044	0.012	-0.004	-0.044	-0.014	-0.048	-0.090	-0.008	0.098
-40.1	0.044	0.012	0.096	-0.044	0.086	-0.048	0.010	-0.008	-0.002
-40.0	0.144	0.112	0.096	0.156	0.086	0.052	0.110	0.092	-0.002
-39.9	0.144	0.112	0.096	0.156	-0.014	-0.048	0.010	0.092	-0.002
-39.8	0.044	0.012	0.096	0.056	-0.014	-0.048	0.010	-0.008	0.098
-39.7	0.044	0.012	0.096	0.056	0.086	-0.048	0.010	0.092	-0.002
-39.6	0.144	0.112	0.096	0.156	0.086	-0.048	0.010	0.092	0.098
-39.5	0.044	0.012	-0.004	-0.044	0.086	-0.048	0.010	0.092	0.198
-39.4	0.144	0.012	0.096	0.056	0.186	-0.048	-0.090	-0.008	0.098
-39.3	0.244	0.112	0.196	0.156	0.086	-0.048	-0.090	-0.008	-0.002
-39.2	0.144	0.112	0.196	0.156	0.086	-0.048	0.010	0.092	-0.002
-39.1	0.044	0.012	0.096	0.156	-0.014	-0.148	-0.090	0.092	-0.002
-39.0	0.044	0.112	0.196	0.156	-0.014	-0.148	-0.190	-0.008	-0.002
-38.9	0.144	0.112	0.096	0.156	-0.014	-0.148	-0.090	-0.008	-0.002
-38.8	0.044	0.012	0.096	0.156	-0.014	-0.248	-0.090	-0.008	0.098
-38.7	0.044	0.112	-0.004	-0.044	0.086	-0.048	-0.190	-0.108	-0.002
-38.6	0.244	0.112	-0.004	-0.044	0.086	-0.048	-0.190	-0.108	-0.002
-38.5	0.244	0.112	-0.004	-0.044	0.086	-0.148	-0.190	-0.108	0.098
-38.4	0.044	0.012	0.096	-0.044	0.086	-0.148	-0.090	-0.008	0.098
-38.3	0.044	0.012	0.096	-0.044	0.086	-0.248	0.010	-0.008	0.098
-38.2	0.044	0.012	0.096	0.056	0.086	-0.248	-0.090	-0.108	-0.002
-38.1	0.044	0.112	0.096	0.056	0.086	-0.148	-0.190	-0.208	-0.002
-38.0	0.244	0.212	0.096	0.056	0.086	-0.048	-0.190	-0.208	-0.002
-37.9	0.144	0.112	0.096	0.056	0.086	-0.148	-0.190	-0.108	-0.002
-37.8	0.144	0.112	0.096	0.056	0.086	-0.248	-0.290	-0.208	0.098
-37.7	0.144	0.112	-0.004	-0.044	0.086	-0.248	-0.090	-0.108	-0.002
-37.6	0.144	0.112	-0.004	-0.044	0.086	-0.248	-0.090	-0.208	-0.002
-37.5	0.144	-0.088	0.096	0.056	0.086	-0.148	-0.090	-0.108	-0.002
-37.4	0.044	-0.088	0.096	0.056	-0.014	-0.248	-0.190	-0.108	-0.002
-37.3	0.044	-0.088	-0.004	-0.044	0.086	-0.148	-0.290	-0.108	-0.102
-37.2	0.044	0.012	-0.004	-0.044	0.086	-0.148	-0.190	-0.108	-0.102
-37.1	0.044	0.012	-0.004	-0.044	0.086	-0.148	-0.190	-0.008	-0.002
-37.0	0.044	0.012	-0.104	-0.244	-0.014	-0.148	-0.190	-0.008	-0.002
-36.9	0.044	-0.088	-0.004	-0.044	-0.014	-0.148	-0.090	0.092	-0.002
-36.8	0.044	0.012	-0.004	-0.044	0.086	-0.148	-0.190	-0.008	-0.002
-36.7	0.044	0.012	-0.004	-0.044	0.086	-0.148	-0.190	-0.008	-0.002
-36.6	-0.056	-0.088	-0.104	0.056	0.086	-0.048	-0.090	-0.008	-0.002
-36.5	-0.056	-0.088	-0.104	-0.044	0.086	-0.048	-0.090	0.092	0.098
-36.4	0.044	0.012	-0.104	0.056	-0.014	-0.148	0.010	-0.008	0.098
-36.3	0.044	0.112	-0.104	0.056	-0.014	-0.148	-0.090	0.092	-0.002
-36.2	-0.056	-0.088	-0.004	-0.044	0.086	-0.048	-0.090	0.092	0.098
-36.1	0.044	0.012	-0.104	-0.044	0.186	0.052	0.010	0.092	0.098
-36.0	0.044	0.012	-0.104	0.056	0.086	-0.048	0.010	0.092	-0.002
-35.9	0.144	0.012	-0.004	0.056	0.086	-0.048	0.010	0.092	0.098
-35.8	0.144	0.112	-0.004	0.056	0.186	-0.048	-0.190	-0.008	-0.002
-35.7	0.044	0.012	-0.004	0.156	0.186	0.052	-0.090	0.092	-0.002
-35.6	0.144	0.112	-0.004	0.056	0.186	0.052	-0.090	0.092	-0.002
-35.5	0.144	0.112	-0.004	0.056	0.186	-0.048	0.010	0.192	-0.002
-35.4	0.044	0.012	-0.004	0.056	0.186	-0.048	-0.090	-0.008	-0.102
-35.3	0.044	0.112	-0.004	0.056	0.086	-0.148	0.010	-0.008	-0.002
-35.2	0.144	0.112	-0.004	0.056	0.086	-0.148	-0.090	-0.008	-0.102
-35.1	0.044	0.012	-0.004	0.056	0.086	-0.048	-0.090	0.092	-0.102
-35.0	0.044	0.112	0.096	0.156	-0.014	-0.148	-0.190	-0.008	-0.202
-34.9	0.144	0.112	0.096	0.156	-0.014	-0.148	-0.090	-0.008	-0.102
-34.8	0.144	0.112	-0.004	0.056	0.086	-0.148	-0.090	-0.008	-0.102
-34.7	0.044	0.112	-0.004	0.056	0.186	-0.048	0.010	-0.008	-0.102
-34.6	0.044	0.112	-0.104	0.056	-0.014	-0.148	-0.090	-0.008	-0.102
-34.5	0.044	0.112	-0.004	0.156	-0.014	-0.148	-0.090	-0.108	-0.102
-34.4	0.044	0.112	-0.004	0.056	-0.014	-0.148	-0.090	-0.108	-0.102
-34.3	-0.056	0.012	-0.004	0.056	0.086	-0.248	-0.090	-0.008	-0.102
-34.2	-0.056	0.012	-0.004	0.056	-0.014	-0.348	0.010	0.092	-0.002
-34.1	0.044	0.112	-0.004	0.056	-0.014	-0.248	-0.090	-0.108	-0.102
-34.0	0.144	0.212	-0.104	-0.044	-0.114	-0.248	0.010	-0.108	-0.102
-33.9	0.044	0.112	-0.204	0.056	-0.014	-0.148	-0.090	-0.108	-0.102
-33.8	0.044	0.012	-0.004	0.056	-0.014	-0.248	-0.090	-0.008	-0.102
-33.7	-0.056	0.012	-0.004	0.056	-0.014	-0.248	-0.090	-0.008	-0.102
-33.6	-0.156	-0.088	-0.004	0.056	-0.014	-0.148	-0.090	-0.108	-0.102
-33.5	-0.156	0.012	-0.004	-0.044	-0.114	-0.348	0.010	-0.008	-0.102
-33.4	-0.156	0.012	-0.004	0.056	-0.014	-0.348	0.010	-0.008	-0.102
-33.3	0.044	0.012	-0.104	0.056	-0.114	-0.348	-0.090	-0.108	-0.102
-33.2	-0.156	-0.088	-0.004	0.156	-0.114	-0.248	-0.090	-0.208	-0.102
-33.1	-0.156	-0.088	-0.104	0.056	-0.114	-0.248	0.010	-0.008	-0.102
-33.0	-0.156	0.012	-0.004	0.056	-0.114	-0.248	0.010	-0.008	-0.002
-32.9	-0.156	0.012	-0.104	0.056	-0.114	-0.248	0.010	0.092	-0.002
-32.8	-0.356	-0.188	-0.104	0.056	-0.114	-0.148	0.010	-0.008	-0.102
-32.7	-0.356	-0.188	-0.004	0.156	-0.214	-0.248	0.010	-0.108	0.098
-32.6	-0.356	-0.088	-0.104	0.056	-0.114	-0.248	-0.090	-0.108	0.098
-32.5	-0.156	0.012	-0.104	0.156	-0.114	-0.248	0.010	-0.008	-0.102
-32.4	-0.056	-0.088	0.096	0.256	-0.114	-0.148	-0.090	-0.108	-0.002
-32.3	-0.156	-0.088	-0.004	0.256	-0.114	-0.148	0.010	-0.008	-0.002
-32.2	-0.256	-0.088	-0.104	0.156	-0.114	-0.248	0.010	-0.008	-0.102
-32.1	-0.156	-0.088	-0.004	0.156	-0.114	-0.148	0.010	-0.108	-0.102
-32.0	-0.056	-0.088	-0.004	0.156	-0.014	-0.148	0.010	-0.008	-0.002
-31.9	-0.156	-0.088	-0.004	0.156	-0.014	-0.148	0.110	-0.008	-0.102
-31.8	-0.156	-0.088	-0.004	0.156	-0.014	-0.048	-0.090	-0.108	-0.002
-31.7	-0.156	0.012	0.096	0.256	-0.114	-0.148	-0.090	-0.108	-0.002
-31.6	-0.156	-0.088	0.096	0.256	-0.114	-0.148	-0.090	-0.108	-0.002
-31.5	-0.156	-0.088	-0.004	0.156	-0.114	-0.248	0.010	-0.008	-0.102
-31.4	-0.156	0.012	-0.004	0.156	-0.014	-0.048	0.010	-0.008	-0.102
-31.3	0.044	0.012	-0.004	0.156	-0.014	-0.148	-0.090	-0.008	-0.102
-31.2	-0.056	-0.088	-0.004	0.056	-0.014	-0.148	0.010	-0.008	-0.002
-31.1	-0.156	0.012	-0.104	0.056	-0.114	-0.048	0.010	-0.008	-0.002
-31.0	-0.056	0.012	-0.104	0.156	-0.014	-0.048	-0.190	-0.208	0.098
-30.9	-0.156	-0.088	-0.104	0.056	-0.114	-0.248	-0.190	-0.108	-0.102
-30.8	-0.156	0.012	-0.004	0.156	-0.114	-0.248	-0.190	-0.208	-0.002
-30.7	-0.056	0.012	0.096	0.256	0.086	-0.148	-0.090	-0.108	-0.002
-30.6	-0.056	0.012	-0.004	0.156	0.086	-0.048	-0.090	-0.108	-0.102
-30.5	-0.056	-0.088	-0.004	0.156	0.086	-0.048	-0.090	-0.108	-0.002
-30.4	-0.256	-0.088	0.096	0.056	-0.014	-0.148	-0.090	-0.108	-0.002
-30.3	-0.156	-0.088	-0.004	-0.044	0.086	-0.048	-0.090	-0.108	-0.102
-30.2	-0.156	-0.088	-0.004	-0.044	-0.014	-0.048	-0.290	-0.108	-0.002
-30.1	-0.256	-0.188	-0.004	0.056	0.086	-0.048	-0.190	-0.208	0.098
-30.0	-0.256	-0.088	-0.004	0.056	-0.014	-0.148	-0.190	-0.208	-0.002
-29.9	-0.056	0.012	-0.004	0.056	-0.014	-0.048	-0.190	-0.108	-0.102
-29.8	-0.156	-0.088	0.096	0.056	-0.014	-0.148	-0.190	-0.208	-0.102
-29.7	-0.156	-0.088	-0.004	0.056	0.086	-0.048	-0.090	-0.108	-0.002
-29.6	-0.056	0.012	-0.004	0.056	0.086	-0.148	-0.090	-0.008	-0.102
-29.5	-0.056	-0.088	-0.004	0.056	-0.014	-0.048	-0.190	-0.108	-0.102
-29.4	-0.156	-0.188	0.196	0.156	-0.014	-0.048	-0.190	-0.208	-0.102
-29.3	-0.256	-0.188	-0.004	0.056	-0.014	-0.148	-0.190	-0.208	-0.102
-29.2	-0.156	-0.088	-0.004	0.156	-0.014	-0.048	-0.190	-0.108	-0.102
-29.1	-0.156	-0.088	0.096	0.056	-0.014	-0.148	-0.290	-0.208	-0.102
-29.0	-0.156	-0.088	-0.004	-0.044	-0.014	-0.248	-0.190	-0.208	-0.102
-28.9	-0.156	-0.088	-0.004	-0.044	-0.014	-0.248	-0.090	-0.108	-0.102
-28.8	-0.056	0.012	-0.004	0.056	-0.014	-0.248	-0.090	-0.008	-0.102
-28.7	-0.156	-0.088	0.096	0.056	-0.014	-0.148	-0.090	-0.108	-0.102
-28.6	-0.156	-0.188	-0.004	-0.044	-0.014	-0.148	-0.090	-0.008	-0.002
-28.5	-0.156	-0.188	-0.004	-0.044	-0.014	-0.148	-0.190	-0.108	0.098
-28.4	0.044	0.012	-0.004	0.156	-0.014	-0.048	-0.190	-0.208	-0.102
-28.3	-0.156	-0.088	-0.004	0.056	-0.014	-0.148	-0.190	-0.208	-0.102
-28.2	-0.156	-0.088	-0.004	0.056	-0.014	-0.248	-0.190	-0.108	-0.102
-28.1	-0.156	-0.088	-0.004	-0.044	-0.014	-0.248	-0.090	-0.108	-0.002
-28.0	-0.056	-0.088	-0.004	-0.044	-0.114	-0.248	0.010	-0.008	-0.102
-27.9	-0.056	0.012	-0.004	-0.044	-0.014	-0.148	0.010	-0.008	-0.102
-27.8	-0.156	-0.088	-0.004	-0.044	-0.014	-0.148	-0.090	-0.008	-0.102
-27.7	-0.156	-0.088	0.096	0.156	-0.014	-0.148	0.010	-0.108	-0.002
-27.6	-0.156	-0.088	0.196	0.156	-0.114	-0.148	0.010	-0.108	-0.002
-27.5	-0.056	0.012	-0.004	0.056	-0.114	-0.148	0.010	-0.108	-0.102
-27.4	-0.056	0.012	-0.004	0.056	-0.014	-0.148	-0.090	-0.208	-0.002
-27.3	-0.056	-0.088	-0.004	0.156	-0.014	-0.048	-0.090	-0.108	-0.102
-27.2	-0.056	0.012	-0.004	0.156	-0.114	-0.148	0.010	-0.008	-0.102
-27.1	-0.056	0.012	0.096	0.156	-0.014	-0.148	0.010	-0.008	-0.102
-27.0	-0.056	0.012	-0.004	0.056	-0.014	-0.248	0.110	0.092	-0.002
-26.9	-0.056	0.012	0.096	0.156	-0.114	-0.248	0.010	-0.008	-0.002
-26.8	-0.156	0.012	0.096	0.156	-0.014	-0.148	0.010	-0.008	-0.002
-26.7	-0.156	-0.088	0.196	0.256	-0.014	-0.148	0.110	-0.008	0.098
-26.6	0.044	0.112	-0.004	0.156	-0.014	-0.048	0.010	-0.108	-0.002
-26.5	-0.056	0.012	-0.004	0.156	-0.014	-0.048	0.110	-0.008	-0.102
-26.4	-0.056	0.012	-0.004	0.156	-0.014	-0.148	0.110	-0.008	-0.002
-26.3	0.044	0.012	0.096	0.156	-0.014	-0.148	0.110	0.092	-0.002
-26.2	-0.056	0.012	-0.004	0.056	-0.014	-0.048	0.010	-0.008	-0.002
-26.1	-0.056	0.012	-0.004	0.056	-0.014	-0.048	0.010	-0.008	-0.102
-26.0	-0.156	0.012	0.096	0.256	-0.014	-0.248	0.010	-0.008	0.098
-25.9	-0.156	-0.088	0.096	0.256	0.086	-0.048	0.110	0.092	0.098
-25.8	-0.156	-0.088	0.096	0.256	0.086	-0.048	0.010	-0.008	-0.002
-25.7	-0.056	0.012	0.096	0.256	-0.114	-0.148	0.010	-0.008	-0.102
-25.6	-0.056	0.012	-0.004	0.256	-0.014	-0.048	0.010	-0.108	-0.002
-25.5	-0.056	0.012	-0.004	0.156	-0.014	-0.048	0.010	-0.008	-0.002
-25.4	-0.056	0.012	-0.004	0.256	-0.114	-0.148	0.010	-0.008	-0.002
-25.3	-0.056	0.012	0.096	0.256	-0.014	-0.048	0.010	-0.008	0.098
-25.2	-0.056	0.012	0.096	0.256	-0.014	-0.148	0.010	-0.108	0.098
-25.1	-0.056	0.012	0.096	0.256	-0.014	-0.148	0.010	-0.008	-0.002
-25.0	-0.156	0.012	-0.004	0.256	-0.114	-0.248	0.010	-0.008	0.098
-24.9	-0.156	-0.088	-0.104	0.256	0.086	-0.048	0.110	-0.008	0.098
-24.8	-0.056	0.112	-0.004	0.156	0.086	-0.048	0.010	-0.008	-0.002
-24.7	-0.056	0.012	-0.104	0.056	-0.114	-0.148	0.010	-0.008	-0.002
-24.6	-0.056	-0.088	-0.104	0.156	-0.014	-0.148	0.110	-0.008	-0.002
-24.5	-0.056	-0.088	-0.004	0.156	-0.014	-0.048	0.110	-0.008	0.098
-24.4	-0.056	0.012	0.096	0.256	-0.014	-0.048	0.010	-0.008	-0.002
-24.3	-0.056	0.012	-0.004	0.256	-0.114	-0.148	0.010	-0.008	-0.002
-24.2	-0.056	-0.088	-0.004	0.256	0.086	0.052	0.010	-0.108	0.098
-24.1	-0.156	0.012	-0.104	0.056	0.086	-0.048	0.010	-0.108	0.098
-24.0	-0.156	0.012	-0.004	0.056	-0.014	-0.048	0.010	-0.008	-0.002
-23.9	-0.156	0.012	-0.004	0.156	0.086	-0.048	0.110	-0.008	-0.002
-23.8	-0.056	0.012	0.096	0.256	0.086	-0.048	0.010	-0.108	-0.102
-23.7	-0.056	0.012	-0.004	0.156	-0.014	-0.148	0.010	-0.108	-0.002
-23.6	-0.056	0.012	-0.004	0.156	-0.014	-0.048	-0.090	-0.108	-0.002
-23.5	-0.056	0.012	-0.004	0.256	0.186	0.052	0.010	-0.108	-0.002
-23.4	-0.056	0.012	-0.004	0.156	0.086	0.052	0.010	-0.008	-0.102
-23.3	-0.056	0.012	-0.004	0.156	-0.014	-0.148	0.010	-0.008	-0.002
-23.2	-0.056	-0.088	-0.004	0.256	-0.014	-0.048	0.010	-0.008	-0.002
-23.1	-0.056	0.012	-0.104	0.156	0.086	-0.048	0.010	-0.008	0.098
-23.0	0.044	0.112	-0.104	0.056	0.086	-0.048	0.010	-0.208	-0.002
-22.9	0.044	0.112	-0.104	0.056	-0.014	-0.148	0.010	-0.108	-0.102
-22.8	-0.056	0.012	-0.004	0.156	-0.014	-0.048	0.010	-0.108	-0.102
-22.7	-0.056	0.012	0.096	0.156	-0.014	-0.048	0.010	-0.108	-0.102
-22.6	-0.056	0.012	-0.004	0.156	0.086	0.052	-0.090	-0.108	-0.102
-22.5	-0.056	0.012	-0.004	0.156	0.086	-0.048	-0.090	-0.008	-0.102
-22.4	0.044	0.012	-0.004	0.156	-0.014	-0.148	-0.090	-0.008	-0.102
-22.3	0.044	0.112	-0.104	0.056	-0.014	-0.148	0.010	-0.008	-0.102
-22.2	0.044	0.112	-0.004	0.056	-0.014	-0.048	0.010	-0.108	-0.102
-22.1	0.044	0.112	-0.004	0.056	-0.114	-0.148	0.010	-0.108	-0.102
-22.0	-0.056	0.012	-0.004	0.156	0.086	-0.048	0.010	-0.108	-0.102
-21.9	0.044	0.012	-0.004	0.156	0.086	-0.048	-0.190	-0.108	-0.102
-21.8	-0.056	-0.088	-0.004	0.156	-0.014	-0.148	0.010	-0.008	-0.102
-21.7	-0.056	0.012	-0.004	0.056	-0.014	-0.148	0.010	-0.008	-0.102
-21.6	0.044	0.112	-0.004	0.156	-0.114	-0.248	0.010	-0.008	-0.102
-21.5	0.044	0.112	-0.004	0.156	-0.114	-0.148	0.010	0.092	-0.102
-21.4	-0.056	0.012	0.096	0.256	-0.014	-0.148	-0.190	-0.008	-0.102
-21.3	0.044	0.012	0.096	0.156	0.086	-0.048	-0.090	-0.108	-0.102
-21.2	0.044	-0.088	0.096	0.156	-0.014	-0.148	-0.090	-0.108	-0.002
-21.1	0.044	-0.088	-0.004	0.056	0.086	-0.148	-0.090	-0.108	-0.102
-21.0	0.144	0.112	-0.004	0.156	0.086	-0.148	0.010	0.092	-0.102
-20.9	0.044	0.012	-0.004	0.156	-0.014	-0.148	-0.090	-0.008	-0.002
-20.8	0.044	0.012	-0.004	0.056	-0.014	-0.148	0.010	-0.008	-0.002
-20.7	0.044	0.012	0.096	0.256	-0.014	-0.248	-0.090	-0.008	-0.102
-20.6	0.044	0.012	0.096	0.256	0.086	-0.148	-0.190	-0.108	-0.102
-20.5	-0.056	-0.088	0.096	0.256	0.086	-0.148	-0.090	-0.108	-0.002
-20.4	0.144	0.112	0.096	0.156	0.086	-0.148	0.010	-0.008	-0.002
-20.3	0.144	0.012	-0.004	0.056	-0.014	-0.248	-0.090	-0.008	-0.102
-20.2	0.144	0.012	0.096	0.256	-0.014	-0.248	-0.090	-0.008	-0.002
-20.1	0.044	0.112	0.096	0.256	-0.014	-0.248	-0.090	-0.008	-0.002
-20.0	-0.056	0.012	-0.004	0.156	0.086	-0.148	-0.090	-0.108	-0.002
-19.9	0.044	0.012	0.096	0.156	0.086	-0.148	-0.090	-0.208	-0.102
-19.8	0.044	0.112	0.096	0.156	0.086	-0.148	0.010	-0.008	-0.002
-19.7	0.044	0.112	0.096	0.156	0.086	-0.148	0.010	-0.008	-0.002
-19.6	0.144	0.012	0.096	0.256	-0.014	-0.248	-0.090	-0.108	-0.002
-19.5	0.144	0.112	-0.004	0.156	-0.014	-0.248	0.010	-0.108	-0.102
-19.4	0.044	0.012	0.096	0.256	-0.014	-0.248	-0.190	-0.108	-0.102
-19.3	-0.056	0.112	0.096	0.256	0.086	-0.148	-0.190	-0.108	0.098
-19.2	-0.056	0.112	-0.004	0.156	0.086	-0.148	-0.190	-0.208	-0.102
-19.1	-0.056	-0.088	-0.004	0.156	-0.014	-0.148	-0.090	-0.108	-0.102
-19.0	0.044	0.112	-0.004	0.056	-0.014	-0.148	-0.190	-0.208	-0.102
-18.9	0.044	0.112	-0.004	0.156	-0.014	-0.148	-0.190	-0.208	-0.102
-18.8	0.044	0.012	0.096	0.256	-0.014	-0.148	-0.090	-0.108	-0.002
-18.7	0.044	0.012	0.096	0.256	-0.114	-0.248	-0.090	-0.208	-0.102
-18.6	0.044	0.112	-0.004	0.156	-0.014	-0.248	-0.190	-0.308	-0.102
-18.5	-0.056	0.112	-0.104	0.056	0.086	-0.148	-0.190	-0.308	-0.002
-18.4	-0.056	0.112	-0.104	0.056	-0.014	-0.148	-0.190	-0.208	-0.002
-18.3	-0.056	-0.088	-0.004	0.156	-0.114	-0.248	-0.190	-0.208	-0.002
-18.2	-0.056	-0.088	0.096	0.256	-0.114	-0.248	-0.190	-0.108	-0.002
-18.1	0.044	0.012	-0.004	0.156	-0.014	-0.248	-0.190	-0.108	-0.102
-18.0	0.044	0.012	-0.004	0.156	-0.014	-0.248	-0.090	-0.108	-0.202
-17.9	-0.056	0.112	-0.104	0.256	-0.014	-0.248	-0.090	-0.108	-0.202
-17.8	-0.056	0.112	-0.104	0.256	-0.014	-0.248	-0.090	-0.108	-0.102
-17.7	-0.056	0.012	-0.104	0.156	-0.114	-0.348	0.010	-0.108	-0.002
-17.6	-0.056	-0.088	-0.004	0.156	-0.014	-0.248	0.010	-0.108	-0.002
-17.5	-0.056	-0.088	-0.004	0.156	-0.114	-0.248	0.010	-0.008	-0.002
-17.4	-0.056	-0.088	-0.104	0.056	-0.114	-0.348	-0.090	-0.108	-0.002
-17.3	-0.056	-0.088	-0.104	0.056	-0.114	-0.348	-0.190	-0.108	-0.102
-17.2	-0.056	0.012	-0.104	0.056	-0.014	-0.348	-0.090	-0.108	-0.202
-17.1	0.044	0.012	-0.104	0.056	-0.014	-0.348	-0.090	-0.108	-0.102
-17.0	0.044	0.012	0.096	0.256	-0.014	-0.248	-0.090	-0.108	-0.002
-16.9	-0.056	0.012	0.096	0.256	-0.014	-0.248	-0.090	-0.208	-0.002
-16.8	-0.056	0.012	-0.004	0.156	-0.114	-0.348	0.010	-0.108	-0.002
-16.7	-0.056	0.012	-0.004	0.156	-0.114	-0.348	0.010	-0.108	-0.002
-16.6	-0.056	0.012	-0.004	0.156	-0.114	-0.348	0.010	-0.108	-0.002
-16.5	0.044	0.112	-0.104	0.056	-0.114	-0.348	-0.090	-0.108	-0.002
-16.4	0.044	0.012	-0.104	0.056	-0.014	-0.348	-0.090	-0.108	-0.102
-16.3	-0.056	0.012	-0.004	0.056	-0.014	-0.248	0.010	-0.108	-0.102
-16.2	0.044	0.012	-0.004	0.056	-0.014	-0.248	0.010	-0.108	-0.202
-16.1	-0.056	-0.088	-0.004	0.156	-0.014	-0.248	-0.090	-0.108	-0.202
-16.0	-0.056	-0.088	-0.004	0.156	-0.014	-0.248	-0.090	-0.108	-0.102
-15.9	-0.056	0.012	-0.004	0.156	-0.014	-0.248	0.010	-0.008	-0.002
-15.8	-0.056	0.012	-0.104	0.056	-0.014	-0.248	0.010	-0.008	-0.002
-15.7	-0.056	0.012	-0.004	0.056	0.086	-0.248	0.010	-0.008	-0.002
-15.6	-0.056	-0.088	-0.004	0.056	0.086	-0.148	0.010	-0.108	-0.002
-15.5	-0.056	-0.088	-0.004	0.056	0.086	-0.148	0.010	-0.108	-0.002
-15.4	-0.056	-0.088	-0.004	0.156	-0.014	-0.248	0.010	-0.108	-0.002
-15.3	0.044	-0.088	-0.004	0.156	-0.114	-0.348	-0.090	-0.108	-0.202
-15.2	0.044	-0.088	0.096	0.156	-0.014	-0.248	-0.090	-0.108	-0.202
-15.1	-0.056	-0.088	0.096	0.156	-0.014	-0.248	-0.090	-0.108	-0.002
-15.0	-0.056	0.012	-0.004	0.156	-0.014	-0.248	-0.090	-0.108	-0.002
-14.9	-0.056	0.012	-0.104	0.056	-0.014	-0.248	-0.090	-0.108	-0.002
-14.8	0.044	0.112	-0.004	0.056	-0.014	-0.248	-0.090	-0.108	-0.002
-14.7	0.044	0.112	0.096	0.056	0.086	-0.248	0.010	-0.008	-0.002
-14.6	-0.056	-0.088	0.096	0.056	0.086	-0.248	0.110	0.092	-0.002
-14.5	0.044	-0.088	0.096	0.156	-0.014	-0.248	0.010	-0.008	-0.102
-14.4	0.044	-0.088	0.096	0.156	0.086	-0.148	0.010	-0.008	-0.202
-14.3	0.044	-0.088	0.096	0.156	0.086	-0.248	0.010	-0.108	-0.102
-14.2	0.044	-0.088	0.096	0.156	0.086	-0.248	-0.090	-0.108	-0.102
-14.1	0.044	0.012	-0.004	0.056	0.086	-0.248	-0.090	-0.108	-0.102
-14.0	-0.056	0.012	-0.104	-0.044	-0.014	-0.248	-0.090	-0.108	-0.102
-13.9	-0.056	0.012	-0.104	-0.044	-0.014	-0.248	-0.090	-0.108	-0.002
-13.8	-0.156	-0.088	-0.104	-0.044	-0.114	-0.248	-0.090	-0.208	-0.002
-13.7	-0.156	-0.088	-0.004	0.056	-0.114	-0.248	-0.090	-0.208	-0.002
-13.6	-0.056	0.012	-0.004	0.056	-0.014	-0.248	-0.090	-0.208	-0.002
-13.5	-0.056	-0.088	-0.004	0.056	-0.014	-0.248	-0.090	-0.108	-0.002
-13.4	0.044	-0.088	0.096	0.156	0.086	-0.148	-0.090	-0.108	-0.002
-13.3	0.044	0.012	0.096	0.156	0.086	-0.148	-0.190	-0.108	-0.002
-13.2	-0.056	-0.088	0.096	0.156	0.086	-0.148	-0.190	-0.108	-0.102
-13.1	-0.056	-0.088	-0.104	0.056	0.086	-0.148	-0.190	-0.208	-0.102
-13.0	-0.056	-0.088	-0.104	0.056	-0.014	-0.348	-0.090	-0.208	-0.102
-12.9	-0.156	-0.088	-0.104	0.056	-0.014	-0.348	-0.090	-0.208	-0.102
-12.8	-0.156	-0.088	-0.104	-0.044	-0.114	-0.348	0.010	-0.108	-0.102
-12.7	-0.056	0.012	-0.004	0.056	-0.114	-0.248	0.010	-0.108	-0.102
-12.6	0.044	-0.088	-0.004	0.056	-0.114	-0.248	0.010	-0.008	0.098
-12.5	0.044	-0.088	0.096	0.156	-0.114	-0.248	0.010	-0.008	0.098
-12.4	0.044	-0.088	0.096	0.156	-0.014	-0.148	-0.090	-0.008	-0.002
-12.3	0.044	0.012	-0.004	0.056	-0.014	-0.148	-0.090	-0.008	-0.002
-12.2	-0.056	-0.088	-0.004	0.056	-0.014	-0.148	-0.190	-0.108	-0.002
-12.1	-0.056	-0.088	-0.004	0.056	-0.014	-0.248	-0.090	-0.108	-0.102
-12.0	-0.056	-0.088	-0.104	0.056	-0.014	-0.248	-0.090	-0.108	-0.102
-11.9	-0.056	-0.088	-0.104	0.056	-0.014	-0.248	-0.090	-0.108	-0.102
-11.8	-0.056	-0.088	-0.104	0.056	-0.014	-0.248	-0.090	-0.108	-0.102
-11.7	-0.156	-0.088	-0.104	-0.044	-0.014	-0.248	-0.090	-0.108	-0.002
-11.6	-0.056	-0.088	-0.104	-0.044	-0.014	-0.248	-0.090	-0.208	-0.102
-11.5	-0.056	-0.188	-0.104	-0.044	-0.014	-0.248	-0.090	-0.208	-0.002
-11.4	0.044	0.012	-0.004	0.056	-0.014	-0.148	0.010	-0.208	-0.002
-11.3	0.044	0.012	-0.104	-0.044	-0.114	-0.148	0.010	-0.108	-0.002
-11.2	-0.056	-0.088	-0.004	0.056	-0.014	-0.148	0.010	-0.108	-0.002
-11.1	-0.056	-0.088	-0.004	0.056	-0.014	-0.148	0.010	-0.108	-0.002
-11.0	-0.056	-0.088	-0.104	0.056	-0.014	-0.148	-0.090	-0.108	-0.002
-10.9	-0.056	-0.088	-0.104	0.056	-0.014	-0.148	-0.190	-0.208	-0.002
-10.8	-0.156	-0.088	-0.104	0.056	-0.014	-0.248	-0.090	-0.108	-0.102
-10.7	-0.156	-0.088	-0.104	0.056	-0.014	-0.148	-0.090	-0.108	-0.102
-10.6	-0.056	-0.088	-0.104	-0.044	-0.014	-0.148	-0.090	-0.008	-0.102
-10.5	-0.056	-0.088	-0.104	-0.044	-0.014	-0.148	-0.090	-0.008	-0.102
-10.4	-0.056	-0.088	-0.104	-0.044	-0.014	-0.148	-0.090	-0.108	-0.002
-10.3	-0.056	-0.088	-0.004	-0.044	-0.014	-0.148	0.010	-0.108	-0.002
-10.2	-0.056	-0.088	0.096	0.156	-0.014	-0.148	0.010	-0.108	-0.002
-10.1	-0.056	-0.088	-0.004	0.056	-0.114	-0.148	0.010	-0.108	-0.002
-10.0	-0.056	-0.088	-0.004	0.056	-0.114	-0.148	0.010	-0.108	-0.002
-9.9	0.044	0.012	-0.004	0.056	-0.114	-0.148	-0.090	-0.108	-0.102
-9.8	0.044	0.012	-0.004	0.056	-0.014	-0.048	-0.190	-0.108	-0.102
-9.7	-0.056	-0.088	-0.104	0.056	-0.014	-0.048	-0.190	-0.108	-0.102
-9.6	-0.056	-0.088	-0.104	0.056	-0.014	-0.048	-0.190	-0.108	-0.102
-9.5	-0.056	-0.088	-0.104	0.056	-0.014	-0.048	-0.090	-0.008	-0.002
-9.4	-0.056	-0.088	-0.104	0.056	-0.014	-0.048	-0.090	-0.008	-0.002
-9.3	-0.056	0.012	0.096	0.056	-0.014	-0.048	0.010	-0.008	-0.002
-9.2	-0.056	-0.088	-0.004	-0.044	-0.014	-0.148	0.010	-0.008	-0.002
-9.1	-0.056	-0.088	-0.004	-0.044	-0.014	-0.048	0.010	-0.008	-0.002
-9.0	-0.056	-0.088	-0.004	-0.044	-0.014	-0.048	0.010	-0.008	-0.002
-8.9	0.044	0.012	-0.004	-0.044	-0.014	-0.048	0.010	-0.008	-0.102
-8.8	0.144	0.012	-0.004	-0.044	-0.014	-0.048	-0.090	-0.108	-0.102
-8.7	0.144	0.012	-0.004	-0.044	-0.014	-0.048	-0.090	-0.108	-0.002
-8.6	0.044	0.012	-0.004	0.056	-0.014	-0.048	0.110	0.092	-0.002
-8.5	0.044	0.012	-0.104	0.056	-0.014	-0.048	0.110	0.092	-0.002
-8.4	-0.056	0.012	-0.104	0.056	-0.014	-0.048	0.110	0.092	-0.102
-8.3	-0.056	0.012	-0.204	-0.144	-0.014	0.052	0.110	0.092	-0.102
-8.2	-0.056	0.012	-0.104	-0.144	0.086	0.052	0.010	0.092	-0.102
-8.1	-0.056	0.012	-0.004	-0.044	0.086	0.052	-0.090	-0.008	-0.002
-8.0	-0.056	-0.088	-0.004	-0.044	0.086	0.052	-0.090	-0.008	-0.002
-7.9	-0.056	-0.088	-0.004	-0.044	-0.014	-0.048	-0.090	-0.108	-0.002
-7.8	0.144	0.012	-0.004	0.056	-0.114	-0.048	-0.090	-0.008	-0.002
-7.7	0.044	-0.088	-0.004	0.056	-0.114	-0.048	-0.090	-0.008	-0.002
-7.6	0.044	0.012	-0.004	0.056	-0.014	0.052	0.110	0.092	-0.002
-7.5	-0.056	0.012	-0.004	-0.044	0.086	0.152	0.110	0.092	0.098
-7.4	-0.056	0.012	-0.004	-0.044	-0.014	0.052	0.010	-0.008	-0.002
-7.3	-0.056	0.012	0.096	0.056	-0.014	0.052	0.010	-0.008	-0.102
-7.2	-0.056	0.012	-0.004	0.056	-0.014	0.052	0.010	-0.008	-0.102
-7.1	-0.056	0.012	-0.004	0.056	-0.014	0.052	0.010	-0.008	-0.002
-7.0	-0.056	0.112	-0.004	-0.044	0.086	0.052	-0.090	0.092	-0.002
-6.9	-0.056	0.012	-0.004	0.056	-0.014	0.052	0.110	0.092	-0.002
-6.8	0.044	0.012	-0.004	-0.044	-0.014	0.052	0.110	0.092	0.098
-6.7	0.044	0.012	-0.004	-0.044	-0.114	-0.048	0.010	-0.008	0.098
-6.6	0.044	0.012	-0.004	-0.044	-0.114	-0.048	0.010	-0.008	-0.002
-6.5	0.044	0.012	-0.004	-0.044	0.086	0.052	0.010	-0.008	-0.002
-6.4	0.044	0.012	-0.004	-0.044	0.086	0.052	0.010	-0.008	-0.002
-6.3	0.044	0.012	-0.004	-0.044	0.086	0.052	0.010	-0.008	-0.002
-6.2	-0.056	0.012	-0.004	0.056	0.086	0.052	0.010	-0.008	0.098
-6.1	0.044	0.112	0.096	0.056	0.086	0.052	0.010	-0.008	0.098
-6.0	0.044	0.112	0.096	-0.044	-0.014	-0.048	0.110	-0.008	0.098
-5.9	0.044	0.112	0.096	-0.044	-0.014	0.052	0.010	0.092	-0.002
-5.8	0.044	0.112	0.096	-0.044	-0.114	-0.048	0.010	-0.008	-0.002
-5.7	0.044	0.012	0.096	-0.044	0.086	0.052	0.010	-0.008	-0.002
-5.6	0.044	0.012	0.096	0.056	0.086	0.052	0.010	-0.008	-0.002
-5.5	0.044	0.012	0.096	0.056	0.086	0.052	0.010	-0.008	0.098
-5.4	-0.056	0.012	-0.004	0.056	0.086	0.052	0.010	-0.008	0.098
-5.3	-0.056	0.012	0.196	0.056	-0.014	0.052	0.110	-0.008	0.098
-5.2	0.044	0.012	-0.004	-0.044	-0.014	0.052	0.110	-0.008	0.198
-5.1	0.044	0.012	-0.004	-0.044	-0.014	0.052	0.110	0.092	0.098
-5.0	0.144	0.112	0.096	-0.044	-0.014	0.052	0.110	0.092	0.098
-4.9	0.144	0.112	0.096	0.056	-0.014	0.052	0.110	0.092	-0.002
-4.8	0.044	0.012	0.096	0.056	0.086	0.052	0.010	0.092	0.098
-4.7	-0.056	0.012	0.096	0.056	-0.014	-0.048	0.010	-0.008	0.098
-4.6	-0.056	0.112	0.096	0.056	-0.014	-0.048	0.010	-0.008	0.198
-4.5	-0.056	0.112	-0.004	0.056	0.086	0.052	0.110	-0.008	0.198
-4.4	-0.056	0.112	0.096	0.056	0.086	0.152	0.010	-0.108	0.198
-4.3	0.044	0.012	-0.004	-0.044	-0.014	0.052	0.010	-0.208	0.298
-4.2	0.044	0.012	-0.104	-0.044	0.086	0.152	0.010	-0.108	0.198
-4.1	0.144	0.012	-0.104	-0.044	0.186	0.052	0.110	-0.108	0.098
-4.0	0.144	0.012	-0.004	-0.044	0.086	0.052	0.110	-0.108	0.198
-3.9	0.144	0.012	-0.004	0.056	0.086	0.052	0.110	-0.108	0.198
-3.8	0.044	0.012	0.096	-0.044	-0.014	-0.048	0.210	-0.008	0.198
-3.7	0.044	0.012	0.096	0.056	-0.014	-0.048	0.110	-0.108	0.098
-3.6	0.044	0.112	0.196	0.056	-0.014	-0.048	0.010	-0.008	0.198
-3.5	-0.056	0.012	0.096	0.056	-0.014	-0.148	0.010	-0.008	0.198
-3.4	-0.056	0.112	0.196	0.156	-0.014	0.052	-0.090	0.092	0.098
-3.3	-0.156	0.012	0.196	0.256	-0.214	-0.148	-0.090	-0.008	0.198
-3.2	-0.156	0.212	0.196	0.156	-0.014	-0.148	-0.090	-0.008	0.098
-3.1	-0.056	0.112	0.196	0.156	-0.114	-0.148	-0.090	-0.008	0.098
-3.0	0.044	0.212	0.096	0.056	-0.114	-0.248	0.110	0.092	0.098
-2.9	0.044	0.112	0.096	0.056	-0.014	-0.048	0.010	-0.008	0.098
-2.8	-0.056	0.012	0.196	0.056	-0.014	-0.048	0.110	-0.008	0.198
-2.7	-0.056	0.012	0.096	0.156	-0.014	0.052	0.110	-0.008	0.098
-2.6	-0.056	-0.088	0.096	0.056	0.086	0.052	0.010	0.092	0.098
-2.5	-0.056	-0.088	0.096	0.056	0.086	0.052	0.010	0.092	0.098
-2.4	-0.056	0.012	0.096	0.056	0.086	0.052	0.110	0.092	0.098
-2.3	-0.056	0.012	-0.004	-0.044	0.086	0.052	0.010	-0.008	-0.002
-2.2	-0.056	0.012	-0.004	-0.044	0.086	0.052	0.110	0.092	-0.002
-2.1	-0.056	0.012	0.096	0.056	0.086	-0.048	0.010	-0.008	0.098
-2.0	-0.056	0.012	0.096	0.156	-0.014	-0.148	0.110	-0.008	-0.002
-1.9	-0.056	0.112	0.096	0.156	0.086	-0.048	0.110	-0.008	-0.002
-1.8	0.044	0.212	0.096	0.056	0.086	-0.048	0.010	-0.008	-0.002
-1.7	0.044	0.112	0.096	0.056	-0.014	-0.048	0.110	0.092	-0.002
-1.6	0.144	0.412	0.096	0.056	-0.014	0.052	0.110	-0.008	-0.002
-1.5	0.144	0.212	0.196	0.056	-0.014	0.052	0.010	-0.108	-0.002
-1.4	-0.056	0.212	0.096	-0.044	-0.014	-0.048	0.110	-0.008	0.098
-1.3	0.044	0.312	0.196	0.156	-0.014	-0.048	0.110	-0.008	0.198
-1.2	-0.056	0.212	0.196	0.256	0.086	0.052	0.110	-0.108	0.098
-1.1	0.144	0.312	0.096	0.256	-0.014	-0.048	0.110	-0.008	-0.102
-1.0	0.144	0.412	0.096	0.356	-0.114	-0.048	0.010	-0.108	-0.202
-0.9	-0.156	0.212	0.196	0.356	-0.214	-0.148	-0.190	-0.208	-0.002
-0.8	0.144	0.012	0.096	0.456	0.486	-0.348	-0.090	0.892	0.098
-0.7	1.644	0.212	0.096	3.556	1.086	-0.248	1.010	1.592	-0.002
-0.6	0.544	0.312	-0.004	1.356	0.586	0.152	0.310	0.692	0.098
-0.5	0.244	0.112	0.196	0.856	0.386	-0.248	0.410	0.792	-0.002
-0.4	0.144	0.212	-0.004	0.556	0.386	-0.148	0.210	0.492	0.198
-0.3	0.044	0.112	-0.004	0.056	0.086	0.152	-0.190	0.192	0.298
-0.2	-0.056	0.112	0.196	-0.144	-0.214	-0.048	0.410	0.592	0.498
-0.1	-0.356	-0.288	0.196	-0.144	-0.014	0.052	0.310	0.992	-0.302
0.0	-1.156	-0.388	0.596	-1.444	1.286	1.852	2.110	5.692	-1.102
0.1	-1.956	-0.688	3.296	-0.344	3.986	4.652	5.810	7.892	-0.002
0.2	-0.856	-0.288	4.296	1.856	4.586	4.352	5.910	8.792	1.398
0.3	0.044	-0.088	4.296	2.956	5.386	5.252	8.110	16.592	2.298
0.4	0.244	0.712	3.996	4.156	6.786	7.752	13.910	28.292	3.098
0.5	0.344	0.812	3.796	4.356	7.786	11.052	20.210	40.692	2.898
0.6	0.544	1.312	3.796	4.656	8.986	13.752	25.710	50.292	2.698
0.7	0.644	1.312	3.696	5.156	9.486	15.852	29.810	57.592	2.298
0.8	0.644	1.412	3.196	5.256	9.786	17.252	33.410	63.392	2.298
0.9	0.644	1.712	3.196	5.456	9.986	18.452	35.210	66.992	1.898
1.0	0.644	1.812	3.096	5.456	10.286	19.052	36.610	69.692	1.798
1.1	0.644	1.612	3.096	5.356	10.386	19.652	37.210	71.092	1.898
1.2	0.544	1.512	2.996	5.356	10.686	19.852	38.310	72.492	1.798
1.3	0.344	1.212	3.096	5.556	10.386	20.152	38.910	73.792	1.698
1.4	0.344	1.312	3.296	5.656	10.686	20.652	39.310	74.292	1.498
1.5	0.344	1.312	3.196	5.756	10.686	20.552	39.410	74.992	1.498
1.6	0.244	1.212	3.096	5.556	10.686	20.552	39.610	75.292	1.398
1.7	0.244	1.212	2.996	5.556	10.786	20.652	39.810	75.692	1.298
1.8	0.544	1.412	2.896	5.556	10.786	20.752	39.810	75.892	1.398
1.9	0.444	1.312	2.996	5.656	10.986	20.952	39.910	76.192	1.198
2.0	0.344	1.212	2.996	5.656	10.886	20.952	40.010	76.392	1.298
2.1	0.444	1.312	2.896	5.456	10.786	20.852	40.210	76.492	1.398
2.2	0.444	1.312	2.896	5.556	10.786	20.852	40.210	76.592	1.298
2.3	0.444	1.312	2.796	5.456	10.686	20.752	40.310	76.892	1.198
2.4	0.544	1.312	2.796	5.456	10.686	20.752	40.510	76.992	1.198
2.5	0.544	1.212	2.796	5.456	10.686	20.752	40.610	77.192	1.198
2.6	0.444	1.212	2.896	5.556	10.586	20.752	40.610	77.292	1.098
2.7	0.544	1.312	2.896	5.456	10.686	20.852	40.710	77.392	1.098
2.8	0.544	1.412	2.696	5.456	10.586	20.852	40.610	77.292	0.998
2.9	0.544	1.412	2.796	5.456	10.586	20.852	40.610	77.292	0.998
3.0	0.444	1.312	2.896	5.456	10.686	20.852	40.710	77.392	0.998
3.1	0.444	1.312	2.896	5.456	10.786	20.952	40.710	77.492	0.998
3.2	0.444	1.312	2.896	5.456	10.686	20.852	40.710	77.592	1.098
3.3	0.444	1.412	2.796	5.456	10.686	20.952	40.810	77.592	0.998
3.4	0.344	1.312	2.796	5.456	10.486	20.752	40.810	77.592	0.998
3.5	0.344	1.312	2.896	5.556	10.586	20.852	40.710	77.592	0.998
3.6	0.344	1.312	2.796	5.456	10.586	20.852	40.710	77.592	0.998
3.7	0.244	1.212	2.696	5.456	10.586	20.852	40.810	77.692	1.098
3.8	0.344	1.212	2.796	5.456	10.686	20.952	40.710	77.592	0.998
3.9	0.444	1.212	2.896	5.456	10.586	20.852	40.810	77.692	1.098
4.0	0.444	1.312	2.896	5.556	10.686	20.952	40.810	77.692	0.998
4.1	0.444	1.212	2.796	5.456	10.586	20.952	40.810	77.692	1.098
4.2	0.444	1.312	2.896	5.556	10.686	20.952	40.810	77.692	1.098
4.3	0.444	1.212	2.896	5.556	10.786	21.052	40.810	77.692	1.098
4.4	0.244	1.212	2.796	5.556	10.786	21.052	40.810	77.792	0.998
4.5	0.344	1.212	2.796	5.456	10.786	21.052	40.810	77.792	0.998
4.6	0.344	1.212	2.896	5.556	10.786	20.952	40.810	77.692	0.998
4.7	0.344	1.212	2.796	5.456	10.686	20.952	40.910	77.892	0.998
4.8	0.244	1.112	2.896	5.556	10.786	21.052	40.910	77.892	0.998
4.9	0.344	1.212	2.896	5.556	10.786	21.052	40.910	77.892	0.998
5.0	0.344	1.212	2.796	5.556	10.686	21.052	40.910	77.792	1.098
5.1	0.444	1.312	2.896	5.656	10.686	21.052	40.910	77.992	0.998
5.2	0.344	1.212	2.896	5.656	10.786	21.052	40.910	77.992	0.998
5.3	0.244	1.112	2.896	5.556	10.786	21.052	40.910	77.892	0.898
5.4	0.244	1.112	2.896	5.556	10.786	21.052	40.910	77.892	0.898
5.5	0.244	1.112	2.896	5.456	10.786	20.952	40.910	77.892	0.998
5.6	0.244	1.112	2.896	5.456	10.686	21.052	40.910	77.892	0.998
5.7	0.344	1.212	2.996	5.556	10.686	21.052	40.810	77.792	0.998
5.8	0.444	1.312	2.996	5.656	10.686	21.052	40.910	77.992	0.998
5.9	0.344	1.212	2.896	5.556	10.686	21.052	40.910	77.992	0.998
6.0	0.244	1.212	2.896	5.556	10.686	21.052	40.910	77.892	0.998
6.1	0.244	1.112	2.896	5.556	10.786	21.052	40.810	77.892	0.998
6.2	0.344	1.212	2.896	5.556	10.786	21.052	40.810	77.892	0.898
6.3	0.344	1.212	2.996	5.556	10.786	21.052	40.810	77.992	0.898
6.4	0.344	1.212	2.996	5.656	10.786	21.052	40.810	77.892	0.998
6.5	0.444	1.212	2.996	5.656	10.786	21.152	40.810	77.992	0.998
6.6	0.444	1.212	2.996	5.656	10.786	21.152	40.810	77.992	0.998
6.7	0.344	1.212	2.896	5.656	10.786	21.152	40.810	77.892	0.898
6.8	0.444	1.312	2.996	5.756	10.786	21.052	40.810	77.992	0.998
6.9	0.444	1.312	2.896	5.556	10.786	21.052	40.610	77.892	0.898
7.0	0.444	1.312	2.896	5.556	10.786	21.052	40.710	77.892	0.998
7.1	0.444	1.312	2.896	5.556	10.786	21.152	40.710	77.792	0.998
7.2	0.344	1.212	2.896	5.556	10.786	21.252	40.710	77.892	0.898
7.3	0.544	1.312	2.896	5.556	10.786	21.152	40.810	77.992	0.898
7.4	0.444	1.312	2.996	5.756	10.686	21.052	40.710	77.892	0.998
7.5	0.444	1.312	2.996	5.656	10.786	21.052	40.710	77.892	0.998
7.6	0.444	1.212	2.896	5.556	10.786	21.052	40.810	77.892	0.998
7.7	0.544	1.312	2.896	5.556	10.786	21.052	40.710	77.792	0.998
7.8	0.544	1.412	2.896	5.556	10.686	21.052	40.710	77.792	0.998
7.9	0.644	1.412	2.996	5.656	10.686	21.052	40.710	77.792	0.998
8.0	0.544	1.312	2.896	5.556	10.686	21.052	40.710	77.792	0.998
8.1	0.444	1.312	2.896	5.656	10.786	21.052	40.810	77.792	0.998
8.2	0.544	1.312	2.896	5.656	10.786	21.052	40.810	77.892	0.998
8.3	0.644	1.412	2.796	5.556	10.786	21.052	40.810	77.892	1.098
8.4	0.544	1.312	2.796	5.456	10.686	20.952	40.710	77.792	0.898
8.5	0.544	1.312	2.796	5.456	10.786	21.052	40.810	77.792	0.998
8.6	0.544	1.312	2.796	5.556	10.886	21.052	40.710	77.792	0.998
8.7	0.644	1.412	2.796	5.556	10.786	21.052	40.810	77.992	0.998
8.8	0.644	1.512	2.796	5.556	10.786	21.052	40.710	77.792	0.998
8.9	0.644	1.312	2.796	5.556	10.686	21.052	40.710	77.792	1.098
9.0	0.544	1.312	2.896	5.556	10.686	21.052	40.810	77.792	1.098
9.1	0.544	1.312	2.796	5.456	10.686	21.052	40.810	77.792	0.998
9.2	0.544	1.312	2.696	5.456	10.786	21.052	40.810	77.792	0.898
9.3	0.444	1.312	2.696	5.456	10.786	20.952	40.710	77.692	0.898
9.4	0.544	1.312	2.796	5.556	10.786	21.052	40.710	77.692	0.998
9.5	0.544	1.312	2.696	5.456	10.786	21.052	40.710	77.692	0.998
9.6	0.544	1.312	2.796	5.456	10.786	21.052	40.710	77.692	0.998
9.7	0.744	1.512	2.796	5.456	10.786	21.052	40.910	77.792	0.798
9.8	0.644	1.412	2.796	5.556	10.686	20.952	40.910	77.792	0.798
9.9	0.644	1.412	2.796	5.556	10.686	20.952	40.810	77.692	0.898
10.0	0.644	1.312	2.796	5.456	10.686	21.052	40.810	77.692	0.898
10.1	0.544	1.312	2.696	5.456	10.786	21.152	40.810	77.692	0.898
10.2	0.544	1.412	2.696	5.456	10.786	21.152	40.810	77.792	0.798
10.3	0.544	1.312	2.796	5.556	10.686	21.052	40.710	77.692	0.798
10.4	0.544	1.312	2.796	5.656	10.686	21.052	40.710	77.692	0.998
10.5	0.544	1.312	2.796	5.556	10.786	21.052	40.710	77.692	0.998
10.6	0.544	1.312	2.796	5.556	10.786	21.052	40.810	77.692	0.998
10.7	0.444	1.312	2.796	5.556	10.786	21.152	40.810	77.692	0.898
10.8	0.644	1.412	2.796	5.556	10.686	21.052	40.810	77.692	0.898
10.9	0.644	1.412	2.796	5.556	10.686	21.052	40.910	77.792	0.798
11.0	0.644	1.412	2.796	5.656	10.786	21.052	40.810	77.692	0.798
11.1	0.644	1.412	2.796	5.556	10.886	21.052	40.810	77.692	0.898
11.2	0.644	1.412	2.696	5.556	10.886	21.052	40.810	77.792	0.898
11.3	0.544	1.412	2.696	5.556	10.786	20.952	40.810	77.792	0.898
11.4	0.544	1.412	2.796	5.556	10.786	21.052	40.910	77.892	0.898
11.5	0.544	1.412	2.796	5.656	10.786	21.052	40.810	77.792	0.798
11.6	0.544	1.412	2.796	5.556	10.786	21.052	40.710	77.792	0.798
11.7	0.544	1.412	2.796	5.556	10.786	21.052	40.710	77.792	0.898
11.8	0.444	1.312	2.796	5.556	10.686	20.952	40.710	77.792	0.898
11.9	0.444	1.312	2.796	5.556	10.686	20.952	40.710	77.792	0.798
12.0	0.444	1.312	2.796	5.556	10.786	20.952	40.710	77.792	0.798
12.1	0.444	1.312	2.896	5.656	10.886	21.052	40.610	77.692	0.898
12.2	0.544	1.312	2.896	5.656	10.886	21.052	40.610	77.692	0.798
12.3	0.544	1.312	2.896	5.656	10.786	21.052	40.710	77.692	0.798
12.4	0.544	1.412	2.896	5.656	10.786	21.052	40.710	77.692	0.898
12.5	0.544	1.412	2.896	5.656	10.786	21.052	40.710	77.692	0.898
12.6	0.544	1.412	2.896	5.656	10.786	21.052	40.710	77.792	0.898
12.7	0.544	1.412	2.896	5.656	10.786	21.052	40.810	77.892	0.898
12.8	0.544	1.412	2.996	5.756	10.686	20.952	40.710	77.792	0.798
12.9	0.644	1.412	2.896	5.656	10.686	20.952	40.710	77.792	0.798
13.0	0.544	1.312	2.896	5.656	10.686	20.952	40.710	77.792	0.898
13.1	0.544	1.312	2.796	5.656	10.686	20.952	40.710	77.792	0.898
13.2	0.544	1.312	2.796	5.656	10.686	21.052	40.810	77.792	0.898
13.3	0.544	1.412	2.796	5.656	10.686	21.052	40.710	77.692	0.998
13.4	0.444	1.312	2.796	5.556	10.586	20.952	40.710	77.692	0.898
13.5	0.444	1.312	2.796	5.556	10.686	20.952	40.710	77.692	0.898
13.6	0.444	1.312	2.796	5.556	10.686	20.952	40.710	77.692	0.998
13.7	0.444	1.312	2.796	5.556	10.686	20.952	40.710	77.792	0.998
13.8	0.444	1.312	2.796	5.556	10.686	20.952	40.710	77.792	0.998
13.9	0.444	1.312	2.796	5.656	10.686	21.052	40.810	77.792	0.998
14.0	0.344	1.312	2.696	5.556	10.686	21.052	40.810	77.792	0.998
14.1	0.444	1.412	2.696	5.556	10.586	20.952	40.710	77.692	0.898
14.2	0.444	1.412	2.696	5.556	10.586	20.952	40.710	77.692	0.898
14.3	0.444	1.412	2.896	5.656	10.686	21.052	40.710	77.692	0.898
14.4	0.544	1.412	2.896	5.656	10.786	21.052	40.710	77.692	0.898
14.5	0.444	1.312	2.896	5.656	10.786	21.052	40.710	77.692	0.998
14.6	0.444	1.312	2.796	5.556	10.686	20.952	40.610	77.592	0.998
14.7	0.444	1.412	2.796	5.556	10.686	20.952	40.610	77.592	0.898
14.8	0.444	1.412	2.796	5.656	10.686	21.052	40.710	77.592	0.898
14.9	0.444	1.412	2.796	5.656	10.686	21.052	40.710	77.692	0.898
15.0	0.444	1.412	2.796	5.656	10.686	21.052	40.710	77.692	0.898
15.1	0.544	1.412	2.796	5.656	10.686	21.052	40.610	77.592	0.898
15.2	0.444	1.312	2.796	5.556	10.786	21.052	40.610	77.592	0.898
15.3	0.444	1.312	2.796	5.556	10.686	20.952	40.610	77.692	0.998
15.4	0.444	1.312	2.796	5.556	10.686	20.952	40.610	77.692	0.998
15.5	0.444	1.312	2.796	5.556	10.686	21.052	40.610	77.692	0.998
15.6	0.444	1.412	2.796	5.556	10.686	21.052	40.710	77.792	0.898
15.7	0.544	1.412	2.796	5.656	10.686	21.052	40.710	77.792	0.798
15.8	0.444	1.312	2.696	5.556	10.786	21.052	40.710	77.792	0.798
15.9	0.444	1.312	2.696	5.556	10.686	20.952	40.710	77.792	0.798
16.0	0.444	1.312	2.696	5.556	10.686	20.952	40.710	77.792	0.798
16.1	0.444	1.312	2.696	5.556	10.786	20.952	40.710	77.792	0.798
16.2	0.444	1.312	2.696	5.556	10.686	20.952	40.810	77.792	0.798
16.3	0.444	1.312	2.696	5.556	10.686	21.052	40.710	77.692	0.698
16.4	0.444	1.312	2.696	5.556	10.686	20.952	40.710	77.692	0.798
16.5	0.444	1.312	2.696	5.556	10.686	20.952	40.710	77.792	0.798
16.6	0.444	1.312	2.696	5.556	10.686	20.952	40.710	77.792	0.798
16.7	0.444	1.312	2.696	5.556	10.686	20.952	40.710	77.792	0.798
16.8	0.444	1.312	2.696	5.556	10.686	20.952	40.710	77.792	0.798
16.9	0.544	1.312	2.696	5.556	10.586	20.852	40.810	77.792	0.798
17.0	0.544	1.412	2.596	5.556	10.686	20.852	40.710	77.692	0.798
17.1	0.544	1.412	2.596	5.556	10.686	20.952	40.710	77.692	0.798
17.2	0.544	1.412	2.596	5.556	10.686	20.952	40.710	77.792	0.698
17.3	0.544	1.412	2.696	5.556	10.686	20.952	40.710	77.792	0.698
17.4	0.444	1.312	2.696	5.556	10.686	20.952	40.710	77.792	0.798
17.5	0.544	1.312	2.596	5.456	10.686	20.952	40.610	77.692	0.798
17.6	0.544	1.312	2.596	5.556	10.886	20.952	40.610	77.692	0.798
17.7	0.544	1.412	2.696	5.556	10.886	20.952	40.810	77.792	0.798
17.8	0.544	1.412	2.696	5.556	10.886	20.952	40.810	77.792	0.698
17.9	0.444	1.312	2.696	5.556	10.886	20.952	40.810	77.792	0.698
18.0	0.444	1.312	2.696	5.456	10.886	20.952	40.810	77.792	0.698
18.1	0.544	1.412	2.696	5.556	10.886	20.952	40.810	77.792	0.798
18.2	0.544	1.412	2.696	5.556	10.886	20.952	40.810	77.792	0.798
18.3	0.644	1.412	2.696	5.456	10.886	20.952	40.810	77.792	0.798
18.4	0.544	1.412	2.696	5.556	10.686	20.952	40.710	77.692	0.798
18.5	0.544	1.412	2.696	5.556	10.686	20.952	40.810	77.692	0.798
18.6	0.544	1.412	2.596	5.456	10.686	20.952	40.810	77.692	0.798
18.7	0.544	1.412	2.696	5.456	10.786	20.952	40.910	77.792	0.698
18.8	0.644	1.512	2.696	5.556	10.786	20.952	40.810	77.692	0.698
18.9	0.644	1.512	2.596	5.556	10.786	21.052	40.710	77.692	0.698
19.0	0.644	1.512	2.596	5.456	10.786	21.052	40.610	77.592	0.798
19.1	0.744	1.512	2.596	5.456	10.686	20.952	40.610	77.492	0.798
19.2	0.644	1.412	2.596	5.456	10.786	21.052	40.610	77.692	0.798
19.3	0.644	1.412	2.596	5.356	10.886	21.052	40.410	77.592	0.898
19.4	0.644	1.612	2.596	5.356	10.886	21.152	40.710	77.892	0.698
19.5	0.744	1.312	2.596	5.956	11.186	21.152	40.910	78.192	0.698
19.6	0.844	1.312	2.496	6.256	11.386	21.052	41.010	78.592	0.698
19.7	1.144	1.412	2.696	6.856	11.486	20.952	40.910	78.792	0.498
19.8	2.644	1.712	2.896	8.456	10.886	20.652	40.810	78.492	0.298
19.9	1.144	1.312	2.296	4.056	9.686	20.052	37.710	65.092	3.198
20.0	0.044	1.212	0.496	0.056	2.186	8.152	9.510	-0.708	6.598
20.1	1.844	1.612	-1.004	4.556	-2.814	-6.748	-9.590	-5.008	1.098
20.2	2.244	1.912	-2.504	3.156	1.886	4.452	12.710	37.192	0.698
20.3	-0.056	0.112	-1.704	1.356	4.186	11.152	24.610	50.092	0.998
20.4	0.044	0.812	-0.604	0.956	3.986	10.252	21.210	40.392	0.198
20.5	-0.356	0.412	-0.204	0.656	2.786	7.452	14.310	27.292	-0.002
20.6	-0.356	0.212	-0.304	0.356	1.586	4.652	9.810	18.092	-0.002
20.7	-0.256	0.412	-0.204	-0.044	0.786	2.752	6.610	12.492	-0.202
20.8	-0.256	-0.088	-0.304	0.056	0.686	1.952	4.310	8.392	-0.302
20.9	-0.056	0.012	-0.404	-0.044	0.286	1.152	3.110	6.192	-0.502
21.0	-0.156	-0.088	-0.104	0.156	0.286	0.852	2.310	4.792	-0.302
21.1	-0.156	0.112	-0.004	0.056	0.086	0.652	2.110	3.692	-0.102
21.2	-0.056	0.012	0.096	0.156	0.186	0.552	1.510	3.292	-0.002
21.3	-0.256	-0.088	-0.004	0.156	0.086	0.452	1.210	2.592	0.098
21.4	-0.256	-0.088	-0.004	0.156	0.086	0.252	1.210	2.392	0.098
21.5	-0.256	-0.088	0.096	0.256	0.186	0.252	1.010	1.992	-0.002
21.6	-0.156	-0.088	-0.004	0.156	0.286	0.352	1.110	1.892	-0.002
21.7	-0.156	0.012	0.096	0.256	0.286	0.352	1.010	1.792	-0.102
21.8	-0.156	0.012	-0.004	0.156	0.186	0.252	0.910	1.692	-0.102
21.9	-0.256	-0.088	-0.004	0.256	0.086	0.252	0.910	1.692	0.098
22.0	-0.256	-0.088	0.096	0.256	0.186	0.252	0.910	1.692	-0.002
22.1	-0.256	-0.088	0.096	0.156	0.086	0.152	0.810	1.492	-0.102
22.2	-0.256	-0.088	0.096	0.156	0.186	0.152	0.710	1.392	0.098
22.3	-0.256	-0.088	-0.004	0.156	0.086	0.152	0.710	1.392	0.098
22.4	-0.156	-0.088	0.096	0.156	0.086	0.152	0.710	1.292	0.098
22.5	-0.156	-0.088	0.196	0.256	0.086	0.052	0.610	1.192	0.098
22.6	-0.156	-0.088	0.096	0.156	0.186	0.152	0.510	1.092	-0.002
22.7	-0.156	0.012	0.096	0.256	0.086	0.052	0.610	1.092	-0.002
22.8	-0.156	-0.088	0.096	0.156	0.086	0.152	0.610	1.192	0.098
22.9	-0.156	0.112	-0.004	0.056	0.086	0.052	0.510	0.992	0.098
23.0	-0.156	0.212	-0.104	0.056	0.086	0.052	0.610	1.092	0.098
23.1	-0.156	0.112	-0.004	0.056	-0.014	0.052	0.510	0.892	0.098
23.2	-0.156	0.212	-0.004	0.156	0.086	0.052	0.510	0.992	-0.002
23.3	-0.156	0.112	-0.004	0.056	0.086	0.152	0.410	0.892	0.098
23.4	-0.256	0.112	-0.004	0.056	-0.014	0.052	0.310	0.892	0.098
23.5	-0.256	0.112	-0.004	0.056	0.086	0.052	0.410	0.892	-0.002
23.6	-0.156	0.112	-0.004	0.056	0.086	0.152	0.410	0.992	-0.002
23.7	-0.256	0.112	0.096	0.156	-0.014	0.052	0.310	0.792	-0.002
23.8	-0.156	0.112	-0.004	0.056	0.086	0.052	0.310	0.892	-0.002
23.9	-0.156	0.212	-0.004	0.156	-0.014	0.052	0.210	0.692	0.098
24.0	-0.256	0.112	-0.004	0.056	-0.014	0.052	0.310	0.792	-0.002
24.1	-0.156	0.212	-0.004	0.056	0.086	0.052	0.210	0.692	-0.002
24.2	-0.156	0.212	0.096	0.256	-0.014	-0.048	0.210	0.792	-0.002
24.3	-0.256	0.112	0.096	0.156	-0.014	0.052	0.210	0.792	0.098
24.4	-0.156	0.112	0.096	0.256	0.086	0.052	0.110	0.692	0.198
24.5	-0.156	0.212	0.196	0.256	-0.014	-0.048	0.310	0.692	0.098
24.6	-0.256	0.112	0.096	0.156	0.086	0.052	0.210	0.592	0.098
24.7	-0.156	0.112	0.096	0.156	-0.014	0.052	0.210	0.592	0.198
24.8	-0.156	0.212	0.196	0.256	-0.014	0.052	0.110	0.592	0.098
24.9	-0.256	0.112	0.096	0.156	-0.014	-0.048	0.210	0.692	0.198
25.0	-0.156	0.112	0.096	0.256	-0.014	-0.048	0.210	0.692	0.198
25.1	-0.156	0.212	0.196	0.256	-0.014	0.052	0.210	0.592	0.198
25.2	-0.156	0.112	0.096	0.156	-0.014	-0.048	0.310	0.592	0.198
25.3	-0.156	0.112	0.096	0.156	-0.014	-0.048	0.210	0.492	0.198
25.4	-0.156	0.112	0.096	0.156	-0.014	-0.148	0.210	0.492	0.198
25.5	-0.156	0.112	0.096	0.156	-0.014	-0.048	0.210	0.492	0.198
25.6	-0.156	0.112	-0.004	0.156	0.086	0.052	0.110	0.492	0.198
25.7	-0.256	0.112	-0.004	0.256	0.086	0.052	0.110	0.492	0.098
25.8	-0.256	0.112	-0.004	0.156	0.086	-0.048	0.210	0.492	0.298
25.9	-0.156	0.012	-0.004	0.156	0.086	0.052	0.210	0.492	0.298
26.0	-0.256	-0.088	-0.004	0.256	0.086	-0.048	0.210	0.492	0.198
26.1	-0.156	0.012	-0.004	0.156	0.086	-0.048	0.210	0.492	0.198
26.2	-0.156	0.012	-0.004	0.156	-0.014	0.052	0.210	0.492	0.298
26.3	-0.156	0.112	-0.004	0.156	-0.014	-0.048	0.210	0.392	0.198
26.4	-0.156	0.112	0.096	0.156	-0.014	-0.048	0.210	0.392	0.098
26.5	-0.056	0.112	-0.004	0.156	-0.014	-0.048	0.210	0.392	0.198
26.6	-0.156	0.012	0.096	0.256	-0.114	-0.048	0.310	0.592	0.098
26.7	-0.156	0.112	0.196	0.356	-0.014	-0.048	0.210	0.592	0.098
26.8	-0.056	0.112	0.196	0.356	-0.014	-0.048	0.310	0.592	0.098
26.9	-0.156	0.012	0.096	0.256	-0.014	-0.048	0.310	0.592	-0.002
27.0	-0.156	0.112	0.096	0.156	-0.014	0.052	0.210	0.492	0.098
27.1	-0.156	0.112	0.196	0.256	0.086	0.052	0.210	0.592	-0.002
27.2	-0.156	0.012	0.096	0.156	-0.014	-0.048	0.210	0.592	-0.002
27.3	-0.156	0.112	0.096	0.156	-0.014	-0.048	0.110	0.492	-0.102
27.4	-0.356	-0.088	0.196	0.256	-0.014	-0.048	0.210	0.492	0.098
27.5	-0.256	0.012	0.096	0.256	-0.014	-0.148	0.310	0.592	0.098
27.6	-0.156	0.112	0.096	0.256	-0.014	-0.148	0.310	0.592	-0.002
27.7	-0.156	0.112	0.096	0.256	-0.014	-0.148	0.210	0.492	-0.002
27.8	-0.256	0.012	0.096	0.256	-0.114	-0.148	0.310	0.492	-0.002
27.9	-0.156	0.112	0.096	0.256	-0.014	-0.148	0.310	0.492	-0.002
28.0	-0.156	0.112	0.096	0.156	-0.014	-0.148	0.210	0.392	-0.002
28.1	-0.156	0.112	0.196	0.356	-0.014	-0.048	0.210	0.392	-0.002
28.2	-0.156	0.012	0.196	0.356	-0.114	-0.048	0.210	0.392	-0.002
28.3	-0.156	0.112	0.296	0.356	-0.014	-0.048	0.310	0.492	-0.002
28.4	-0.156	0.112	0.196	0.256	-0.014	-0.048	0.210	0.392	0.098
28.5	-0.056	0.112	0.096	0.256	-0.114	-0.148	0.210	0.392	-0.102
28.6	-0.156	0.212	0.096	0.256	-0.114	-0.048	0.310	0.492	-0.102
28.7	-0.156	0.112	0.196	0.356	-0.014	-0.048	0.410	0.492	0.098
28.8	-0.056	0.112	0.096	0.256	-0.014	-0.048	0.310	0.492	0.098
28.9	-0.156	0.112	0.096	0.256	-0.114	-0.148	0.310	0.492	-0.002
29.0	-0.156	0.112	0.096	0.256	-0.014	0.052	0.310	0.492	0.098
29.1	-0.156	0.112	0.296	0.456	-0.014	0.052	0.310	0.492	0.098
29.2	-0.156	0.112	0.196	0.356	0.086	0.052	0.210	0.392	0.098
29.3	-0.156	0.112	0.196	0.356	-0.014	-0.048	0.310	0.392	0.098
29.4	-0.156	0.112	0.296	0.356	-0.114	-0.048	0.410	0.492	0.098
29.5	0.044	0.212	0.196	0.356	-0.114	-0.048	0.410	0.492	0.198
29.6	-0.056	0.112	0.096	0.356	-0.214	-0.048	0.310	0.392	0.198
29.7	-0.056	0.112	0.096	0.356	-0.114	-0.048	0.210	0.492	0.098
29.8	-0.156	0.112	0.196	0.256	-0.014	0.052	0.310	0.492	0.098
29.9	-0.156	0.112	0.096	0.256	-0.014	-0.048	0.310	0.592	0.198
30.0	-0.056	0.212	0.096	0.256	-0.014	-0.048	0.210	0.492	0.198
30.1	-0.156	0.112	0.096	0.256	-0.014	-0.048	0.210	0.492	0.098
30.2	-0.156	0.112	0.196	0.256	-0.014	-0.048	0.310	0.492	0.198
30.3	-0.056	0.112	0.196	0.356	-0.114	-0.148	0.310	0.492	0.198
30.4	-0.056	0.212	0.196	0.356	-0.214	-0.148	0.210	0.392	0.098
30.5	-0.156	0.112	0.196	0.356	-0.114	-0.048	0.310	0.492	0.098
30.6	-0.156	0.112	0.096	0.256	-0.114	-0.048	0.310	0.492	0.298
30.7	-0.056	0.212	0.196	0.256	-0.214	-0.148	0.310	0.492	0.198
30.8	0.044	0.212	0.096	0.256	-0.214	-0.148	0.310	0.492	0.098
30.9	-0.056	0.212	0.096	0.256	-0.114	-0.148	0.310	0.492	0.098
31.0	-0.156	0.112	0.096	0.256	-0.114	-0.148	0.310	0.492	0.098
31.1	-0.056	0.112	0.096	0.256	-0.114	-0.148	0.310	0.492	0.098
31.2	-0.056	0.112	0.196	0.356	-0.114	-0.148	0.210	0.492	0.098
31.3	-0.156	0.012	0.196	0.356	-0.114	-0.248	0.110	0.392	0.098
31.4	-0.156	0.112	0.196	0.356	-0.114	-0.148	0.110	0.392	0.098
31.5	0.044	0.212	0.096	0.256	-0.114	-0.148	0.210	0.392	0.098
31.6	0.044	0.212	0.096	0.256	-0.114	-0.148	0.210	0.392	0.198
31.7	0.044	0.212	0.196	0.256	-0.114	-0.248	0.210	0.392	0.098
31.8	-0.156	0.212	0.196	0.256	-0.014	-0.148	0.210	0.392	-0.002
31.9	-0.056	0.212	0.096	0.356	-0.114	-0.148	0.210	0.492	-0.002
32.0	-0.056	0.212	0.096	0.356	-0.114	-0.048	0.110	0.392	0.098
32.1	-0.056	0.112	0.096	0.356	-0.114	-0.148	0.210	0.392	-0.002
32.2	0.044	0.112	0.096	0.356	-0.114	-0.148	0.210	0.392	-0.002
32.3	-0.056	0.012	0.196	0.456	-0.114	-0.148	0.210	0.392	-0.002
32.4	-0.056	0.112	0.196	0.456	-0.014	-0.048	0.110	0.292	0.098
32.5	-0.056	0.112	0.096	0.256	-0.014	-0.148	0.110	0.392	0.098
32.6	-0.056	0.112	0.096	0.256	-0.114	-0.248	0.210	0.492	0.098
32.7	-0.056	0.012	0.196	0.256	-0.214	-0.248	0.210	0.492	0.098
32.8	-0.056	0.112	0.196	0.356	-0.014	-0.048	0.110	0.392	0.098
32.9	-0.056	0.212	-0.004	0.256	-0.014	-0.048	0.210	0.392	-0.002
33.0	-0.056	0.212	0.096	0.356	-0.014	-0.048	0.210	0.392	-0.002
33.1	0.044	0.112	0.096	0.256	-0.114	-0.148	0.110	0.292	-0.002
33.2	-0.056	0.012	0.096	0.256	-0.114	-0.148	0.110	0.292	-0.002
33.3	-0.056	0.112	0.096	0.256	-0.014	-0.148	0.110	0.292	-0.002
33.4	-0.056	0.112	0.096	0.256	-0.014	-0.048	0.110	0.392	-0.002
33.5	-0.056	0.012	-0.004	0.256	-0.114	-0.148	0.310	0.492	0.098
33.6	-0.156	0.012	-0.004	0.256	-0.114	-0.148	0.210	0.392	-0.002
33.7	-0.056	0.112	-0.004	0.256	0.086	-0.148	0.210	0.392	-0.102
33.8	-0.056	0.212	-0.104	0.156	0.086	-0.048	0.310	0.392	-0.002
33.9	-0.056	0.212	0.096	0.256	0.086	-0.048	0.310	0.392	-0.002
34.0	-0.056	0.112	0.096	0.356	0.086	-0.048	0.210	0.292	-0.002
34.1	-0.056	0.112	-0.004	0.256	-0.014	-0.148	0.210	0.292	0.098
34.2	-0.056	0.112	-0.004	0.156	-0.014	-0.148	0.310	0.492	-0.002
34.3	-0.056	0.112	-0.004	0.156	-0.014	-0.048	0.410	0.492	-0.002
34.4	-0.056	0.012	-0.004	0.256	-0.014	-0.048	0.310	0.492	-0.102
34.5	0.044	0.112	0.096	0.256	-0.014	-0.048	0.210	0.392	0.098
34.6	-0.056	0.212	-0.004	0.156	0.086	-0.048	0.210	0.392	-0.002
34.7	-0.056	0.112	0.096	0.256	0.086	-0.148	0.210	0.392	-0.002
34.8	-0.156	0.012	0.096	0.256	0.086	-0.048	0.310	0.392	-0.002
34.9	-0.056	0.012	-0.004	0.156	0.186	-0.048	0.410	0.492	0.098
35.0	-0.056	0.112	-0.004	0.156	0.086	-0.148	0.310	0.392	-0.002
35.1	-0.056	0.112	-0.004	0.156	-0.014	-0.148	0.310	0.392	-0.002
35.2	-0.056	0.112	-0.004	0.156	0.086	-0.048	0.310	0.392	-0.002
35.3	-0.156	0.012	0.096	0.156	0.086	0.052	0.310	0.392	0.098
35.4	-0.056	0.112	-0.004	0.156	0.086	-0.048	0.210	0.292	-0.102
35.5	-0.056	0.112	-0.004	0.156	0.086	-0.048	0.310	0.392	-0.002
35.6	-0.156	0.012	0.196	0.256	0.086	-0.048	0.210	0.392	-0.002
35.7	-0.156	0.012	0.096	0.156	-0.014	-0.148	0.210	0.392	0.098
35.8	-0.156	0.112	-0.004	0.156	-0.114	-0.148	0.310	0.492	-0.002
35.9	-0.056	0.112	-0.004	0.156	-0.014	-0.048	0.210	0.392	-0.002
36.0	-0.056	0.112	0.096	0.156	0.086	0.052	0.210	0.392	-0.002
36.1	-0.056	0.112	0.096	0.156	0.086	-0.048	0.210	0.492	0.098
36.2	-0.156	0.112	0.096	0.156	-0.014	-0.148	0.210	0.492	0.198
36.3	-0.056	0.012	0.196	0.256	-0.014	-0.048	0.210	0.392	0.198
36.4	0.044	0.112	0.196	0.256	0.086	-0.048	0.210	0.392	0.098
36.5	0.044	0.112	0.196	0.256	0.086	-0.048	0.210	0.292	0.098
36.6	0.044	0.212	0.096	0.256	-0.114	-0.148	0.310	0.392	0.098
36.7	-0.056	0.112	0.096	0.356	-0.114	-0.148	0.210	0.392	0.098
36.8	-0.056	0.112	0.096	0.156	-0.114	-0.048	0.210	0.392	0.198
36.9	-0.056	0.112	0.096	0.156	0.086	0.052	0.210	0.392	0.098
37.0	-0.056	0.112	0.096	0.156	0.086	-0.048	0.310	0.392	0.198
37.1	-0.056	0.112	0.096	0.156	-0.014	-0.148	0.210	0.292	0.198
37.2	-0.056	0.012	0.196	0.256	-0.014	-0.148	0.110	0.292	0.198
37.3	-0.056	0.012	0.196	0.256	-0.114	-0.048	0.110	0.392	0.098
37.4	-0.056	0.012	0.196	0.256	-0.014	-0.048	0.210	0.492	0.198
37.5	0.044	0.212	0.196	0.256	-0.114	-0.148	0.210	0.492	0.298
37.6	0.044	0.112	0.196	0.256	-0.114	-0.048	0.210	0.392	0.298
37.7	0.044	0.112	0.196	0.256	-0.014	0.052	0.210	0.392	0.398
37.8	-0.056	0.112	0.096	0.156	-0.014	-0.048	0.210	0.492	0.198
37.9	-0.056	0.012	0.196	0.356	-0.014	-0.148	0.210	0.392	0.198
38.0	0.044	0.012	0.096	0.256	-0.114	-0.048	0.210	0.292	0.298
38.1	-0.056	0.012	0.096	0.256	-0.114	-0.048	0.210	0.292	0.198
38.2	-0.056	0.012	0.196	0.256	-0.114	-0.048	0.310	0.392	0.298
38.3	-0.056	0.012	0.196	0.256	-0.214	-0.148	0.310	0.392	0.298
38.4	0.144	0.112	0.096	0.256	-0.014	-0.048	0.210	0.392	0.298
38.5	0.044	0.112	0.096	0.256	-0.014	0.052	0.210	0.392	0.298
38.6	0.044	0.012	-0.004	0.256	-0.114	0.052	0.210	0.392	0.198
38.7	-0.056	0.012	0.096	0.156	-0.214	-0.148	0.210	0.392	0.198
38.8	0.044	0.012	0.096	0.256	-0.214	-0.148	0.310	0.392	0.298
38.9	0.044	0.012	0.096	0.256	-0.114	-0.048	0.210	0.192	0.298
39.0	-0.056	-0.088	0.096	0.256	-0.114	-0.048	0.110	0.292	0.198
39.1	-0.056	0.012	0.096	0.256	-0.114	-0.048	0.210	0.292	0.298
39.2	0.044	0.012	0.196	0.256	-0.314	-0.148	0.210	0.292	0.198
39.3	-0.056	-0.088	0.096	0.256	-0.214	-0.048	0.310	0.392	0.098
39.4	0.044	-0.088	-0.004	0.256	-0.114	-0.048	0.210	0.292	0.098
39.5	0.044	-0.088	-0.004	0.156	-0.114	-0.048	0.210	0.292	0.298
39.6	0.044	0.012	-0.004	0.156	-0.114	-0.048	0.210	0.392	0.298
39.7	0.044	0.012	-0.004	0.256	-0.114	-0.048	0.310	0.392	0.198
39.8	-0.056	-0.088	0.096	0.256	-0.114	-0.048	0.310	0.392	0.198
39.9	-0.056	-0.188	0.096	0.256	-0.114	-0.048	0.210	0.192	0.098
40.0	-0.056	-0.088	0.096	0.256	-0.114	-0.048	0.110	0.192	0.098
40.1	0.044	0.012	-0.004	0.156	-0.314	-0.248	0.210	0.292	0.198
40.2	0.044	0.012	0.096	0.256	-0.114	-0.048	0.310	0.392	-0.002
40.3	-0.056	-0.088	-0.004	0.156	-0.114	-0.048	0.310	0.392	-0.002
40.4	0.044	-0.088	-0.004	0.156	-0.114	-0.048	0.210	0.292	0.098
40.5	0.044	0.012	0.096	0.256	-0.114	-0.048	0.210	0.292	0.098
40.6	-0.056	-0.088	0.096	0.356	-0.114	-0.048	0.310	0.292	0.098
40.7	-0.056	-0.088	-0.004	0.256	-0.114	-0.048	0.210	0.292	0.098
40.8	-0.056	-0.088	0.096	0.256	-0.214	-0.148	0.210	0.392	0.198
40.9	0.044	-0.088	0.096	0.256	-0.214	-0.148	0.210	0.392	0.098
41.0	0.044	0.012	0.096	0.356	-0.214	-0.148	0.210	0.292	0.098
41.1	0.044	0.012	-0.004	0.256	-0.214	-0.148	0.210	0.292	-0.002
41.2	0.044	0.012	-0.004	0.256	-0.114	-0.048	0.210	0.292	0.198
41.3	-0.156	-0.088	-0.004	0.156	-0.114	-0.048	0.210	0.292	0.198
41.4	-0.156	-0.088	-0.004	0.156	-0.114	-0.048	0.210	0.292	0.198
41.5	-0.056	-0.188	0.096	0.256	-0.114	-0.148	0.210	0.292	0.098
41.6	-0.056	-0.088	0.096	0.356	-0.114	-0.148	0.210	0.292	0.098
41.7	-0.056	-0.088	0.096	0.356	-0.014	-0.048	0.310	0.292	0.198
41.8	-0.056	-0.088	0.096	0.156	-0.114	-0.048	0.310	0.392	0.198
41.9	-0.056	-0.088	0.096	0.156	-0.214	-0.148	0.210	0.192	0.298
42.0	0.044	-0.088	0.096	0.156	-0.214	-0.148	0.210	0.192	0.098
42.1	-0.056	-0.088	0.096	0.256	-0.214	-0.048	0.210	0.292	0.198
42.2	-0.056	-0.088	0.096	0.256	-0.014	-0.048	0.210	0.292	0.198
42.3	-0.056	-0.188	-0.004	0.256	-0.014	-0.048	0.210	0.292	0.198
42.4	-0.156	-0.188	0.096	0.256	-0.014	-0.048	0.210	0.192	0.198
42.5	-0.156	-0.188	0.096	0.356	-0.114	-0.148	0.210	0.192	0.198
42.6	-0.056	0.012	0.096	0.356	-0.114	-0.148	0.310	0.292	0.098
42.7	-0.056	-0.088	0.096	0.256	-0.114	-0.048	0.310	0.392	0.298
42.8	-0.056	-0.088	0.096	0.256	-0.014	-0.048	0.210	0.392	0.298
42.9	-0.056	-0.088	0.196	0.256	-0.014	0.052	0.310	0.392	0.298
43.0	-0.056	-0.088	0.096	0.156	-0.114	-0.048	0.210	0.292	0.198
43.1	-0.056	0.012	0.096	0.256	-0.114	0.052	0.210	0.292	0.198
43.2	0.044	0.012	0.096	0.256	-0.114	-0.048	0.210	0.292	0.198
43.3	-0.156	-0.188	-0.004	0.256	-0.114	-0.048	0.210	0.392	0.198
43.4	-0.056	-0.088	-0.004	0.256	-0.114	-0.048	0.410	0.392	0.198
43.5	-0.056	-0.088	0.096	0.356	-0.114	-0.148	0.310	0.292	0.298
43.6	-0.056	0.012	0.096	0.256	-0.114	-0.148	0.210	0.292	0.198
43.7	-0.056	0.012	0.096	0.256	-0.114	-0.148	0.210	0.292	0.198
43.8	-0.056	0.012	0.096	0.256	-0.214	-0.048	0.210	0.292	0.298
43.9	0.044	-0.088	0.096	0.256	-0.114	0.052	0.210	0.292	0.298
44.0	-0.056	-0.188	0.196	0.356	-0.114	-0.048	0.210	0.392	0.298
44.1	-0.056	-0.188	0.196	0.256	-0.114	-0.048	0.210	0.292	0.198
44.2	-0.156	-0.188	0.096	0.156	-0.114	-0.048	0.310	0.392	0.198
44.3	-0.156	-0.088	0.096	0.156	-0.114	-0.148	0.310	0.392	0.198
44.4	-0.056	0.012	0.096	0.256	-0.114	-0.148	0.310	0.392	0.198
44.5	-0.056	-0.088	0.096	0.256	-0.114	-0.148	0.310	0.392	-0.002
44.6	-0.056	-0.088	0.196	0.356	-0.114	-0.148	0.310	0.392	-0.002
44.7	-0.056	-0.088	0.196	0.356	-0.014	-0.048	0.310	0.192	0.098
44.8	-0.056	-0.088	0.096	0.256	-0.114	-0.048	0.210	0.292	0.198
44.9	-0.056	-0.088	0.096	0.256	-0.114	-0.048	0.310	0.392	0.198
45.0	-0.056	-0.088	0.096	0.356	-0.114	-0.048	0.310	0.392	0.198
45.1	-0.056	-0.088	0.096	0.356	-0.214	-0.148	0.210	0.292	0.298
45.2	-0.056	-0.088	0.196	0.356	-0.114	-0.248	0.210	0.292	0.198
45.3	-0.056	0.012	0.196	0.256	-0.114	-0.148	0.210	0.292	0.098
45.4	-0.056	0.012	0.096	0.256	-0.114	-0.148	0.210	0.292	0.098
45.5	-0.056	0.012	0.096	0.256	-0.214	-0.248	0.310	0.392	0.098
45.6	-0.056	0.012	0.096	0.256	-0.214	-0.248	0.310	0.392	0.298
45.7	0.044	-0.088	0.196	0.356	-0.214	-0.248	0.110	0.292	0.298
45.8	-0.056	-0.188	0.096	0.256	-0.114	-0.248	0.110	0.292	0.198
45.9	-0.156	-0.188	0.096	0.256	-0.114	-0.148	0.110	0.192	0.198
46.0	-0.156	-0.088	0.096	0.256	-0.114	-0.148	0.110	0.192	0.198
46.1	-0.156	-0.088	0.196	0.256	-0.214	-0.148	0.310	0.392	0.198
46.2	-0.056	-0.088	0.096	0.356	-0.214	-0.148	0.210	0.292	0.198
46.3	-0.056	-0.088	0.096	0.356	-0.214	-0.148	0.210	0.292	0.198
46.4	-0.056	-0.088	0.096	0.356	-0.114	-0.248	0.210	0.292	0.198
46.5	-0.056	-0.188	0.096	0.256	-0.214	-0.348	0.210	0.292	0.198
46.6	-0.056	-0.188	0.096	0.256	-0.214	-0.248	0.210	0.292	0.198
46.7	0.044	-0.088	0.096	0.256	-0.214	-0.248	0.210	0.292	0.298
46.8	-0.056	-0.088	0.096	0.256	-0.214	-0.248	0.210	0.292	0.298
46.9	-0.056	-0.088	0.196	0.256	-0.114	-0.248	0.110	0.292	0.198
47.0	-0.156	-0.188	0.196	0.356	-0.014	-0.148	0.210	0.392	0.198
47.1	-0.056	-0.188	0.096	0.356	-0.114	-0.148	0.210	0.292	0.198
47.2	-0.056	-0.188	0.096	0.256	-0.114	-0.148	0.210	0.292	0.198
47.3	-0.056	-0.188	0.096	0.256	-0.214	-0.248	0.310	0.292	0.198
47.4	0.044	-0.088	0.096	0.256	-0.214	-0.248	0.310	0.392	0.198
47.5	-0.156	-0.088	-0.004	0.156	-0.214	-0.248	0.210	0.292	0.298
47.6	-0.056	-0.088	0.096	0.156	-0.114	-0.248	0.210	0.292	0.298
47.7	-0.056	-0.188	0.096	0.256	-0.114	-0.148	0.210	0.292	0.298
47.8	-0.056	-0.188	0.096	0.256	-0.014	-0.048	0.210	0.192	0.198
47.9	-0.056	-0.188	0.096	0.356	-0.014	-0.048	0.210	0.192	0.198
48.0	-0.056	-0.188	0.096	0.356	-0.114	-0.148	0.210	0.192	0.198
48.1	0.044	-0.088	-0.004	0.256	-0.114	-0.148	0.210	0.292	0.198
48.2	-0.056	-0.188	0.096	0.156	-0.014	-0.148	0.110	0.192	0.298
48.3	-0.056	-0.088	0.096	0.256	-0.114	-0.148	0.310	0.292	0.298
48.4	-0.056	-0.088	0.096	0.256	-0.114	-0.148	0.310	0.292	0.198
48.5	-0.056	-0.188	0.096	0.256	-0.114	-0.148	0.310	0.292	0.298
48.6	0.044	-0.188	0.096	0.156	-0.114	-0.148	0.210	0.292	0.298
48.7	-0.056	-0.188	0.096	0.156	-0.214	-0.148	0.210	0.292	0.198
48.8	-0.056	-0.188	0.096	0.156	-0.214	-0.148	0.310	0.392	0.298
48.9	-0.056	-0.188	0.096	0.356	-0.114	-0.148	0.310	0.392	0.198
49.0	-0.056	-0.188	0.096	0.256	-0.014	-0.148	0.210	0.292	0.198
49.1	-0.156	-0.188	0.096	0.256	-0.014	-0.148	0.210	0.192	0.198
49.2	-0.156	-0.188	0.096	0.156	-0.014	-0.048	0.210	0.192	0.198
49.3	-0.056	-0.088	0.096	0.156	-0.114	-0.048	0.310	0.292	0.298
49.4	-0.156	-0.188	0.096	0.256	-0.114	-0.048	0.410	0.392	0.298
49.5	-0.056	-0.088	0.096	0.256	-0.014	-0.048	0.310	0.292	0.398
49.6	-0.056	-0.188	-0.104	0.156	-0.114	-0.148	0.210	0.292	0.198
49.7	-0.056	-0.188	0.096	0.256	-0.114	-0.148	0.210	0.292	0.198
49.8	-0.056	-0.088	0.096	0.256	-0.114	-0.048	0.210	0.292	0.198
49.9	0.044	-0.088	0.096	0.156	-0.014	-0.048	0.210	0.292	0.198
50.0	-0.056	-0.088	0.096	0.256	0.086	-0.048	0.310	0.392	0.298
50.1	-0.156	-0.188	-0.004	0.156	0.086	-0.048	0.410	0.492	0.198
50.2	-0.156	-0.188	-0.004	0.156	-0.014	-0.148	0.310	0.292	0.198
50.3	-0.056	0.012	0.096	0.156	-0.114	-0.148	0.310	0.292	0.298
50.4	-0.056	0.012	-0.004	0.256	-0.114	-0.148	0.310	0.292	0.298
50.5	-0.056	0.012	-0.004	0.256	-0.114	-0.148	0.310	0.292	0.298
50.6	-0.156	-0.188	-0.004	0.156	-0.114	-0.048	0.310	0.292	0.298
50.7	-0.056	-0.188	-0.004	0.156	-0.014	-0.048	0.210	0.292	0.198
50.8	-0.156	-0.088	0.096	0.256	-0.114	-0.148	0.210	0.292	0.198
50.9	-0.156	-0.088	0.096	0.256	-0.014	-0.048	0.310	0.392	0.198
51.0	-0.156	-0.088	0.096	0.256	-0.014	-0.048	0.310	0.392	0.298
51.1	-0.156	-0.088	0.096	0.256	0.086	-0.048	0.310	0.392	0.298
51.2	-0.056	0.012	0.096	0.256	-0.014	-0.048	0.210	0.192	0.198
51.3	-0.156	-0.188	-0.004	0.256	-0.014	-0.048	0.210	0.192	0.198
51.4	-0.256	-0.188	0.096	0.256	-0.114	-0.148	0.310	0.192	0.198
51.5	-0.156	-0.088	0.096	0.356	-0.114	-0.148	0.310	0.192	0.198
51.6	-0.156	-0.088	0.096	0.256	-0.114	-0.148	0.210	0.292	0.098
51.7	-0.056	0.012	0.096	0.256	-0.114	-0.048	0.110	0.192	0.198
51.8	-0.056	0.012	0.096	0.256	-0.014	-0.048	0.210	0.292	0.198
51.9	-0.156	-0.088	0.196	0.256	-0.014	-0.048	0.210	0.292	0.198
52.0	-0.156	-0.088	0.196	0.356	-0.014	-0.048	0.210	0.292	0.298
52.1	-0.156	0.012	0.196	0.356	-0.014	-0.148	0.210	0.192	0.198
52.2	-0.056	0.012	-0.004	0.256	-0.114	-0.048	0.210	0.292	0.198
52.3	-0.056	0.012	-0.004	0.256	-0.214	-0.148	0.210	0.192	0.198
52.4	-0.056	0.012	0.096	0.256	-0.114	-0.148	0.210	0.192	0.298
52.5	-0.056	0.012	0.196	0.356	-0.114	-0.148	0.210	0.192	0.198
52.6	-0.056	0.012	0.196	0.356	-0.114	-0.148	0.210	0.192	0.198
52.7	-0.156	0.012	0.196	0.456	-0.014	-0.048	0.210	0.192	0.198
52.8	-0.056	0.012	0.096	0.356	-0.114	-0.048	0.210	0.192	0.198
52.9	-0.056	0.012	0.096	0.256	-0.014	-0.048	0.210	0.292	0.098
53.0	-0.056	0.012	0.096	0.256	-0.114	-0.148	0.210	0.292	0.098
53.1	0.044	0.112	0.196	0.256	-0.114	-0.148	0.210	0.292	0.098
53.2	-0.156	-0.088	0.196	0.256	-0.114	-0.148	0.210	0.292	0.098
53.3	-0.056	0.012	-0.004	0.256	-0.214	-0.248	0.110	0.192	0.298
53.4	-0.056	0.012	0.096	0.356	-0.214	-0.148	0.110	0.192	0.198
53.5	-0.056	0.012	0.196	0.356	-0.114	-0.048	0.210	0.292	0.198
53.6	-0.156	-0.088	0.196	0.356	-0.014	-0.048	0.110	0.192	0.198
53.7	-0.156	-0.088	0.096	0.256	-0.014	-0.048	0.210	0.292	0.098
53.8	-0.056	-0.088	0.096	0.256	-0.114	-0.148	0.110	0.192	-0.002
53.9	-0.156	0.012	0.096	0.256	-0.214	-0.048	0.110	0.192	-0.002
54.0	-0.156	0.012	0.196	0.356	-0.214	-0.048	0.110	0.192	0.098
54.1	-0.056	0.012	0.196	0.256	-0.214	-0.148	0.210	0.192	0.098
54.2	-0.156	-0.088	0.096	0.256	-0.114	-0.148	0.210	0.292	0.198
54.3	-0.056	-0.088	0.096	0.256	-0.114	-0.148	0.210	0.292	0.198
54.4	-0.056	-0.088	0.096	0.256	-0.114	-0.148	0.210	0.292	0.098
54.5	-0.056	0.012	0.096	0.256	-0.114	-0.148	0.110	0.192	0.098
54.6	-0.156	-0.088	-0.004	0.156	-0.114	-0.048	0.110	0.292	0.198
54.7	-0.156	-0.088	-0.004	0.156	-0.114	-0.048	0.110	0.292	0.098
54.8	-0.156	-0.088	0.096	0.256	-0.114	-0.148	0.210	0.292	0.098
54.9	-0.156	-0.188	0.196	0.356	-0.114	-0.048	0.210	0.292	0.098
55.0	-0.156	-0.188	0.196	0.356	-0.114	-0.048	0.110	0.192	0.098
55.1	-0.056	0.012	0.096	0.256	-0.114	-0.148	0.110	0.192	-0.002
55.2	-0.056	0.012	-0.004	0.156	-0.114	-0.048	0.110	0.192	0.098
55.3	-0.156	-0.088	0.096	0.156	-0.214	-0.148	0.110	0.192	0.198
55.4	-0.156	-0.088	0.096	0.256	-0.114	-0.148	0.210	0.292	0.198
55.5	-0.056	-0.088	0.096	0.256	-0.114	-0.148	0.310	0.392	0.198
55.6	-0.056	-0.088	0.096	0.256	-0.114	-0.148	0.110	0.292	0.098
55.7	-0.056	-0.088	0.096	0.256	-0.214	-0.148	0.110	0.292	0.198
55.8	-0.056	-0.088	-0.004	0.156	-0.214	-0.048	0.110	0.292	0.098
55.9	-0.256	-0.188	-0.004	0.156	-0.014	0.052	0.110	0.192	0.098
56.0	-0.256	-0.188	0.196	0.256	-0.114	-0.048	0.110	0.192	0.098
56.1	-0.056	-0.088	0.096	0.156	-0.114	-0.148	0.010	0.092	0.098
56.2	-0.056	0.012	0.096	0.256	-0.114	-0.148	0.210	0.292	0.098
56.3	-0.056	0.012	0.096	0.256	-0.114	-0.148	0.210	0.292	-0.002
56.4	-0.056	0.012	0.096	0.256	-0.114	-0.048	0.210	0.292	0.198
56.5	-0.156	-0.088	0.096	0.256	0.086	0.052	0.210	0.292	0.198
56.6	-0.156	0.012	0.096	0.256	-0.114	-0.048	0.110	0.192	0.198
56.7	-0.156	-0.088	-0.004	0.156	-0.114	-0.048	0.110	0.192	0.098
56.8	-0.156	-0.088	-0.004	0.156	-0.114	-0.048	0.210	0.192	0.198
56.9	-0.056	-0.088	-0.004	0.256	-0.114	0.052	0.110	0.092	0.198
57.0	-0.056	-0.088	0.096	0.356	-0.014	-0.048	0.110	0.192	0.098
57.1	-0.156	-0.088	0.096	0.356	-0.014	-0.048	0.010	0.092	0.098
57.2	-0.156	0.012	0.096	0.256	-0.114	-0.148	0.010	0.092	0.098
57.3	-0.056	0.112	0.096	0.156	-0.114	-0.148	0.110	0.192	0.198
57.4	-0.056	-0.088	0.096	0.156	-0.014	-0.048	0.110	0.192	0.298
57.5	-0.056	-0.088	-0.004	0.156	-0.014	0.052	0.210	0.192	0.298
57.6	-0.056	0.012	-0.004	0.256	0.086	0.052	0.110	0.192	0.298
57.7	-0.056	0.012	-0.004	0.256	-0.014	0.052	0.110	0.092	0.098
57.8	-0.056	0.012	-0.004	0.256	-0.014	-0.048	0.110	0.092	0.098
57.9	-0.156	-0.088	-0.004	0.256	-0.014	-0.048	0.110	0.092	0.098
58.0	0.044	0.012	-0.004	0.156	-0.114	-0.048	0.110	0.092	0.098
58.1	-0.056	0.012	0.096	0.256	-0.114	-0.048	0.110	0.092	0.198
58.2	-0.056	0.012	0.096	0.256	-0.014	-0.048	0.110	-0.008	0.098
58.3	-0.056	0.012	0.096	0.356	-0.014	-0.048	0.110	0.192	0.098
58.4	-0.056	0.012	0.196	0.256	-0.014	-0.048	0.110	0.092	0.198
58.5	-0.056	-0.088	0.196	0.256	0.086	0.052	0.110	0.092	0.198
58.6	-0.056	-0.088	-0.004	0.156	-0.014	-0.048	0.110	0.092	0.198
58.7	-0.056	-0.088	-0.004	0.156	-0.014	0.052	0.010	-0.008	0.198
58.8	-0.056	-0.088	0.096	0.356	-0.014	-0.048	0.110	-0.008	0.098
58.9	-0.056	0.012	0.096	0.356	-0.014	-0.048	0.110	0.092	0.098
59.0	-0.156	-0.088	0.096	0.356	-0.014	-0.048	0.110	0.092	0.098
59.1	-0.156	-0.088	0.196	0.356	-0.014	-0.048	0.110	0.092	0.098
59.2	-0.056	0.012	0.196	0.356	-0.014	-0.048	0.210	0.192	0.098
59.3	-0.056	-0.088	-0.004	0.256	-0.014	0.052	0.110	-0.008	0.098
59.4	-0.056	-0.088	-0.004	0.156	-0.114	-0.048	0.110	-0.008	0.098
59.5	-0.156	-0.188	-0.004	0.156	-0.014	-0.148	0.110	0.092	0.198
59.6	-0.056	-0.088	0.096	0.156	0.086	-0.048	0.110	0.092	0.098
59.7	-0.056	-0.088	0.096	0.256	0.086	-0.048	0.110	0.092	0.098
59.8	0.044	0.012	0.096	0.256	0.086	0.052	0.110	0.092	0.098
59.9	0.044	0.012	0.096	0.256	-0.014	0.052	0.110	0.092	0.098
60.0	-0.156	-0.088	0.096	0.256	-0.114	-0.048	0.210	0.092	0.098
60.1	-0.156	-0.188	0.196	0.256	-0.014	-0.048	0.210	0.192	0.198
60.2	-0.056	-0.188	0.196	0.156	-0.014	-0.048	0.110	-0.008	0.198
60.3	0.044	-0.088	0.196	0.156	-0.014	-0.048	0.210	0.092	0.198
60.4	-0.056	-0.188	0.196	0.256	0.086	0.052	0.210	0.092	0.098
60.5	-0.056	-0.188	0.096	0.156	0.086	0.052	0.110	0.092	0.198
60.6	-0.056	-0.188	0.096	0.156	-0.014	0.052	0.110	0.192	0.198
60.7	-0.056	-0.088	0.096	0.156	0.086	-0.048	0.210	0.192	0.098
60.8	-0.056	-0.088	0.096	0.156	0.086	-0.048	0.210	0.192	0.198
60.9	-0.156	-0.188	0.196	0.356	0.086	-0.048	0.110	0.092	0.198
61.0	-0.156	-0.188	0.196	0.256	-0.014	-0.048	0.110	0.092	0.198
61.1	-0.156	-0.188	0.196	0.256	-0.014	0.052	0.110	0.092	0.198
61.2	0.044	-0.088	0.196	0.156	-0.014	0.052	0.110	0.192	0.198
61.3	0.044	-0.088	0.196	0.156	-0.114	-0.048	0.210	0.092	0.198
61.4	0.044	-0.088	0.196	0.156	-0.014	0.052	0.210	0.192	0.198
61.5	-0.056	-0.188	0.196	0.256	0.086	0.052	0.210	0.192	0.198
61.6	-0.056	-0.188	0.196	0.256	0.086	0.052	0.110	0.092	0.098
61.7	-0.056	-0.188	0.196	0.256	0.086	0.052	0.110	0.192	0.198
61.8	-0.056	-0.188	0.096	0.056	0.086	0.052	0.110	0.192	0.298
61.9	-0.156	-0.188	-0.004	0.056	-0.014	0.052	0.210	0.192	0.298
62.0	-0.156	-0.188	0.196	0.256	-0.014	-0.048	0.210	0.192	0.298
62.1	-0.156	-0.188	0.196	0.256	-0.014	-0.048	0.210	0.192	0.198
62.2	-0.056	-0.088	0.196	0.256	-0.014	-0.048	0.110	0.192	0.198
62.3	0.044	-0.188	0.096	0.156	-0.014	-0.048	0.110	0.192	0.298
62.4	0.044	-0.188	0.096	0.156	-0.014	-0.048	0.210	0.292	0.298
62.5	0.044	-0.088	0.096	0.156	0.086	0.052	0.210	0.292	0.298
62.6	-0.056	-0.188	0.096	0.156	0.186	0.152	0.210	0.292	0.198
62.7	-0.056	-0.188	0.196	0.056	0.086	0.152	0.210	0.292	0.298
62.8	0.044	-0.188	0.096	0.056	-0.014	0.052	0.210	0.192	0.198
62.9	-0.056	-0.088	0.096	0.056	-0.014	0.052	0.210	0.192	0.298
63.0	-0.056	-0.088	0.096	0.156	-0.014	-0.048	0.110	0.192	0.298
63.1	-0.156	-0.188	0.096	0.156	0.186	0.052	0.010	0.192	0.298
63.2	-0.156	-0.188	-0.004	0.056	0.186	0.152	0.110	0.192	0.298
63.3	-0.156	-0.188	0.096	0.156	0.186	0.152	0.210	0.292	0.298
63.4	0.044	-0.088	0.096	0.156	0.086	0.152	0.210	0.292	0.298
63.5	0.044	-0.088	0.096	0.056	-0.014	0.052	0.210	0.292	0.198
63.6	0.044	-0.188	0.096	0.056	-0.014	0.052	0.210	0.292	0.198
63.7	-0.056	-0.088	-0.004	-0.044	0.086	0.052	0.210	0.392	0.298
63.8	-0.156	-0.188	-0.004	0.156	0.086	0.052	0.110	0.392	0.298
63.9	-0.056	-0.188	-0.004	0.156	0.186	0.252	0.110	0.292	0.298
64.0	-0.056	-0.188	0.096	0.156	0.186	0.152	0.210	0.392	0.298
64.1	-0.056	-0.188	0.096	0.156	0.086	0.052	0.210	0.392	0.298
64.2	-0.056	-0.188	0.096	0.156	0.086	0.052	0.210	0.392	0.298
64.3	-0.056	-0.088	-0.004	0.056	0.086	0.052	0.210	0.392	0.298
64.4	-0.056	-0.088	-0.004	0.056	0.086	0.052	0.210	0.292	0.198
64.5	-0.056	-0.088	-0.004	0.156	0.086	0.152	0.210	0.192	0.198
64.6	-0.156	-0.188	-0.004	0.056	0.086	0.152	0.210	0.292	0.298
64.7	-0.156	-0.188	0.096	0.156	0.186	0.152	0.210	0.292	0.198
64.8	-0.056	-0.188	-0.004	0.056	0.086	0.052	0.210	0.292	0.298
64.9	-0.056	-0.188	-0.004	0.056	0.186	0.052	0.210	0.392	0.298
65.0	-0.056	-0.088	-0.004	0.156	0.186	0.052	0.210	0.392	0.298
65.1	-0.056	-0.088	0.096	0.156	0.186	0.152	0.210	0.392	0.298
65.2	-0.056	-0.088	0.096	0.156	-0.014	0.052	0.110	0.392	0.298
65.3	-0.156	-0.188	0.096	0.056	-0.014	0.052	0.210	0.392	0.198
65.4	-0.156	-0.188	0.196	0.156	0.086	0.052	0.210	0.392	0.098
65.5	-0.156	-0.188	0.096	0.156	0.086	0.052	0.210	0.392	0.298
65.6	-0.156	-0.188	-0.004	0.056	0.186	0.152	0.310	0.392	0.298
65.7	-0.156	-0.188	0.096	0.156	0.186	0.252	0.210	0.392	0.298
65.8	-0.156	-0.188	0.096	0.156	0.086	0.152	0.110	0.292	0.298
65.9	-0.056	-0.188	0.096	0.156	0.086	0.152	0.210	0.292	0.298
66.0	-0.056	-0.188	0.096	0.156	0.186	0.152	0.210	0.392	0.198
66.1	-0.156	-0.288	0.096	0.156	0.186	0.252	0.210	0.392	0.198
66.2	-0.156	-0.188	0.096	0.156	0.186	0.152	0.210	0.392	0.198
66.3	-0.156	-0.188	0.096	0.256	0.086	0.052	0.110	0.292	0.198
66.4	-0.156	-0.188	0.096	0.256	-0.014	0.052	0.110	0.292	0.198
66.5	-0.156	-0.088	-0.004	0.056	-0.014	0.052	0.210	0.392	0.198
66.6	-0.056	-0.088	-0.004	0.056	0.086	0.152	0.310	0.292	0.198
66.7	-0.156	-0.188	0.096	0.156	0.186	0.152	0.310	0.292	0.298
66.8	-0.156	-0.188	0.096	0.256	0.086	0.152	0.310	0.392	0.198
66.9	-0.156	-0.188	0.096	0.256	0.086	0.152	0.210	0.292	0.298
67.0	-0.156	-0.288	0.096	0.256	0.086	0.152	0.210	0.292	0.298
67.1	-0.256	-0.288	0.196	0.256	0.086	0.152	0.110	0.292	0.298
67.2	-0.156	-0.188	0.196	0.256	0.086	0.152	0.210	0.292	0.298
67.3	-0.056	-0.088	0.196	0.256	0.086	0.052	0.210	0.292	0.298
67.4	-0.056	-0.088	0.096	0.256	-0.014	-0.048	0.210	0.392	0.098
67.5	-0.156	-0.188	0.096	0.256	0.086	0.052	0.110	0.192	0.098
67.6	-0.156	-0.188	-0.004	0.256	0.086	0.052	0.110	0.192	0.098
67.7	-0.156	-0.188	-0.004	0.256	0.086	0.152	0.210	0.292	0.198
67.8	-0.156	-0.088	0.096	0.156	0.086	0.152	0.210	0.292	0.298
67.9	-0.156	-0.088	0.096	0.156	0.086	0.152	0.310	0.292	0.298
68.0	-0.156	-0.088	0.196	0.256	-0.014	0.052	0.310	0.292	0.298
68.1	-0.156	-0.088	0.196	0.256	0.086	0.052	0.310	0.292	0.298
68.2	-0.156	-0.188	0.196	0.356	0.086	0.052	0.110	0.192	0.198
68.3	-0.256	-0.288	0.196	0.356	0.086	0.052	0.110	0.192	0.198
68.4	-0.156	-0.088	0.096	0.256	0.086	0.052	0.110	0.192	0.198
68.5	-0.156	-0.088	-0.004	0.256	-0.014	0.052	0.110	0.192	0.298
68.6	-0.156	-0.088	-0.004	0.156	-0.114	-0.048	0.210	0.192	0.198
68.7	-0.056	-0.088	0.096	0.156	-0.114	-0.048	0.210	0.192	0.198
68.8	-0.156	-0.188	0.096	0.156	-0.114	-0.048	0.310	0.292	0.198
68.9	-0.256	-0.188	0.096	0.156	0.086	0.052	0.310	0.292	0.198
69.0	-0.256	-0.188	0.196	0.256	0.086	0.052	0.310	0.192	0.198
69.1	-0.256	-0.088	0.196	0.256	0.086	0.052	0.210	0.092	0.198
69.2	-0.256	-0.088	0.196	0.356	-0.014	-0.048	0.310	0.192	0.198
69.3	-0.256	-0.088	0.196	0.356	-0.014	-0.048	0.310	0.192	0.198
69.4	-0.256	-0.188	0.096	0.256	-0.014	-0.048	0.210	0.192	0.198
69.5	-0.156	-0.188	-0.004	0.256	-0.114	-0.048	0.210	0.192	-0.002
69.6	-0.156	-0.188	-0.004	0.256	-0.114	0.052	0.210	0.192	-0.002
69.7	-0.156	-0.188	0.096	0.256	-0.114	0.052	0.210	0.192	0.098
69.8	-0.056	-0.088	0.096	0.256	-0.014	0.052	0.310	0.292	0.098
69.9	-0.056	-0.088	0.096	0.256	-0.014	0.052	0.310	0.292	0.198
