# Supplementary material for: Murine T-cell receptor OT-I exhibits imperfect discrimination between foreign and self-antigens
Source: EMBO J. 2025 Nov 26;45(2):394–416. doi: 10.1038/s44318-025-00644-5 (PMC12811252; doi:10.1038/s44318-025-00644-5)
Supplement: Supplementary file 3 — Source data Fig. 1 [file 44318_2025_644_MOESM3_ESM.zip › Figure 1/1c/Catnb 29-04-21 P1 (Equilibrium).csv]

TCR_conc[uM]	norm_RU_value
0.738336	0.524
1.476672	0.958
2.953344	1.880
5.906688	3.228
11.813377	6.456
23.626754	12.392
47.253508	24.680
94.507016	47.368
0.738336	0.756
