# Supplementary material for: Murine T-cell receptor OT-I exhibits imperfect discrimination between foreign and self-antigens
Source: EMBO J. 2025 Nov 26;45(2):394–416. doi: 10.1038/s44318-025-00644-5 (PMC12811252; doi:10.1038/s44318-025-00644-5)
Supplement: Supplementary file 3 — Source data Fig. 1 [file 44318_2025_644_MOESM3_ESM.zip › Figure 1/1c/V-OVA 18-12-20 (Equilibrium).csv]

TCR_conc[uM]	norm_RU_value
0.865161000	1.028
1.730322000	1.026
3.460643000	2.168
6.921286000	4.722
13.842572000	9.812
27.685144000	19.214
55.370289000	40.472
110.740578000	81.805
0.865161000	0.831
