# Supplementary material for: Murine T-cell receptor OT-I exhibits imperfect discrimination between foreign and self-antigens
Source: EMBO J. 2025 Nov 26;45(2):394–416. doi: 10.1038/s44318-025-00644-5 (PMC12811252; doi:10.1038/s44318-025-00644-5)
Supplement: Supplementary file 3 — Source data Fig. 1 [file 44318_2025_644_MOESM3_ESM.zip › Figure 1/1c/A2 17-06-21 (2nd Sensogram).csv]

time [s]	8	7	6	5	4	3	2	1	8
-30.0	-0.032	-0.038	0.28	0.354	0.018	0.018	0.146	-0.002	0.084
-29.9	-0.032	0.062	0.28	0.254	-0.082	-0.082	0.046	-0.102	0.084
-29.8	0.068	0.062	0.18	0.254	-0.082	-0.082	0.146	-0.102	0.084
-29.7	-0.032	-0.138	0.08	0.154	-0.082	-0.082	0.146	-0.202	0.084
-29.6	-0.032	-0.038	0.18	0.254	-0.082	0.018	0.246	-0.102	0.084
-29.5	-0.032	0.062	0.18	0.254	-0.082	0.018	0.146	-0.102	0.084
-29.4	0.068	0.062	0.18	0.154	0.018	0.018	0.146	-0.102	0.084
-29.3	0.068	-0.038	0.28	0.254	-0.082	-0.082	0.146	-0.202	0.084
-29.2	-0.132	-0.038	0.18	0.254	-0.082	-0.082	0.146	-0.202	0.084
-29.1	0.068	0.062	0.18	0.254	-0.082	-0.082	0.246	-0.002	0.084
-29.0	0.068	0.062	0.18	0.254	0.018	0.018	0.146	-0.102	0.184
-28.9	0.068	0.062	0.18	0.254	0.018	0.018	0.246	-0.102	0.184
-28.8	-0.032	0.062	0.28	0.154	0.018	0.018	0.246	-0.002	-0.016
-28.7	-0.032	-0.038	0.28	0.254	0.018	0.018	0.146	-0.102	-0.016
-28.6	-0.132	-0.038	0.28	0.254	-0.182	-0.082	0.146	-0.102	0.084
-28.5	-0.032	-0.038	0.28	0.254	-0.082	0.018	0.246	-0.102	0.084
-28.4	-0.032	-0.038	0.18	0.254	-0.082	0.118	0.146	-0.102	0.184
-28.3	-0.032	0.062	0.18	0.154	0.018	0.018	0.146	-0.102	0.084
-28.2	-0.032	0.062	0.18	0.154	-0.082	-0.082	0.146	-0.002	0.184
-28.1	-0.032	-0.038	0.18	0.154	-0.082	-0.082	0.246	-0.002	0.184
-28.0	-0.032	0.062	0.38	0.254	0.018	0.118	0.246	-0.102	0.084
-27.9	-0.032	0.062	0.18	0.254	-0.082	0.018	0.246	-0.102	0.184
-27.8	-0.032	0.062	0.18	0.254	-0.082	0.018	0.146	-0.102	0.084
-27.7	-0.132	-0.038	0.18	0.154	-0.082	0.018	0.146	-0.002	0.084
-27.6	-0.132	-0.038	0.08	0.154	-0.182	-0.082	0.146	0.098	0.084
-27.5	-0.032	0.062	0.28	0.254	-0.082	0.018	0.246	-0.002	0.184
-27.4	-0.032	0.062	0.28	0.254	-0.082	0.018	0.146	-0.102	0.184
-27.3	-0.032	-0.038	0.28	0.254	0.018	0.018	0.246	-0.002	0.084
-27.2	-0.032	-0.038	0.08	0.154	-0.182	-0.082	0.146	-0.002	0.084
-27.1	-0.032	-0.038	0.18	0.154	-0.182	-0.082	0.146	0.098	0.084
-27.0	0.068	0.062	0.28	0.254	-0.082	0.018	0.246	0.098	0.084
-26.9	-0.032	-0.038	0.28	0.254	-0.082	0.118	0.146	-0.002	0.284
-26.8	-0.032	-0.038	0.28	0.354	-0.082	0.018	0.246	0.098	0.084
-26.7	-0.032	0.062	0.08	0.154	-0.082	0.018	0.246	0.098	0.084
-26.6	-0.032	-0.038	0.18	0.154	-0.082	-0.082	0.246	0.098	0.184
-26.5	-0.032	-0.038	0.18	0.154	0.018	0.118	0.246	0.198	0.184
-26.4	-0.032	-0.038	0.08	0.154	0.018	0.118	0.246	0.098	0.084
-26.3	-0.032	-0.038	0.18	0.254	-0.082	0.018	0.346	0.198	0.184
-26.2	0.068	0.062	0.28	0.254	-0.082	0.018	0.246	0.098	0.184
-26.1	0.068	-0.038	0.18	0.254	0.118	0.218	0.246	0.198	0.184
-26.0	-0.032	-0.038	0.08	0.154	0.118	0.218	0.346	0.198	0.184
-25.9	-0.032	-0.038	0.08	0.154	-0.082	0.018	0.246	0.098	0.184
-25.8	0.068	0.062	0.28	0.254	0.018	0.018	0.146	0.198	0.184
-25.7	0.068	0.062	0.28	0.254	0.118	0.218	0.146	0.198	0.184
-25.6	-0.032	-0.138	0.18	0.154	0.018	0.118	0.246	0.198	0.084
-25.5	0.068	0.062	0.28	0.154	0.118	0.018	0.246	0.098	0.184
-25.4	0.068	0.062	0.18	0.254	0.018	0.118	0.146	0.098	0.184
-25.3	-0.032	-0.038	0.08	0.154	-0.082	0.018	0.246	0.098	0.084
-25.2	0.068	-0.038	0.28	0.254	-0.082	0.018	0.246	0.298	0.184
-25.1	-0.032	-0.038	0.28	0.254	0.118	0.118	0.246	0.198	0.184
-25.0	-0.032	-0.038	0.28	0.254	0.018	0.118	0.246	0.198	0.184
-24.9	-0.032	-0.038	0.18	0.154	0.018	0.018	0.146	-0.002	0.084
-24.8	0.068	0.062	0.18	0.154	0.018	0.018	0.246	0.098	0.084
-24.7	0.068	0.062	0.18	0.154	0.018	0.018	0.246	0.198	0.184
-24.6	-0.032	-0.138	0.18	0.254	0.018	0.118	0.246	0.198	0.284
-24.5	0.068	0.062	0.28	0.154	0.118	0.118	0.246	0.098	0.184
-24.4	0.068	0.062	0.28	0.154	0.018	-0.082	0.246	0.198	0.184
-24.3	0.068	0.062	0.28	0.254	0.018	0.118	0.146	-0.002	0.284
-24.2	-0.032	-0.038	0.28	0.254	0.118	0.118	0.246	-0.002	0.184
-24.1	-0.032	0.062	0.28	0.154	0.018	0.018	0.046	-0.002	0.184
-24.0	-0.032	-0.038	0.18	0.054	0.018	0.118	0.146	0.098	0.284
-23.9	0.068	-0.038	0.18	0.154	0.018	-0.082	0.246	0.098	0.184
-23.8	0.068	0.062	0.28	0.154	0.118	0.018	0.146	-0.002	0.184
-23.7	-0.132	-0.038	0.18	0.154	0.018	0.018	0.146	-0.002	0.184
-23.6	-0.032	-0.038	0.18	0.254	0.018	0.118	0.146	-0.002	0.184
-23.5	-0.032	-0.138	0.28	0.154	0.118	0.118	0.246	0.098	0.184
-23.4	-0.032	-0.038	0.18	0.054	0.118	0.018	0.146	-0.002	0.084
-23.3	0.068	-0.038	0.18	0.154	0.118	0.118	0.146	-0.002	0.184
-23.2	-0.032	0.062	0.18	0.254	0.018	0.118	0.146	-0.002	0.184
-23.1	-0.132	-0.038	0.18	0.154	0.118	0.118	0.046	-0.102	0.084
-23.0	0.068	-0.038	0.18	0.154	0.018	-0.082	0.146	-0.102	0.084
-22.9	0.068	-0.038	0.18	0.154	0.018	0.018	0.146	-0.102	-0.016
-22.8	-0.032	-0.038	0.08	0.054	0.118	0.118	0.146	-0.002	0.084
-22.7	-0.132	-0.038	0.18	0.154	0.018	0.018	0.146	-0.002	0.084
-22.6	-0.132	-0.138	0.18	0.254	0.018	0.018	0.046	-0.102	-0.016
-22.5	-0.132	-0.138	0.18	0.154	0.018	0.018	0.146	-0.002	-0.016
-22.4	-0.032	-0.038	0.18	0.054	0.118	0.218	0.246	0.098	-0.016
-22.3	-0.032	-0.138	0.08	0.154	0.118	0.218	0.146	-0.102	-0.016
-22.2	-0.032	-0.038	0.08	0.154	0.018	0.018	0.146	-0.102	0.084
-22.1	-0.032	-0.038	0.18	0.154	0.018	0.018	0.046	-0.102	-0.016
-22.0	-0.032	-0.138	0.18	0.154	0.118	0.018	0.046	-0.102	-0.016
-21.9	-0.032	-0.138	0.18	0.254	0.018	-0.082	0.146	-0.002	-0.016
-21.8	-0.132	-0.238	0.08	0.154	0.018	-0.082	0.146	-0.002	-0.116
-21.7	-0.032	-0.138	0.08	0.054	0.018	0.018	0.146	-0.102	-0.116
-21.6	-0.032	-0.038	0.18	0.154	0.018	0.018	0.146	-0.102	-0.016
-21.5	-0.132	-0.138	0.18	0.154	0.018	0.018	-0.054	-0.202	-0.016
-21.4	-0.132	-0.238	0.08	0.154	-0.082	-0.082	0.046	-0.002	-0.016
-21.3	-0.232	-0.238	-0.02	0.054	-0.082	-0.082	0.046	-0.002	-0.116
-21.2	-0.032	-0.138	0.08	0.054	0.018	-0.082	0.146	-0.102	-0.116
-21.1	-0.032	-0.138	0.08	0.054	0.018	0.018	0.146	-0.102	-0.016
-21.0	-0.132	-0.238	0.18	0.254	0.018	0.118	0.146	-0.002	0.084
-20.9	-0.132	-0.338	0.08	0.254	0.018	-0.082	0.046	-0.002	0.084
-20.8	-0.132	-0.238	0.08	0.154	0.018	-0.082	0.146	0.098	0.084
-20.7	0.068	-0.138	0.08	0.154	0.118	0.118	0.146	0.098	0.084
-20.6	0.068	-0.138	0.18	0.154	0.018	0.118	0.146	0.098	-0.016
-20.5	0.068	-0.138	0.18	0.254	0.118	0.118	0.146	-0.002	0.084
-20.4	-0.132	-0.238	0.18	0.154	0.018	0.118	0.146	0.098	0.084
-20.3	-0.032	-0.038	0.18	0.154	0.118	0.118	0.146	0.098	0.184
-20.2	0.068	-0.038	0.08	0.054	0.018	0.018	0.146	0.098	0.184
-20.1	-0.032	-0.238	-0.02	-0.046	0.118	0.118	0.146	0.098	0.084
-20.0	-0.032	-0.138	0.18	0.154	0.018	0.018	0.246	0.298	0.184
-19.9	-0.032	-0.138	0.18	0.154	0.218	0.218	0.146	0.098	0.184
-19.8	-0.132	-0.138	0.08	0.154	0.218	0.218	0.046	0.098	0.184
-19.7	-0.032	-0.038	0.18	0.154	0.218	0.218	0.046	-0.002	0.284
-19.6	-0.032	-0.138	0.28	0.154	0.118	0.118	0.046	-0.002	0.184
-19.5	-0.032	-0.138	0.18	0.154	0.218	0.118	0.146	0.198	0.284
-19.4	-0.032	-0.138	0.18	0.154	0.218	0.118	0.146	0.098	0.184
-19.3	-0.032	-0.038	0.08	0.054	0.218	0.218	0.146	-0.002	0.184
-19.2	-0.032	-0.138	0.18	0.154	0.318	0.218	0.146	-0.002	0.184
-19.1	-0.032	-0.138	0.18	0.154	0.118	0.118	-0.054	-0.102	0.084
-19.0	-0.132	-0.138	0.18	0.054	0.118	0.118	-0.054	-0.102	0.184
-18.9	0.068	-0.038	0.08	-0.046	0.018	-0.082	-0.054	-0.102	0.184
-18.8	0.068	-0.038	0.08	-0.046	0.118	0.018	-0.054	-0.202	0.184
-18.7	-0.032	-0.038	0.08	-0.046	0.018	0.018	0.046	-0.202	0.184
-18.6	-0.132	-0.038	0.18	0.054	0.018	0.018	0.046	-0.102	0.184
-18.5	-0.132	-0.138	0.18	0.154	0.018	0.018	0.046	-0.102	0.084
-18.4	-0.132	-0.238	0.08	-0.046	-0.082	0.018	-0.054	-0.102	0.184
-18.3	-0.032	-0.138	0.08	-0.046	0.018	0.018	-0.054	-0.102	0.084
-18.2	-0.032	-0.138	0.18	0.054	0.118	0.018	-0.054	-0.202	0.084
-18.1	-0.032	-0.038	0.08	0.054	0.018	-0.082	-0.054	-0.202	0.084
-18.0	-0.132	-0.038	0.08	0.054	-0.082	-0.082	0.046	-0.102	0.084
-17.9	-0.132	-0.138	0.08	0.054	-0.082	-0.082	-0.054	-0.202	0.084
-17.8	-0.032	-0.138	-0.02	0.054	-0.082	-0.082	-0.054	-0.202	0.084
-17.7	-0.132	-0.238	0.08	0.054	-0.082	-0.082	-0.154	-0.102	0.084
-17.6	-0.032	-0.138	0.18	0.054	0.018	0.018	-0.054	-0.202	0.084
-17.5	-0.032	-0.138	0.08	0.054	0.018	0.118	-0.054	-0.202	0.084
-17.4	-0.032	-0.138	0.08	0.054	0.018	0.018	-0.054	-0.202	-0.016
-17.3	-0.032	-0.138	0.08	0.054	0.018	0.018	-0.054	-0.202	-0.016
-17.2	-0.032	-0.138	0.08	-0.046	0.018	0.018	0.046	-0.102	-0.016
-17.1	-0.132	-0.238	0.08	-0.046	-0.082	0.018	0.046	-0.102	-0.016
-17.0	-0.132	-0.238	0.18	0.154	-0.082	0.018	0.046	-0.202	0.184
-16.9	0.068	-0.038	0.18	0.154	-0.082	0.018	-0.054	-0.202	0.084
-16.8	0.068	-0.038	0.08	0.154	-0.082	-0.082	-0.054	-0.202	0.084
-16.7	0.068	-0.038	0.08	0.154	0.018	0.018	-0.154	-0.302	-0.016
-16.6	0.068	-0.038	0.08	0.154	0.018	-0.082	-0.154	-0.202	-0.016
-16.5	-0.032	-0.038	0.08	0.154	0.018	-0.082	-0.054	-0.202	-0.016
-16.4	-0.132	-0.138	0.18	0.154	0.018	-0.082	0.046	-0.102	0.084
-16.3	-0.132	-0.238	0.18	0.054	0.018	-0.082	-0.054	-0.102	0.084
-16.2	-0.032	-0.138	0.08	0.054	-0.082	0.018	-0.054	-0.202	0.084
-16.1	-0.032	-0.038	0.08	0.054	0.018	0.118	-0.054	-0.202	0.084
-16.0	-0.032	-0.038	0.08	0.054	0.018	0.118	-0.054	-0.202	-0.016
-15.9	-0.032	-0.038	0.08	0.054	0.018	0.018	-0.054	-0.202	-0.116
-15.8	-0.132	-0.038	0.08	0.054	0.018	0.018	-0.054	-0.202	-0.016
-15.7	-0.032	-0.038	0.18	0.154	0.018	0.018	0.046	-0.002	0.084
-15.6	0.068	0.062	0.08	0.254	0.018	0.018	-0.054	-0.002	0.084
-15.5	0.068	0.062	0.08	0.254	0.118	0.018	-0.054	-0.002	0.084
-15.4	-0.032	-0.138	0.08	0.154	0.118	0.018	-0.054	-0.002	0.084
-15.3	-0.032	-0.138	0.28	0.254	0.018	0.018	-0.054	-0.002	-0.016
-15.2	-0.032	-0.138	0.18	0.154	0.118	0.118	-0.054	-0.102	-0.016
-15.1	-0.032	-0.138	0.18	0.154	0.018	0.118	-0.054	-0.102	-0.016
-15.0	-0.032	-0.138	0.18	0.154	0.018	0.018	0.046	-0.102	-0.016
-14.9	-0.132	-0.038	0.18	0.154	0.018	0.018	-0.054	-0.102	0.084
-14.8	0.068	0.062	0.08	0.154	0.018	0.018	-0.054	-0.102	0.084
-14.7	0.068	0.062	0.08	0.154	0.018	0.018	-0.054	-0.002	0.084
-14.6	-0.032	-0.038	0.18	0.054	0.018	0.018	-0.054	-0.002	0.084
-14.5	-0.032	-0.038	0.18	0.154	0.118	0.118	-0.054	-0.002	0.084
-14.4	-0.032	-0.138	0.28	0.254	0.118	0.118	-0.154	-0.002	0.084
-14.3	-0.032	-0.138	0.28	0.254	0.118	0.118	-0.054	0.098	-0.116
-14.2	-0.032	-0.038	0.28	0.254	0.118	0.118	-0.054	-0.102	-0.016
-14.1	-0.032	-0.038	0.18	0.154	0.118	0.018	-0.054	-0.102	-0.016
-14.0	-0.032	-0.038	0.08	0.154	0.018	0.018	-0.054	-0.102	0.084
-13.9	-0.032	0.062	0.08	0.154	0.018	0.018	-0.054	-0.102	0.084
-13.8	-0.032	0.062	0.18	0.154	0.118	0.118	-0.054	-0.002	0.084
-13.7	-0.032	0.062	0.18	0.054	0.118	0.118	-0.154	-0.002	0.084
-13.6	0.068	0.062	0.28	0.154	0.118	0.118	-0.154	-0.002	-0.016
-13.5	0.068	-0.038	0.28	0.154	0.018	0.118	-0.054	-0.002	-0.016
-13.4	-0.032	-0.038	0.28	0.154	0.118	0.118	-0.054	-0.002	-0.016
-13.3	-0.032	-0.038	0.28	0.254	0.118	0.118	-0.154	-0.102	-0.116
-13.2	-0.032	-0.038	0.28	0.254	0.118	0.118	-0.054	-0.002	-0.016
-13.1	-0.032	-0.038	0.28	0.254	0.218	0.218	-0.054	-0.002	-0.016
-13.0	-0.032	-0.038	0.38	0.254	0.218	0.118	-0.154	-0.102	0.084
-12.9	0.068	0.062	0.28	0.254	0.118	0.018	-0.154	-0.002	0.084
-12.8	-0.032	0.062	0.28	0.254	0.118	0.118	-0.154	-0.002	0.084
-12.7	-0.032	0.062	0.28	0.154	0.018	0.118	-0.154	-0.002	0.084
-12.6	-0.032	0.062	0.28	0.154	0.018	0.118	-0.054	-0.002	-0.016
-12.5	-0.032	0.062	0.28	0.154	0.018	0.118	-0.054	-0.002	-0.116
-12.4	-0.032	0.062	0.28	0.254	0.218	0.218	-0.054	-0.002	-0.116
-12.3	-0.032	0.062	0.28	0.254	0.218	0.218	-0.154	-0.002	-0.116
-12.2	-0.032	0.062	0.28	0.254	0.218	0.218	-0.154	-0.002	-0.116
-12.1	0.068	-0.038	0.28	0.254	0.218	0.218	-0.154	-0.102	-0.116
-12.0	-0.032	-0.038	0.38	0.254	0.118	0.118	-0.154	-0.102	0.084
-11.9	-0.032	-0.038	0.18	0.154	0.018	0.118	-0.054	-0.102	0.084
-11.8	-0.032	-0.038	0.18	0.154	0.018	0.118	-0.054	-0.002	-0.016
-11.7	-0.032	-0.038	0.18	0.154	0.018	0.118	-0.054	-0.002	-0.016
-11.6	0.068	0.062	0.18	0.154	0.018	0.118	-0.154	-0.002	-0.016
-11.5	0.068	0.162	0.18	0.154	0.018	0.118	-0.054	0.098	-0.116
-11.4	0.068	0.162	0.18	0.154	0.118	0.218	-0.054	0.098	-0.116
-11.3	-0.032	0.062	0.18	0.254	0.218	0.118	-0.054	0.098	-0.116
-11.2	0.068	0.062	0.28	0.354	0.018	0.018	-0.154	-0.002	-0.016
-11.1	0.068	0.062	0.28	0.254	0.018	0.018	-0.154	-0.002	-0.016
-11.0	-0.032	-0.038	0.28	0.254	0.018	0.018	-0.054	-0.102	-0.116
-10.9	-0.032	-0.038	0.18	0.154	0.018	0.118	-0.054	-0.102	-0.116
-10.8	-0.032	-0.038	0.28	0.254	0.018	0.118	-0.154	-0.102	-0.116
-10.7	-0.032	0.062	0.28	0.254	0.018	0.118	-0.154	-0.002	-0.116
-10.6	-0.032	0.062	0.18	0.154	0.018	0.118	-0.154	-0.002	0.084
-10.5	0.068	0.162	0.18	0.154	0.018	0.018	-0.154	-0.002	0.084
-10.4	0.068	0.062	0.18	0.154	0.018	0.018	0.046	0.098	0.084
-10.3	-0.032	0.062	0.18	0.154	0.018	0.018	-0.054	-0.002	0.084
-10.2	-0.032	0.062	0.18	0.154	0.018	0.118	-0.054	-0.002	0.084
-10.1	-0.032	-0.038	0.18	0.254	0.018	0.018	-0.054	-0.002	-0.116
-10.0	-0.032	-0.038	0.18	0.254	0.018	0.018	-0.054	-0.002	-0.116
-9.9	-0.032	-0.038	0.18	0.254	0.018	0.018	-0.154	-0.002	-0.116
-9.8	0.068	0.062	0.18	0.254	0.018	0.018	-0.154	0.098	-0.116
-9.7	0.068	0.062	0.18	0.154	0.018	0.118	-0.154	-0.002	-0.116
-9.6	-0.032	0.062	0.08	0.054	-0.082	0.018	-0.054	0.098	-0.116
-9.5	0.068	0.062	0.08	0.054	-0.182	0.018	0.046	0.098	-0.016
-9.4	0.068	0.062	0.08	0.054	0.018	0.018	-0.054	-0.002	0.084
-9.3	-0.032	0.062	0.08	0.154	0.018	0.018	-0.054	-0.002	-0.016
-9.2	-0.032	0.062	0.08	0.154	0.018	0.018	-0.154	-0.002	-0.016
-9.1	-0.032	-0.038	0.08	0.154	0.018	0.018	-0.154	-0.002	-0.016
-9.0	-0.032	-0.038	-0.02	0.054	0.018	0.018	-0.154	-0.002	-0.116
-8.9	-0.032	0.062	-0.12	-0.046	0.118	0.018	-0.154	0.098	-0.116
-8.8	0.068	0.162	-0.02	-0.046	0.018	0.118	0.046	0.098	-0.016
-8.7	-0.032	0.062	-0.02	-0.046	0.018	0.018	0.046	0.098	-0.016
-8.6	-0.032	0.062	0.08	0.054	-0.082	-0.082	-0.054	-0.002	-0.016
-8.5	0.068	0.062	0.08	0.054	-0.082	-0.082	-0.054	-0.002	-0.016
-8.4	0.068	-0.038	-0.02	0.054	-0.082	-0.082	-0.054	-0.002	-0.116
-8.3	-0.032	-0.038	-0.02	0.054	0.018	-0.082	-0.054	-0.002	-0.116
-8.2	-0.032	0.062	-0.02	0.054	0.018	0.018	-0.054	-0.002	-0.116
-8.1	-0.132	-0.038	-0.12	0.054	0.018	0.018	-0.054	-0.002	-0.116
-8.0	-0.132	-0.038	-0.02	-0.046	0.018	0.018	0.046	0.098	-0.016
-7.9	-0.132	-0.038	-0.02	-0.046	0.018	0.018	0.046	0.098	-0.016
-7.8	-0.032	0.062	-0.02	-0.046	-0.082	-0.082	0.046	0.098	-0.016
-7.7	0.068	0.062	-0.02	-0.046	0.018	-0.082	0.046	-0.002	-0.016
-7.6	-0.032	-0.038	-0.12	-0.146	0.018	-0.082	0.046	-0.002	-0.016
-7.5	-0.032	-0.038	-0.12	-0.046	0.018	0.018	0.046	-0.002	-0.016
-7.4	-0.032	-0.038	-0.02	-0.046	-0.082	0.018	0.046	-0.002	-0.016
-7.3	-0.032	0.062	-0.02	0.054	0.018	0.118	-0.054	-0.002	0.084
-7.2	-0.132	-0.038	-0.02	-0.046	0.018	0.018	0.046	-0.002	0.084
-7.1	-0.132	-0.038	-0.02	-0.046	0.018	0.018	0.146	0.098	0.084
-7.0	-0.132	-0.038	-0.12	-0.146	0.018	0.018	0.046	-0.002	0.084
-6.9	0.068	-0.038	-0.12	-0.146	0.018	-0.082	0.046	-0.002	-0.016
-6.8	0.068	-0.038	-0.02	-0.046	0.018	0.018	0.046	-0.002	-0.016
-6.7	0.068	-0.038	0.08	-0.046	0.018	0.018	0.046	-0.002	-0.016
-6.6	0.068	-0.038	-0.02	-0.046	0.018	0.018	0.046	-0.102	-0.016
-6.5	0.068	0.062	-0.02	-0.046	0.018	0.018	-0.054	-0.102	0.084
-6.4	0.068	0.062	-0.12	-0.046	-0.082	-0.082	0.046	-0.002	0.084
-6.3	-0.132	-0.038	-0.12	-0.046	-0.082	-0.082	0.046	-0.002	0.084
-6.2	-0.032	-0.038	-0.12	-0.146	0.018	0.018	0.046	-0.002	0.084
-6.1	-0.032	-0.138	-0.02	-0.146	0.018	0.018	0.046	-0.002	0.084
-6.0	-0.032	-0.138	-0.02	-0.146	0.018	0.018	0.046	-0.002	0.084
-5.9	0.068	-0.038	-0.02	-0.146	0.018	0.018	0.046	-0.102	0.084
-5.8	0.068	-0.038	0.08	-0.046	0.018	0.018	0.046	-0.102	-0.016
-5.7	0.068	-0.038	0.08	-0.046	0.018	0.018	0.146	-0.102	-0.016
-5.6	0.068	-0.038	-0.02	-0.046	0.018	0.018	0.046	-0.102	-0.016
-5.5	-0.032	-0.038	-0.02	0.054	0.018	0.018	0.046	-0.002	-0.016
-5.4	0.068	-0.038	-0.02	0.054	0.018	0.018	0.046	-0.002	0.084
-5.3	0.068	-0.038	-0.02	-0.046	-0.082	-0.082	0.046	-0.102	0.184
-5.2	0.168	0.062	-0.02	-0.046	0.018	0.018	0.046	-0.102	0.184
-5.1	0.068	0.062	-0.02	-0.046	0.118	-0.082	0.146	-0.102	0.184
-5.0	0.068	-0.038	0.08	-0.046	0.018	-0.082	0.146	-0.102	0.084
-4.9	0.068	-0.038	-0.02	-0.046	0.018	-0.082	0.146	-0.102	0.084
-4.8	0.068	-0.038	-0.02	-0.046	0.018	-0.082	0.046	-0.102	-0.016
-4.7	0.068	-0.038	-0.02	0.054	0.018	0.018	0.046	-0.102	-0.016
-4.6	-0.032	-0.138	-0.02	0.054	0.018	0.018	0.046	-0.102	0.084
-4.5	0.068	-0.138	0.08	0.054	0.118	0.118	0.046	-0.002	0.084
-4.4	0.068	-0.138	-0.02	-0.046	0.018	0.018	0.146	-0.102	0.084
-4.3	0.068	-0.138	-0.02	-0.046	0.018	0.018	0.146	-0.102	0.184
-4.2	0.168	-0.038	0.08	0.054	0.018	0.018	0.146	-0.102	0.084
-4.1	0.168	-0.138	0.08	0.054	0.018	0.018	0.146	-0.102	0.084
-4.0	0.168	-0.138	0.08	0.054	0.018	0.018	0.146	-0.102	-0.016
-3.9	0.168	-0.138	-0.02	-0.046	0.018	0.018	0.046	-0.102	-0.016
-3.8	0.068	-0.138	-0.02	-0.046	0.018	0.018	-0.054	-0.202	-0.016
-3.7	0.068	-0.038	-0.02	-0.046	0.118	0.018	-0.054	-0.202	-0.116
-3.6	0.068	-0.038	-0.02	-0.046	0.018	0.018	-0.054	-0.202	-0.116
-3.5	0.068	-0.038	-0.02	-0.046	-0.082	-0.182	-0.054	-0.202	-0.016
-3.4	0.168	0.062	-0.02	-0.046	-0.082	-0.182	0.046	-0.102	-0.016
-3.3	0.268	0.062	0.08	0.054	-0.082	-0.182	0.046	-0.202	-0.016
-3.2	0.268	0.062	0.08	0.154	-0.082	-0.182	0.146	-0.202	-0.016
-3.1	0.268	0.062	0.08	0.154	-0.082	-0.182	0.046	-0.202	-0.016
-3.0	0.268	0.062	0.18	0.154	0.018	-0.082	0.046	-0.102	-0.016
-2.9	0.268	0.062	0.08	0.154	0.018	-0.082	0.046	-0.102	-0.016
-2.8	0.368	0.162	-0.02	0.054	0.018	-0.082	0.046	-0.102	-0.116
-2.7	0.368	0.062	-0.02	0.054	0.018	-0.082	0.046	-0.102	-0.116
-2.6	0.168	-0.038	0.08	0.154	0.018	-0.082	0.046	-0.002	-0.016
-2.5	0.168	-0.038	0.08	0.154	0.018	-0.082	0.046	-0.002	0.084
-2.4	0.168	-0.038	0.08	0.154	0.018	-0.082	0.046	-0.002	0.084
-2.3	0.168	-0.038	0.08	0.154	-0.082	-0.082	0.046	-0.002	0.084
-2.2	0.168	-0.038	0.08	0.054	-0.082	-0.082	0.046	-0.102	0.084
-2.1	0.168	-0.038	0.08	0.054	0.018	0.018	0.046	-0.102	0.084
-2.0	0.168	-0.038	0.08	0.054	0.018	0.018	0.046	-0.102	0.084
-1.9	0.168	-0.038	-0.02	0.054	-0.082	-0.082	0.046	-0.102	-0.016
-1.8	0.168	-0.038	-0.02	0.054	0.018	-0.082	0.146	-0.002	0.084
-1.7	0.368	0.062	0.08	0.054	0.018	-0.082	0.046	-0.002	0.084
-1.6	0.268	0.062	0.08	0.154	0.018	-0.082	0.046	-0.102	0.084
-1.5	0.268	0.062	0.08	0.054	-0.182	-0.182	0.046	-0.002	-0.016
-1.4	0.268	0.062	0.08	0.054	-0.082	-0.082	0.046	-0.002	-0.016
-1.3	0.368	0.062	-0.02	0.154	-0.082	-0.082	0.046	-0.002	-0.016
-1.2	0.268	-0.038	-0.02	0.154	-0.082	-0.082	0.046	-0.002	-0.016
-1.1	0.268	-0.038	0.08	0.254	-0.082	-0.082	0.046	-0.002	0.184
-1.0	0.268	-0.038	0.08	0.154	-0.082	-0.082	0.146	-0.002	0.084
-0.9	0.368	0.062	-0.02	0.154	-0.082	-0.082	0.146	-0.002	0.084
-0.8	0.368	0.062	-0.02	0.254	-0.082	-0.082	0.246	-0.002	-0.016
-0.7	0.268	0.062	-0.02	0.254	-0.182	-0.182	0.246	-0.102	-0.016
-0.6	0.268	0.162	-0.12	-0.046	-0.282	-0.182	0.146	-0.102	-0.016
-0.5	0.368	0.062	-0.12	0.054	-0.082	0.118	0.146	-0.002	-0.016
-0.4	0.168	0.062	0.08	0.054	0.018	0.518	0.546	0.198	-0.016
-0.3	1.068	1.962	1.38	1.754	1.918	2.618	1.946	2.098	-0.116
-0.2	2.468	0.562	0.38	0.654	-0.782	-1.082	-1.854	-1.102	-0.116
-0.1	-0.432	-2.838	-2.32	-1.946	-2.482	-2.282	-3.954	-2.302	0.784
0.0	-0.032	-5.038	-3.62	-2.646	0.518	7.418	-33.254	18.798	1.784
0.1	4.268	-2.738	0.58	4.154	12.218	25.018	-42.154	50.598	6.384
0.2	5.968	2.462	9.18	16.154	30.718	53.718	13.246	97.398	13.084
0.3	12.068	13.262	22.08	33.054	54.918	84.818	77.046	150.898	16.484
0.4	16.768	21.662	32.08	46.954	71.818	104.818	120.646	187.098	17.984
0.5	19.068	25.762	38.18	55.054	81.318	115.218	144.746	206.698	18.584
0.6	19.968	28.262	40.88	59.254	85.518	119.518	156.146	215.298	19.984
0.7	20.568	29.462	42.48	61.054	87.718	121.518	160.746	218.898	20.284
0.8	20.568	29.562	43.28	62.154	88.518	122.318	162.646	220.398	20.584
0.9	21.068	30.162	43.58	62.354	89.218	122.618	163.746	221.198	20.484
1.0	21.168	30.262	43.78	62.654	89.318	123.018	163.946	221.398	20.484
1.1	21.168	30.362	43.88	62.854	89.418	123.118	164.146	221.598	20.584
1.2	21.268	30.562	43.98	62.954	89.318	123.118	164.346	221.598	20.484
1.3	21.168	30.462	43.98	63.054	89.218	123.218	164.346	221.498	20.484
1.4	21.268	30.662	44.08	63.154	89.118	123.218	164.246	221.498	20.384
1.5	21.268	30.562	44.08	63.054	89.118	123.118	164.346	221.598	20.584
1.6	21.268	30.662	44.18	63.154	89.218	123.318	164.346	221.598	20.584
1.7	21.168	30.562	44.08	63.154	89.118	123.218	164.446	221.698	20.484
1.8	21.068	30.562	44.18	63.254	89.218	123.218	164.546	221.698	20.584
1.9	21.068	30.562	44.28	63.454	89.018	123.218	164.446	221.698	20.384
2.0	21.068	30.562	44.18	63.254	89.118	123.318	164.546	221.698	20.484
2.1	21.068	30.562	44.18	63.354	89.118	123.318	164.546	221.798	20.584
2.2	21.068	30.662	44.28	63.454	89.118	123.318	164.546	221.698	20.584
2.3	21.168	30.662	44.38	63.354	88.918	123.318	164.646	221.798	20.584
2.4	21.168	30.662	44.28	63.454	89.118	123.318	164.546	221.798	20.684
2.5	21.068	30.662	44.48	63.454	89.118	123.318	164.646	221.798	20.584
2.6	21.168	30.662	44.38	63.454	89.018	123.418	164.746	221.798	20.684
2.7	21.268	30.762	44.28	63.454	89.118	123.418	164.746	221.798	20.684
2.8	21.268	30.762	44.38	63.354	89.018	123.318	164.746	221.898	20.584
2.9	21.168	30.662	44.48	63.454	88.918	123.318	164.846	221.798	20.684
3.0	21.168	30.662	44.48	63.454	89.118	123.418	164.846	221.798	20.684
3.1	21.168	30.562	44.38	63.354	89.018	123.418	164.846	221.998	20.684
3.2	21.068	30.562	44.48	63.454	89.018	123.418	164.846	221.998	20.684
3.3	21.168	30.662	44.28	63.354	88.918	123.418	164.746	221.798	20.684
3.4	21.168	30.762	44.38	63.354	89.018	123.418	164.846	221.798	20.684
3.5	21.068	30.562	44.38	63.454	88.918	123.318	164.846	221.798	20.584
3.6	21.068	30.562	44.38	63.354	89.018	123.418	164.746	221.798	20.684
3.7	21.068	30.562	44.38	63.354	89.018	123.418	164.746	221.798	20.784
3.8	21.168	30.562	44.38	63.454	89.118	123.418	164.846	221.798	20.684
3.9	21.168	30.662	44.38	63.454	89.018	123.418	164.846	221.798	20.684
4.0	21.068	30.662	44.38	63.354	89.018	123.418	164.846	221.798	20.784
4.1	21.168	30.662	44.38	63.354	89.118	123.518	164.846	221.698	20.784
4.2	21.168	30.662	44.38	63.454	89.018	123.418	164.946	221.898	20.584
4.3	21.068	30.562	44.48	63.454	89.118	123.418	164.846	221.798	20.684
4.4	21.068	30.462	44.38	63.354	89.118	123.518	164.846	221.798	20.784
4.5	21.068	30.562	44.28	63.354	89.218	123.618	164.846	221.698	20.684
4.6	21.168	30.662	44.48	63.454	89.218	123.518	164.946	221.798	20.684
4.7	21.168	30.562	44.38	63.454	89.218	123.618	164.946	221.898	20.684
4.8	21.168	30.662	44.48	63.354	89.218	123.618	165.046	221.898	20.684
4.9	20.968	30.562	44.48	63.454	89.118	123.518	164.846	221.698	20.684
5.0	20.968	30.562	44.48	63.454	89.218	123.518	164.846	221.798	20.684
5.1	21.168	30.562	44.38	63.354	89.318	123.618	165.046	221.898	20.684
5.2	21.168	30.562	44.48	63.454	89.218	123.518	165.046	221.798	20.684
5.3	21.168	30.662	44.48	63.454	89.218	123.518	164.946	221.898	20.684
5.4	21.068	30.562	44.48	63.454	89.118	123.518	165.046	221.898	20.684
5.5	21.068	30.562	44.58	63.554	89.218	123.518	165.046	221.898	20.684
5.6	21.168	30.662	44.48	63.554	89.218	123.618	165.046	221.998	20.584
5.7	21.068	30.662	44.58	63.554	89.218	123.518	165.046	221.998	20.684
5.8	21.168	30.562	44.58	63.454	89.218	123.618	165.046	221.998	20.784
5.9	21.168	30.662	44.48	63.554	89.318	123.618	165.046	222.098	20.684
6.0	21.168	30.662	44.48	63.554	89.318	123.618	165.046	221.998	20.684
6.1	21.268	30.762	44.68	63.554	89.218	123.518	165.046	221.998	20.584
6.2	21.068	30.662	44.68	63.554	89.318	123.618	165.146	222.098	20.684
6.3	21.068	30.662	44.48	63.554	89.418	123.718	165.046	222.198	20.784
6.4	21.168	30.662	44.58	63.554	89.418	123.718	165.146	222.198	20.784
6.5	21.168	30.662	44.58	63.554	89.318	123.618	165.146	222.198	20.784
6.6	21.168	30.662	44.58	63.454	89.218	123.618	165.146	222.298	20.684
6.7	21.168	30.762	44.58	63.554	89.318	123.518	165.046	222.198	20.784
6.8	21.268	30.762	44.58	63.554	89.318	123.618	165.046	222.198	20.684
6.9	21.268	30.762	44.58	63.554	89.318	123.618	165.046	222.198	20.784
7.0	21.168	30.662	44.58	63.554	89.318	123.618	165.046	222.298	20.784
7.1	21.168	30.662	44.68	63.554	89.318	123.718	165.146	222.198	20.784
7.2	21.168	30.762	44.78	63.654	89.318	123.718	165.246	222.398	20.884
7.3	21.168	30.762	44.68	63.654	89.218	123.618	165.246	222.398	20.884
7.4	21.268	30.762	44.68	63.754	89.318	123.618	165.246	222.398	20.784
7.5	21.268	30.762	44.78	63.754	89.418	123.618	165.246	222.498	20.784
7.6	21.168	30.662	44.68	63.654	89.318	123.618	165.246	222.498	20.884
7.7	21.268	30.862	44.68	63.554	89.318	123.718	165.146	222.398	20.984
7.8	21.268	30.862	44.68	63.654	89.318	123.718	165.146	222.298	20.984
7.9	21.268	30.862	44.78	63.654	89.418	123.718	165.146	222.398	20.984
8.0	21.268	30.862	44.68	63.654	89.418	123.718	165.146	222.398	21.084
8.1	21.168	30.862	44.68	63.554	89.418	123.818	165.246	222.398	20.984
8.2	21.268	30.862	44.68	63.654	89.418	123.818	165.246	222.498	20.884
8.3	21.268	30.862	44.68	63.754	89.518	123.918	165.246	222.498	20.884
8.4	21.168	30.862	44.78	63.754	89.418	123.818	165.246	222.498	20.884
8.5	21.168	30.862	44.78	63.754	89.518	123.818	165.246	222.498	20.884
8.6	21.368	30.962	44.88	63.854	89.518	123.918	165.246	222.598	20.984
8.7	21.368	30.962	44.78	63.754	89.418	123.918	165.346	222.698	20.784
8.8	21.468	30.962	44.68	63.654	89.418	123.918	165.246	222.598	20.884
8.9	21.368	31.062	44.78	63.754	89.518	123.918	165.246	222.598	20.784
9.0	21.368	31.062	44.78	63.854	89.418	123.818	165.146	222.498	20.884
9.1	21.468	31.062	44.78	63.854	89.418	123.818	165.346	222.598	20.884
9.2	21.368	30.962	44.88	63.954	89.518	123.918	165.346	222.598	20.784
9.3	21.468	31.062	44.78	63.954	89.618	124.018	165.346	222.598	20.884
9.4	21.368	30.862	44.88	63.954	89.518	123.918	165.246	222.498	20.784
9.5	21.368	30.862	44.68	63.754	89.418	123.918	165.146	222.398	20.684
9.6	21.368	30.962	44.98	63.954	89.418	123.918	165.146	222.498	20.784
9.7	21.268	30.962	45.18	64.054	89.618	124.118	165.246	222.498	20.884
9.8	21.268	30.962	45.08	63.954	89.518	124.218	165.446	222.598	20.884
9.9	21.068	31.262	45.48	64.254	89.818	124.418	165.946	222.998	20.684
10.0	21.668	31.962	45.98	64.754	91.118	125.318	166.746	223.598	20.784
10.1	22.568	32.662	47.08	66.154	92.718	126.918	168.046	224.898	20.984
10.2	22.668	34.562	48.38	67.654	93.918	128.518	169.846	226.698	21.484
10.3	24.868	34.262	48.88	68.954	93.018	127.518	168.546	225.198	21.884
10.4	22.668	32.262	46.28	66.254	90.518	124.618	166.146	221.898	21.884
10.5	15.368	29.562	45.18	62.954	90.218	126.218	190.546	232.998	21.184
10.6	14.968	32.662	45.48	66.954	89.418	123.618	231.446	231.598	19.184
10.7	14.668	29.362	38.28	61.754	70.818	97.118	205.846	183.398	13.284
10.8	8.168	18.362	24.98	44.254	45.018	61.618	147.246	118.398	7.484
10.9	4.468	10.462	14.68	28.154	24.918	33.818	91.246	64.998	5.584
11.0	2.268	5.562	7.88	15.454	12.518	16.718	49.246	31.698	4.284
11.1	1.368	2.862	3.98	7.654	6.118	8.018	24.146	14.598	2.384
11.2	0.668	1.462	2.28	4.154	3.118	4.118	11.546	7.298	0.984
11.3	0.468	0.862	1.58	2.454	1.918	2.618	5.846	4.498	0.684
11.4	0.468	0.862	1.28	1.954	1.718	2.118	3.746	3.398	0.384
11.5	0.468	0.862	1.18	1.754	1.418	2.018	2.946	2.998	0.384
11.6	0.368	0.662	1.18	1.554	1.318	1.718	2.446	2.698	0.384
11.7	0.468	0.762	1.18	1.554	1.418	1.718	2.446	2.598	0.284
11.8	0.468	0.762	0.98	1.254	1.318	1.718	2.246	2.398	0.384
11.9	0.168	0.562	1.08	1.254	1.318	1.618	1.946	2.398	0.284
12.0	0.268	0.562	1.18	1.454	1.318	1.618	1.946	2.298	0.284
12.1	0.368	0.562	1.08	1.454	1.318	1.618	1.946	2.298	0.284
12.2	0.268	0.562	0.98	1.254	1.318	1.618	1.846	2.098	0.284
12.3	0.268	0.562	0.98	1.254	1.318	1.618	1.746	2.098	0.184
12.4	0.268	0.462	0.98	1.254	1.218	1.518	1.846	1.998	0.284
12.5	0.368	0.462	0.98	1.154	1.118	1.518	1.746	1.898	0.184
12.6	0.368	0.462	0.98	1.054	1.118	1.518	1.746	1.898	0.184
12.7	0.368	0.462	0.98	1.154	1.018	1.418	1.746	1.898	0.284
12.8	0.368	0.562	0.88	1.054	1.018	1.318	1.746	1.998	0.084
12.9	0.468	0.562	0.98	1.054	1.018	1.318	1.746	1.898	0.184
13.0	0.268	0.362	0.98	1.054	0.918	1.318	1.746	1.898	0.284
13.1	0.368	0.462	0.78	0.954	0.818	1.218	1.746	1.998	0.284
13.2	0.268	0.362	0.88	1.054	0.918	1.218	1.646	1.898	0.184
13.3	0.268	0.362	0.88	1.054	0.818	1.118	1.746	1.998	0.384
13.4	0.268	0.362	0.88	0.954	0.818	1.218	1.746	1.998	0.384
13.5	0.368	0.462	0.88	1.054	0.818	1.118	1.646	1.898	0.284
13.6	0.268	0.362	0.88	1.054	0.818	1.118	1.646	1.898	0.284
13.7	0.168	0.362	0.88	0.954	0.718	1.018	1.746	1.898	0.284
13.8	0.168	0.362	0.88	0.954	0.818	1.118	1.646	1.898	0.284
13.9	0.168	0.262	0.88	0.854	0.718	1.018	1.646	1.798	0.284
14.0	0.168	0.262	0.88	0.954	0.718	1.018	1.646	1.898	0.184
14.1	0.168	0.162	0.78	0.854	0.818	1.018	1.546	1.798	0.084
14.2	0.168	0.162	0.88	0.954	0.818	1.018	1.646	1.698	0.184
14.3	0.168	0.262	0.98	0.954	0.918	1.018	1.646	1.898	0.084
14.4	0.268	0.362	0.98	1.054	0.818	1.018	1.646	1.698	0.084
14.5	0.168	0.162	0.98	0.854	0.718	0.918	1.546	1.698	0.084
14.6	0.368	0.362	0.88	0.954	0.818	0.918	1.646	1.798	0.084
14.7	0.168	0.262	0.88	0.854	0.818	1.018	1.646	1.798	0.184
14.8	0.268	0.262	0.78	0.854	0.818	0.818	1.646	1.698	0.084
14.9	0.268	0.362	0.88	0.954	0.918	1.018	1.546	1.698	0.184
15.0	0.268	0.262	0.68	0.754	0.818	0.918	1.646	1.798	0.084
15.1	0.168	0.262	0.88	0.954	0.718	0.918	1.546	1.598	0.084
15.2	0.268	0.362	0.68	0.854	0.818	0.918	1.546	1.698	0.084
15.3	0.168	0.262	0.78	0.854	0.818	0.918	1.546	1.598	0.084
15.4	0.068	0.162	0.78	0.754	0.818	0.918	1.546	1.698	0.184
15.5	0.268	0.362	0.68	0.754	0.818	1.018	1.646	1.698	0.084
15.6	0.068	0.162	0.78	0.854	0.918	0.918	1.446	1.598	0.184
15.7	0.168	0.262	0.78	0.854	0.718	0.918	1.446	1.598	0.184
15.8	0.168	0.162	0.78	0.854	0.918	1.018	1.446	1.598	0.084
15.9	0.068	0.162	0.68	0.754	0.718	0.918	1.546	1.598	0.184
16.0	0.068	0.262	0.78	0.854	0.818	1.018	1.346	1.498	0.084
16.1	0.268	0.362	0.88	0.954	0.718	0.918	1.446	1.598	0.284
16.2	0.168	0.362	0.68	0.754	0.818	1.018	1.346	1.598	0.084
16.3	0.168	0.362	0.68	0.854	0.818	0.918	1.346	1.498	0.184
16.4	0.268	0.362	0.78	0.854	0.718	0.918	1.446	1.598	0.184
16.5	0.268	0.362	0.68	0.854	0.818	1.118	1.346	1.498	0.184
16.6	0.268	0.262	0.88	0.954	0.718	0.918	1.346	1.598	0.184
16.7	0.368	0.462	0.68	0.854	0.718	1.018	1.246	1.498	0.084
16.8	0.268	0.462	0.78	0.854	0.818	0.918	1.246	1.498	0.084
16.9	0.368	0.462	0.68	0.854	0.618	0.818	1.246	1.498	0.084
17.0	0.368	0.562	0.78	0.954	0.718	0.918	1.246	1.498	-0.016
17.1	0.368	0.562	0.68	0.854	0.718	0.918	1.146	1.298	-0.016
17.2	0.368	0.362	0.68	0.854	0.818	0.918	1.146	1.398	0.084
17.3	0.168	0.262	0.78	0.854	0.818	0.918	1.146	1.298	0.084
17.4	0.368	0.462	0.68	0.754	0.718	0.918	1.046	1.398	-0.016
17.5	0.268	0.462	0.68	0.854	0.718	0.818	1.146	1.498	-0.016
17.6	0.168	0.262	0.68	0.854	0.718	0.918	1.046	1.298	-0.016
17.7	0.368	0.462	0.58	0.754	0.818	0.918	1.046	1.298	-0.016
17.8	0.268	0.362	0.68	0.854	0.818	1.018	1.146	1.398	0.084
17.9	0.268	0.262	0.68	0.854	0.818	0.918	0.946	1.298	-0.016
18.0	0.168	0.262	0.68	0.754	0.818	1.018	1.046	1.298	0.084
18.1	0.168	0.162	0.58	0.654	0.618	0.818	1.146	1.398	-0.116
18.2	0.168	0.162	0.58	0.754	0.818	0.918	1.046	1.298	-0.016
18.3	0.068	0.162	0.68	0.754	0.718	1.018	1.046	1.398	0.084
18.4	0.168	0.262	0.58	0.854	0.718	0.918	1.046	1.298	-0.016
18.5	-0.032	0.162	0.58	0.654	0.718	1.018	1.046	1.398	-0.016
18.6	0.068	0.162	0.68	0.854	0.818	0.918	1.046	1.298	0.084
18.7	0.068	0.162	0.48	0.754	0.718	0.918	1.046	1.398	-0.016
18.8	-0.032	0.062	0.58	0.854	0.618	0.918	1.046	1.298	0.084
18.9	0.068	0.162	0.48	0.654	0.618	0.818	0.946	1.298	0.084
19.0	-0.032	-0.038	0.48	0.654	0.718	0.918	0.846	1.198	0.084
19.1	-0.132	0.062	0.58	0.854	0.718	0.818	1.046	1.298	0.084
19.2	-0.032	0.062	0.48	0.654	0.618	0.718	0.846	1.198	-0.016
19.3	-0.032	-0.038	0.48	0.754	0.518	0.718	0.846	1.198	0.084
19.4	-0.132	0.062	0.38	0.654	0.618	0.818	1.046	1.298	0.084
19.5	-0.032	-0.038	0.48	0.854	0.618	0.718	0.846	1.198	0.184
19.6	-0.032	0.062	0.58	0.754	0.518	0.818	0.946	1.198	0.084
19.7	-0.032	0.062	0.38	0.754	0.618	0.818	1.046	1.298	0.084
19.8	-0.032	-0.038	0.38	0.754	0.618	0.718	0.846	1.198	0.184
19.9	-0.032	0.062	0.48	0.754	0.518	0.818	0.946	1.198	-0.016
20.0	-0.032	-0.038	0.48	0.754	0.618	0.818	1.046	1.398	0.084
20.1	-0.032	-0.038	0.38	0.754	0.518	0.718	0.846	1.298	0.184
20.2	0.068	0.062	0.38	0.654	0.618	0.718	0.946	1.198	-0.016
20.3	0.068	0.162	0.38	0.754	0.518	0.818	0.946	1.198	0.084
20.4	-0.032	0.062	0.48	0.754	0.418	0.718	0.946	1.298	0.184
20.5	-0.032	0.062	0.38	0.754	0.518	0.718	0.946	1.198	0.084
20.6	-0.032	0.062	0.28	0.654	0.518	0.618	0.946	1.198	0.084
20.7	0.068	0.062	0.48	0.754	0.418	0.718	0.946	1.298	0.184
20.8	0.068	0.062	0.38	0.754	0.618	0.818	0.946	1.298	0.084
20.9	-0.032	0.062	0.48	0.654	0.518	0.618	0.946	1.198	0.084
21.0	0.068	0.162	0.48	0.654	0.518	0.718	0.946	1.198	0.084
21.1	0.068	0.062	0.28	0.554	0.518	0.718	0.946	1.098	-0.016
21.2	-0.032	0.062	0.48	0.754	0.518	0.618	0.946	1.098	0.084
21.3	-0.032	0.062	0.48	0.654	0.518	0.618	1.046	1.198	0.084
21.4	0.068	0.162	0.28	0.554	0.518	0.718	0.846	1.198	-0.016
21.5	-0.032	-0.038	0.38	0.754	0.518	0.518	0.846	1.098	-0.016
21.6	-0.032	0.062	0.48	0.754	0.518	0.618	1.046	1.198	0.084
21.7	0.068	0.062	0.38	0.554	0.518	0.718	1.046	1.198	0.084
21.8	-0.132	-0.038	0.28	0.554	0.418	0.618	0.846	1.098	-0.016
21.9	-0.032	0.162	0.38	0.754	0.518	0.618	1.046	1.198	-0.016
22.0	-0.132	0.062	0.48	0.754	0.518	0.718	1.046	1.198	0.084
22.1	-0.032	0.062	0.38	0.654	0.418	0.618	1.046	1.098	0.084
22.2	-0.132	-0.038	0.38	0.554	0.418	0.518	0.946	1.098	0.084
22.3	-0.132	0.062	0.48	0.554	0.418	0.518	1.046	1.198	-0.016
22.4	-0.132	-0.038	0.38	0.654	0.518	0.718	1.046	1.198	0.084
22.5	-0.032	0.062	0.38	0.654	0.518	0.618	0.946	0.998	0.084
22.6	-0.032	0.062	0.38	0.554	0.518	0.618	1.046	1.098	0.084
22.7	-0.132	-0.038	0.38	0.554	0.418	0.618	1.046	1.198	-0.016
22.8	-0.132	-0.038	0.58	0.754	0.318	0.518	1.046	1.198	-0.016
22.9	-0.032	0.162	0.38	0.654	0.518	0.518	0.946	0.998	0.084
23.0	0.068	0.062	0.38	0.654	0.518	0.618	0.946	1.098	0.084
23.1	-0.032	0.062	0.48	0.554	0.518	0.618	0.946	1.098	-0.016
23.2	-0.132	-0.038	0.38	0.554	0.518	0.618	1.046	1.198	0.084
23.3	0.068	0.162	0.48	0.654	0.418	0.418	1.046	0.998	0.084
23.4	0.068	0.162	0.38	0.654	0.518	0.618	0.946	1.098	0.084
23.5	-0.032	0.162	0.38	0.754	0.518	0.618	1.046	1.198	-0.016
23.6	-0.032	0.062	0.38	0.554	0.418	0.618	0.946	1.098	0.184
23.7	0.068	0.162	0.38	0.654	0.418	0.418	1.046	1.098	0.084
23.8	0.068	0.062	0.38	0.654	0.418	0.518	0.946	0.998	0.084
23.9	0.168	0.162	0.48	0.754	0.518	0.618	1.046	1.198	-0.116
24.0	0.068	0.162	0.38	0.554	0.418	0.618	1.046	1.098	0.084
24.1	0.068	0.162	0.38	0.654	0.518	0.718	0.946	1.098	0.084
24.2	0.168	0.262	0.48	0.654	0.418	0.518	0.946	1.098	-0.016
24.3	0.168	0.262	0.48	0.754	0.418	0.518	0.946	0.998	-0.016
24.4	0.068	0.162	0.38	0.654	0.518	0.618	1.046	1.098	-0.016
24.5	0.068	0.162	0.38	0.654	0.518	0.718	1.046	1.098	0.084
24.6	0.168	0.262	0.48	0.654	0.518	0.618	0.946	1.098	-0.016
24.7	0.168	0.162	0.38	0.554	0.418	0.518	0.946	1.098	-0.016
24.8	0.168	0.162	0.28	0.654	0.418	0.518	1.046	1.198	-0.016
24.9	0.068	0.162	0.38	0.654	0.418	0.618	0.946	1.198	0.084
25.0	0.068	0.262	0.38	0.554	0.418	0.518	0.846	0.998	0.084
25.1	0.168	0.162	0.38	0.654	0.418	0.518	0.946	1.098	-0.016
25.2	0.168	0.162	0.28	0.654	0.518	0.618	1.046	1.098	0.084
25.3	0.068	0.162	0.38	0.654	0.518	0.618	0.946	1.098	-0.016
25.4	-0.032	0.162	0.18	0.554	0.518	0.618	0.846	0.998	0.084
25.5	0.068	0.262	0.28	0.654	0.618	0.618	0.846	0.998	0.084
25.6	0.168	0.162	0.28	0.654	0.418	0.618	1.046	1.098	0.084
25.7	-0.032	0.062	0.28	0.654	0.418	0.618	0.946	1.098	-0.016
25.8	-0.032	0.062	0.38	0.554	0.518	0.618	0.946	1.098	-0.016
25.9	-0.032	0.062	0.28	0.654	0.518	0.618	1.046	1.198	0.184
26.0	0.168	0.162	0.18	0.554	0.418	0.518	0.946	1.098	0.084
26.1	0.068	0.162	0.18	0.554	0.518	0.618	0.846	1.098	-0.016
26.2	-0.032	0.062	0.38	0.554	0.518	0.618	0.946	1.098	-0.016
26.3	0.068	-0.038	0.28	0.554	0.518	0.718	0.946	1.098	0.084
26.4	0.068	0.062	0.18	0.554	0.518	0.518	0.946	1.098	0.184
26.5	0.068	0.162	0.18	0.554	0.418	0.518	0.946	1.198	0.084
26.6	-0.032	-0.038	0.18	0.554	0.518	0.618	0.846	1.098	-0.016
26.7	0.068	0.062	0.18	0.554	0.518	0.718	0.846	1.098	-0.016
26.8	0.068	0.062	0.18	0.554	0.618	0.718	0.946	1.098	-0.016
26.9	0.068	0.062	0.18	0.554	0.518	0.518	0.946	1.198	0.084
27.0	0.068	-0.038	0.08	0.454	0.418	0.518	0.946	1.098	-0.016
27.1	0.068	0.062	0.18	0.454	0.618	0.718	0.946	1.098	-0.016
27.2	0.068	0.062	0.28	0.554	0.518	0.618	0.846	0.998	0.084
27.3	0.068	-0.038	0.18	0.554	0.418	0.618	0.846	1.098	0.184
27.4	0.068	-0.038	0.18	0.654	0.418	0.518	0.846	1.098	0.084
27.5	0.068	0.062	0.18	0.554	0.418	0.618	0.946	1.098	0.084
27.6	-0.032	-0.038	0.18	0.454	0.618	0.718	0.946	1.198	0.084
27.7	0.068	-0.038	0.18	0.454	0.418	0.618	0.846	1.098	-0.016
27.8	0.068	-0.038	-0.02	0.354	0.418	0.618	0.846	1.098	-0.016
27.9	0.168	-0.038	0.18	0.554	0.518	0.618	0.946	1.098	0.084
28.0	0.068	-0.038	0.18	0.554	0.618	0.718	0.846	0.998	0.084
28.1	0.068	0.062	0.18	0.454	0.518	0.618	0.846	1.098	0.184
28.2	0.068	-0.038	0.18	0.454	0.418	0.618	0.946	1.098	-0.016
28.3	0.168	-0.038	0.08	0.454	0.418	0.618	0.846	1.098	-0.016
28.4	0.168	0.062	0.18	0.554	0.618	0.818	0.946	1.198	-0.016
28.5	0.068	-0.038	0.18	0.554	0.518	0.618	0.846	1.098	-0.016
28.6	-0.032	-0.038	0.18	0.454	0.418	0.618	0.846	1.098	0.184
28.7	0.068	-0.038	0.18	0.454	0.418	0.618	0.846	1.098	-0.016
28.8	0.068	-0.038	0.08	0.454	0.418	0.718	0.846	1.098	-0.016
28.9	0.068	-0.038	0.18	0.554	0.618	0.818	0.846	1.098	-0.016
29.0	0.068	-0.038	0.28	0.554	0.518	0.818	0.846	1.098	0.184
29.1	-0.032	-0.038	0.18	0.354	0.418	0.618	0.846	1.098	0.084
29.2	0.168	0.162	0.18	0.454	0.618	0.818	0.846	0.998	-0.016
29.3	0.068	0.062	0.18	0.454	0.618	0.818	0.746	0.998	0.084
29.4	0.068	-0.038	0.28	0.554	0.618	0.818	0.946	1.098	0.084
29.5	0.068	-0.038	0.28	0.554	0.518	0.618	0.946	1.098	0.084
29.6	0.068	0.162	0.28	0.454	0.518	0.718	0.946	1.098	-0.016
29.7	0.168	0.162	0.28	0.454	0.618	0.818	0.746	1.098	-0.016
29.8	0.068	0.062	0.28	0.454	0.618	0.818	0.846	0.998	0.084
29.9	0.068	0.062	0.28	0.554	0.618	0.618	0.946	1.098	0.084
30.0	-0.032	0.062	0.28	0.454	0.518	0.618	0.846	0.998	0.084
30.1	0.068	0.062	0.28	0.554	0.618	0.818	0.846	0.998	-0.016
30.2	0.068	0.062	0.28	0.454	0.718	0.818	0.846	0.998	0.184
30.3	0.068	0.062	0.28	0.454	0.618	0.618	0.846	0.998	0.084
30.4	0.168	0.162	0.08	0.354	0.618	0.718	0.846	0.998	0.084
30.5	0.068	0.162	0.28	0.554	0.618	0.718	0.846	1.098	-0.016
30.6	0.068	0.062	0.28	0.554	0.618	0.818	0.946	1.098	0.084
30.7	0.068	0.062	0.28	0.454	0.718	0.818	0.846	0.998	0.184
30.8	0.168	0.162	0.28	0.354	0.618	0.618	0.846	0.998	0.084
30.9	0.168	0.162	0.18	0.454	0.618	0.718	0.946	0.998	0.084
31.0	0.068	0.162	0.28	0.554	0.718	0.718	0.946	1.098	-0.016
31.1	0.068	0.162	0.28	0.554	0.518	0.618	0.846	1.098	0.084
31.2	0.168	0.262	0.38	0.454	0.618	0.718	0.746	0.998	0.184
31.3	0.168	0.162	0.18	0.354	0.618	0.718	0.846	0.898	0.084
31.4	0.168	0.162	0.18	0.454	0.618	0.618	0.946	1.098	-0.016
31.5	0.068	0.262	0.18	0.454	0.618	0.618	0.846	1.098	-0.016
31.6	0.068	0.262	0.38	0.554	0.618	0.618	0.746	0.998	0.184
31.7	0.068	0.162	0.38	0.554	0.418	0.518	0.746	0.998	0.084
31.8	0.168	0.162	0.18	0.554	0.618	0.618	0.846	0.898	0.084
31.9	0.168	0.262	0.18	0.454	0.618	0.618	0.946	1.098	-0.016
32.0	0.068	0.262	0.18	0.454	0.518	0.618	0.746	0.998	0.184
32.1	0.068	0.162	0.18	0.354	0.418	0.618	0.746	0.998	0.084
32.2	0.068	0.162	0.18	0.454	0.418	0.518	0.846	0.998	0.084
32.3	0.168	0.262	0.28	0.454	0.518	0.518	0.846	1.098	0.084
32.4	0.168	0.262	0.18	0.454	0.518	0.618	0.746	0.998	0.084
32.5	0.068	0.162	0.18	0.454	0.418	0.618	0.646	0.898	0.084
32.6	0.068	0.162	0.08	0.454	0.418	0.618	0.646	0.898	0.084
32.7	0.068	0.262	0.18	0.454	0.518	0.518	0.646	0.998	0.084
32.8	0.068	0.262	0.28	0.554	0.518	0.618	0.846	0.998	0.084
32.9	0.168	0.262	0.28	0.554	0.518	0.618	0.846	0.998	0.184
33.0	0.068	0.262	0.08	0.454	0.318	0.518	0.646	0.898	0.084
33.1	0.168	0.262	0.18	0.454	0.418	0.518	0.646	0.898	0.084
33.2	0.168	0.262	0.18	0.454	0.418	0.518	0.746	0.998	-0.016
33.3	-0.032	0.062	0.18	0.454	0.518	0.618	0.746	0.998	0.084
33.4	-0.032	0.162	0.28	0.554	0.418	0.618	0.646	0.898	0.184
33.5	0.068	0.262	0.28	0.454	0.518	0.618	0.646	0.898	0.084
33.6	0.168	0.262	0.18	0.454	0.418	0.618	0.646	0.898	0.084
33.7	0.068	0.162	0.18	0.454	0.418	0.618	0.746	0.898	-0.016
33.8	-0.032	0.162	0.18	0.454	0.518	0.618	0.746	0.998	0.084
33.9	-0.032	0.162	0.28	0.554	0.418	0.618	0.746	0.998	0.084
34.0	-0.132	0.062	0.28	0.454	0.418	0.518	0.546	0.798	0.084
34.1	0.068	0.162	0.28	0.454	0.518	0.618	0.646	0.898	-0.016
34.2	0.068	0.162	0.18	0.454	0.418	0.618	0.746	0.998	-0.016
34.3	-0.032	0.162	0.18	0.454	0.318	0.618	0.746	0.998	-0.016
34.4	-0.132	-0.038	0.18	0.554	0.418	0.618	0.746	0.998	0.084
34.5	-0.032	0.062	0.18	0.454	0.418	0.618	0.546	0.798	-0.016
34.6	-0.032	0.062	0.28	0.454	0.418	0.518	0.646	0.798	0.084
34.7	0.068	0.162	0.28	0.454	0.418	0.618	0.646	0.798	-0.016
34.8	-0.032	0.062	0.18	0.454	0.418	0.618	0.646	0.898	-0.016
34.9	-0.032	0.062	0.18	0.454	0.418	0.518	0.646	0.898	-0.016
35.0	-0.032	0.062	0.28	0.454	0.418	0.618	0.746	0.998	-0.016
35.1	-0.032	0.062	0.28	0.454	0.418	0.618	0.646	0.798	0.084
35.2	-0.132	-0.038	0.28	0.454	0.418	0.718	0.646	0.898	-0.016
35.3	-0.032	0.062	0.28	0.454	0.518	0.618	0.646	0.898	-0.016
35.4	-0.032	-0.038	0.18	0.454	0.518	0.618	0.646	0.898	-0.116
35.5	-0.132	-0.038	0.28	0.454	0.518	0.618	0.646	0.798	-0.016
35.6	-0.132	-0.038	0.28	0.454	0.418	0.518	0.646	0.798	-0.016
35.7	-0.132	-0.038	0.18	0.454	0.418	0.618	0.746	0.798	0.084
35.8	-0.032	-0.038	0.28	0.454	0.418	0.718	0.746	0.798	-0.016
35.9	-0.032	-0.138	0.28	0.454	0.518	0.618	0.646	0.898	-0.016
36.0	-0.232	-0.238	0.28	0.454	0.518	0.618	0.646	0.898	-0.016
36.1	-0.132	-0.038	0.28	0.454	0.518	0.618	0.646	0.798	-0.016
36.2	-0.132	-0.038	0.28	0.554	0.518	0.618	0.746	0.798	-0.016
36.3	-0.132	-0.038	0.18	0.454	0.318	0.618	0.646	0.698	-0.016
36.4	-0.132	-0.138	0.18	0.354	0.318	0.618	0.746	0.898	-0.016
36.5	-0.132	-0.138	0.28	0.454	0.418	0.618	0.646	0.798	-0.116
36.6	-0.132	-0.238	0.28	0.454	0.518	0.618	0.646	0.798	-0.016
36.7	-0.232	-0.138	0.28	0.454	0.518	0.618	0.646	0.798	-0.016
36.8	-0.132	-0.038	0.28	0.554	0.418	0.618	0.646	0.898	-0.016
36.9	-0.232	-0.138	0.28	0.554	0.318	0.618	0.646	0.698	-0.116
37.0	-0.132	-0.238	0.18	0.454	0.318	0.618	0.546	0.698	-0.116
37.1	-0.132	-0.238	0.18	0.354	0.518	0.618	0.646	0.798	-0.016
37.2	-0.232	-0.138	0.28	0.454	0.518	0.618	0.646	0.798	-0.016
37.3	-0.232	-0.138	0.28	0.554	0.518	0.618	0.646	0.898	-0.016
37.4	-0.332	-0.238	0.18	0.454	0.518	0.718	0.546	0.798	0.084
37.5	-0.232	-0.238	0.18	0.454	0.318	0.618	0.646	0.698	-0.016
37.6	-0.132	-0.038	0.18	0.454	0.318	0.518	0.546	0.698	-0.016
37.7	-0.132	-0.138	0.18	0.454	0.318	0.518	0.646	0.898	-0.116
37.8	-0.132	-0.138	0.28	0.454	0.418	0.518	0.646	0.898	-0.016
37.9	-0.232	-0.138	0.28	0.554	0.518	0.718	0.646	0.898	0.084
38.0	-0.332	-0.238	0.18	0.454	0.418	0.618	0.546	0.698	0.084
38.1	-0.332	-0.238	0.28	0.454	0.318	0.518	0.546	0.698	-0.016
38.2	-0.232	-0.138	0.28	0.454	0.418	0.518	0.446	0.798	-0.016
38.3	-0.232	-0.038	0.18	0.454	0.418	0.518	0.646	0.898	-0.016
38.4	-0.232	-0.138	0.08	0.354	0.418	0.518	0.646	0.898	0.084
38.5	-0.332	-0.238	0.18	0.354	0.218	0.518	0.646	0.898	0.084
38.6	-0.332	-0.238	0.18	0.454	0.218	0.518	0.546	0.698	0.084
38.7	-0.232	-0.238	0.18	0.454	0.318	0.518	0.446	0.698	-0.016
38.8	-0.232	-0.138	0.18	0.454	0.318	0.518	0.546	0.898	-0.016
38.9	-0.332	-0.138	0.28	0.454	0.318	0.618	0.646	0.898	-0.016
39.0	-0.332	-0.238	0.28	0.454	0.318	0.618	0.646	0.898	0.084
39.1	-0.232	-0.238	0.28	0.454	0.218	0.518	0.546	0.798	-0.016
39.2	-0.232	-0.238	0.18	0.454	0.218	0.418	0.546	0.798	-0.016
39.3	-0.232	-0.138	0.18	0.454	0.318	0.518	0.546	0.798	-0.016
39.4	-0.232	-0.138	0.18	0.454	0.218	0.518	0.546	0.798	-0.016
39.5	-0.332	-0.138	0.18	0.454	0.118	0.418	0.546	0.798	-0.016
39.6	-0.232	-0.238	0.28	0.454	0.218	0.518	0.646	0.898	-0.016
39.7	-0.232	-0.238	0.18	0.254	0.218	0.518	0.446	0.798	-0.016
39.8	-0.232	-0.238	0.18	0.354	0.218	0.518	0.446	0.798	-0.116
39.9	-0.232	-0.238	0.28	0.454	0.118	0.418	0.546	0.798	-0.016
40.0	-0.132	-0.038	0.28	0.454	0.118	0.418	0.546	0.798	-0.016
40.1	-0.132	-0.038	0.28	0.454	0.218	0.518	0.546	0.798	-0.116
40.2	-0.232	-0.138	0.18	0.354	0.218	0.518	0.646	0.898	-0.116
40.3	-0.232	-0.238	0.08	0.454	0.218	0.518	0.446	0.798	-0.016
40.4	-0.232	-0.238	0.18	0.454	0.218	0.518	0.546	0.898	0.084
40.5	-0.132	-0.238	0.28	0.454	0.018	0.318	0.546	0.898	0.084
40.6	-0.032	-0.038	0.28	0.454	0.018	0.318	0.546	0.898	-0.016
40.7	-0.232	-0.138	0.28	0.454	0.218	0.418	0.546	0.898	-0.116
40.8	-0.232	-0.138	0.08	0.354	0.218	0.518	0.646	0.898	-0.116
40.9	-0.032	-0.038	0.08	0.254	0.218	0.518	0.546	0.798	-0.116
41.0	-0.032	-0.138	0.28	0.454	0.018	0.418	0.546	0.798	-0.016
41.1	-0.032	-0.138	0.28	0.454	0.018	0.318	0.546	0.898	-0.016
41.2	-0.032	-0.138	0.28	0.454	0.118	0.318	0.546	0.898	-0.116
41.3	-0.132	-0.038	0.18	0.354	0.118	0.318	0.546	0.898	-0.116
41.4	-0.132	-0.038	0.08	0.354	0.118	0.418	0.546	0.898	-0.116
41.5	-0.032	-0.038	0.08	0.254	0.118	0.418	0.646	0.898	-0.116
41.6	-0.032	-0.038	0.18	0.354	0.018	0.418	0.546	0.798	-0.016
41.7	-0.132	-0.138	0.28	0.454	0.018	0.418	0.546	0.798	-0.016
41.8	-0.032	-0.038	0.18	0.354	0.118	0.418	0.646	0.898	-0.116
41.9	-0.032	-0.038	0.18	0.354	0.118	0.318	0.646	0.898	-0.116
42.0	-0.132	-0.038	0.08	0.354	0.018	0.318	0.446	0.798	-0.116
42.1	0.068	0.062	0.18	0.354	0.118	0.418	0.546	0.898	-0.116
42.2	0.068	-0.038	0.28	0.454	0.118	0.418	0.546	0.798	-0.116
42.3	-0.032	-0.038	0.18	0.354	0.118	0.418	0.646	0.898	-0.116
42.4	-0.032	-0.038	0.18	0.354	0.118	0.418	0.646	0.898	-0.116
42.5	0.068	-0.038	0.18	0.354	0.118	0.318	0.446	0.798	-0.116
42.6	0.068	-0.038	0.18	0.354	0.218	0.518	0.446	0.798	-0.016
42.7	0.168	0.062	0.08	0.254	0.118	0.418	0.546	0.798	-0.016
42.8	0.068	0.162	0.18	0.354	0.218	0.418	0.646	0.898	-0.216
42.9	-0.032	-0.038	0.18	0.354	0.118	0.418	0.646	0.798	-0.116
43.0	-0.032	-0.038	0.18	0.454	0.118	0.418	0.546	0.798	-0.116
43.1	0.068	-0.038	0.18	0.454	0.118	0.418	0.546	0.798	-0.016
43.2	0.068	-0.038	0.08	0.354	0.118	0.518	0.546	0.798	-0.016
43.3	0.168	0.162	0.08	0.354	0.118	0.418	0.446	0.798	-0.116
43.4	0.068	0.062	0.28	0.354	0.218	0.418	0.546	0.698	-0.216
43.5	0.068	0.062	0.28	0.454	0.118	0.418	0.646	0.898	-0.116
43.6	0.068	-0.038	0.18	0.454	0.118	0.418	0.546	0.798	-0.016
43.7	0.068	-0.038	0.08	0.354	0.018	0.318	0.546	0.798	-0.016
43.8	0.068	-0.038	0.08	0.354	0.218	0.518	0.546	0.798	-0.116
43.9	0.168	0.162	0.18	0.254	0.218	0.418	0.446	0.798	-0.216
44.0	0.168	0.062	0.28	0.454	0.118	0.418	0.546	0.798	-0.116
44.1	0.068	0.062	0.18	0.454	0.118	0.418	0.646	0.898	-0.116
44.2	0.068	-0.038	0.08	0.354	0.018	0.318	0.546	0.798	-0.116
44.3	0.068	0.062	0.08	0.354	0.018	0.318	0.546	0.798	-0.016
44.4	-0.032	-0.038	0.08	0.454	0.218	0.518	0.546	0.798	0.084
44.5	-0.032	-0.038	0.08	0.454	0.218	0.518	0.646	0.698	-0.116
44.6	-0.032	-0.038	0.18	0.354	0.018	0.318	0.646	0.798	-0.116
44.7	-0.032	-0.038	0.18	0.354	0.018	0.318	0.546	0.698	-0.116
44.8	0.068	-0.038	0.08	0.354	0.018	0.318	0.646	0.798	-0.116
44.9	0.168	0.062	0.08	0.354	0.018	0.418	0.546	0.798	0.084
45.0	0.168	0.062	0.08	0.454	0.118	0.418	0.546	0.798	-0.116
45.1	0.168	0.062	-0.02	0.354	0.218	0.518	0.646	0.798	-0.116
45.2	-0.032	-0.038	0.08	0.354	0.118	0.418	0.646	0.798	-0.116
45.3	-0.032	-0.038	0.08	0.454	0.118	0.418	0.746	0.898	-0.116
45.4	0.068	-0.038	0.08	0.454	0.118	0.418	0.646	0.798	-0.116
45.5	0.168	0.062	0.08	0.454	0.118	0.418	0.746	0.798	-0.116
45.6	0.168	0.062	0.08	0.454	0.018	0.318	0.746	0.798	-0.116
45.7	-0.032	-0.038	0.08	0.354	0.018	0.318	0.746	0.798	-0.116
45.8	-0.032	-0.038	0.08	0.354	0.118	0.418	0.746	0.798	-0.116
45.9	-0.032	0.062	0.08	0.354	0.118	0.518	0.746	0.798	-0.116
46.0	0.068	0.062	-0.02	0.354	0.118	0.418	0.646	0.798	-0.016
46.1	0.068	0.062	-0.02	0.354	0.118	0.418	0.546	0.698	-0.016
46.2	-0.032	-0.038	-0.02	0.354	0.118	0.418	0.746	0.798	-0.116
46.3	-0.032	-0.038	-0.02	0.354	0.018	0.318	0.746	0.798	-0.116
46.4	-0.032	-0.038	0.08	0.354	0.018	0.318	0.746	0.798	-0.016
46.5	0.068	-0.038	0.08	0.454	0.118	0.418	0.746	0.798	-0.016
46.6	0.068	0.062	-0.02	0.354	0.218	0.518	0.746	0.698	-0.016
46.7	0.068	0.062	-0.02	0.254	0.218	0.418	0.646	0.698	-0.016
46.8	-0.132	-0.138	-0.02	0.354	0.218	0.418	0.646	0.798	-0.216
46.9	-0.032	-0.038	0.08	0.354	0.118	0.318	0.646	0.698	-0.016
47.0	0.068	0.062	-0.02	0.354	0.118	0.318	0.846	0.798	-0.016
47.1	0.068	0.062	-0.02	0.354	0.118	0.418	0.746	0.698	-0.016
47.2	0.068	0.062	-0.02	0.354	0.118	0.418	0.746	0.698	-0.016
47.3	-0.032	-0.038	-0.02	0.254	0.118	0.418	0.646	0.698	-0.116
47.4	-0.032	-0.038	-0.02	0.254	0.118	0.418	0.646	0.798	-0.016
47.5	-0.032	-0.038	-0.12	0.254	0.218	0.318	0.646	0.698	-0.016
47.6	0.068	0.062	-0.02	0.354	0.218	0.418	0.646	0.698	-0.016
47.7	0.068	0.062	-0.02	0.354	0.218	0.418	0.746	0.698	-0.016
47.8	0.068	0.062	-0.02	0.354	0.118	0.418	0.746	0.698	-0.016
47.9	0.068	0.062	-0.12	0.254	0.218	0.418	0.746	0.798	-0.016
48.0	0.068	0.062	-0.02	0.254	0.218	0.318	0.646	0.798	-0.016
48.1	-0.032	-0.038	-0.02	0.254	0.118	0.218	0.546	0.598	0.084
48.2	0.068	0.062	0.08	0.354	0.218	0.418	0.746	0.698	0.084
48.3	0.168	0.062	-0.02	0.354	0.218	0.418	0.746	0.698	0.184
48.4	0.068	0.062	-0.12	0.254	0.218	0.418	0.746	0.698	0.084
48.5	0.068	0.062	-0.12	0.254	0.318	0.418	0.646	0.598	0.084
48.6	0.068	0.062	-0.02	0.254	0.218	0.418	0.646	0.698	-0.016
48.7	-0.032	-0.038	-0.02	0.354	0.218	0.318	0.546	0.598	-0.016
48.8	0.068	0.062	0.08	0.454	0.218	0.418	0.746	0.698	-0.016
48.9	0.168	0.162	0.08	0.454	0.318	0.418	0.746	0.698	0.184
49.0	0.168	0.062	-0.02	0.454	0.318	0.418	0.746	0.698	0.084
49.1	0.168	0.062	-0.12	0.354	0.318	0.418	0.646	0.698	0.084
49.2	0.068	0.062	-0.02	0.254	0.218	0.318	0.646	0.698	0.084
49.3	-0.032	-0.038	-0.02	0.254	0.218	0.218	0.646	0.598	0.084
49.4	-0.032	0.062	-0.02	0.354	0.318	0.418	0.646	0.598	-0.016
49.5	0.068	0.062	-0.02	0.354	0.318	0.418	0.646	0.598	0.084
49.6	0.068	0.062	0.08	0.454	0.318	0.418	0.746	0.698	0.084
49.7	0.068	0.062	0.08	0.354	0.318	0.418	0.646	0.698	0.084
49.8	0.168	0.162	0.08	0.354	0.218	0.318	0.646	0.698	0.084
49.9	0.068	0.162	-0.02	0.254	0.218	0.318	0.646	0.698	0.084
50.0	-0.032	0.062	-0.02	0.354	0.218	0.318	0.646	0.598	0.184
50.1	-0.032	0.062	-0.02	0.354	0.318	0.418	0.646	0.598	0.184
50.2	0.068	0.062	-0.02	0.354	0.318	0.418	0.646	0.598	-0.016
50.3	0.068	0.062	-0.02	0.354	0.318	0.418	0.746	0.698	-0.016
50.4	0.068	0.062	0.08	0.354	0.418	0.418	0.646	0.698	0.084
50.5	0.168	0.262	0.08	0.354	0.418	0.418	0.646	0.698	0.084
50.6	0.068	0.162	0.08	0.354	0.218	0.418	0.746	0.598	0.084
50.7	-0.032	0.062	-0.02	0.354	0.318	0.418	0.746	0.598	0.184
50.8	-0.032	0.062	-0.02	0.354	0.318	0.418	0.646	0.598	-0.016
50.9	0.068	0.062	-0.02	0.354	0.318	0.418	0.646	0.698	-0.016
51.0	0.068	0.062	-0.02	0.354	0.318	0.418	0.646	0.698	-0.016
51.1	0.068	0.162	0.08	0.354	0.418	0.418	0.646	0.698	-0.016
51.2	-0.032	0.162	0.08	0.454	0.318	0.418	0.746	0.698	-0.016
51.3	0.068	0.262	0.08	0.354	0.218	0.418	0.646	0.698	0.184
51.4	-0.032	0.162	-0.02	0.354	0.318	0.418	0.646	0.698	0.184
51.5	0.068	0.162	-0.02	0.354	0.318	0.418	0.646	0.698	0.084
51.6	0.068	0.162	-0.02	0.354	0.318	0.418	0.646	0.698	-0.016
51.7	0.068	0.162	-0.02	0.354	0.418	0.418	0.546	0.598	-0.016
51.8	0.068	0.162	0.08	0.354	0.318	0.418	0.646	0.598	-0.016
51.9	-0.132	0.062	-0.02	0.254	0.318	0.518	0.646	0.698	-0.016
52.0	-0.132	0.062	0.08	0.354	0.318	0.518	0.646	0.698	0.084
52.1	-0.032	0.062	0.08	0.354	0.218	0.418	0.646	0.798	0.184
52.2	-0.032	0.062	0.08	0.354	0.318	0.418	0.646	0.798	-0.016
52.3	-0.032	-0.038	-0.02	0.354	0.418	0.418	0.546	0.598	-0.016
52.4	-0.032	0.062	-0.02	0.354	0.418	0.418	0.446	0.598	-0.016
52.5	-0.032	0.062	-0.02	0.454	0.318	0.418	0.546	0.598	-0.016
52.6	-0.132	0.062	-0.02	0.354	0.218	0.418	0.646	0.698	0.084
52.7	-0.032	0.062	0.08	0.354	0.218	0.418	0.646	0.698	-0.016
52.8	-0.032	0.062	0.08	0.354	0.218	0.418	0.646	0.698	-0.116
52.9	-0.032	0.062	0.08	0.454	0.318	0.418	0.446	0.598	-0.116
53.0	-0.032	-0.038	-0.02	0.454	0.318	0.418	0.546	0.598	-0.116
53.1	-0.032	-0.038	-0.02	0.354	0.318	0.418	0.546	0.598	-0.016
53.2	-0.032	0.062	-0.02	0.354	0.318	0.418	0.546	0.598	-0.016
53.3	-0.232	-0.038	0.08	0.354	0.318	0.518	0.546	0.598	0.084
53.4	-0.232	-0.038	0.08	0.354	0.218	0.418	0.546	0.598	-0.016
53.5	-0.132	-0.038	-0.02	0.254	0.318	0.418	0.446	0.598	-0.116
53.6	-0.132	-0.138	0.08	0.454	0.218	0.418	0.546	0.698	-0.116
53.7	-0.132	-0.138	0.08	0.454	0.218	0.318	0.546	0.698	-0.116
53.8	-0.132	-0.138	0.08	0.454	0.218	0.418	0.546	0.698	-0.016
53.9	-0.132	-0.138	0.08	0.354	0.318	0.518	0.546	0.698	-0.116
54.0	-0.132	-0.038	0.08	0.354	0.218	0.418	0.346	0.498	-0.116
54.1	-0.032	-0.038	0.08	0.354	0.218	0.418	0.546	0.598	-0.116
54.2	-0.032	-0.138	0.08	0.454	0.218	0.418	0.546	0.598	-0.116
54.3	-0.032	-0.138	0.08	0.454	0.218	0.418	0.546	0.598	-0.116
54.4	-0.232	-0.238	0.08	0.454	0.218	0.318	0.546	0.698	-0.116
54.5	-0.232	-0.238	0.18	0.354	0.218	0.318	0.546	0.698	-0.016
54.6	-0.232	-0.238	0.08	0.354	0.318	0.518	0.446	0.598	-0.016
54.7	-0.232	-0.238	0.08	0.354	0.118	0.418	0.446	0.598	-0.116
54.8	-0.232	-0.238	-0.02	0.254	0.118	0.418	0.546	0.598	-0.216
54.9	-0.232	-0.238	0.08	0.354	0.218	0.318	0.546	0.598	-0.116
55.0	-0.132	-0.238	0.18	0.454	0.218	0.418	0.546	0.598	-0.116
55.1	-0.132	-0.238	0.18	0.454	0.218	0.418	0.546	0.598	-0.116
55.2	-0.132	-0.238	0.18	0.354	0.218	0.418	0.446	0.698	-0.216
55.3	-0.132	-0.238	0.18	0.354	0.218	0.418	0.446	0.598	-0.116
55.4	-0.232	-0.138	0.18	0.354	0.218	0.518	0.446	0.598	-0.016
55.5	-0.232	-0.238	0.08	0.254	0.118	0.418	0.546	0.598	-0.116
55.6	-0.132	-0.238	0.18	0.354	0.118	0.418	0.546	0.598	-0.116
55.7	-0.132	-0.238	0.18	0.454	0.218	0.418	0.546	0.598	-0.116
55.8	-0.132	-0.238	0.18	0.454	0.218	0.418	0.446	0.598	-0.216
55.9	-0.132	-0.238	0.28	0.454	0.218	0.418	0.546	0.698	-0.116
56.0	-0.132	-0.238	0.28	0.354	0.118	0.418	0.546	0.598	-0.216
56.1	-0.132	-0.238	0.28	0.354	0.018	0.318	0.546	0.598	-0.116
56.2	-0.132	-0.238	0.18	0.254	0.018	0.318	0.546	0.598	-0.116
56.3	-0.032	-0.238	0.18	0.454	0.218	0.418	0.546	0.598	-0.116
56.4	-0.032	-0.238	0.18	0.454	0.218	0.418	0.446	0.598	-0.116
56.5	-0.032	-0.238	0.18	0.454	0.218	0.418	0.546	0.698	-0.116
56.6	-0.132	-0.238	0.28	0.454	0.218	0.518	0.546	0.698	-0.016
56.7	-0.132	-0.138	0.18	0.254	0.218	0.418	0.446	0.498	-0.116
56.8	-0.132	-0.238	0.18	0.254	0.118	0.318	0.446	0.498	-0.116
56.9	-0.132	-0.338	0.18	0.254	0.018	0.318	0.546	0.598	-0.116
57.0	-0.032	-0.238	0.18	0.254	0.218	0.418	0.546	0.698	-0.216
57.1	-0.032	-0.238	0.18	0.354	0.218	0.418	0.546	0.698	-0.116
57.2	0.068	-0.138	0.18	0.354	0.218	0.418	0.546	0.698	-0.016
57.3	-0.032	-0.238	0.18	0.354	0.218	0.418	0.446	0.598	-0.016
57.4	-0.132	-0.238	0.18	0.254	0.218	0.418	0.446	0.698	-0.116
57.5	-0.032	-0.238	0.18	0.254	0.118	0.318	0.546	0.598	-0.216
57.6	-0.032	-0.238	0.28	0.354	0.218	0.418	0.646	0.698	-0.216
57.7	-0.132	-0.238	0.18	0.354	0.318	0.518	0.446	0.598	-0.016
57.8	-0.032	-0.238	0.18	0.354	0.218	0.418	0.446	0.598	-0.016
57.9	-0.032	-0.238	0.18	0.354	0.218	0.418	0.446	0.698	-0.016
58.0	-0.132	-0.238	0.28	0.354	0.118	0.318	0.546	0.698	-0.116
58.1	-0.132	-0.338	0.28	0.454	0.118	0.318	0.546	0.698	-0.116
58.2	-0.032	-0.238	0.28	0.354	0.218	0.318	0.546	0.698	-0.116
58.3	-0.032	-0.238	0.28	0.354	0.218	0.318	0.546	0.798	-0.116
58.4	-0.032	-0.238	0.18	0.354	0.318	0.518	0.446	0.698	-0.016
58.5	-0.032	-0.238	0.18	0.254	0.118	0.418	0.546	0.698	-0.016
58.6	-0.132	-0.238	0.18	0.354	0.118	0.418	0.546	0.698	-0.016
58.7	-0.032	-0.138	0.28	0.454	0.218	0.318	0.546	0.698	-0.016
58.8	-0.032	-0.138	0.28	0.454	0.218	0.318	0.546	0.798	-0.016
58.9	-0.032	-0.138	0.28	0.454	0.118	0.218	0.346	0.698	-0.016
59.0	-0.132	-0.238	0.08	0.454	0.218	0.318	0.346	0.698	-0.016
59.1	-0.132	-0.238	0.18	0.354	0.218	0.318	0.346	0.698	-0.016
59.2	-0.132	-0.138	0.18	0.354	0.318	0.418	0.446	0.898	-0.016
59.3	-0.032	-0.138	0.18	0.354	0.318	0.418	0.446	0.698	-0.016
59.4	-0.032	-0.038	0.18	0.354	0.318	0.418	0.446	0.698	-0.016
59.5	-0.032	-0.038	0.28	0.554	0.218	0.318	0.446	0.698	-0.016
59.6	-0.032	-0.038	0.18	0.454	0.218	0.318	0.446	0.698	0.084
59.7	-0.132	-0.138	0.18	0.454	0.318	0.318	0.446	0.798	-0.016
59.8	-0.132	-0.238	0.18	0.454	0.318	0.218	0.346	0.798	-0.016
59.9	-0.032	-0.138	0.18	0.354	0.218	0.218	0.246	0.698	-0.016
