# Supplementary material for: Murine T-cell receptor OT-I exhibits imperfect discrimination between foreign and self-antigens
Source: EMBO J. 2025 Nov 26;45(2):394–416. doi: 10.1038/s44318-025-00644-5 (PMC12811252; doi:10.1038/s44318-025-00644-5)
Supplement: Supplementary file 3 — Source data Fig. 1 [file 44318_2025_644_MOESM3_ESM.zip › Figure 1/1c/E4 28-05-21 (2nd Sensogram).csv]

time [s]	128	64	32	16	8	4	2	1	128
-50.0	-0.106	-0.322	0.042	0.164	-0.214	-0.394	0.338	0.186	0.080
-49.9	-0.006	-0.122	-0.058	0.164	-0.214	-0.294	0.438	0.086	-0.020
-49.8	-0.006	-0.122	-0.158	0.164	-0.114	-0.294	0.238	0.086	-0.020
-49.7	-0.006	-0.122	-0.258	-0.036	-0.214	-0.394	0.238	0.086	-0.020
-49.6	-0.006	-0.122	-0.258	-0.036	-0.214	-0.294	0.438	0.186	-0.020
-49.5	-0.006	-0.122	-0.158	0.164	-0.114	-0.294	0.438	0.186	-0.020
-49.4	-0.106	-0.222	-0.058	0.064	-0.114	-0.294	0.338	0.186	-0.120
-49.3	0.194	-0.022	-0.158	-0.036	-0.214	-0.394	0.338	0.086	-0.120
-49.2	0.094	-0.022	-0.158	0.064	-0.114	-0.294	0.338	0.186	-0.020
-49.1	-0.006	-0.022	-0.158	0.064	-0.114	-0.294	0.238	0.086	-0.120
-49.0	0.094	-0.022	-0.158	-0.036	-0.214	-0.394	0.438	0.186	-0.120
-48.9	0.194	0.078	-0.258	-0.136	-0.214	-0.394	0.438	0.186	-0.020
-48.8	0.194	0.078	-0.158	0.064	-0.214	-0.394	0.338	0.186	-0.020
-48.7	0.094	0.078	-0.058	0.064	-0.214	-0.394	0.238	0.086	-0.120
-48.6	0.194	0.178	-0.258	-0.036	-0.214	-0.294	0.338	0.186	0.080
-48.5	0.094	0.078	-0.258	-0.036	-0.114	-0.294	0.338	0.186	-0.020
-48.4	0.094	0.078	-0.258	-0.036	-0.114	-0.294	0.338	0.186	-0.120
-48.3	0.194	0.078	-0.158	-0.036	-0.014	-0.294	0.238	0.186	-0.020
-48.2	0.194	0.078	-0.158	-0.036	-0.114	-0.294	0.338	0.086	-0.020
-48.1	0.094	0.078	-0.058	-0.036	-0.214	-0.394	0.338	0.186	-0.120
-48.0	0.094	0.078	-0.158	-0.036	-0.114	-0.294	0.338	0.186	-0.020
-47.9	0.194	0.178	-0.258	-0.136	-0.114	-0.294	0.338	0.086	-0.020
-47.8	0.094	0.078	-0.258	-0.036	-0.214	-0.194	0.338	0.186	-0.120
-47.7	0.094	0.078	-0.158	-0.036	-0.114	-0.294	0.338	0.286	-0.120
-47.6	0.194	0.178	-0.258	-0.136	-0.114	-0.294	0.238	0.086	0.080
-47.5	0.194	0.178	-0.358	-0.136	-0.214	-0.394	0.338	0.186	-0.020
-47.4	0.194	0.178	-0.158	-0.036	-0.214	-0.294	0.338	0.186	-0.020
-47.3	0.194	0.178	-0.158	-0.036	-0.214	-0.294	0.138	0.086	-0.020
-47.2	0.194	0.178	-0.158	-0.036	-0.214	-0.294	0.138	-0.014	-0.020
-47.1	0.194	0.078	-0.158	-0.136	-0.114	-0.294	0.338	0.186	-0.020
-47.0	0.194	0.078	-0.158	-0.136	-0.114	-0.294	0.238	0.086	0.080
-46.9	0.194	0.178	-0.358	-0.236	-0.314	-0.294	0.238	0.086	-0.020
-46.8	0.294	0.178	-0.158	-0.136	-0.114	-0.194	0.238	0.186	-0.020
-46.7	0.194	0.178	-0.158	-0.136	-0.214	-0.294	0.138	-0.014	0.080
-46.6	0.194	0.178	-0.158	-0.136	-0.214	-0.294	0.138	-0.014	-0.020
-46.5	0.294	0.078	-0.158	-0.136	-0.214	-0.194	0.338	0.186	-0.020
-46.4	0.294	0.178	-0.158	-0.036	-0.314	-0.294	0.238	0.086	-0.020
-46.3	0.394	0.178	-0.058	0.064	-0.214	-0.194	0.138	0.086	-0.020
-46.2	0.294	0.178	-0.158	-0.036	-0.114	-0.194	0.138	-0.014	0.080
-46.1	0.194	0.178	-0.158	-0.036	-0.214	-0.294	0.238	0.086	0.080
-46.0	0.294	0.078	-0.058	-0.036	-0.214	-0.194	0.338	0.186	-0.120
-45.9	0.294	0.078	-0.158	-0.036	-0.214	-0.194	0.238	0.086	0.080
-45.8	0.294	0.178	-0.258	-0.036	-0.214	-0.294	0.238	0.086	0.080
-45.7	0.294	0.178	-0.158	0.164	-0.114	-0.194	0.138	0.086	0.080
-45.6	0.194	-0.022	-0.158	0.064	-0.214	-0.294	0.138	-0.014	-0.020
-45.5	0.294	0.078	-0.158	0.064	-0.214	-0.194	0.338	0.086	0.080
-45.4	0.294	0.078	-0.158	0.064	-0.314	-0.394	0.238	0.086	0.080
-45.3	0.294	0.178	-0.158	0.064	-0.214	-0.394	0.238	0.086	0.080
-45.2	0.294	0.078	-0.058	0.164	-0.114	-0.194	0.238	0.086	-0.020
-45.1	0.294	0.078	-0.058	0.164	-0.114	-0.194	0.138	0.086	-0.020
-45.0	0.294	0.278	-0.058	0.164	-0.214	-0.194	0.338	0.086	-0.020
-44.9	0.294	0.078	-0.158	0.164	-0.314	-0.294	0.238	0.086	0.080
-44.8	0.294	0.078	-0.258	0.064	-0.214	-0.394	0.238	0.086	0.080
-44.7	0.294	0.178	-0.158	0.064	-0.214	-0.394	0.138	0.186	-0.020
-44.6	0.294	0.178	-0.058	0.164	-0.214	-0.394	0.038	0.086	0.080
-44.5	0.294	0.278	0.042	0.164	-0.114	-0.294	0.038	-0.014	0.080
-44.4	0.394	0.178	0.042	0.164	-0.214	-0.294	0.038	-0.014	0.080
-44.3	0.294	0.178	-0.158	-0.036	-0.214	-0.294	0.138	0.086	-0.020
-44.2	0.294	0.178	-0.058	0.064	-0.114	-0.194	0.138	0.086	-0.020
-44.1	0.294	0.278	-0.058	0.064	-0.214	-0.294	0.138	0.186	0.080
-44.0	0.294	0.178	-0.058	0.164	-0.314	-0.394	0.138	0.086	0.180
-43.9	0.294	0.178	-0.158	0.164	-0.314	-0.394	0.238	0.186	0.080
-43.8	0.294	0.178	-0.058	0.064	-0.114	-0.394	0.338	0.186	-0.020
-43.7	0.494	0.378	0.042	0.264	-0.114	-0.394	0.338	0.186	-0.020
-43.6	0.594	0.278	0.042	0.264	-0.114	-0.394	0.138	0.086	0.080
-43.5	0.694	0.178	-0.158	0.264	-0.014	-0.194	0.238	0.286	0.080
-43.4	0.494	0.278	-0.158	0.164	0.086	-0.094	0.238	0.286	-0.020
-43.3	0.394	0.078	-0.058	0.164	0.186	0.006	0.338	0.286	-0.020
-43.2	0.294	0.078	-0.158	0.164	-0.014	0.006	0.138	0.286	-0.020
-43.1	0.294	0.078	-0.058	0.264	-0.114	-0.094	0.238	0.186	-0.020
-43.0	0.094	-0.022	-0.158	0.164	-0.214	-0.194	0.238	0.186	-0.020
-42.9	0.094	0.078	-0.158	0.164	-0.114	-0.094	0.338	0.286	-0.020
-42.8	0.194	0.078	-0.158	0.064	-0.214	-0.194	0.438	0.386	-0.020
-42.7	0.194	0.078	-0.058	0.164	-0.114	-0.094	0.338	0.386	-0.020
-42.6	0.094	0.078	-0.058	0.164	-0.214	-0.194	0.238	0.186	-0.120
-42.5	0.094	0.078	-0.058	0.064	-0.014	-0.094	0.238	0.186	-0.020
-42.4	0.294	0.178	-0.058	-0.036	-0.114	-0.194	0.238	0.286	-0.020
-42.3	0.094	0.078	-0.158	-0.036	-0.114	-0.194	0.238	0.286	-0.220
-42.2	0.094	0.178	-0.058	-0.036	-0.114	-0.194	0.238	0.186	-0.020
-42.1	0.194	0.078	-0.058	0.064	-0.114	-0.194	0.138	0.086	-0.020
-42.0	0.094	0.178	-0.158	-0.036	-0.314	-0.294	0.238	0.286	-0.120
-41.9	0.094	0.078	-0.158	0.064	-0.114	-0.194	0.238	0.286	-0.020
-41.8	0.094	0.078	-0.058	0.164	-0.114	-0.194	0.238	0.186	-0.120
-41.7	0.194	0.178	-0.158	-0.036	-0.114	-0.194	0.238	0.186	-0.020
-41.6	0.194	0.278	-0.058	-0.036	-0.214	-0.294	0.238	0.286	-0.120
-41.5	0.094	0.078	-0.058	-0.036	-0.114	-0.294	0.238	0.186	-0.120
-41.4	0.094	0.078	-0.058	-0.036	-0.214	-0.194	0.138	0.086	-0.120
-41.3	0.194	0.178	-0.058	0.064	-0.214	-0.294	0.138	0.086	-0.120
-41.2	0.094	0.078	-0.058	-0.036	-0.114	-0.294	0.138	0.186	-0.120
-41.1	0.094	0.178	-0.158	-0.036	-0.214	-0.194	0.238	0.186	-0.120
-41.0	0.094	0.278	-0.058	0.064	-0.314	-0.294	0.238	0.186	-0.020
-40.9	0.094	0.078	-0.058	-0.036	-0.214	-0.294	0.138	0.186	-0.020
-40.8	0.094	0.078	-0.158	-0.136	-0.114	-0.194	0.238	0.286	-0.220
-40.7	0.094	0.178	-0.158	-0.036	-0.214	-0.294	0.138	0.186	-0.020
-40.6	0.194	0.278	0.042	-0.036	-0.114	-0.194	0.038	0.086	-0.020
-40.5	0.094	0.178	-0.158	-0.036	-0.114	-0.194	0.138	0.186	-0.220
-40.4	0.094	0.178	-0.158	-0.036	-0.114	-0.094	0.238	0.286	-0.120
-40.3	-0.006	0.078	-0.058	0.064	-0.114	-0.194	0.138	0.186	-0.120
-40.2	-0.006	0.078	-0.158	-0.036	-0.014	-0.194	0.038	0.086	-0.120
-40.1	-0.006	0.078	-0.158	-0.036	0.086	0.006	0.138	0.186	-0.020
-40.0	0.094	0.078	-0.058	-0.036	-0.014	-0.194	0.138	0.186	-0.020
-39.9	0.094	0.078	0.042	-0.036	-0.114	-0.194	0.138	0.186	-0.020
-39.8	0.094	0.178	-0.058	0.064	-0.014	-0.094	0.138	0.186	-0.020
-39.7	0.094	0.078	-0.158	-0.036	-0.114	-0.194	0.038	0.086	-0.020
-39.6	0.094	0.078	0.042	-0.036	-0.014	-0.094	0.038	0.086	-0.020
-39.5	-0.006	0.078	0.042	0.064	-0.014	-0.094	0.138	0.186	-0.120
-39.4	-0.006	-0.022	0.042	-0.036	-0.014	-0.094	0.238	0.286	-0.220
-39.3	-0.006	-0.022	-0.058	-0.036	-0.014	-0.094	0.138	0.186	-0.020
-39.2	0.194	0.178	-0.058	-0.036	0.086	0.006	0.038	0.086	-0.120
-39.1	0.094	0.078	0.042	-0.036	0.086	0.006	0.138	0.086	-0.120
-39.0	0.094	0.078	0.042	-0.036	0.086	-0.194	0.138	0.086	-0.120
-38.9	0.094	0.078	0.042	0.064	-0.014	-0.194	0.138	0.186	-0.120
-38.8	0.194	0.178	0.042	-0.036	-0.014	-0.194	0.138	0.186	-0.220
-38.7	0.294	0.278	-0.058	-0.136	-0.114	-0.194	0.138	0.186	-0.120
-38.6	0.294	0.278	0.042	-0.136	-0.014	-0.094	0.038	0.086	-0.220
-38.5	0.194	0.178	0.142	-0.036	-0.014	-0.094	0.138	0.086	-0.220
-38.4	0.194	0.278	0.142	-0.036	0.086	-0.194	0.238	0.086	-0.220
-38.3	0.194	0.278	0.042	-0.136	-0.014	-0.294	0.238	0.086	-0.020
-38.2	0.294	0.278	-0.058	-0.136	-0.114	-0.194	0.138	0.086	-0.120
-38.1	0.194	0.178	-0.058	-0.036	-0.114	-0.194	0.138	0.086	-0.220
-38.0	0.194	0.178	-0.058	-0.036	-0.114	-0.194	0.138	0.186	-0.220
-37.9	0.094	0.178	-0.058	-0.136	-0.114	-0.194	0.038	0.086	-0.220
-37.8	0.094	0.178	-0.058	-0.136	-0.014	-0.194	0.238	0.086	-0.220
-37.7	0.294	0.278	-0.058	-0.036	-0.014	-0.194	0.238	0.086	-0.320
-37.6	0.194	0.178	-0.058	-0.036	-0.214	-0.294	0.138	0.086	-0.320
-37.5	0.194	0.178	-0.158	-0.036	-0.114	-0.194	0.138	0.186	-0.120
-37.4	0.194	0.278	-0.258	-0.136	-0.214	-0.294	0.238	0.186	-0.120
-37.3	-0.006	0.178	-0.058	-0.136	-0.114	-0.294	0.238	0.086	-0.120
-37.2	0.194	0.178	-0.058	-0.136	-0.114	-0.294	0.238	0.186	-0.220
-37.1	0.194	0.178	-0.158	-0.236	-0.214	-0.294	0.238	0.086	-0.120
-37.0	0.094	0.078	-0.158	-0.136	-0.214	-0.294	0.138	0.086	-0.020
-36.9	0.094	0.078	-0.158	-0.136	-0.214	-0.294	0.238	0.186	-0.220
-36.8	-0.006	0.178	-0.158	-0.136	-0.114	-0.194	0.338	0.186	-0.220
-36.7	-0.006	0.178	-0.058	-0.036	-0.114	-0.294	0.238	0.086	-0.120
-36.6	0.094	0.078	-0.058	-0.036	-0.114	-0.194	0.338	0.086	-0.120
-36.5	0.094	0.078	-0.158	-0.136	-0.214	-0.294	0.238	0.186	-0.020
-36.4	-0.006	0.078	-0.158	-0.136	-0.214	-0.294	0.238	0.086	-0.220
-36.3	-0.106	0.078	-0.158	-0.136	-0.114	-0.194	0.338	0.086	-0.120
-36.2	0.094	0.078	-0.158	-0.036	-0.114	-0.194	0.238	0.086	-0.020
-36.1	-0.006	0.178	-0.058	-0.036	-0.114	-0.294	0.238	0.186	-0.020
-36.0	-0.006	0.078	-0.158	-0.036	-0.214	-0.194	0.238	0.186	-0.020
-35.9	-0.006	0.078	-0.058	-0.036	-0.214	-0.194	0.338	0.186	-0.220
-35.8	-0.106	0.078	-0.158	-0.036	-0.114	-0.194	0.238	-0.014	-0.120
-35.7	-0.006	0.178	-0.258	-0.136	-0.114	-0.294	0.238	0.086	-0.020
-35.6	-0.006	0.078	-0.258	-0.036	-0.114	-0.194	0.238	0.086	-0.020
-35.5	-0.006	0.078	-0.058	0.064	-0.114	-0.194	0.338	0.186	-0.120
-35.4	-0.106	0.178	-0.058	0.064	-0.214	-0.194	0.238	0.186	-0.120
-35.3	-0.006	0.178	-0.158	-0.136	-0.114	-0.294	0.138	-0.014	-0.220
-35.2	-0.006	0.178	-0.158	-0.136	-0.114	-0.294	0.238	0.086	-0.220
-35.1	-0.006	0.178	-0.158	-0.036	-0.114	-0.294	0.238	0.086	-0.120
-35.0	-0.006	0.178	-0.258	-0.136	-0.214	-0.194	0.138	-0.014	-0.120
-34.9	-0.106	0.078	-0.158	-0.036	-0.214	-0.194	0.238	0.086	-0.120
-34.8	-0.106	0.078	-0.058	-0.036	-0.214	-0.194	0.138	-0.014	-0.120
-34.7	-0.106	0.178	-0.058	-0.036	-0.114	-0.294	0.138	0.086	-0.220
-34.6	-0.106	0.178	-0.158	-0.036	-0.114	-0.194	0.238	0.086	-0.120
-34.5	-0.006	0.078	-0.258	-0.136	-0.114	-0.194	0.238	0.086	-0.120
-34.4	-0.006	0.078	-0.158	-0.036	-0.114	-0.194	0.238	0.086	-0.120
-34.3	-0.006	0.078	-0.158	-0.036	-0.114	-0.194	0.238	0.186	-0.120
-34.2	-0.106	0.078	-0.158	-0.036	-0.114	-0.194	0.238	0.186	-0.220
-34.1	-0.006	0.078	-0.158	0.064	-0.114	-0.194	0.338	0.086	-0.220
-34.0	-0.006	0.178	-0.258	-0.136	-0.114	-0.194	0.238	0.086	-0.220
-33.9	-0.006	0.178	-0.158	-0.036	-0.214	-0.294	0.138	0.086	-0.120
-33.8	-0.006	0.078	-0.158	-0.036	-0.114	-0.194	0.138	0.086	-0.120
-33.7	-0.106	-0.022	-0.258	-0.136	-0.114	-0.294	0.238	0.186	-0.120
-33.6	-0.206	-0.022	-0.258	-0.036	-0.114	-0.194	0.238	0.086	-0.120
-33.5	-0.006	0.078	-0.358	-0.036	-0.114	-0.194	0.138	0.086	-0.220
-33.4	-0.006	0.078	-0.158	-0.036	-0.214	-0.294	0.138	0.086	-0.220
-33.3	-0.106	0.078	-0.158	-0.036	-0.114	-0.294	0.138	0.086	-0.120
-33.2	-0.106	0.078	-0.258	-0.136	-0.114	-0.094	0.138	0.086	-0.120
-33.1	-0.006	-0.022	-0.258	-0.036	-0.114	-0.094	0.138	0.086	-0.220
-33.0	-0.206	-0.122	-0.258	-0.036	-0.214	-0.094	0.138	0.086	-0.220
-32.9	-0.106	-0.022	-0.158	0.064	-0.214	-0.194	0.138	0.186	-0.120
-32.8	-0.106	-0.022	-0.258	-0.036	-0.214	-0.194	0.138	0.186	-0.020
-32.7	-0.006	0.078	-0.358	-0.036	-0.114	-0.094	0.138	0.086	-0.220
-32.6	-0.106	-0.022	-0.258	-0.036	-0.114	0.006	0.238	0.086	-0.120
-32.5	-0.106	-0.022	-0.258	-0.036	-0.214	-0.194	0.138	0.186	-0.120
-32.4	-0.006	-0.022	-0.158	0.064	-0.114	-0.094	0.238	0.186	-0.120
-32.3	-0.106	0.078	-0.158	0.064	-0.114	-0.094	0.138	0.086	-0.220
-32.2	-0.006	0.078	-0.258	-0.036	-0.114	-0.094	0.138	0.186	-0.120
-32.1	-0.106	-0.022	-0.258	-0.036	-0.114	-0.094	0.138	0.086	-0.120
-32.0	-0.106	-0.122	-0.258	0.064	-0.114	0.006	0.238	0.186	-0.120
-31.9	-0.006	-0.022	-0.258	-0.136	-0.214	-0.194	0.138	0.086	-0.120
-31.8	-0.206	-0.122	-0.258	-0.136	-0.214	-0.194	0.138	0.086	-0.220
-31.7	-0.106	-0.022	-0.158	0.064	-0.114	-0.194	0.138	0.086	-0.220
-31.6	-0.006	-0.022	-0.258	-0.136	-0.114	-0.094	0.138	0.086	-0.220
-31.5	-0.006	-0.022	-0.258	-0.036	-0.114	-0.094	0.038	-0.014	-0.120
-31.4	-0.106	-0.122	-0.258	-0.036	-0.214	-0.094	0.138	0.086	-0.120
-31.3	-0.106	-0.022	-0.158	-0.036	-0.214	-0.094	0.138	-0.014	-0.120
-31.2	-0.106	-0.022	-0.158	0.064	-0.214	-0.194	0.138	0.086	-0.220
-31.1	-0.006	-0.022	-0.258	0.064	-0.214	-0.194	0.138	-0.014	-0.120
-31.0	-0.006	0.078	-0.158	-0.036	-0.114	-0.094	0.038	-0.114	-0.120
-30.9	-0.006	-0.022	-0.158	-0.036	-0.214	-0.094	0.038	-0.014	-0.120
-30.8	-0.106	-0.022	-0.158	-0.036	-0.214	-0.194	0.038	-0.014	-0.220
-30.7	-0.106	0.078	-0.158	0.064	-0.214	-0.094	0.138	0.086	-0.120
-30.6	-0.106	-0.022	-0.158	0.064	-0.214	-0.194	0.138	-0.014	-0.220
-30.5	-0.006	-0.022	-0.258	-0.036	-0.214	-0.194	0.138	0.086	-0.220
-30.4	-0.006	-0.022	-0.158	-0.036	-0.114	-0.194	0.038	-0.014	-0.220
-30.3	-0.006	0.078	-0.158	-0.036	-0.114	-0.194	0.138	0.086	-0.220
-30.2	-0.006	0.078	-0.258	-0.136	-0.214	-0.094	0.138	0.086	-0.220
-30.1	-0.106	0.078	-0.258	-0.036	-0.114	-0.094	0.138	0.086	-0.220
-30.0	-0.106	0.078	-0.158	0.064	-0.214	-0.194	0.138	0.086	-0.120
-29.9	-0.006	0.178	-0.258	-0.136	-0.214	-0.294	0.138	0.186	-0.120
-29.8	-0.006	0.078	-0.158	-0.036	-0.014	-0.094	0.038	-0.014	-0.220
-29.7	-0.006	0.078	-0.258	-0.036	-0.014	-0.094	0.138	0.086	-0.220
-29.6	-0.006	0.078	-0.158	0.064	-0.114	-0.094	0.238	0.086	-0.220
-29.5	-0.106	0.078	-0.158	-0.036	-0.214	-0.194	0.138	0.086	-0.220
-29.4	-0.006	0.078	-0.158	0.064	-0.114	-0.194	0.138	-0.014	-0.120
-29.3	0.094	0.278	-0.258	-0.036	-0.114	-0.094	0.138	-0.014	-0.220
-29.2	-0.006	0.078	-0.158	-0.036	-0.014	-0.094	0.038	-0.014	-0.320
-29.1	-0.006	0.078	-0.258	-0.036	-0.114	-0.194	0.138	0.086	-0.320
-29.0	-0.006	0.178	-0.158	0.064	-0.114	-0.194	0.238	-0.014	-0.320
-28.9	-0.006	0.178	-0.158	0.064	-0.114	-0.094	0.238	0.086	-0.320
-28.8	-0.106	0.078	-0.058	0.064	-0.014	-0.094	0.038	-0.014	-0.220
-28.7	-0.106	0.078	-0.258	-0.136	-0.014	-0.094	0.138	-0.014	-0.320
-28.6	0.094	0.178	-0.258	-0.036	-0.114	-0.294	0.238	-0.014	-0.320
-28.5	0.094	0.178	-0.258	-0.036	-0.114	-0.194	0.238	0.086	-0.320
-28.4	-0.006	0.078	-0.058	0.064	-0.014	-0.094	0.238	0.086	-0.220
-28.3	-0.006	0.078	-0.158	0.064	-0.014	-0.094	0.138	-0.014	-0.220
-28.2	-0.006	0.078	-0.258	0.064	0.086	-0.094	0.138	-0.014	-0.320
-28.1	0.094	0.178	-0.158	0.064	-0.014	0.006	0.238	0.086	-0.320
-28.0	0.094	0.178	-0.158	-0.036	-0.014	-0.094	0.138	-0.014	-0.220
-27.9	-0.006	0.178	-0.158	0.064	0.086	-0.094	0.138	-0.014	-0.220
-27.8	-0.006	0.078	-0.158	0.064	-0.014	-0.194	0.238	-0.014	-0.220
-27.7	0.094	0.178	-0.058	0.064	-0.014	-0.094	0.138	-0.014	-0.320
-27.6	0.094	0.078	-0.258	-0.136	-0.114	-0.194	0.138	-0.014	-0.320
-27.5	0.094	0.178	-0.158	0.064	-0.014	-0.194	0.338	-0.014	-0.220
-27.4	0.094	0.178	-0.158	-0.036	-0.014	-0.194	0.138	-0.114	-0.220
-27.3	-0.006	-0.022	-0.158	-0.036	0.086	-0.094	0.138	-0.014	-0.220
-27.2	0.094	0.178	-0.158	0.064	-0.014	-0.194	0.238	-0.014	-0.320
-27.1	0.094	0.178	-0.258	0.064	-0.114	-0.094	0.238	-0.114	-0.220
-27.0	0.094	0.078	-0.158	0.064	-0.014	-0.094	0.138	-0.014	-0.220
-26.9	0.094	0.178	-0.158	0.064	-0.014	-0.194	0.238	-0.014	-0.220
-26.8	0.094	0.078	-0.158	0.064	-0.014	-0.094	0.238	-0.014	-0.120
-26.7	-0.006	0.078	-0.158	-0.036	-0.114	-0.094	0.238	0.086	-0.320
-26.6	0.094	0.178	-0.158	-0.036	-0.014	-0.094	0.238	-0.014	-0.320
-26.5	-0.006	-0.022	-0.158	0.164	-0.014	-0.094	0.138	-0.114	-0.120
-26.4	0.094	0.078	-0.258	0.064	-0.014	-0.094	0.238	-0.114	-0.220
-26.3	-0.006	-0.022	-0.158	-0.036	-0.214	-0.194	0.238	-0.114	-0.320
-26.2	-0.006	0.078	-0.158	0.064	-0.114	-0.094	0.238	-0.014	-0.220
-26.1	-0.006	-0.022	-0.258	-0.036	-0.114	-0.094	0.138	-0.014	-0.120
-26.0	-0.006	0.078	-0.258	-0.036	-0.214	-0.194	0.238	-0.014	-0.220
-25.9	0.094	0.078	-0.158	0.164	-0.114	-0.094	0.238	-0.014	-0.120
-25.8	-0.006	0.078	-0.258	0.064	-0.114	-0.094	0.338	-0.014	-0.220
-25.7	-0.006	-0.022	-0.158	-0.036	-0.214	-0.094	0.138	-0.014	-0.320
-25.6	-0.006	-0.022	-0.258	0.064	-0.014	-0.094	0.138	-0.014	-0.220
-25.5	0.094	-0.022	-0.158	0.164	-0.114	-0.094	0.238	-0.014	-0.220
-25.4	-0.006	-0.022	-0.158	0.064	-0.214	-0.094	0.238	-0.014	-0.220
-25.3	-0.006	-0.022	-0.158	0.164	-0.114	-0.094	0.238	0.086	-0.320
-25.2	0.094	0.078	-0.158	0.164	-0.114	-0.094	0.238	-0.014	-0.220
-25.1	-0.006	-0.022	-0.258	-0.036	-0.014	0.106	0.138	-0.114	-0.220
-25.0	0.094	-0.022	-0.258	0.064	-0.114	-0.094	0.238	-0.014	-0.220
-24.9	0.094	0.078	-0.158	0.164	-0.114	-0.094	0.138	-0.014	-0.320
-24.8	0.194	0.078	-0.258	0.164	-0.114	0.006	0.138	-0.014	-0.320
-24.7	0.094	-0.022	-0.258	0.164	-0.114	-0.094	0.238	-0.114	-0.220
-24.6	0.194	0.078	-0.258	0.064	-0.214	-0.094	0.138	-0.114	-0.120
-24.5	0.094	-0.022	-0.158	0.164	-0.114	0.006	0.038	-0.114	-0.220
-24.4	0.194	0.078	-0.158	0.164	-0.114	-0.094	0.138	-0.114	-0.220
-24.3	0.294	0.078	-0.158	0.164	-0.114	-0.094	0.138	-0.114	-0.220
-24.2	0.194	-0.022	-0.258	0.164	-0.014	0.006	0.138	-0.114	-0.120
-24.1	0.094	0.078	-0.258	0.164	-0.114	0.006	-0.062	-0.214	-0.220
-24.0	0.194	0.078	-0.158	0.064	-0.114	0.006	0.038	-0.114	-0.220
-23.9	0.194	0.078	-0.058	0.264	-0.114	-0.094	0.138	-0.014	-0.120
-23.8	0.194	0.078	-0.258	0.164	-0.114	0.006	0.038	-0.114	-0.320
-23.7	0.194	0.078	-0.158	0.164	-0.114	-0.094	0.038	-0.014	-0.220
-23.6	0.094	-0.022	-0.158	0.164	-0.114	-0.094	0.038	-0.114	-0.220
-23.5	0.194	0.078	-0.158	0.164	-0.114	0.006	-0.062	-0.214	-0.220
-23.4	0.194	0.178	-0.058	0.164	-0.114	0.006	0.038	-0.114	-0.220
-23.3	0.194	0.078	-0.058	0.264	-0.114	0.006	0.038	-0.014	-0.220
-23.2	0.194	-0.022	-0.158	0.264	-0.114	-0.094	0.138	-0.014	-0.120
-23.1	0.194	0.078	-0.258	0.164	-0.114	-0.094	0.038	-0.214	-0.120
-23.0	0.294	0.078	-0.158	0.164	-0.114	-0.094	0.038	-0.214	-0.220
-22.9	0.194	0.078	-0.058	0.264	-0.114	0.006	-0.062	-0.214	-0.220
-22.8	0.194	0.078	-0.058	0.264	-0.214	-0.094	0.038	-0.014	-0.220
-22.7	0.194	0.178	-0.058	0.264	-0.214	-0.194	-0.062	-0.114	-0.220
-22.6	0.194	0.078	-0.058	0.164	-0.214	-0.194	-0.062	-0.214	-0.220
-22.5	0.194	0.078	-0.058	0.164	-0.114	-0.094	0.038	-0.214	-0.120
-22.4	0.094	-0.022	-0.058	0.164	-0.214	-0.194	0.038	-0.114	-0.120
-22.3	0.094	-0.022	0.042	0.264	-0.214	-0.094	0.038	-0.014	-0.320
-22.2	-0.006	-0.122	0.042	0.264	-0.314	-0.194	-0.062	-0.114	-0.320
-22.1	0.094	-0.022	-0.158	0.164	-0.114	-0.094	-0.062	-0.114	-0.220
-22.0	0.194	0.078	-0.158	0.164	-0.214	-0.194	0.038	-0.114	-0.120
-21.9	0.194	0.078	-0.058	0.164	-0.214	-0.094	0.038	-0.114	-0.220
-21.8	0.194	0.078	0.042	0.164	-0.214	-0.094	0.038	-0.114	-0.220
-21.7	-0.006	-0.022	0.042	0.164	-0.114	0.006	0.138	-0.014	-0.220
-21.6	-0.006	-0.122	0.042	0.164	-0.114	-0.094	0.038	-0.114	-0.220
-21.5	-0.006	-0.022	-0.058	0.064	-0.214	-0.194	0.038	-0.114	-0.220
-21.4	0.094	0.078	-0.058	0.064	-0.214	-0.194	0.038	-0.114	-0.220
-21.3	0.194	0.078	0.042	0.164	-0.114	0.006	0.038	-0.114	-0.120
-21.2	0.094	-0.022	0.042	0.164	-0.114	0.006	0.038	-0.014	-0.120
-21.1	-0.006	-0.022	-0.058	0.064	-0.114	-0.194	0.038	-0.014	-0.220
-21.0	-0.006	-0.022	-0.058	0.064	-0.114	0.006	0.038	-0.114	-0.120
-20.9	-0.106	-0.122	-0.058	0.064	-0.114	0.006	0.138	-0.114	-0.120
-20.8	-0.006	-0.022	-0.058	0.064	-0.114	0.006	0.038	-0.114	-0.120
-20.7	-0.006	-0.022	0.042	0.064	-0.114	-0.094	0.038	-0.114	-0.120
-20.6	-0.106	-0.022	0.042	0.064	-0.114	0.006	0.138	-0.114	-0.120
-20.5	-0.106	-0.022	0.042	0.164	-0.114	0.006	0.138	-0.014	-0.220
-20.4	-0.106	-0.022	0.042	0.164	-0.114	0.006	0.038	-0.114	-0.220
-20.3	-0.006	0.078	0.042	0.164	-0.214	0.006	0.038	-0.114	-0.120
-20.2	-0.006	0.078	-0.058	0.064	-0.114	0.006	0.038	-0.014	-0.020
-20.1	-0.006	0.178	0.042	0.164	-0.114	0.006	0.038	-0.114	-0.120
-20.0	-0.106	-0.022	0.042	0.164	-0.214	0.106	0.138	-0.014	-0.120
-19.9	-0.106	-0.022	-0.058	0.064	-0.114	0.006	0.038	-0.114	-0.120
-19.8	-0.006	0.078	-0.058	0.164	-0.114	0.006	0.038	-0.114	-0.020
-19.7	0.094	0.178	-0.058	0.064	-0.114	0.006	0.038	-0.014	-0.120
-19.6	0.094	0.178	0.042	0.164	-0.114	0.006	0.038	-0.114	-0.120
-19.5	-0.106	-0.022	-0.058	0.064	0.086	0.206	0.138	-0.114	-0.120
-19.4	-0.106	0.078	-0.058	0.164	-0.114	0.106	0.138	-0.114	-0.120
-19.3	0.094	0.178	-0.058	0.164	-0.114	0.106	0.138	-0.114	-0.120
-19.2	0.094	0.178	-0.058	0.064	-0.114	0.106	0.038	-0.114	-0.220
-19.1	-0.106	0.078	-0.058	0.064	-0.014	0.006	-0.062	-0.214	-0.220
-19.0	-0.006	0.178	-0.058	0.064	-0.114	-0.094	-0.062	-0.314	-0.220
-18.9	-0.006	0.078	-0.058	0.164	-0.214	-0.094	-0.062	-0.314	-0.220
-18.8	0.094	0.178	-0.158	0.064	-0.214	-0.094	0.138	-0.214	-0.220
-18.7	0.194	0.178	-0.058	-0.036	-0.214	-0.094	0.138	-0.214	-0.220
-18.6	0.094	0.178	-0.058	-0.036	-0.114	-0.094	0.138	-0.114	-0.320
-18.5	0.094	0.178	-0.158	-0.036	-0.014	0.006	0.138	-0.114	-0.320
-18.4	0.194	0.078	-0.058	0.064	-0.014	0.106	-0.062	-0.214	-0.220
-18.3	0.094	0.078	-0.058	0.064	-0.014	0.106	-0.062	-0.214	-0.220
-18.2	0.194	0.178	0.042	0.064	-0.114	-0.094	-0.062	-0.214	-0.220
-18.1	0.194	0.178	-0.058	-0.036	-0.214	-0.094	0.138	-0.114	-0.220
-18.0	0.194	0.178	-0.158	-0.036	-0.214	-0.094	0.138	-0.114	-0.320
-17.9	0.094	0.078	-0.158	-0.136	-0.114	-0.094	0.138	-0.114	-0.320
-17.8	0.094	-0.022	-0.158	-0.036	-0.114	-0.094	0.138	-0.214	-0.220
-17.7	0.094	0.078	-0.158	-0.036	-0.114	-0.094	0.138	-0.214	-0.220
-17.6	0.194	0.178	-0.158	-0.036	-0.114	0.006	0.138	-0.114	-0.220
-17.5	0.194	0.178	0.042	0.064	-0.114	0.006	0.138	-0.114	-0.220
-17.4	0.194	0.178	-0.058	-0.036	-0.114	-0.094	0.038	-0.214	-0.220
-17.3	0.194	0.178	-0.058	-0.036	-0.114	0.006	0.038	-0.214	-0.220
-17.2	0.194	0.178	-0.058	-0.036	-0.214	-0.094	0.138	-0.114	-0.220
-17.1	0.094	-0.022	-0.158	-0.136	-0.114	-0.094	0.138	-0.114	-0.320
-17.0	-0.006	-0.022	-0.158	-0.136	-0.114	-0.094	0.138	-0.114	-0.320
-16.9	0.094	-0.022	-0.058	-0.136	-0.114	-0.094	0.138	-0.114	-0.420
-16.8	0.194	0.178	0.042	-0.036	-0.114	-0.094	0.138	-0.214	-0.320
-16.7	0.194	0.178	0.042	0.064	-0.114	-0.094	0.138	-0.114	-0.320
-16.6	0.194	0.178	0.042	0.064	-0.114	-0.094	0.138	-0.114	-0.320
-16.5	0.194	0.078	-0.058	-0.036	-0.114	0.006	0.138	-0.214	-0.220
-16.4	0.094	-0.022	-0.158	-0.036	-0.114	-0.094	0.238	-0.114	-0.220
-16.3	0.094	-0.022	-0.158	-0.036	-0.014	-0.094	0.138	-0.114	-0.320
-16.2	-0.006	-0.022	-0.158	-0.036	-0.014	-0.094	0.138	-0.114	-0.320
-16.1	-0.006	-0.022	-0.058	-0.136	-0.014	-0.094	0.138	-0.114	-0.320
-16.0	0.094	0.178	-0.058	-0.136	-0.014	-0.094	0.138	-0.114	-0.320
-15.9	0.094	0.178	0.042	-0.036	-0.114	-0.094	0.138	-0.014	-0.220
-15.8	0.194	0.178	0.042	-0.036	-0.114	0.006	0.138	-0.014	-0.220
-15.7	0.194	0.078	0.042	0.064	-0.114	0.006	0.138	-0.114	-0.220
-15.6	0.194	0.078	0.042	0.064	-0.114	-0.094	0.138	-0.114	-0.220
-15.5	0.094	-0.022	-0.158	-0.036	-0.114	-0.094	0.238	-0.014	-0.220
-15.4	0.094	-0.022	-0.158	-0.036	-0.114	-0.094	0.138	-0.014	-0.220
-15.3	-0.006	-0.022	-0.058	-0.136	-0.114	-0.094	0.138	-0.114	-0.320
-15.2	0.094	0.078	0.042	-0.036	-0.114	-0.094	0.138	-0.114	-0.320
-15.1	0.094	0.178	0.042	-0.036	-0.214	-0.194	0.038	-0.114	-0.120
-15.0	0.094	0.178	0.042	0.064	-0.114	-0.094	0.038	-0.114	-0.120
-14.9	0.194	0.078	0.042	0.064	-0.014	0.006	0.038	-0.114	-0.120
-14.8	0.094	-0.022	0.042	0.064	-0.014	0.006	0.138	-0.114	-0.120
-14.7	0.094	-0.022	-0.058	-0.036	-0.114	-0.094	0.238	-0.014	-0.320
-14.6	0.094	-0.022	-0.058	-0.036	-0.214	-0.194	0.238	-0.014	-0.320
-14.5	-0.006	-0.022	-0.058	-0.136	-0.214	-0.194	0.238	-0.114	-0.320
-14.4	0.094	0.178	-0.058	-0.136	-0.114	-0.194	0.038	-0.114	-0.320
-14.3	0.094	0.178	-0.058	-0.136	-0.114	-0.194	0.038	-0.114	-0.220
-14.2	0.094	-0.022	-0.058	-0.136	-0.114	-0.094	0.038	-0.114	-0.120
-14.1	0.094	-0.022	-0.058	-0.036	-0.014	0.006	0.038	-0.114	-0.120
-14.0	0.094	-0.022	0.042	0.064	-0.014	0.006	0.138	-0.114	-0.120
-13.9	0.094	-0.022	0.042	0.064	-0.014	0.006	0.038	-0.214	-0.120
-13.8	0.094	0.078	0.042	0.064	-0.114	-0.094	0.138	-0.114	-0.120
-13.7	-0.006	0.078	-0.058	-0.036	-0.214	-0.194	0.138	-0.214	-0.220
-13.6	0.094	0.178	-0.058	-0.036	-0.214	-0.194	0.038	-0.114	-0.220
-13.5	0.094	0.078	0.042	-0.036	-0.114	-0.194	0.038	-0.114	-0.120
-13.4	0.094	0.078	0.042	-0.136	-0.114	-0.094	0.038	-0.114	-0.120
-13.3	0.094	0.078	0.042	-0.036	-0.014	0.006	0.038	-0.114	-0.120
-13.2	0.094	-0.022	-0.058	-0.036	-0.014	0.006	0.038	-0.214	-0.120
-13.1	0.094	-0.022	-0.058	-0.036	-0.014	0.006	0.138	-0.114	-0.120
-13.0	0.094	0.078	-0.058	-0.036	-0.114	-0.094	0.138	-0.114	-0.120
-12.9	0.094	0.078	-0.058	-0.036	-0.214	-0.194	0.138	-0.114	-0.120
-12.8	0.194	0.078	0.042	-0.036	-0.214	-0.194	0.038	-0.114	0.080
-12.7	0.094	-0.022	0.042	-0.036	-0.014	-0.094	0.038	-0.014	-0.120
-12.6	0.094	-0.022	0.042	-0.036	-0.014	-0.094	-0.062	-0.114	-0.120
-12.5	0.094	0.078	0.042	0.064	-0.014	-0.094	-0.062	-0.114	-0.120
-12.4	0.094	-0.022	0.042	-0.036	-0.014	0.006	0.038	-0.114	-0.120
-12.3	0.094	0.078	0.042	-0.036	-0.014	0.006	0.138	-0.114	-0.120
-12.2	0.094	0.078	-0.058	-0.036	-0.214	-0.094	0.138	-0.114	-0.120
-12.1	0.194	0.078	0.042	-0.036	-0.214	-0.094	0.138	-0.114	-0.120
-12.0	0.194	0.078	0.042	-0.036	-0.014	0.006	0.038	-0.114	-0.120
-11.9	0.194	0.078	0.042	-0.036	-0.014	0.006	-0.062	-0.214	-0.120
-11.8	0.194	0.078	0.042	-0.036	-0.014	0.006	-0.062	-0.114	-0.120
-11.7	0.094	0.078	0.042	-0.036	-0.014	0.006	-0.062	-0.114	-0.020
-11.6	0.094	0.078	0.042	-0.036	-0.014	-0.094	0.038	-0.114	-0.120
-11.5	0.094	-0.022	-0.058	0.064	-0.014	0.006	0.038	-0.114	-0.120
-11.4	0.094	-0.022	-0.058	0.064	-0.114	0.006	0.138	-0.014	-0.120
-11.3	0.094	0.078	-0.058	0.064	-0.114	0.006	0.038	-0.114	-0.120
-11.2	0.194	0.078	-0.058	0.064	-0.014	0.006	0.038	-0.114	-0.120
-11.1	0.094	-0.022	0.042	0.064	-0.014	0.006	-0.062	-0.214	-0.120
-11.0	0.194	0.078	0.042	-0.036	-0.014	0.006	-0.062	-0.214	-0.120
-10.9	0.094	0.078	-0.058	-0.136	-0.014	0.006	-0.062	-0.114	-0.020
-10.8	0.094	0.078	-0.058	-0.136	-0.014	0.006	-0.062	-0.114	-0.020
-10.7	0.094	0.078	0.042	-0.036	-0.014	0.006	0.038	-0.114	0.080
-10.6	0.094	-0.022	0.042	-0.036	-0.014	0.006	0.038	-0.114	0.080
-10.5	0.094	0.078	0.042	-0.036	-0.014	0.006	-0.062	-0.114	-0.020
-10.4	0.194	0.078	0.042	-0.036	-0.114	-0.094	0.038	-0.014	-0.020
-10.3	0.094	-0.022	0.042	-0.036	-0.114	-0.094	0.038	0.086	-0.020
-10.2	0.094	-0.022	0.042	0.064	-0.014	0.006	0.038	0.086	-0.020
-10.1	-0.006	-0.022	0.042	0.064	-0.014	0.006	-0.062	-0.014	-0.020
-10.0	0.094	0.078	0.042	0.064	-0.014	0.006	-0.062	-0.014	-0.020
-9.9	0.094	-0.022	-0.058	-0.136	-0.014	0.006	-0.062	-0.014	-0.020
-9.8	0.094	-0.022	0.042	-0.036	-0.014	0.006	-0.162	-0.114	-0.020
-9.7	0.094	-0.022	0.042	-0.036	-0.014	0.006	-0.062	-0.114	0.080
-9.6	0.094	-0.022	0.042	-0.036	0.086	0.106	-0.062	-0.114	0.080
-9.5	-0.006	-0.022	-0.058	-0.036	0.086	0.006	-0.062	-0.114	0.080
-9.4	-0.106	-0.022	0.042	-0.036	0.086	0.006	-0.062	-0.114	0.080
-9.3	-0.006	0.078	0.042	0.064	0.086	0.006	-0.062	-0.014	-0.020
-9.2	-0.006	0.078	0.042	0.064	-0.114	-0.094	-0.062	-0.014	-0.020
-9.1	-0.006	0.078	0.042	0.064	-0.114	-0.094	-0.062	-0.014	-0.020
-9.0	-0.006	0.078	0.042	0.064	-0.114	-0.094	-0.062	-0.014	0.080
-8.9	-0.006	-0.122	0.042	0.064	-0.114	0.006	0.038	0.086	0.080
-8.8	-0.006	-0.122	0.042	0.064	-0.014	0.106	0.038	0.086	0.080
-8.7	-0.006	-0.122	0.042	-0.036	0.086	0.106	0.138	-0.014	0.180
-8.6	-0.006	-0.022	0.042	-0.036	0.086	0.106	0.038	-0.114	0.180
-8.5	-0.006	-0.022	0.042	-0.036	0.086	0.106	-0.062	-0.014	0.180
-8.4	-0.006	-0.022	0.042	-0.036	0.086	0.106	-0.062	-0.014	0.080
-8.3	-0.006	-0.022	0.042	0.064	0.086	0.106	-0.062	-0.014	0.080
-8.2	-0.006	-0.022	0.042	0.064	-0.014	-0.094	-0.062	-0.014	-0.020
-8.1	-0.106	-0.022	0.042	0.064	-0.014	-0.094	-0.062	-0.014	-0.020
-8.0	-0.106	-0.022	0.042	0.064	-0.014	-0.094	-0.062	-0.014	-0.020
-7.9	-0.106	-0.022	0.042	0.064	0.086	0.006	-0.062	-0.014	-0.020
-7.8	-0.006	-0.022	-0.058	-0.036	0.086	0.106	-0.062	-0.014	-0.020
-7.7	-0.006	0.078	-0.058	-0.036	0.186	0.106	-0.062	-0.014	-0.020
-7.6	-0.006	-0.022	0.142	0.064	0.186	0.106	-0.062	-0.014	0.080
-7.5	-0.006	-0.022	0.142	0.064	0.086	0.106	0.138	0.086	0.080
-7.4	-0.006	-0.022	0.042	-0.036	-0.014	0.006	0.038	-0.014	0.080
-7.3	-0.006	-0.022	0.042	-0.036	-0.014	-0.094	0.038	-0.014	0.080
-7.2	-0.006	-0.022	0.042	0.064	-0.014	0.006	-0.062	-0.014	0.080
-7.1	0.094	0.078	0.042	0.064	-0.014	0.006	-0.062	-0.014	-0.020
-7.0	-0.006	-0.022	0.042	0.064	-0.014	0.006	-0.062	-0.014	-0.120
-6.9	-0.006	-0.022	0.042	0.064	-0.014	0.006	-0.062	0.086	-0.120
-6.8	-0.006	-0.022	0.042	-0.036	-0.014	0.006	-0.062	-0.014	-0.120
-6.7	-0.106	0.078	0.042	-0.036	-0.014	0.006	0.038	-0.014	0.080
-6.6	-0.006	0.078	-0.058	-0.036	-0.014	0.006	0.038	-0.014	0.080
-6.5	-0.006	0.078	-0.058	-0.036	-0.114	-0.094	0.138	0.086	-0.020
-6.4	-0.006	-0.022	-0.058	0.064	-0.014	-0.094	0.138	0.086	-0.020
-6.3	-0.106	-0.122	-0.058	0.064	-0.014	-0.094	0.138	0.086	-0.020
-6.2	-0.106	-0.122	0.042	0.164	-0.014	-0.094	0.038	-0.014	-0.020
-6.1	-0.106	-0.122	-0.058	-0.036	-0.014	0.006	0.038	0.086	-0.020
-6.0	-0.006	-0.022	-0.058	-0.036	-0.014	0.006	-0.062	-0.014	-0.120
-5.9	-0.006	-0.022	-0.058	-0.036	-0.014	0.006	0.038	-0.014	-0.220
-5.8	-0.006	0.078	-0.058	-0.036	-0.014	0.006	0.038	-0.014	-0.120
-5.7	0.094	0.078	0.042	-0.036	-0.014	0.006	0.038	-0.014	-0.120
-5.6	0.094	0.078	-0.058	-0.036	-0.114	-0.094	0.038	-0.014	-0.020
-5.5	0.094	0.078	-0.158	-0.136	-0.114	-0.094	0.138	0.086	-0.020
-5.4	0.094	0.078	-0.158	-0.136	-0.014	-0.094	0.138	0.086	-0.020
-5.3	-0.006	-0.022	-0.158	-0.136	-0.114	0.006	0.038	0.086	-0.120
-5.2	-0.006	0.078	-0.158	-0.036	-0.114	0.006	0.138	0.086	-0.120
-5.1	0.094	0.078	-0.158	-0.036	-0.014	0.006	0.138	0.086	-0.220
-5.0	0.094	0.078	-0.158	-0.036	-0.014	0.006	0.138	-0.014	-0.220
-4.9	0.094	0.078	-0.158	-0.036	-0.014	0.006	0.138	-0.014	-0.220
-4.8	0.094	0.078	-0.058	0.064	-0.014	0.006	0.138	-0.014	-0.220
-4.7	0.094	0.078	-0.058	0.064	-0.014	0.006	0.238	0.086	-0.220
-4.6	0.094	0.078	-0.058	-0.036	-0.114	-0.094	0.238	0.086	-0.020
-4.5	0.094	0.078	-0.158	-0.036	-0.114	-0.094	0.138	0.086	-0.020
-4.4	0.094	0.078	-0.158	-0.036	-0.114	-0.094	0.038	-0.014	-0.120
-4.3	0.194	0.178	-0.158	-0.036	-0.214	-0.094	0.138	0.086	-0.120
-4.2	0.194	0.178	-0.158	-0.036	-0.214	-0.094	0.138	0.086	-0.220
-4.1	0.094	0.078	-0.158	-0.036	-0.214	0.006	0.138	-0.014	-0.220
-4.0	0.094	0.078	-0.158	-0.036	-0.014	0.006	0.138	-0.014	-0.220
-3.9	0.094	0.078	-0.158	-0.036	-0.014	0.006	0.138	-0.014	-0.220
-3.8	0.094	0.078	-0.158	-0.036	-0.014	0.006	0.138	-0.014	-0.120
-3.7	0.094	0.078	-0.158	-0.036	-0.114	-0.094	0.138	-0.014	-0.020
-3.6	0.094	0.078	-0.158	-0.036	-0.114	-0.094	0.138	-0.014	-0.020
-3.5	0.094	0.078	-0.158	-0.036	-0.214	-0.094	0.138	-0.014	-0.120
-3.4	0.094	0.178	-0.158	-0.036	-0.214	-0.094	0.238	-0.014	-0.120
-3.3	0.194	0.178	-0.158	-0.036	-0.214	-0.094	0.138	-0.014	-0.120
-3.2	0.194	0.178	-0.058	0.064	-0.214	-0.094	0.138	-0.014	-0.120
-3.1	0.294	0.178	-0.158	-0.036	-0.114	-0.094	0.138	-0.014	-0.220
-3.0	0.294	0.178	-0.158	-0.036	-0.114	-0.094	0.138	-0.014	-0.220
-2.9	0.294	0.178	-0.158	-0.036	-0.114	-0.194	0.138	-0.014	-0.120
-2.8	0.194	0.178	-0.158	-0.036	-0.114	-0.194	0.138	-0.014	-0.120
-2.7	0.194	0.178	-0.258	-0.136	-0.114	-0.194	0.138	-0.014	-0.120
-2.6	0.194	0.178	-0.158	-0.036	-0.214	-0.094	0.138	-0.014	-0.120
-2.5	0.194	0.078	-0.158	-0.036	-0.114	0.006	0.138	-0.114	-0.120
-2.4	0.194	0.078	-0.158	-0.036	-0.214	-0.094	0.138	-0.114	-0.120
-2.3	0.194	0.178	-0.158	-0.036	-0.114	-0.094	0.138	-0.114	-0.120
-2.2	0.194	0.178	-0.158	-0.136	-0.114	-0.094	0.338	-0.014	-0.220
-2.1	0.194	0.178	-0.158	-0.136	-0.114	-0.094	0.238	-0.114	-0.020
-2.0	0.094	0.078	-0.158	-0.136	-0.214	-0.194	0.138	-0.114	-0.020
-1.9	0.194	0.178	-0.158	-0.136	-0.214	-0.194	0.138	-0.114	-0.120
-1.8	0.294	0.278	-0.158	-0.136	-0.214	-0.194	0.138	-0.214	-0.120
-1.7	0.194	0.178	0.042	-0.136	-0.314	-0.194	0.138	-0.114	-0.020
-1.6	0.194	0.178	-0.058	-0.136	-0.214	-0.094	0.138	-0.114	-0.020
-1.5	0.194	0.178	0.042	-0.036	-0.214	-0.094	0.138	-0.214	-0.120
-1.4	0.194	0.178	-0.058	-0.036	-0.214	-0.094	0.138	-0.214	-0.120
-1.3	0.194	0.178	-0.058	-0.036	-0.114	-0.094	0.138	-0.114	-0.120
-1.2	0.194	0.178	-0.058	0.064	-0.214	-0.194	0.138	-0.014	-0.120
-1.1	0.094	0.078	-0.158	0.164	-0.114	0.006	0.138	-0.014	-0.120
-1.0	0.094	0.078	-0.158	0.064	-0.014	-0.094	0.038	0.086	-0.220
-0.9	0.194	0.178	0.042	0.164	0.086	-0.094	0.438	0.186	0.080
-0.8	0.194	-0.022	-0.258	0.064	0.086	0.506	0.738	0.486	0.180
-0.7	1.794	-0.022	-0.758	2.464	3.286	3.506	2.938	2.486	-2.120
-0.6	0.394	-0.322	-0.558	0.764	1.286	1.706	0.738	0.786	-0.820
-0.5	0.394	-0.122	-0.358	0.264	0.586	0.906	0.238	0.386	-0.520
-0.4	0.294	-0.022	0.042	0.064	0.186	0.406	0.138	0.286	-0.320
-0.3	0.194	0.178	0.042	-0.036	-0.114	0.306	0.138	0.186	-0.020
-0.2	-0.106	-0.122	-0.358	-0.436	-0.314	-0.394	0.038	-0.114	-0.320
-0.1	-0.406	-0.222	0.042	-0.536	-0.714	-0.594	-0.562	-0.814	-0.020
0.0	-1.806	-0.122	0.042	-2.936	-3.714	-5.394	-7.762	-13.214	1.580
0.1	-3.206	0.078	1.042	-4.536	-6.414	-10.894	-18.562	-33.714	3.280
0.2	-1.506	0.378	1.042	-4.036	-6.514	-11.994	-21.962	-42.714	0.880
0.3	-0.906	-0.022	0.542	-3.336	-5.914	-10.894	-20.362	-40.014	0.280
0.4	-0.506	0.078	0.242	-2.236	-4.314	-7.694	-13.862	-27.014	0.080
0.5	-0.506	0.078	0.142	-1.436	-2.014	-3.794	-6.562	-12.114	0.080
0.6	-0.406	0.378	0.242	-0.536	-0.414	-0.494	0.138	1.186	0.680
0.7	-0.306	0.078	0.642	0.364	0.386	1.506	4.138	8.986	0.780
0.8	-0.206	0.378	0.442	0.564	0.986	2.706	6.338	13.286	0.680
0.9	-0.106	0.478	0.542	0.664	1.286	3.306	7.538	15.286	0.580
1.0	-0.006	0.578	0.442	0.564	1.586	3.806	7.938	16.186	0.580
1.1	-0.006	0.578	0.542	0.764	1.486	3.806	8.338	16.486	0.480
1.2	-0.006	0.478	0.542	0.864	1.486	3.806	8.338	16.986	0.480
1.3	-0.006	0.478	0.442	0.864	1.486	3.806	8.338	16.886	0.580
1.4	0.094	0.578	0.642	0.964	1.586	3.706	8.438	16.786	0.480
1.5	0.094	0.478	0.542	0.964	1.586	3.706	8.638	16.986	0.480
1.6	0.094	0.478	0.542	0.964	1.786	3.906	8.538	16.886	0.380
1.7	0.194	0.478	0.642	0.964	1.686	3.906	8.638	16.986	0.280
1.8	0.194	0.478	0.642	1.164	1.786	4.006	8.638	16.986	0.380
1.9	0.094	0.478	0.742	1.164	1.686	4.006	8.638	16.886	0.280
2.0	0.194	0.478	0.542	0.964	1.786	4.106	8.538	16.786	0.280
2.1	0.294	0.478	0.542	1.064	1.986	4.206	8.638	16.686	0.280
2.2	0.094	0.378	0.542	0.964	1.886	4.006	8.638	16.686	0.280
2.3	0.194	0.478	0.442	0.864	1.786	3.906	8.638	16.786	0.380
2.4	0.094	0.278	0.542	1.064	1.986	4.106	8.638	16.686	0.280
2.5	0.194	0.378	0.342	0.964	1.986	4.106	8.738	16.686	0.380
2.6	0.094	0.378	0.442	0.964	1.986	4.106	8.738	16.686	0.380
2.7	0.094	0.278	0.442	0.964	1.986	4.006	8.638	16.586	0.280
2.8	0.194	0.378	0.442	0.964	1.986	4.106	8.638	16.586	0.380
2.9	0.094	0.278	0.542	1.064	1.986	4.106	8.738	16.686	0.380
3.0	0.194	0.378	0.542	1.064	1.886	4.006	8.738	16.786	0.380
3.1	0.194	0.378	0.542	1.064	1.886	4.106	8.738	16.686	0.380
3.2	0.194	0.378	0.442	1.064	2.086	4.206	8.638	16.686	0.480
3.3	0.094	0.278	0.442	1.064	2.086	4.206	8.638	16.586	0.280
3.4	0.094	0.178	0.442	1.064	2.086	4.306	8.738	16.686	0.280
3.5	0.094	0.278	0.542	1.064	1.986	4.106	8.738	16.686	0.380
3.6	0.194	0.278	0.542	1.164	1.986	4.106	8.738	16.686	0.480
3.7	0.294	0.378	0.342	0.964	2.086	4.106	8.738	16.586	0.280
3.8	0.194	0.278	0.342	1.064	1.986	4.006	8.638	16.486	0.380
3.9	0.194	0.278	0.442	1.064	2.086	4.106	8.738	16.686	0.380
4.0	0.094	0.278	0.442	0.964	1.986	4.006	8.738	16.586	0.280
4.1	0.294	0.278	0.442	1.064	2.086	4.106	8.738	16.586	0.280
4.2	0.294	0.278	0.342	0.964	1.986	4.106	8.538	16.386	0.180
4.3	0.194	0.278	0.242	0.964	1.986	4.106	8.538	16.286	0.180
4.4	0.294	0.278	0.342	0.964	1.986	4.106	8.638	16.486	0.280
4.5	0.194	0.178	0.442	0.964	2.086	4.106	8.638	16.386	0.280
4.6	0.194	0.178	0.442	1.064	2.086	4.106	8.638	16.386	0.180
4.7	0.194	0.078	0.442	1.064	2.186	4.206	8.638	16.386	0.280
4.8	0.194	0.178	0.442	1.064	2.186	4.206	8.538	16.286	0.280
4.9	0.294	0.278	0.442	1.064	2.086	4.206	8.538	16.386	0.180
5.0	0.194	0.278	0.442	1.064	2.086	4.206	8.538	16.286	0.180
5.1	0.194	0.278	0.442	1.064	2.086	4.206	8.538	16.286	0.180
5.2	0.194	0.178	0.442	1.064	2.086	4.106	8.438	16.186	0.280
5.3	0.194	0.178	0.442	1.064	2.086	4.106	8.438	16.186	0.280
5.4	0.194	0.178	0.342	1.064	2.086	4.106	8.438	16.186	0.280
5.5	0.194	0.278	0.342	1.064	2.086	4.206	8.438	16.186	0.280
5.6	0.194	0.278	0.442	1.064	2.186	4.206	8.538	16.186	0.180
5.7	0.194	0.278	0.442	1.064	1.986	4.206	8.438	16.186	0.180
5.8	0.194	0.278	0.442	1.064	2.086	4.206	8.438	16.186	0.280
5.9	0.194	0.278	0.542	1.164	2.086	4.206	8.438	16.186	0.280
6.0	0.194	0.278	0.542	1.164	1.986	4.206	8.438	16.186	0.180
6.1	0.194	0.278	0.542	1.164	1.986	4.206	8.338	16.086	0.180
6.2	0.194	0.278	0.542	1.164	1.986	4.106	8.338	16.186	0.080
6.3	0.194	0.278	0.542	1.164	1.986	4.106	8.338	16.086	0.080
6.4	0.194	0.278	0.542	1.164	1.986	4.106	8.338	16.086	0.080
6.5	0.194	0.278	0.542	1.164	1.986	4.106	8.338	16.186	0.080
6.6	0.194	0.278	0.542	1.164	1.986	4.106	8.338	16.086	0.080
6.7	0.194	0.278	0.442	1.064	2.086	4.206	8.338	16.086	0.180
6.8	0.194	0.278	0.342	1.164	2.086	4.106	8.338	15.986	0.280
6.9	0.194	0.378	0.442	1.264	2.086	4.206	8.338	16.086	0.280
7.0	0.294	0.278	0.542	1.264	1.986	4.006	8.338	16.086	0.280
7.1	0.294	0.278	0.542	1.264	1.986	4.006	8.338	15.986	0.280
7.2	0.294	0.278	0.542	1.164	1.986	4.006	8.338	15.986	0.180
7.3	0.194	0.278	0.542	1.164	1.986	4.006	8.338	16.086	0.180
7.4	0.194	0.278	0.542	1.164	1.986	4.006	8.338	15.986	0.280
7.5	0.194	0.278	0.442	1.064	2.086	4.106	8.338	15.986	0.280
7.6	0.194	0.378	0.342	1.164	2.086	4.106	8.338	16.086	0.280
7.7	0.294	0.378	0.442	1.264	2.086	4.106	8.238	15.886	0.280
7.8	0.294	0.378	0.542	1.264	1.986	4.006	8.238	15.886	0.180
7.9	0.294	0.378	0.542	1.264	1.986	4.006	8.238	15.986	0.180
8.0	0.294	0.478	0.442	1.164	2.086	4.006	8.338	15.986	0.280
8.1	0.194	0.478	0.442	1.264	2.086	4.106	8.438	15.986	0.380
8.2	0.294	0.478	0.442	1.264	2.086	4.106	8.238	15.986	0.180
8.3	0.194	0.378	0.542	1.264	2.086	4.006	8.238	15.886	0.180
8.4	0.294	0.378	0.542	1.164	1.986	3.906	8.238	15.886	0.280
8.5	0.294	0.378	0.342	1.064	1.986	3.906	8.138	15.786	0.280
8.6	0.294	0.478	0.342	1.164	2.086	4.006	8.238	15.786	0.180
8.7	0.194	0.378	0.342	1.164	2.086	4.106	8.238	15.786	0.280
8.8	0.294	0.378	0.442	1.164	2.086	3.906	8.238	15.886	0.280
8.9	0.194	0.378	0.442	1.164	2.086	3.906	8.238	15.886	0.380
9.0	0.294	0.578	0.442	1.164	1.986	4.006	8.238	15.786	0.380
9.1	0.194	0.478	0.342	1.264	2.086	4.006	8.238	15.786	0.280
9.2	0.294	0.478	0.342	1.264	2.086	4.006	8.238	15.786	0.280
9.3	0.294	0.478	0.442	1.264	2.086	4.006	8.338	15.786	0.280
9.4	0.294	0.478	0.442	1.164	1.986	3.906	8.238	15.686	0.280
9.5	0.194	0.478	0.342	1.064	1.986	3.906	8.138	15.686	0.180
9.6	0.194	0.378	0.342	1.164	2.086	3.906	8.138	15.686	0.280
9.7	0.194	0.378	0.342	1.164	2.086	3.906	8.238	15.686	0.280
9.8	0.294	0.378	0.342	1.064	2.086	3.906	8.338	15.786	0.280
9.9	0.294	0.378	0.342	1.064	2.086	4.006	8.338	15.786	0.380
10.0	0.194	0.478	0.242	1.064	2.086	4.006	8.138	15.686	0.380
10.1	0.194	0.478	0.242	1.064	2.086	4.006	8.138	15.686	0.380
10.2	0.094	0.378	0.342	1.164	2.186	4.006	8.238	15.686	0.380
10.3	0.094	0.378	0.342	1.164	2.086	3.906	8.238	15.786	0.380
10.4	0.194	0.378	0.242	1.064	2.086	4.006	8.238	15.786	0.380
10.5	0.194	0.378	0.342	1.164	1.986	3.906	8.138	15.686	0.380
10.6	0.194	0.478	0.342	1.164	2.086	3.906	8.138	15.686	0.380
10.7	0.094	0.378	0.342	1.164	2.086	3.906	8.138	15.686	0.380
10.8	0.194	0.478	0.342	1.164	2.086	3.906	8.238	15.686	0.380
10.9	0.194	0.478	0.442	1.264	1.986	3.806	8.238	15.686	0.380
11.0	0.294	0.478	0.342	1.064	1.986	3.906	8.138	15.786	0.380
11.1	0.294	0.478	0.342	1.064	1.986	3.906	8.038	15.686	0.280
11.2	0.194	0.278	0.342	1.064	1.986	3.906	8.038	15.686	0.380
11.3	0.194	0.378	0.342	1.064	1.986	3.906	8.238	15.786	0.380
11.4	0.194	0.378	0.442	1.064	1.986	3.806	8.238	15.786	0.280
11.5	0.194	0.378	0.442	1.064	2.086	3.906	8.238	15.786	0.280
11.6	0.194	0.378	0.342	0.964	2.086	4.006	8.238	15.786	0.280
11.7	0.394	0.478	0.342	1.064	2.086	3.906	8.238	15.686	0.280
11.8	0.394	0.478	0.342	1.064	2.086	3.906	8.238	15.686	0.280
11.9	0.294	0.478	0.242	1.064	2.086	3.906	8.338	15.686	0.280
12.0	0.194	0.378	0.442	1.164	1.986	3.806	8.238	15.686	0.280
12.1	0.194	0.478	0.442	1.164	1.986	3.806	8.138	15.686	0.380
12.2	0.294	0.478	0.442	1.164	1.986	3.806	8.138	15.686	0.280
12.3	0.294	0.478	0.342	1.064	1.986	3.806	8.138	15.686	0.280
12.4	0.294	0.478	0.342	1.064	1.986	3.806	8.138	15.686	0.380
12.5	0.294	0.478	0.342	1.164	1.886	3.806	8.138	15.686	0.380
12.6	0.294	0.478	0.442	1.164	1.886	3.806	8.138	15.686	0.380
12.7	0.294	0.478	0.442	1.164	1.886	3.806	8.138	15.586	0.280
12.8	0.394	0.578	0.442	1.164	1.886	3.706	8.138	15.586	0.280
12.9	0.394	0.578	0.442	1.164	1.986	3.706	8.138	15.686	0.280
13.0	0.394	0.578	0.342	0.964	2.086	3.806	8.138	15.686	0.280
13.1	0.294	0.578	0.442	0.964	1.986	3.706	8.038	15.686	0.280
13.2	0.294	0.578	0.442	1.064	1.986	3.706	8.038	15.686	0.280
13.3	0.294	0.478	0.442	1.064	1.986	3.806	8.038	15.686	0.280
13.4	0.394	0.478	0.442	1.064	1.986	3.806	8.238	15.786	0.280
13.5	0.394	0.478	0.442	1.064	1.986	3.806	8.238	15.686	0.280
13.6	0.394	0.478	0.542	1.164	2.086	3.806	8.138	15.586	0.180
13.7	0.394	0.478	0.542	1.164	1.986	3.606	8.138	15.586	0.280
13.8	0.494	0.578	0.642	1.164	1.986	3.606	8.138	15.686	0.380
13.9	0.494	0.578	0.542	1.064	1.986	3.706	8.138	15.686	0.380
14.0	0.394	0.478	0.542	1.164	1.986	3.706	8.238	15.686	0.380
14.1	0.394	0.478	0.442	1.164	1.986	3.706	8.238	15.686	0.380
14.2	0.394	0.478	0.442	1.164	1.886	3.606	8.238	15.786	0.280
14.3	0.394	0.478	0.442	1.164	1.886	3.606	8.038	15.686	0.280
14.4	0.494	0.578	0.442	1.064	1.886	3.606	8.038	15.586	0.280
14.5	0.394	0.478	0.442	0.964	1.886	3.706	8.038	15.586	0.280
14.6	0.394	0.478	0.442	1.064	1.986	3.806	8.038	15.586	0.380
14.7	0.394	0.478	0.442	1.064	1.986	3.806	8.138	15.586	0.380
14.8	0.394	0.478	0.442	1.064	1.986	3.706	8.038	15.586	0.180
14.9	0.494	0.578	0.442	1.064	1.986	3.606	8.038	15.586	0.180
15.0	0.394	0.478	0.442	1.064	1.986	3.706	8.138	15.686	0.180
15.1	0.394	0.478	0.542	1.064	1.986	3.706	8.138	15.686	0.180
15.2	0.394	0.478	0.542	1.164	1.986	3.706	8.138	15.786	0.280
15.3	0.394	0.578	0.542	1.164	1.986	3.706	8.138	15.686	0.280
15.4	0.294	0.478	0.542	1.164	1.986	3.606	8.038	15.586	0.180
15.5	0.394	0.578	0.542	1.164	1.986	3.606	8.038	15.586	0.180
15.6	0.494	0.578	0.442	1.064	1.986	3.606	8.038	15.686	0.180
15.7	0.494	0.578	0.542	1.064	1.886	3.706	8.038	15.686	0.280
15.8	0.494	0.578	0.542	1.064	1.886	3.706	7.938	15.486	0.180
15.9	0.394	0.478	0.542	1.164	1.886	3.706	8.038	15.486	0.280
16.0	0.294	0.478	0.542	1.164	1.886	3.706	8.038	15.486	0.280
16.1	0.294	0.478	0.442	0.964	1.886	3.706	8.038	15.586	0.280
16.2	0.394	0.578	0.442	0.964	1.886	3.706	8.038	15.586	0.280
16.3	0.394	0.578	0.542	0.964	1.886	3.706	8.038	15.586	0.280
16.4	0.394	0.578	0.542	1.064	1.986	3.706	8.038	15.486	0.280
16.5	0.294	0.478	0.542	1.064	1.986	3.706	8.038	15.486	0.280
16.6	0.294	0.478	0.442	0.964	1.986	3.806	8.038	15.486	0.280
16.7	0.394	0.578	0.442	0.964	1.986	3.706	8.038	15.486	0.180
16.8	0.294	0.378	0.442	0.964	1.986	3.706	8.038	15.486	0.180
16.9	0.294	0.378	0.542	0.964	1.986	3.706	8.038	15.486	0.080
17.0	0.294	0.378	0.542	1.064	1.986	3.706	8.038	15.486	0.080
17.1	0.294	0.378	0.442	0.964	1.986	3.706	8.038	15.486	0.080
17.2	0.394	0.378	0.442	0.964	1.886	3.706	8.138	15.586	0.180
17.3	0.294	0.278	0.442	0.964	1.886	3.606	8.038	15.486	0.280
17.4	0.294	0.278	0.642	1.064	1.886	3.706	7.938	15.486	0.180
17.5	0.294	0.378	0.542	1.064	1.886	3.706	7.938	15.486	0.180
17.6	0.394	0.378	0.442	1.064	1.886	3.706	7.938	15.386	0.180
17.7	0.194	0.278	0.442	1.064	1.886	3.806	7.838	15.286	0.280
17.8	0.194	0.178	0.542	1.064	1.986	3.806	7.938	15.286	0.280
17.9	0.194	0.178	0.542	1.064	1.886	3.706	7.838	15.286	0.180
18.0	0.294	0.178	0.542	1.064	1.886	3.706	7.838	15.286	0.180
18.1	0.294	0.278	0.442	0.864	1.986	3.806	7.938	15.286	0.180
18.2	0.294	0.278	0.542	0.964	1.986	3.806	7.838	15.086	0.180
18.3	0.194	0.278	0.542	0.964	1.886	3.806	7.838	15.286	0.180
18.4	0.194	0.278	0.442	0.864	1.886	3.806	7.938	15.286	0.180
18.5	0.294	0.278	0.542	0.964	1.886	3.706	7.838	15.186	0.180
18.6	0.294	0.378	0.542	0.964	1.886	3.806	7.938	15.086	0.280
18.7	0.194	0.278	0.542	0.964	1.886	3.806	7.838	15.186	0.280
18.8	0.294	0.278	0.542	1.064	1.886	3.806	7.738	15.086	0.380
18.9	0.194	0.378	0.442	0.964	1.886	3.806	7.838	15.186	0.280
19.0	0.094	0.278	0.442	0.964	1.986	3.906	7.838	15.286	0.280
19.1	0.294	0.278	0.542	1.164	1.886	3.806	7.938	15.286	0.280
19.2	0.294	0.378	0.642	1.064	1.886	3.806	7.838	15.286	0.280
19.3	0.294	0.278	0.542	1.064	2.086	3.806	7.838	15.286	0.180
19.4	0.294	0.278	0.842	1.164	1.986	3.906	7.938	15.386	0.280
19.5	0.494	0.278	0.342	1.464	2.686	4.606	8.538	15.786	-0.220
19.6	1.094	0.178	0.142	1.664	2.986	4.906	8.938	16.386	-0.520
19.7	1.194	0.478	0.242	1.864	3.386	5.906	9.138	16.686	-0.320
19.8	2.494	0.278	0.142	3.264	4.486	7.006	10.638	17.586	-1.820
19.9	-0.006	0.378	0.042	0.764	1.386	3.806	7.638	14.686	0.280
20.0	0.094	0.878	1.242	0.764	1.786	4.006	8.438	16.086	1.080
20.1	5.294	1.878	-0.158	6.464	9.386	15.206	26.738	45.386	-3.520
20.2	2.194	-0.222	-1.958	5.664	11.086	21.606	41.838	81.086	-1.520
20.3	0.794	0.678	0.242	4.564	8.786	19.306	38.338	77.486	0.280
20.4	0.494	0.578	0.942	3.064	5.286	12.106	24.138	49.486	0.280
20.5	0.394	0.378	0.742	1.364	1.986	5.606	10.638	22.286	-0.020
20.6	0.294	0.178	0.142	0.664	0.686	1.706	3.438	7.386	-0.020
20.7	0.294	0.278	0.042	-0.136	0.086	0.406	0.438	0.786	-0.020
20.8	0.294	0.078	-0.058	-0.036	-0.214	-0.594	-0.462	-1.514	-0.020
20.9	0.094	0.078	-0.258	-0.036	-0.014	-0.494	-0.962	-2.114	-0.020
21.0	0.094	-0.022	-0.158	0.064	-0.114	-0.394	-0.862	-1.914	0.080
21.1	-0.006	0.078	-0.158	0.064	-0.314	-0.494	-0.862	-2.014	-0.120
21.2	-0.106	-0.122	-0.158	0.064	-0.214	-0.394	-0.662	-1.914	-0.020
21.3	-0.006	-0.022	-0.158	0.064	-0.114	-0.494	-0.762	-1.914	-0.120
21.4	-0.006	0.078	-0.058	0.164	-0.214	-0.494	-0.662	-2.014	-0.120
21.5	-0.106	-0.022	-0.258	0.064	-0.214	-0.494	-0.662	-1.714	-0.220
21.6	-0.006	-0.022	-0.058	0.064	-0.114	-0.294	-0.562	-1.714	-0.220
21.7	-0.006	-0.022	-0.158	0.064	-0.314	-0.394	-0.462	-1.614	-0.120
21.8	-0.006	0.078	-0.058	0.064	-0.114	-0.394	-0.562	-1.614	-0.120
21.9	-0.006	0.078	-0.058	0.164	-0.214	-0.394	-0.562	-1.714	-0.120
22.0	-0.106	-0.022	-0.158	0.064	-0.314	-0.394	-0.662	-1.714	-0.020
22.1	0.094	0.078	-0.058	0.064	-0.214	-0.294	-0.662	-1.614	-0.120
22.2	0.194	0.078	0.042	0.064	-0.314	-0.294	-0.662	-1.614	-0.020
22.3	0.094	0.078	-0.058	0.064	-0.114	-0.294	-0.562	-1.614	-0.120
22.4	0.194	0.178	-0.058	0.064	-0.214	-0.394	-0.662	-1.614	-0.220
22.5	0.094	0.078	-0.058	0.164	-0.314	-0.494	-0.562	-1.614	-0.120
22.6	0.094	0.178	-0.058	0.064	-0.214	-0.394	-0.462	-1.414	-0.120
22.7	0.094	0.078	0.042	-0.036	-0.214	-0.394	-0.562	-1.514	-0.120
22.8	0.094	0.178	0.142	0.064	-0.114	-0.394	-0.462	-1.514	-0.120
22.9	0.094	0.078	0.042	0.064	-0.214	-0.394	-0.562	-1.614	-0.120
23.0	0.094	0.078	-0.058	-0.036	-0.214	-0.394	-0.462	-1.414	-0.120
23.1	0.094	0.078	0.042	-0.036	-0.214	-0.394	-0.562	-1.514	-0.220
23.2	-0.106	-0.022	0.042	0.064	-0.214	-0.394	-0.362	-1.314	-0.120
23.3	-0.106	-0.022	0.042	-0.036	-0.214	-0.394	-0.462	-1.314	-0.120
23.4	-0.006	0.078	-0.058	-0.036	-0.214	-0.394	-0.362	-1.414	-0.120
23.5	-0.006	0.078	0.042	0.064	-0.114	-0.394	-0.462	-1.314	-0.020
23.6	0.094	0.178	0.142	0.064	-0.214	-0.394	-0.362	-1.414	-0.120
23.7	0.094	0.178	0.042	0.064	-0.214	-0.394	-0.462	-1.414	-0.020
23.8	-0.006	0.078	0.042	0.064	-0.214	-0.494	-0.462	-1.314	-0.120
23.9	-0.006	0.078	0.042	0.064	-0.314	-0.594	-0.462	-1.414	-0.020
24.0	-0.106	-0.022	-0.058	-0.036	-0.214	-0.494	-0.462	-1.414	-0.120
24.1	-0.006	0.078	-0.058	-0.036	-0.214	-0.294	-0.462	-1.314	-0.020
24.2	-0.106	-0.022	0.042	0.064	-0.314	-0.394	-0.462	-1.414	-0.120
24.3	-0.006	0.078	-0.058	-0.036	-0.214	-0.394	-0.462	-1.314	-0.020
24.4	-0.106	-0.022	-0.058	-0.036	-0.314	-0.394	-0.462	-1.314	-0.020
24.5	0.094	0.078	0.042	0.064	-0.214	-0.394	-0.462	-1.314	-0.020
24.6	-0.006	-0.022	0.042	0.064	-0.314	-0.494	-0.362	-1.214	0.080
24.7	-0.006	-0.022	0.042	0.064	-0.314	-0.494	-0.262	-1.114	-0.020
24.8	-0.006	-0.022	-0.058	0.064	-0.114	-0.294	-0.362	-1.214	-0.020
24.9	0.094	0.078	-0.058	0.064	-0.214	-0.394	-0.362	-1.214	-0.020
25.0	-0.006	-0.022	0.042	0.164	-0.214	-0.394	-0.462	-1.214	-0.020
25.1	0.194	0.178	-0.058	-0.036	-0.214	-0.494	-0.362	-1.214	0.080
25.2	0.094	-0.022	0.142	0.064	-0.214	-0.394	-0.362	-1.114	-0.020
25.3	0.094	-0.022	0.042	0.064	-0.214	-0.394	-0.462	-1.214	-0.020
25.4	-0.006	-0.022	0.042	0.064	-0.214	-0.394	-0.362	-1.114	-0.020
25.5	-0.006	-0.022	0.142	0.164	-0.214	-0.394	-0.362	-1.214	-0.020
25.6	0.094	0.078	0.042	0.064	-0.214	-0.294	-0.362	-1.114	-0.020
25.7	-0.006	-0.022	-0.058	0.064	-0.314	-0.394	-0.462	-1.214	-0.020
25.8	-0.006	-0.022	0.042	-0.036	-0.214	-0.394	-0.462	-1.114	-0.120
25.9	0.094	-0.022	0.042	0.064	-0.214	-0.394	-0.562	-1.214	-0.020
26.0	0.094	-0.022	0.142	0.064	-0.314	-0.394	-0.462	-1.114	0.080
26.1	0.094	-0.022	0.042	-0.036	-0.114	-0.394	-0.262	-1.014	-0.120
26.2	-0.006	-0.022	0.142	0.064	-0.114	-0.394	-0.362	-1.114	-0.120
26.3	-0.006	-0.022	0.142	0.064	-0.214	-0.394	-0.362	-1.014	-0.020
26.4	-0.106	-0.022	0.142	-0.036	-0.114	-0.394	-0.462	-1.114	-0.120
26.5	0.094	-0.022	0.142	0.164	-0.214	-0.394	-0.462	-1.114	-0.120
26.6	-0.006	-0.122	0.142	0.164	-0.314	-0.494	-0.362	-1.014	-0.220
26.7	-0.006	-0.022	0.142	0.164	-0.314	-0.494	-0.462	-1.114	-0.020
26.8	-0.006	-0.022	0.042	0.064	-0.114	-0.294	-0.362	-1.014	-0.120
26.9	-0.006	-0.122	0.042	0.064	-0.214	-0.394	-0.362	-0.914	-0.120
27.0	-0.106	-0.022	0.042	0.064	-0.214	-0.394	-0.362	-1.014	-0.220
27.1	-0.106	-0.022	0.142	0.164	-0.214	-0.394	-0.362	-1.014	-0.120
27.2	-0.006	-0.122	0.242	0.164	-0.214	-0.394	-0.362	-1.014	-0.120
27.3	-0.006	-0.122	0.142	0.064	-0.214	-0.294	-0.362	-1.014	-0.320
27.4	-0.006	-0.022	0.242	0.064	-0.314	-0.494	-0.362	-0.914	-0.120
27.5	-0.006	-0.122	0.142	0.064	-0.214	-0.494	-0.362	-0.914	-0.120
27.6	0.094	-0.022	0.142	0.064	-0.214	-0.394	-0.362	-0.914	-0.120
27.7	0.094	-0.122	0.242	0.164	-0.314	-0.494	-0.362	-1.014	-0.220
27.8	-0.006	-0.122	0.242	0.164	-0.314	-0.494	-0.362	-0.914	-0.120
27.9	-0.006	-0.122	0.142	0.164	-0.114	-0.394	-0.362	-0.914	-0.220
28.0	-0.106	-0.122	0.042	0.064	-0.214	-0.394	-0.362	-0.914	-0.320
28.1	0.094	-0.022	0.142	0.064	-0.214	-0.394	-0.362	-0.914	-0.220
28.2	0.094	0.078	0.142	0.064	-0.114	-0.394	-0.262	-0.914	-0.120
28.3	-0.106	-0.122	0.242	0.164	-0.214	-0.394	-0.262	-0.914	-0.220
28.4	-0.006	-0.122	0.142	0.164	-0.114	-0.294	-0.362	-1.014	-0.220
28.5	-0.006	-0.022	0.142	0.164	-0.214	-0.294	-0.362	-1.014	-0.120
28.6	0.094	0.078	0.142	0.164	-0.214	-0.494	-0.262	-0.814	-0.320
28.7	0.094	-0.022	0.142	0.164	-0.214	-0.394	-0.162	-0.814	-0.320
28.8	-0.006	-0.022	0.142	0.064	-0.214	-0.394	-0.162	-0.814	-0.220
28.9	-0.006	-0.022	0.142	0.164	-0.214	-0.494	-0.262	-0.914	-0.220
29.0	-0.106	-0.122	0.142	0.064	-0.114	-0.394	-0.262	-0.914	-0.220
29.1	0.094	0.078	0.142	0.164	-0.114	-0.294	-0.262	-0.914	-0.220
29.2	0.094	0.078	0.142	0.164	-0.214	-0.394	-0.162	-0.914	-0.220
29.3	-0.006	-0.022	0.142	0.064	-0.214	-0.394	-0.162	-0.914	-0.320
29.4	-0.006	-0.122	0.042	-0.036	-0.214	-0.394	-0.162	-0.814	-0.320
29.5	0.094	0.078	0.042	0.064	-0.214	-0.394	-0.262	-0.814	-0.220
29.6	0.094	0.078	0.042	0.064	-0.114	-0.394	-0.262	-0.814	-0.120
29.7	0.094	0.078	0.142	0.064	-0.114	-0.394	-0.162	-0.814	-0.220
29.8	0.094	-0.022	0.142	0.064	-0.214	-0.294	-0.062	-0.714	-0.220
29.9	-0.006	0.078	0.042	-0.036	-0.114	-0.294	-0.162	-0.814	-0.320
30.0	-0.006	-0.022	-0.058	-0.036	-0.114	-0.294	-0.162	-0.814	-0.220
30.1	-0.006	0.078	0.042	-0.036	-0.114	-0.194	-0.262	-0.814	-0.220
30.2	0.094	0.078	0.042	0.064	-0.114	-0.194	-0.362	-0.914	-0.120
30.3	0.094	0.078	0.042	0.064	-0.114	-0.194	-0.262	-0.814	-0.120
30.4	0.094	0.078	0.142	-0.036	-0.114	-0.194	-0.162	-0.714	-0.220
30.5	-0.006	0.178	0.142	-0.036	-0.114	-0.194	-0.162	-0.714	-0.320
30.6	0.094	0.178	0.042	-0.036	-0.214	-0.294	-0.262	-0.814	-0.220
30.7	0.094	0.178	-0.058	-0.036	-0.114	-0.294	-0.262	-0.814	-0.220
30.8	0.094	0.178	0.042	-0.036	-0.114	-0.194	-0.162	-0.814	-0.220
30.9	-0.006	0.078	0.042	-0.036	-0.114	-0.194	-0.262	-0.914	-0.220
31.0	0.094	0.078	0.042	-0.136	-0.114	-0.194	-0.162	-0.814	-0.220
31.1	0.094	0.178	0.042	-0.036	-0.014	-0.194	-0.162	-0.814	-0.220
31.2	-0.006	0.078	0.142	-0.036	-0.014	-0.094	-0.162	-0.714	-0.220
31.3	0.094	0.078	0.042	-0.136	-0.114	-0.094	-0.262	-0.814	-0.220
31.4	0.094	0.078	-0.058	-0.136	-0.214	-0.194	-0.262	-0.814	-0.220
31.5	0.194	0.178	-0.058	-0.036	-0.114	-0.194	-0.162	-0.714	-0.220
31.6	-0.006	0.178	-0.058	-0.136	-0.114	-0.194	-0.162	-0.714	-0.120
31.7	0.094	0.178	-0.058	-0.236	-0.114	-0.194	-0.262	-0.814	-0.220
31.8	0.094	0.178	0.042	-0.036	-0.014	-0.194	-0.262	-0.814	-0.220
31.9	-0.006	0.078	0.042	-0.036	-0.114	-0.194	-0.162	-0.814	-0.220
32.0	-0.006	0.078	0.042	-0.036	-0.114	-0.194	-0.162	-0.714	-0.220
32.1	0.094	0.078	0.042	-0.136	-0.214	-0.194	-0.162	-0.714	-0.220
32.2	0.094	0.178	0.042	-0.236	-0.214	-0.194	-0.162	-0.714	-0.120
32.3	-0.006	0.078	-0.058	-0.136	-0.114	-0.194	-0.062	-0.714	-0.120
32.4	-0.006	0.178	-0.058	-0.236	-0.114	-0.294	-0.162	-0.814	-0.320
32.5	0.094	0.178	-0.058	-0.236	-0.114	-0.194	-0.162	-0.714	-0.320
32.6	0.094	0.078	-0.058	-0.236	-0.214	-0.194	-0.162	-0.714	-0.220
32.7	-0.006	0.078	0.042	-0.036	-0.114	-0.194	-0.262	-0.714	-0.220
32.8	0.094	0.178	0.142	-0.036	-0.214	-0.294	-0.262	-0.714	-0.220
32.9	0.094	0.178	-0.058	-0.136	-0.114	-0.094	-0.062	-0.614	-0.120
33.0	0.094	0.178	-0.058	-0.136	-0.114	-0.094	-0.062	-0.614	-0.220
33.1	-0.006	0.078	-0.058	-0.136	-0.214	-0.294	-0.162	-0.714	-0.220
33.2	0.094	0.178	0.042	-0.136	-0.214	-0.294	-0.162	-0.714	-0.220
33.3	-0.006	0.078	-0.058	-0.236	-0.214	-0.194	-0.162	-0.714	-0.220
33.4	0.094	0.178	-0.058	-0.236	-0.214	-0.194	-0.062	-0.714	-0.220
33.5	-0.006	0.078	0.042	-0.136	-0.014	-0.094	-0.062	-0.614	-0.120
33.6	0.094	0.178	0.042	-0.036	-0.114	-0.194	-0.162	-0.614	-0.220
33.7	0.094	0.178	0.042	-0.036	-0.114	-0.094	-0.162	-0.614	-0.220
33.8	0.094	0.078	0.042	-0.036	-0.114	-0.094	-0.262	-0.714	-0.220
33.9	-0.106	-0.022	-0.058	-0.136	-0.214	-0.294	-0.162	-0.714	-0.120
34.0	0.094	0.178	-0.058	-0.036	-0.114	-0.194	-0.162	-0.814	-0.120
34.1	0.094	0.178	0.142	-0.036	-0.114	-0.094	-0.062	-0.714	-0.020
34.2	0.094	0.078	0.042	-0.036	-0.114	-0.094	-0.162	-0.714	-0.220
34.3	0.094	0.078	0.042	-0.036	-0.114	-0.094	-0.162	-0.714	-0.120
34.4	0.094	0.078	0.042	-0.136	-0.214	-0.194	-0.162	-0.714	-0.120
34.5	0.094	0.078	0.042	-0.036	-0.114	-0.194	-0.262	-0.714	-0.220
34.6	-0.006	0.078	-0.058	-0.036	-0.214	-0.094	-0.162	-0.714	-0.220
34.7	0.094	0.078	-0.158	-0.136	-0.214	-0.194	-0.162	-0.714	-0.020
34.8	0.194	0.178	-0.058	-0.136	-0.114	-0.094	-0.162	-0.714	-0.120
34.9	0.094	0.078	0.042	-0.036	-0.114	-0.194	-0.162	-0.614	-0.120
35.0	0.094	0.078	0.042	-0.036	-0.114	-0.194	-0.262	-0.714	-0.120
35.1	-0.006	0.078	0.042	-0.036	-0.114	-0.194	-0.162	-0.714	-0.120
35.2	0.094	-0.022	-0.158	-0.136	-0.114	-0.094	-0.162	-0.714	-0.020
35.3	-0.006	-0.022	-0.158	-0.136	-0.114	-0.094	-0.162	-0.714	-0.120
35.4	-0.006	-0.022	0.042	-0.036	-0.114	-0.194	-0.162	-0.714	-0.220
35.5	-0.006	-0.022	0.042	0.064	-0.114	-0.194	-0.262	-0.614	-0.220
35.6	0.094	0.178	-0.058	-0.136	-0.114	-0.194	-0.262	-0.614	-0.020
35.7	0.194	0.178	-0.158	-0.136	-0.114	-0.094	-0.162	-0.614	-0.020
35.8	-0.006	-0.022	-0.158	-0.136	-0.114	-0.094	-0.162	-0.614	-0.020
35.9	-0.006	-0.022	-0.058	-0.036	-0.014	-0.094	-0.262	-0.714	-0.220
36.0	-0.006	0.078	-0.058	-0.036	-0.014	-0.194	-0.262	-0.714	-0.220
36.1	-0.006	0.078	0.042	0.064	-0.114	-0.194	-0.162	-0.514	-0.020
36.2	-0.006	-0.022	-0.058	-0.136	-0.114	-0.194	-0.162	-0.514	-0.020
36.3	0.094	0.078	-0.058	-0.136	-0.214	-0.194	-0.162	-0.514	-0.120
36.4	-0.006	0.078	0.042	-0.036	-0.114	-0.194	-0.262	-0.714	-0.120
36.5	-0.006	0.078	-0.058	-0.036	-0.114	-0.194	-0.262	-0.714	-0.120
36.6	0.094	0.078	-0.058	-0.036	-0.114	-0.194	-0.162	-0.714	-0.020
36.7	-0.006	-0.022	-0.058	-0.036	-0.114	-0.094	-0.162	-0.714	-0.120
36.8	-0.006	0.078	0.042	0.064	-0.214	-0.194	-0.162	-0.614	-0.120
36.9	0.094	0.078	0.042	-0.036	-0.114	-0.194	-0.162	-0.614	-0.020
37.0	0.194	0.078	-0.058	-0.036	-0.114	-0.194	-0.162	-0.614	-0.120
37.1	0.094	0.078	-0.058	0.064	-0.114	-0.194	-0.262	-0.614	-0.220
37.2	-0.006	-0.022	-0.058	0.064	-0.214	-0.294	-0.162	-0.614	-0.220
37.3	-0.006	0.078	0.042	0.064	-0.214	-0.194	-0.162	-0.614	-0.120
37.4	-0.006	0.078	0.042	0.064	-0.014	-0.194	-0.162	-0.514	-0.020
37.5	-0.006	-0.022	0.042	0.064	-0.114	-0.194	-0.162	-0.514	-0.020
37.6	-0.006	-0.122	-0.158	-0.036	-0.214	-0.294	-0.062	-0.514	-0.220
37.7	-0.106	-0.122	-0.058	-0.036	-0.214	-0.294	-0.062	-0.514	-0.220
37.8	-0.006	0.078	0.042	0.064	-0.214	-0.194	-0.062	-0.514	-0.220
37.9	-0.006	0.078	0.042	0.064	-0.114	-0.194	-0.062	-0.514	-0.220
38.0	-0.006	-0.022	0.042	0.064	-0.114	-0.194	-0.162	-0.414	-0.120
38.1	-0.006	-0.022	-0.058	-0.036	-0.114	-0.194	-0.162	-0.514	-0.120
38.2	-0.006	-0.122	0.042	-0.036	-0.214	-0.194	-0.062	-0.514	-0.120
38.3	-0.006	-0.022	0.042	0.164	-0.114	-0.194	-0.162	-0.614	-0.220
38.4	-0.106	-0.122	0.042	0.164	-0.114	-0.194	-0.062	-0.514	-0.220
38.5	-0.006	-0.022	0.042	0.164	-0.114	-0.194	-0.062	-0.514	-0.120
38.6	-0.006	-0.022	0.142	0.064	-0.214	-0.194	-0.062	-0.414	-0.120
38.7	0.094	-0.022	0.042	0.064	-0.114	-0.094	-0.162	-0.514	-0.220
38.8	0.094	0.078	0.042	0.064	-0.014	-0.094	-0.162	-0.514	-0.220
38.9	-0.006	-0.122	0.042	0.164	-0.014	-0.094	-0.062	-0.414	-0.120
39.0	-0.106	-0.122	0.142	0.164	-0.214	-0.194	0.038	-0.514	-0.220
39.1	-0.106	-0.122	0.042	0.064	-0.214	-0.194	0.038	-0.414	-0.120
39.2	-0.006	-0.022	0.042	0.064	-0.214	-0.194	-0.062	-0.514	-0.220
39.3	-0.006	-0.022	0.042	0.064	-0.014	-0.094	-0.062	-0.514	-0.220
39.4	-0.006	-0.022	0.042	0.064	-0.014	-0.094	-0.062	-0.514	-0.120
39.5	-0.006	-0.022	0.142	0.164	-0.014	-0.094	-0.062	-0.514	-0.120
39.6	-0.006	-0.022	0.142	0.064	-0.114	-0.094	0.038	-0.414	-0.320
39.7	-0.006	-0.022	0.042	0.064	-0.214	-0.194	-0.062	-0.514	-0.220
39.8	-0.106	-0.122	0.042	0.064	-0.114	-0.194	-0.062	-0.414	-0.220
39.9	-0.006	-0.122	0.242	0.264	-0.114	-0.194	-0.062	-0.414	-0.220
40.0	0.094	-0.022	0.142	0.164	-0.014	-0.094	0.038	-0.414	-0.220
40.1	0.094	-0.022	0.142	0.164	-0.114	-0.094	0.038	-0.414	-0.220
40.2	-0.006	0.078	0.042	0.064	-0.114	-0.094	-0.062	-0.514	-0.220
40.3	0.094	-0.022	0.042	0.064	-0.114	-0.094	0.038	-0.414	-0.320
40.4	-0.006	-0.122	-0.058	0.064	-0.114	-0.094	0.038	-0.414	-0.220
40.5	-0.006	-0.122	0.042	0.064	-0.114	-0.194	0.038	-0.414	-0.220
40.6	-0.006	-0.022	0.142	0.164	-0.114	-0.094	-0.062	-0.514	-0.220
40.7	0.094	-0.022	0.142	0.164	-0.114	-0.094	-0.062	-0.514	-0.220
40.8	0.094	-0.022	0.042	-0.036	-0.014	-0.094	-0.062	-0.514	-0.220
40.9	-0.006	-0.022	-0.058	0.064	-0.014	-0.094	0.038	-0.414	-0.220
41.0	-0.006	-0.022	-0.058	0.064	-0.014	-0.094	0.038	-0.414	-0.220
41.1	-0.006	-0.022	0.042	0.064	-0.114	-0.194	0.038	-0.514	-0.220
41.2	-0.006	-0.022	0.142	0.164	-0.114	-0.094	0.038	-0.414	-0.220
41.3	0.094	-0.022	0.042	0.164	-0.014	-0.094	0.038	-0.414	-0.120
41.4	-0.006	-0.122	0.042	0.064	-0.114	-0.194	-0.062	-0.414	-0.220
41.5	0.094	-0.022	0.042	0.064	-0.114	-0.094	-0.062	-0.514	-0.220
41.6	0.094	-0.022	0.042	0.064	-0.114	-0.094	-0.062	-0.614	-0.220
41.7	0.194	0.078	-0.058	-0.036	-0.114	-0.194	0.038	-0.514	-0.220
41.8	-0.006	-0.022	-0.058	0.064	-0.114	-0.094	0.038	-0.414	-0.020
41.9	-0.006	-0.022	0.042	0.164	-0.114	-0.194	0.038	-0.414	-0.220
42.0	-0.006	-0.122	0.142	0.064	-0.114	-0.194	0.038	-0.414	-0.220
42.1	0.094	-0.022	0.142	0.064	-0.114	-0.094	0.038	-0.514	-0.220
42.2	0.094	-0.022	-0.058	0.064	-0.214	-0.194	0.038	-0.514	-0.120
42.3	0.094	-0.022	-0.058	0.064	-0.014	-0.194	-0.062	-0.514	-0.220
42.4	0.094	-0.022	-0.058	0.064	-0.014	-0.194	-0.062	-0.614	-0.120
42.5	0.094	-0.022	0.142	0.164	-0.014	-0.194	-0.062	-0.514	-0.220
42.6	-0.006	-0.022	0.042	0.164	-0.114	-0.094	0.038	-0.514	-0.220
42.7	-0.006	-0.022	0.042	0.164	-0.214	-0.194	0.038	-0.514	-0.120
42.8	-0.106	-0.222	0.042	0.064	-0.214	-0.194	0.038	-0.514	-0.120
42.9	0.094	-0.022	-0.058	0.064	-0.114	-0.294	-0.062	-0.614	-0.120
43.0	0.094	-0.022	0.042	0.064	-0.014	-0.094	-0.062	-0.614	-0.120
43.1	0.094	-0.022	0.042	0.064	-0.014	-0.094	0.038	-0.514	-0.020
43.2	-0.006	-0.122	0.042	0.164	-0.114	-0.194	0.038	-0.514	-0.020
43.3	-0.006	-0.122	0.042	0.164	-0.214	-0.194	0.138	-0.414	-0.120
43.4	-0.006	-0.122	0.042	0.164	-0.114	-0.194	0.138	-0.414	-0.220
43.5	-0.006	-0.122	0.142	0.064	-0.014	-0.094	-0.062	-0.514	-0.120
43.6	0.094	-0.022	-0.058	-0.036	-0.114	-0.094	-0.062	-0.614	-0.120
43.7	-0.006	-0.122	-0.058	0.064	-0.114	-0.194	0.038	-0.514	-0.020
43.8	-0.006	-0.122	-0.058	0.064	-0.114	-0.194	0.138	-0.414	-0.120
43.9	0.094	-0.122	0.042	0.064	-0.114	-0.194	0.038	-0.514	-0.220
44.0	0.094	-0.122	0.042	0.064	-0.114	-0.194	0.038	-0.514	-0.120
44.1	-0.106	-0.222	0.042	0.064	-0.014	0.006	0.038	-0.514	-0.120
44.2	-0.006	-0.122	-0.058	0.064	-0.014	0.006	0.038	-0.514	-0.120
44.3	-0.006	-0.122	-0.058	0.064	-0.114	-0.194	0.038	-0.514	-0.120
44.4	0.094	-0.022	-0.058	0.064	-0.014	-0.194	0.038	-0.614	-0.220
44.5	0.094	-0.022	0.142	0.164	-0.114	-0.194	0.138	-0.514	-0.120
44.6	-0.006	-0.222	0.042	0.064	-0.114	-0.194	0.138	-0.514	-0.120
44.7	-0.006	-0.222	0.042	0.164	-0.114	-0.094	0.038	-0.514	-0.120
44.8	-0.106	-0.222	0.042	0.164	-0.114	-0.094	0.038	-0.514	-0.120
44.9	-0.106	-0.122	0.042	0.064	-0.014	-0.094	0.038	-0.514	-0.220
45.0	0.094	-0.022	0.042	0.064	-0.114	-0.194	0.038	-0.514	-0.320
45.1	0.094	-0.122	0.042	0.064	-0.114	-0.194	0.038	-0.514	-0.120
45.2	-0.006	-0.222	0.042	0.164	-0.114	-0.094	0.238	-0.414	-0.120
45.3	-0.006	-0.222	0.042	0.164	-0.214	-0.194	0.138	-0.414	-0.120
45.4	-0.006	-0.222	0.042	0.164	-0.114	-0.094	0.138	-0.514	-0.220
45.5	-0.006	-0.122	0.142	0.164	-0.014	-0.094	0.138	-0.514	-0.320
45.6	-0.006	-0.122	0.142	0.164	-0.014	-0.194	0.138	-0.514	-0.220
45.7	-0.006	-0.222	0.042	0.064	-0.114	-0.094	0.238	-0.414	-0.220
45.8	-0.006	-0.222	0.042	0.064	-0.214	-0.194	0.038	-0.514	-0.120
45.9	0.094	-0.122	0.042	0.164	-0.214	-0.194	0.138	-0.514	-0.220
46.0	0.094	-0.122	0.142	0.164	-0.114	-0.194	0.138	-0.414	-0.220
46.1	-0.106	-0.222	0.142	0.164	-0.114	-0.194	0.138	-0.414	-0.120
46.2	-0.106	-0.222	0.042	0.064	-0.214	-0.294	0.138	-0.414	-0.220
46.3	-0.006	-0.222	0.042	0.064	-0.114	-0.194	0.038	-0.514	-0.120
46.4	-0.006	-0.122	0.142	0.164	-0.114	-0.194	0.238	-0.414	-0.120
46.5	-0.006	-0.122	0.142	0.164	-0.114	-0.194	0.238	-0.514	-0.220
46.6	-0.006	-0.222	0.142	0.164	-0.114	-0.194	0.238	-0.514	-0.120
46.7	-0.106	-0.222	0.142	0.164	-0.114	-0.094	0.138	-0.514	-0.120
46.8	-0.106	-0.222	0.042	0.064	-0.214	-0.094	0.038	-0.514	-0.120
46.9	-0.006	-0.022	0.142	0.164	-0.114	-0.094	0.138	-0.514	-0.220
47.0	-0.006	-0.122	0.142	0.164	-0.114	-0.194	0.138	-0.514	-0.220
47.1	0.094	-0.122	0.042	0.164	-0.214	-0.294	0.238	-0.414	-0.120
47.2	-0.006	-0.222	0.042	0.064	-0.214	-0.294	0.238	-0.414	-0.120
47.3	-0.006	-0.222	0.142	0.164	-0.114	-0.194	0.138	-0.514	-0.120
47.4	-0.006	-0.222	0.242	0.164	-0.114	-0.194	0.038	-0.514	-0.120
47.5	-0.006	-0.122	0.242	0.264	-0.114	-0.194	0.138	-0.514	-0.120
47.6	-0.006	-0.022	0.042	0.164	-0.114	-0.194	0.138	-0.514	-0.020
47.7	-0.006	-0.222	0.042	0.164	-0.214	-0.194	0.238	-0.414	-0.020
47.8	-0.006	-0.222	0.042	0.064	-0.214	-0.194	0.138	-0.514	-0.020
47.9	-0.006	-0.222	0.142	0.064	-0.114	-0.194	0.138	-0.514	-0.120
48.0	-0.006	-0.222	0.142	0.164	-0.114	-0.194	0.038	-0.514	-0.120
48.1	-0.006	-0.222	0.242	0.264	-0.214	-0.294	0.138	-0.514	0.080
48.2	-0.106	-0.222	0.142	0.164	-0.214	-0.294	0.138	-0.514	-0.020
48.3	-0.006	-0.222	0.142	0.164	-0.114	-0.294	0.138	-0.414	-0.020
48.4	-0.006	-0.222	0.142	0.164	-0.014	-0.094	0.138	-0.414	-0.020
48.5	-0.006	-0.222	0.142	0.164	-0.114	-0.094	0.138	-0.514	-0.020
48.6	-0.106	-0.222	0.142	0.164	-0.114	-0.094	0.138	-0.514	0.080
48.7	-0.006	-0.222	0.142	0.164	-0.214	-0.194	0.138	-0.514	0.080
48.8	-0.106	-0.222	0.042	0.064	-0.114	-0.194	0.038	-0.514	-0.120
48.9	-0.006	-0.122	0.142	0.064	-0.014	-0.094	0.138	-0.414	-0.020
49.0	-0.006	-0.122	0.142	0.064	-0.014	-0.094	0.138	-0.414	-0.020
49.1	-0.006	-0.222	0.042	0.064	-0.014	-0.094	0.138	-0.414	-0.020
49.2	-0.006	-0.222	0.042	0.064	-0.014	-0.094	0.138	-0.414	0.080
49.3	-0.006	-0.222	0.142	0.164	-0.114	-0.194	0.138	-0.514	0.080
49.4	-0.006	-0.222	0.142	0.164	-0.114	-0.194	0.138	-0.514	0.080
49.5	-0.006	-0.222	0.142	0.064	-0.114	-0.094	0.138	-0.514	0.080
49.6	0.094	-0.122	0.142	0.064	-0.014	-0.094	0.038	-0.614	-0.020
49.7	0.094	-0.122	0.142	0.064	-0.014	0.006	0.138	-0.414	-0.020
49.8	-0.006	-0.122	0.042	0.064	-0.014	0.006	0.138	-0.414	-0.020
49.9	-0.006	-0.122	0.042	0.064	-0.114	-0.094	0.138	-0.414	-0.020
50.0	-0.006	-0.222	0.142	0.064	-0.014	-0.094	0.138	-0.414	0.080
50.1	-0.006	-0.222	0.042	-0.036	-0.014	-0.094	0.238	-0.414	0.080
50.2	-0.006	-0.222	0.042	-0.036	0.086	-0.094	0.138	-0.514	-0.020
50.3	0.094	-0.122	0.042	-0.036	0.086	-0.094	0.138	-0.514	-0.020
50.4	0.094	-0.122	0.042	0.064	-0.014	0.006	0.238	-0.314	-0.020
50.5	-0.006	-0.122	0.142	0.164	-0.014	0.006	0.238	-0.414	0.080
50.6	-0.006	-0.122	-0.058	0.064	-0.114	-0.094	0.238	-0.414	-0.020
50.7	-0.006	-0.122	0.042	-0.036	-0.014	0.006	0.038	-0.514	-0.020
50.8	-0.006	-0.222	0.042	-0.036	-0.014	0.006	0.238	-0.414	-0.120
50.9	0.194	-0.122	0.042	-0.036	0.086	0.006	0.238	-0.414	-0.020
51.0	-0.006	-0.222	-0.058	-0.036	0.086	0.006	0.238	-0.414	-0.020
51.1	-0.006	-0.122	-0.058	-0.036	-0.014	-0.094	0.238	-0.314	-0.020
51.2	-0.006	-0.122	-0.058	-0.036	-0.014	-0.094	0.238	-0.314	-0.020
51.3	-0.006	-0.122	0.042	-0.136	-0.114	-0.094	0.138	-0.414	-0.120
51.4	0.094	-0.122	0.142	-0.036	-0.014	0.006	0.238	-0.514	-0.120
51.5	0.094	-0.122	0.042	-0.036	-0.014	0.106	0.238	-0.514	-0.120
51.6	0.194	-0.022	-0.058	-0.136	-0.014	0.006	0.338	-0.414	-0.020
51.7	-0.006	-0.122	-0.058	-0.036	-0.014	0.006	0.238	-0.314	-0.020
51.8	-0.006	-0.122	-0.058	-0.036	-0.014	-0.094	0.238	-0.314	-0.120
51.9	-0.006	-0.122	0.042	-0.036	-0.014	-0.094	0.138	-0.414	-0.120
52.0	0.094	-0.122	0.042	-0.036	-0.114	-0.194	0.138	-0.414	-0.120
52.1	0.094	-0.222	-0.058	-0.236	0.086	-0.094	0.238	-0.414	-0.120
52.2	0.094	-0.122	-0.058	-0.236	0.086	0.006	0.238	-0.414	-0.120
52.3	-0.006	-0.122	-0.058	-0.136	-0.014	0.006	0.338	-0.314	-0.120
52.4	-0.006	-0.122	-0.058	-0.136	-0.014	0.006	0.338	-0.314	-0.120
52.5	0.094	-0.122	0.042	-0.036	-0.014	-0.094	0.238	-0.414	-0.120
52.6	0.094	-0.122	0.042	-0.036	-0.114	-0.194	0.138	-0.414	-0.120
52.7	-0.006	-0.322	-0.058	-0.136	-0.114	-0.094	0.238	-0.414	-0.120
52.8	-0.006	-0.222	-0.058	-0.136	-0.014	-0.094	0.238	-0.414	-0.120
52.9	-0.006	-0.222	-0.058	-0.136	-0.014	-0.094	0.238	-0.414	-0.120
53.0	-0.006	-0.222	0.042	-0.136	-0.114	-0.094	0.138	-0.514	-0.220
53.1	0.194	-0.122	0.042	-0.136	-0.114	-0.094	0.138	-0.414	-0.120
53.2	-0.006	-0.222	-0.058	-0.136	-0.214	-0.294	0.238	-0.314	-0.120
53.3	-0.006	-0.122	-0.058	-0.136	-0.114	-0.194	0.338	-0.314	-0.120
53.4	-0.006	-0.222	-0.058	-0.036	-0.014	-0.094	0.338	-0.314	-0.120
53.5	-0.006	-0.222	0.042	-0.036	-0.014	-0.094	0.238	-0.314	-0.120
53.6	-0.006	-0.222	0.042	-0.036	-0.014	-0.094	0.138	-0.414	-0.220
53.7	-0.006	-0.222	-0.058	-0.136	-0.114	-0.194	0.138	-0.314	-0.120
53.8	-0.106	-0.222	-0.058	-0.236	-0.114	-0.194	0.138	-0.414	-0.120
53.9	-0.106	-0.222	-0.058	-0.136	-0.114	-0.094	0.238	-0.414	-0.120
54.0	-0.006	-0.222	0.042	-0.136	-0.114	-0.194	0.238	-0.414	-0.120
54.1	0.094	-0.222	0.042	-0.036	-0.114	-0.194	0.038	-0.514	-0.120
54.2	0.094	-0.122	0.042	-0.036	-0.114	-0.194	0.138	-0.414	-0.020
54.3	-0.006	-0.222	0.042	-0.036	-0.114	-0.194	0.138	-0.414	-0.220
54.4	-0.006	-0.222	-0.058	-0.136	-0.014	-0.094	0.138	-0.314	-0.220
54.5	-0.006	-0.222	0.042	-0.136	-0.014	-0.094	0.238	-0.314	-0.120
54.6	0.094	-0.222	0.042	-0.036	-0.014	-0.094	0.138	-0.514	-0.020
54.7	-0.006	-0.122	0.142	-0.036	-0.114	-0.194	0.138	-0.514	-0.020
54.8	-0.106	-0.222	0.142	-0.036	-0.214	-0.294	0.138	-0.514	-0.120
54.9	-0.106	-0.222	0.042	-0.036	-0.214	-0.294	0.138	-0.414	-0.220
55.0	-0.006	-0.122	-0.058	-0.036	-0.114	-0.194	0.138	-0.414	-0.220
55.1	0.094	-0.222	-0.058	-0.036	-0.114	-0.194	0.138	-0.314	-0.220
55.2	0.094	-0.122	0.142	0.064	-0.114	-0.194	0.238	-0.314	-0.120
55.3	-0.006	-0.222	0.142	0.064	-0.114	-0.194	0.138	-0.414	-0.120
55.4	-0.006	-0.222	0.142	-0.036	-0.314	-0.294	0.138	-0.414	-0.120
55.5	-0.106	-0.222	-0.058	-0.136	-0.214	-0.194	0.138	-0.314	-0.120
55.6	-0.106	-0.222	-0.058	-0.036	-0.114	-0.294	0.138	-0.314	-0.020
55.7	-0.006	-0.222	0.042	-0.036	-0.114	-0.194	0.138	-0.314	-0.020
55.8	-0.006	-0.222	0.142	0.064	-0.114	-0.194	0.138	-0.314	-0.120
55.9	-0.006	-0.222	0.042	-0.036	-0.114	-0.194	0.038	-0.514	-0.220
56.0	-0.106	-0.322	0.042	-0.036	-0.214	-0.194	0.038	-0.514	-0.120
56.1	-0.106	-0.322	0.042	0.064	-0.214	-0.294	0.138	-0.314	-0.120
56.2	-0.106	-0.322	0.042	0.064	-0.114	-0.294	0.138	-0.314	-0.120
56.3	-0.006	-0.222	-0.058	0.064	-0.114	-0.194	0.138	-0.314	-0.020
56.4	-0.006	-0.222	0.042	-0.036	-0.114	-0.194	0.038	-0.414	-0.020
56.5	-0.006	-0.122	0.042	-0.036	-0.114	-0.194	0.138	-0.314	-0.120
56.6	-0.106	-0.222	0.042	0.064	-0.214	-0.294	0.138	-0.314	-0.220
56.7	-0.006	-0.222	0.042	0.064	-0.014	-0.194	0.038	-0.414	-0.220
56.8	-0.006	-0.222	-0.058	-0.036	-0.114	-0.194	0.138	-0.314	-0.220
56.9	-0.006	-0.222	-0.058	-0.036	-0.114	-0.194	0.138	-0.314	-0.120
57.0	0.094	-0.122	-0.058	-0.036	-0.214	-0.194	0.138	-0.314	-0.020
57.1	0.094	-0.122	0.042	-0.036	-0.214	-0.294	0.138	-0.314	-0.120
57.2	-0.006	-0.222	0.042	0.064	-0.214	-0.294	0.138	-0.314	-0.220
57.3	-0.006	-0.222	-0.058	-0.036	-0.114	-0.294	0.138	-0.414	-0.220
57.4	-0.006	-0.222	0.042	-0.036	-0.014	-0.194	0.038	-0.414	-0.220
57.5	-0.006	-0.222	0.042	-0.036	-0.014	-0.194	0.038	-0.314	-0.020
57.6	0.094	-0.122	0.042	-0.036	-0.114	-0.194	0.138	-0.314	-0.120
57.7	-0.006	-0.122	-0.058	-0.136	-0.214	-0.194	0.138	-0.314	-0.120
57.8	0.094	-0.222	-0.058	0.064	-0.114	-0.194	0.138	-0.314	-0.120
57.9	-0.006	-0.222	0.042	0.064	-0.114	-0.194	0.138	-0.314	-0.120
58.0	-0.006	-0.222	0.042	-0.036	-0.014	-0.194	0.038	-0.214	-0.220
58.1	-0.006	-0.222	0.042	-0.036	-0.014	-0.194	0.038	-0.314	-0.220
58.2	-0.006	-0.122	-0.058	-0.136	-0.114	-0.294	0.038	-0.314	-0.120
58.3	-0.006	-0.122	0.042	-0.136	-0.114	-0.194	0.138	-0.314	-0.120
58.4	-0.006	-0.122	0.042	-0.036	-0.014	-0.194	0.138	-0.314	-0.120
58.5	0.094	-0.222	0.042	-0.036	0.086	-0.094	0.138	-0.314	-0.120
58.6	-0.006	-0.222	-0.058	-0.036	-0.014	-0.094	0.138	-0.214	-0.220
58.7	-0.006	-0.222	-0.058	-0.136	-0.014	-0.094	0.038	-0.314	-0.220
58.8	0.094	-0.122	0.142	-0.036	-0.014	-0.094	0.138	-0.214	-0.220
58.9	-0.006	-0.122	0.042	-0.136	-0.114	-0.194	0.138	-0.314	-0.120
59.0	-0.006	-0.122	0.042	-0.036	-0.014	-0.194	0.138	-0.314	-0.120
59.1	0.094	-0.122	0.042	-0.036	0.086	0.006	0.138	-0.314	-0.120
59.2	0.094	-0.222	0.042	-0.136	0.086	0.006	0.038	-0.314	-0.220
59.3	-0.006	-0.222	0.042	-0.136	-0.014	0.006	0.138	-0.314	-0.220
59.4	-0.106	-0.322	0.042	-0.136	-0.114	-0.094	0.138	-0.314	-0.220
59.5	-0.006	-0.122	0.042	-0.036	-0.114	-0.094	0.038	-0.314	-0.220
59.6	0.094	-0.122	0.042	-0.036	-0.014	-0.194	0.138	-0.214	-0.120
59.7	0.094	-0.122	0.042	-0.036	0.086	0.006	0.138	-0.214	-0.120
59.8	0.094	-0.222	0.142	-0.036	0.086	0.006	0.138	-0.314	-0.120
59.9	-0.106	-0.322	0.142	-0.036	0.086	0.006	0.138	-0.214	-0.220
60.0	-0.006	-0.122	0.042	-0.136	-0.014	-0.094	0.138	-0.314	-0.220
60.1	0.094	-0.122	0.042	-0.136	-0.014	0.006	0.138	-0.314	-0.220
60.2	0.094	-0.122	-0.058	-0.136	-0.114	0.006	0.038	-0.314	-0.220
60.3	0.094	-0.122	-0.058	-0.136	-0.014	-0.094	0.138	-0.214	-0.220
60.4	0.094	-0.122	0.042	-0.036	0.086	0.006	0.138	-0.214	-0.220
60.5	0.094	-0.122	0.142	-0.036	0.086	0.006	0.138	-0.214	-0.220
60.6	-0.006	-0.322	0.142	-0.136	0.086	0.106	0.038	-0.214	-0.120
60.7	-0.006	-0.322	0.042	-0.136	-0.014	0.006	0.138	-0.314	-0.120
60.8	-0.006	-0.222	-0.058	-0.136	0.086	0.006	0.138	-0.314	-0.220
60.9	-0.006	-0.222	-0.058	-0.136	-0.014	0.006	0.138	-0.314	-0.220
61.0	-0.106	-0.322	-0.058	-0.136	0.086	0.106	0.138	-0.314	-0.220
61.1	-0.006	-0.222	-0.058	-0.136	0.086	0.206	0.038	-0.314	-0.220
61.2	-0.006	-0.222	0.042	-0.136	-0.014	0.106	0.038	-0.314	-0.120
61.3	-0.006	-0.122	0.142	-0.036	-0.014	0.006	0.138	-0.214	-0.120
61.4	-0.006	-0.222	0.142	-0.036	-0.014	0.006	0.038	-0.314	-0.120
61.5	-0.006	-0.222	0.042	-0.036	0.086	0.006	0.038	-0.314	-0.120
61.6	-0.006	-0.222	-0.058	-0.136	0.086	0.006	0.038	-0.414	-0.220
61.7	-0.106	-0.322	-0.058	-0.136	-0.014	0.106	0.038	-0.414	-0.220
61.8	-0.106	-0.322	-0.058	-0.136	-0.014	0.106	0.138	-0.314	-0.120
61.9	-0.106	-0.222	-0.058	-0.136	-0.014	0.106	0.138	-0.314	-0.120
62.0	-0.106	-0.322	-0.158	-0.236	0.086	0.106	0.138	-0.314	-0.120
62.1	0.094	-0.222	-0.058	-0.236	0.086	0.106	0.038	-0.314	-0.220
62.2	-0.106	-0.322	0.042	-0.136	0.086	0.006	0.038	-0.314	-0.220
62.3	-0.106	-0.322	0.042	-0.036	0.086	0.106	0.038	-0.314	-0.320
62.4	-0.106	-0.322	0.042	-0.036	-0.114	0.006	0.038	-0.314	-0.120
62.5	-0.106	-0.222	0.042	-0.136	-0.114	0.006	0.138	-0.314	-0.120
62.6	-0.106	-0.222	-0.058	-0.136	-0.114	0.006	0.138	-0.414	-0.120
62.7	-0.006	-0.222	-0.158	-0.236	-0.014	0.006	0.138	-0.414	-0.120
62.8	-0.006	-0.222	-0.158	-0.236	0.086	0.106	0.038	-0.414	-0.120
62.9	-0.006	-0.322	0.042	-0.136	0.086	0.006	0.038	-0.414	-0.120
63.0	0.094	-0.222	0.042	-0.136	-0.014	0.106	0.038	-0.314	-0.020
63.1	0.094	-0.122	0.042	-0.036	-0.114	0.006	0.038	-0.314	-0.120
63.2	-0.106	-0.222	0.042	-0.036	-0.114	0.006	0.038	-0.314	-0.220
63.3	-0.106	-0.222	0.042	-0.036	-0.014	0.006	0.038	-0.314	-0.220
63.4	-0.106	-0.222	0.042	-0.136	-0.014	0.006	0.138	-0.314	-0.220
63.5	-0.106	-0.222	0.042	-0.236	-0.014	0.006	0.138	-0.314	-0.220
63.6	-0.006	-0.222	-0.058	-0.236	-0.014	0.006	0.038	-0.414	-0.120
63.7	-0.006	-0.222	-0.058	-0.236	-0.014	0.106	0.038	-0.414	-0.120
63.8	-0.006	-0.322	-0.058	-0.136	0.086	0.106	0.038	-0.414	-0.020
63.9	-0.006	-0.222	-0.058	-0.136	0.086	0.006	0.038	-0.414	-0.120
64.0	-0.106	-0.222	0.042	-0.036	0.086	0.006	0.138	-0.314	-0.220
64.1	-0.106	-0.222	0.042	-0.036	-0.014	0.006	-0.062	-0.414	-0.220
64.2	-0.006	-0.222	0.042	-0.136	-0.014	0.006	0.038	-0.414	-0.220
64.3	-0.006	-0.222	0.042	-0.136	-0.014	0.006	0.038	-0.414	-0.220
64.4	-0.006	-0.222	0.042	-0.136	-0.014	0.106	0.038	-0.414	-0.120
64.5	-0.006	-0.122	0.042	-0.036	-0.014	0.106	0.038	-0.314	-0.020
64.6	-0.106	-0.222	-0.058	-0.036	0.086	0.106	0.038	-0.314	-0.020
64.7	-0.006	-0.222	-0.058	-0.136	-0.014	-0.094	0.038	-0.314	-0.120
64.8	-0.006	-0.222	0.042	-0.136	-0.014	-0.094	0.038	-0.414	-0.120
64.9	-0.006	-0.222	0.142	-0.036	-0.014	-0.094	-0.062	-0.514	-0.120
65.0	-0.006	-0.222	0.042	-0.136	-0.014	-0.094	-0.162	-0.514	-0.220
65.1	-0.006	-0.222	0.042	-0.136	-0.114	-0.094	-0.162	-0.514	-0.120
65.2	-0.106	-0.222	-0.058	-0.136	0.086	0.106	-0.062	-0.414	-0.120
65.3	-0.106	-0.222	-0.058	-0.036	0.086	0.106	0.038	-0.414	-0.220
65.4	-0.106	-0.222	0.042	-0.036	0.086	0.106	0.038	-0.314	-0.220
65.5	-0.006	-0.122	0.042	-0.036	0.086	0.106	-0.062	-0.414	-0.220
65.6	0.094	-0.122	-0.058	-0.236	-0.014	0.006	-0.062	-0.414	-0.220
65.7	-0.006	-0.322	-0.058	-0.236	-0.014	-0.094	-0.062	-0.414	-0.120
65.8	-0.006	-0.322	-0.058	-0.236	-0.014	-0.094	-0.062	-0.514	-0.120
65.9	-0.006	-0.322	-0.058	-0.236	-0.014	-0.094	-0.062	-0.514	-0.220
66.0	-0.106	-0.322	-0.058	-0.036	0.086	-0.094	-0.062	-0.614	-0.220
66.1	-0.106	-0.222	0.042	-0.036	0.086	0.006	0.038	-0.514	-0.220
66.2	0.094	-0.122	0.042	-0.036	0.086	0.006	-0.062	-0.514	-0.220
66.3	-0.006	-0.222	-0.058	-0.136	0.086	0.006	-0.062	-0.414	-0.120
66.4	-0.006	-0.222	-0.058	-0.136	-0.014	0.006	-0.062	-0.414	-0.120
66.5	-0.006	-0.222	-0.058	-0.136	-0.014	0.006	-0.062	-0.414	-0.120
66.6	-0.006	-0.122	-0.058	-0.136	0.086	0.006	-0.062	-0.414	-0.220
66.7	-0.006	-0.222	-0.058	-0.136	0.086	0.006	-0.162	-0.614	-0.220
66.8	0.194	-0.122	0.042	0.064	0.086	0.006	-0.062	-0.614	-0.220
66.9	-0.006	-0.222	-0.058	-0.136	0.086	0.006	-0.062	-0.614	-0.220
67.0	-0.006	-0.222	-0.058	-0.136	0.086	0.006	-0.062	-0.514	-0.320
67.1	-0.006	-0.222	-0.158	-0.136	-0.014	-0.094	-0.062	-0.414	-0.320
67.2	-0.006	-0.222	-0.158	-0.136	0.086	-0.094	-0.062	-0.414	-0.120
67.3	0.094	-0.222	-0.058	-0.136	0.086	0.006	-0.162	-0.514	-0.120
67.4	-0.006	-0.222	-0.158	-0.236	-0.014	0.006	-0.062	-0.514	-0.120
67.5	-0.006	-0.222	-0.058	-0.136	-0.014	-0.094	-0.062	-0.514	-0.120
67.6	0.094	-0.122	-0.058	-0.036	0.086	0.006	-0.062	-0.514	-0.220
67.7	0.094	-0.122	-0.058	-0.036	0.086	0.006	-0.062	-0.614	-0.220
67.8	0.094	-0.122	-0.058	-0.036	0.086	-0.094	-0.062	-0.514	-0.220
67.9	0.094	-0.122	-0.058	-0.036	0.086	-0.094	0.038	-0.514	-0.220
68.0	0.094	-0.122	-0.158	-0.236	0.086	0.006	0.038	-0.514	-0.120
68.1	-0.006	-0.222	-0.158	-0.236	-0.014	0.006	0.038	-0.514	-0.120
68.2	-0.006	-0.222	-0.158	-0.136	0.086	0.106	-0.062	-0.514	-0.120
68.3	-0.006	-0.222	-0.158	-0.136	0.086	0.106	-0.062	-0.514	-0.120
68.4	0.094	-0.122	-0.158	-0.136	0.086	0.006	-0.062	-0.514	-0.120
68.5	0.194	-0.122	-0.158	-0.136	0.086	-0.094	-0.062	-0.614	-0.120
68.6	0.194	-0.022	-0.158	-0.136	0.086	-0.094	-0.062	-0.614	-0.120
68.7	-0.006	-0.122	-0.158	-0.036	0.086	0.006	0.038	-0.514	-0.220
68.8	-0.006	-0.122	-0.158	-0.036	0.186	0.106	0.038	-0.514	-0.320
68.9	0.094	-0.122	-0.158	-0.136	-0.014	0.006	0.038	-0.414	-0.120
69.0	0.094	-0.122	-0.158	-0.136	-0.014	0.006	0.038	-0.414	-0.120
69.1	0.094	-0.122	-0.258	-0.236	-0.014	0.006	0.038	-0.514	-0.120
69.2	0.094	-0.122	-0.158	-0.136	0.086	0.006	0.038	-0.514	-0.120
69.3	0.094	-0.122	-0.158	-0.136	0.086	0.006	0.038	-0.514	-0.120
69.4	0.194	-0.022	-0.158	-0.036	0.086	-0.094	-0.062	-0.514	-0.120
69.5	0.094	-0.122	-0.158	-0.036	-0.114	-0.094	-0.062	-0.514	-0.120
69.6	0.194	-0.122	-0.158	-0.036	-0.114	-0.094	-0.062	-0.614	-0.220
69.7	0.194	-0.122	-0.158	-0.036	-0.014	0.006	0.038	-0.414	-0.220
69.8	0.094	-0.122	-0.158	-0.136	-0.014	0.006	0.138	-0.414	-0.120
69.9	0.094	-0.122	-0.158	-0.036	-0.014	0.006	0.038	-0.514	-0.120
