# Supplementary material for: Murine T-cell receptor OT-I exhibits imperfect discrimination between foreign and self-antigens
Source: EMBO J. 2025 Nov 26;45(2):394–416. doi: 10.1038/s44318-025-00644-5 (PMC12811252; doi:10.1038/s44318-025-00644-5)
Supplement: Supplementary file 3 — Source data Fig. 1 [file 44318_2025_644_MOESM3_ESM.zip › Figure 1/1c/Cappa1 04-04-22 P1 (2nd Sensogram).csv]

time [s]	8	7	6	5	4	3	2	1	8
-20.0	0.216	0.084	0.078	0.010	-0.114	0.132	0.076	0.192	0.120
-19.9	0.116	-0.016	-0.022	-0.090	-0.014	0.132	0.076	0.192	0.220
-19.8	0.116	-0.016	-0.022	0.110	-0.014	0.032	0.176	0.092	0.320
-19.7	0.116	-0.016	0.078	0.110	-0.014	0.032	0.076	0.092	0.220
-19.6	0.316	0.084	0.078	0.210	-0.014	-0.068	-0.024	0.092	0.120
-19.5	0.216	-0.016	-0.022	0.210	-0.014	-0.068	-0.024	0.092	0.120
-19.4	0.216	0.084	-0.122	0.110	-0.014	0.132	-0.024	-0.008	0.220
-19.3	0.016	-0.116	-0.022	0.010	-0.014	0.032	-0.024	-0.108	0.220
-19.2	0.016	-0.116	-0.022	0.010	-0.014	-0.068	-0.024	0.092	0.020
-19.1	0.016	-0.116	-0.022	0.010	-0.014	-0.068	-0.024	0.092	0.020
-19.0	0.216	0.084	-0.022	0.110	-0.114	-0.068	-0.124	-0.008	0.120
-18.9	0.116	-0.016	-0.122	0.010	-0.214	-0.168	-0.124	-0.108	0.120
-18.8	0.016	-0.016	-0.122	0.010	-0.214	-0.168	-0.124	-0.008	0.020
-18.7	0.016	-0.116	-0.122	0.010	-0.114	-0.168	-0.124	-0.008	0.020
-18.6	0.116	-0.116	-0.222	-0.090	-0.114	-0.068	-0.124	-0.008	-0.080
-18.5	0.116	-0.116	-0.122	-0.090	-0.214	-0.168	-0.224	-0.108	0.120
-18.4	0.116	-0.016	-0.122	-0.090	-0.214	-0.168	-0.224	-0.108	-0.080
-18.3	0.016	-0.016	-0.122	0.010	-0.214	-0.168	-0.324	-0.208	-0.080
-18.2	0.016	-0.016	-0.122	0.010	-0.214	-0.168	-0.124	-0.108	-0.080
-18.1	0.016	-0.016	-0.122	-0.090	-0.214	-0.268	-0.124	-0.108	-0.080
-18.0	0.116	-0.016	-0.122	0.010	-0.214	-0.168	-0.224	-0.108	0.020
-17.9	0.116	-0.016	-0.122	0.010	-0.214	-0.168	-0.124	-0.008	-0.080
-17.8	0.116	-0.016	-0.122	-0.090	-0.214	-0.168	-0.224	-0.108	-0.080
-17.7	0.016	-0.016	-0.122	0.010	-0.114	-0.068	-0.224	-0.108	-0.080
-17.6	0.016	-0.016	-0.022	0.010	-0.314	-0.168	-0.224	-0.108	0.020
-17.5	0.116	0.084	-0.022	0.110	-0.214	-0.168	-0.224	-0.108	0.020
-17.4	0.116	0.084	-0.122	0.010	-0.214	-0.168	-0.024	-0.008	0.020
-17.3	0.016	-0.016	-0.122	-0.090	-0.214	-0.268	-0.124	0.092	0.020
-17.2	-0.084	-0.016	-0.122	-0.090	-0.114	-0.068	-0.224	-0.108	0.020
-17.1	-0.084	-0.016	-0.022	-0.090	-0.114	-0.068	-0.224	-0.108	0.020
-17.0	0.116	0.084	-0.022	-0.090	-0.214	-0.068	-0.224	-0.108	0.020
-16.9	0.116	0.084	-0.022	-0.090	-0.214	-0.068	-0.124	-0.008	0.020
-16.8	0.116	0.084	-0.022	-0.090	-0.214	-0.068	-0.024	0.092	0.120
-16.7	0.116	0.084	-0.122	-0.090	-0.214	-0.168	-0.124	0.092	0.120
-16.6	0.016	0.084	-0.122	-0.090	-0.114	-0.068	-0.124	-0.008	0.120
-16.5	0.016	-0.016	-0.122	-0.090	-0.114	-0.068	-0.224	-0.108	0.120
-16.4	0.016	-0.016	-0.122	-0.090	-0.114	-0.068	-0.224	-0.108	0.020
-16.3	0.116	0.084	-0.122	-0.090	-0.214	-0.068	-0.224	-0.108	0.020
-16.2	0.116	-0.016	-0.022	-0.090	-0.214	-0.168	-0.024	-0.008	0.120
-16.1	0.016	-0.016	-0.022	-0.090	-0.214	-0.168	-0.024	0.092	0.120
-16.0	0.016	-0.016	-0.022	-0.190	-0.214	-0.168	-0.024	0.092	0.120
-15.9	-0.084	-0.016	-0.022	-0.190	-0.114	-0.068	-0.024	-0.008	0.120
-15.8	-0.084	-0.016	-0.022	-0.190	-0.114	-0.068	-0.224	-0.108	0.020
-15.7	0.016	0.084	-0.122	-0.190	-0.214	0.032	-0.224	-0.108	0.120
-15.6	0.116	0.084	-0.122	-0.190	-0.214	-0.068	-0.224	-0.108	0.120
-15.5	0.016	0.084	-0.122	-0.190	-0.114	-0.068	-0.124	-0.108	0.120
-15.4	0.016	0.084	-0.122	-0.190	-0.114	-0.068	-0.024	-0.008	0.120
-15.3	0.016	-0.016	-0.122	-0.190	-0.114	-0.068	-0.024	-0.008	0.120
-15.2	0.016	-0.016	-0.122	-0.190	-0.214	-0.068	-0.024	-0.008	0.020
-15.1	0.116	0.084	-0.122	-0.190	-0.214	-0.068	-0.024	-0.008	0.020
-15.0	0.016	0.084	-0.022	-0.190	-0.214	0.032	-0.224	-0.108	0.020
-14.9	0.116	0.084	-0.122	-0.190	-0.114	0.032	-0.224	-0.108	0.220
-14.8	0.116	0.084	-0.122	-0.290	-0.014	0.032	-0.024	-0.108	0.120
-14.7	0.016	0.084	-0.022	-0.090	-0.014	0.032	-0.024	-0.108	0.020
-14.6	0.016	0.084	-0.022	-0.090	-0.114	0.032	-0.024	-0.108	0.020
-14.5	0.016	-0.016	-0.122	-0.190	-0.214	-0.068	-0.124	-0.108	0.020
-14.4	0.016	-0.016	-0.122	-0.190	-0.114	-0.068	-0.124	-0.108	0.120
-14.3	-0.084	-0.116	-0.122	-0.190	-0.114	-0.068	-0.124	-0.108	0.120
-14.2	0.016	-0.016	-0.122	-0.190	-0.114	-0.068	-0.124	-0.108	-0.080
-14.1	0.016	-0.016	-0.022	-0.090	-0.114	-0.068	-0.224	-0.208	0.020
-14.0	0.016	-0.016	0.078	-0.090	-0.014	0.032	-0.124	-0.108	0.020
-13.9	0.016	0.084	0.078	0.010	-0.114	0.032	-0.124	-0.108	0.120
-13.8	0.016	0.084	-0.022	0.010	-0.014	0.032	-0.024	-0.008	0.120
-13.7	0.016	0.084	-0.022	0.010	-0.114	-0.068	-0.124	-0.108	0.120
-13.6	0.016	-0.016	-0.022	-0.090	-0.114	-0.068	-0.124	-0.108	-0.080
-13.5	0.016	-0.016	-0.022	-0.090	-0.114	-0.068	-0.024	-0.008	-0.080
-13.4	0.016	-0.016	-0.022	-0.090	-0.114	-0.068	-0.024	-0.008	-0.080
-13.3	0.016	-0.016	-0.022	-0.090	-0.114	-0.068	-0.024	-0.108	-0.080
-13.2	-0.084	-0.016	-0.022	-0.090	0.086	-0.068	-0.024	-0.108	0.020
-13.1	0.016	0.084	0.078	0.010	0.086	-0.068	-0.124	-0.008	0.020
-13.0	0.016	0.084	0.078	0.010	-0.014	-0.068	-0.024	-0.008	0.020
-12.9	0.016	0.084	0.078	0.010	-0.014	0.032	-0.024	-0.008	-0.080
-12.8	0.016	0.084	-0.022	0.010	-0.014	0.032	-0.024	-0.008	-0.080
-12.7	0.016	-0.016	-0.022	0.010	-0.014	0.032	-0.024	-0.008	-0.080
-12.6	0.016	-0.016	-0.022	0.010	-0.014	0.032	-0.024	-0.008	-0.080
-12.5	-0.084	-0.116	0.078	0.110	-0.114	-0.068	-0.024	-0.008	0.020
-12.4	0.016	-0.016	0.078	0.110	-0.014	-0.068	0.076	-0.008	-0.080
-12.3	0.016	0.084	0.078	0.110	-0.014	-0.168	-0.024	-0.108	0.020
-12.2	0.016	0.084	0.078	0.110	0.086	-0.068	-0.024	-0.008	-0.080
-12.1	0.016	0.084	-0.122	0.010	0.086	0.032	-0.024	-0.008	-0.080
-12.0	0.016	-0.016	-0.022	0.010	0.086	0.032	-0.024	-0.008	-0.080
-11.9	0.016	-0.016	-0.022	0.010	-0.014	0.032	0.076	0.092	0.020
-11.8	0.016	-0.016	-0.022	0.010	-0.014	0.032	0.076	0.092	0.020
-11.7	0.016	-0.016	-0.022	0.010	-0.014	0.032	0.076	0.092	0.020
-11.6	0.016	-0.016	-0.022	0.110	0.086	0.032	0.076	0.092	0.020
-11.5	-0.084	-0.116	-0.022	0.110	-0.014	-0.068	-0.024	0.092	-0.080
-11.4	-0.084	-0.016	0.178	0.210	0.086	0.032	0.076	0.092	-0.080
-11.3	-0.084	0.084	0.178	0.110	0.086	0.132	0.076	0.092	-0.080
-11.2	-0.084	-0.016	0.078	0.110	0.086	0.132	0.076	0.092	-0.080
-11.1	0.016	-0.016	0.078	0.110	0.086	0.032	0.076	0.092	-0.080
-11.0	0.016	-0.016	-0.022	0.010	0.086	0.032	0.176	0.092	0.020
-10.9	0.016	-0.016	-0.022	0.010	0.186	0.032	0.076	-0.008	0.020
-10.8	0.016	-0.016	-0.022	0.010	0.186	0.032	0.176	0.192	0.020
-10.7	0.016	-0.016	0.078	0.010	0.086	-0.068	0.176	0.092	0.020
-10.6	-0.084	-0.116	-0.022	0.110	0.186	0.032	0.076	0.092	0.020
-10.5	-0.084	-0.116	-0.022	0.110	0.186	0.032	0.076	0.092	0.020
-10.4	-0.084	-0.116	-0.022	0.110	0.086	0.032	0.076	0.092	0.020
-10.3	-0.084	-0.116	-0.022	0.110	0.086	0.032	0.276	0.192	0.020
-10.2	0.016	-0.116	0.078	0.210	0.086	0.132	0.276	0.192	0.020
-10.1	0.116	-0.016	0.078	0.210	0.086	0.132	0.176	0.192	0.020
-10.0	0.116	-0.016	0.078	0.110	0.186	0.132	0.176	0.192	0.020
-9.9	0.016	-0.016	0.078	0.110	0.086	-0.068	0.176	0.092	0.220
-9.8	0.016	-0.016	0.078	0.010	0.086	-0.068	0.176	0.092	0.220
-9.7	0.016	-0.116	-0.022	0.010	0.186	0.032	0.276	0.092	0.120
-9.6	0.016	-0.016	-0.022	0.110	0.186	0.032	0.176	0.092	0.020
-9.5	-0.084	-0.116	-0.022	0.110	0.186	0.032	0.076	-0.008	0.020
-9.4	0.016	-0.116	-0.022	0.110	0.186	0.132	0.176	0.092	0.020
-9.3	0.016	-0.116	-0.122	0.010	0.186	0.132	0.176	0.192	0.120
-9.2	0.016	-0.116	-0.122	0.010	0.086	0.032	0.276	0.192	0.220
-9.1	0.016	-0.116	-0.022	0.110	0.186	0.032	0.276	0.092	0.120
-9.0	0.016	-0.116	-0.022	0.110	0.186	0.032	0.276	0.092	0.120
-8.9	0.016	-0.116	-0.022	0.110	0.186	0.032	0.276	0.092	0.120
-8.8	0.016	-0.016	-0.022	0.010	0.186	0.032	0.176	-0.008	0.120
-8.7	0.116	-0.016	-0.022	0.010	0.186	0.032	0.176	0.092	0.120
-8.6	0.116	0.084	-0.022	0.110	0.186	0.032	0.176	0.092	0.120
-8.5	0.016	-0.116	-0.122	0.010	0.086	0.032	0.176	0.192	0.120
-8.4	0.016	-0.116	-0.122	0.010	0.086	0.032	0.276	0.192	0.120
-8.3	0.016	-0.116	-0.122	0.010	0.086	0.032	0.276	0.092	0.120
-8.2	0.016	-0.116	-0.122	-0.090	0.186	0.032	0.276	0.092	0.220
-8.1	0.016	-0.116	-0.022	0.010	0.286	0.132	0.176	-0.008	0.220
-8.0	0.016	-0.116	0.078	0.010	0.186	0.032	0.076	0.092	0.120
-7.9	0.116	-0.116	-0.022	-0.090	0.186	-0.068	0.176	0.192	0.120
-7.8	0.116	-0.116	-0.022	0.010	0.186	-0.068	0.276	0.192	0.120
-7.7	0.116	-0.116	0.078	0.110	0.086	-0.068	0.276	0.192	0.120
-7.6	0.016	-0.016	0.078	0.010	0.086	0.032	0.176	0.092	0.120
-7.5	0.016	-0.016	-0.022	0.010	0.086	0.032	0.176	-0.008	0.220
-7.4	0.016	-0.116	-0.022	0.010	0.186	0.032	0.176	-0.008	0.120
-7.3	0.016	-0.116	-0.122	-0.090	0.286	0.032	0.176	0.092	0.120
-7.2	0.016	-0.116	0.078	-0.090	0.186	-0.068	0.076	0.092	0.120
-7.1	0.016	-0.116	0.078	0.010	0.186	-0.068	0.176	0.092	0.120
-7.0	0.116	-0.116	0.078	0.010	0.186	-0.068	0.276	0.192	0.120
-6.9	0.116	-0.116	0.078	0.010	0.186	-0.068	0.276	0.192	0.220
-6.8	0.016	-0.016	0.078	0.010	0.286	0.032	0.176	0.092	0.220
-6.7	0.016	-0.016	-0.022	0.010	0.286	0.132	0.176	-0.008	0.120
-6.6	0.016	-0.016	-0.022	-0.090	0.286	0.132	0.176	-0.008	0.120
-6.5	-0.084	-0.116	-0.022	0.010	0.286	0.032	0.076	-0.008	0.120
-6.4	0.016	-0.016	0.078	0.010	0.186	-0.068	0.176	0.092	0.120
-6.3	0.116	-0.016	0.078	0.010	0.186	-0.068	0.076	-0.008	0.120
-6.2	0.116	0.084	0.078	0.010	0.186	-0.068	0.176	0.092	0.220
-6.1	0.116	-0.016	0.078	-0.090	0.186	-0.068	0.176	0.092	0.220
-6.0	0.016	-0.016	0.078	0.010	0.186	0.032	0.176	0.092	0.120
-5.9	0.016	-0.016	0.078	0.010	0.286	0.132	0.276	0.192	0.120
-5.8	-0.084	-0.116	0.078	0.010	0.386	0.132	0.276	0.192	0.020
-5.7	-0.084	-0.116	0.078	0.010	0.386	0.132	0.276	0.092	0.220
-5.6	0.116	-0.016	0.078	-0.090	0.286	-0.068	0.076	-0.008	0.220
-5.5	0.116	-0.016	0.078	-0.090	0.186	0.032	0.076	-0.008	0.220
-5.4	0.116	-0.016	0.078	-0.090	0.186	0.032	0.176	0.092	0.220
-5.3	0.116	-0.016	0.078	0.010	0.286	0.132	0.176	0.092	0.220
-5.2	0.016	-0.016	0.078	0.010	0.286	0.132	0.276	0.192	0.220
-5.1	0.016	-0.016	0.178	0.110	0.386	0.132	0.276	0.092	0.220
-5.0	0.016	-0.116	0.078	0.010	0.386	0.132	0.176	-0.008	0.120
-4.9	0.016	-0.116	0.078	0.010	0.386	0.032	0.176	-0.008	0.220
-4.8	0.116	-0.016	0.078	0.010	0.386	0.132	0.076	-0.008	0.220
-4.7	0.116	-0.016	0.078	0.010	0.286	0.132	0.276	0.092	0.220
-4.6	0.116	0.084	0.078	0.010	0.186	0.032	0.276	0.192	0.220
-4.5	0.116	0.084	0.178	0.010	0.386	0.132	0.176	0.092	0.220
-4.4	0.116	0.084	0.078	0.010	0.386	0.132	0.176	0.092	0.220
-4.3	0.116	-0.016	0.078	0.010	0.386	0.132	0.176	-0.008	0.220
-4.2	0.016	-0.016	-0.022	-0.090	0.386	0.232	0.176	-0.008	0.220
-4.1	0.016	-0.016	-0.022	-0.090	0.286	0.232	0.376	0.092	0.220
-4.0	0.116	-0.016	-0.022	-0.090	0.386	0.232	0.276	0.092	0.220
-3.9	0.116	0.084	0.078	0.010	0.286	0.032	0.176	0.092	0.120
-3.8	0.116	0.084	0.078	0.010	0.386	0.132	0.176	-0.008	0.220
-3.7	0.116	0.084	0.078	0.010	0.286	0.132	0.276	-0.008	0.320
-3.6	0.116	0.084	0.078	0.010	0.286	0.132	0.276	-0.008	0.220
-3.5	0.016	-0.116	0.078	0.010	0.386	0.232	0.276	0.092	0.120
-3.4	0.116	-0.016	0.078	-0.090	0.386	0.232	0.176	-0.008	0.120
-3.3	0.116	0.084	0.078	0.010	0.486	0.232	0.176	-0.108	0.220
-3.2	0.116	0.084	0.178	0.110	0.286	0.132	0.176	-0.008	0.120
-3.1	0.116	0.084	0.078	0.010	0.286	0.132	0.176	-0.008	0.120
-3.0	0.016	-0.116	-0.022	0.010	0.286	0.132	0.276	0.092	0.120
-2.9	0.016	-0.116	-0.022	-0.090	0.286	0.132	0.176	-0.008	0.120
-2.8	0.016	-0.016	-0.022	0.010	0.286	0.032	0.176	-0.008	0.220
-2.7	0.016	0.084	0.078	0.010	0.386	0.132	0.076	-0.008	0.120
-2.6	0.016	0.084	0.078	0.010	0.286	0.032	0.176	-0.008	0.120
-2.5	0.016	-0.016	0.078	0.010	0.286	0.132	0.176	-0.008	0.020
-2.4	-0.084	0.084	0.078	0.010	0.286	0.032	0.076	-0.108	0.020
-2.3	0.016	-0.016	-0.022	-0.090	0.386	0.132	0.076	-0.008	0.120
-2.2	0.016	0.084	0.078	0.010	0.386	0.132	0.076	-0.008	0.020
-2.1	0.016	-0.016	-0.022	0.010	0.286	0.032	0.176	0.092	0.020
-2.0	0.116	0.084	0.078	0.010	0.186	-0.068	0.176	0.092	0.120
-1.9	0.216	0.184	0.078	0.110	0.186	-0.068	0.176	0.092	0.220
-1.8	0.116	0.084	0.078	0.010	0.186	-0.068	0.176	0.092	0.220
-1.7	0.016	-0.116	0.178	0.010	0.186	0.032	0.176	0.092	0.120
-1.6	0.216	0.084	0.178	0.010	0.286	0.132	0.176	0.092	0.220
-1.5	0.116	-0.016	0.178	0.010	0.286	0.032	0.076	0.092	0.320
-1.4	0.116	-0.116	0.178	0.010	0.186	0.032	0.076	0.092	0.220
-1.3	0.116	-0.116	0.178	0.110	0.286	-0.068	0.276	0.192	0.220
-1.2	0.016	-0.116	0.078	-0.090	0.386	0.032	0.076	0.092	0.220
-1.1	0.216	-0.116	0.078	0.010	0.386	-0.168	0.176	0.092	0.220
-1.0	0.216	0.084	0.078	0.110	0.386	-0.168	0.176	0.092	0.120
-0.9	0.216	0.084	0.378	0.210	0.386	0.032	0.076	-0.008	0.020
-0.8	0.316	0.084	0.078	0.310	0.086	0.232	0.276	0.092	0.320
-0.7	2.516	0.084	0.878	0.910	1.486	1.932	2.676	1.692	-0.880
-0.6	1.316	-0.016	1.278	1.010	0.786	1.132	3.776	3.092	-0.680
-0.5	0.416	-0.016	0.478	0.310	0.086	0.332	1.476	1.092	0.020
-0.4	0.316	-0.116	0.178	0.210	-0.214	-0.068	1.076	0.292	0.020
-0.3	0.316	0.384	-0.022	0.410	0.086	0.132	0.676	0.192	-0.280
-0.2	-0.184	-0.016	-0.122	0.010	0.386	0.032	-0.724	-0.208	0.320
-0.1	-1.184	-0.316	-0.022	-0.290	4.686	-1.168	-3.624	5.592	1.020
0.0	-20.584	4.884	16.178	20.310	44.486	-156.868	-256.424	132.692	5.320
0.1	-53.284	9.884	2.378	8.410	-18.714	-354.068	-528.324	-48.908	10.420
0.2	-40.384	-11.016	-20.022	-28.890	-45.414	-258.668	-381.724	-156.608	-3.880
0.3	-26.884	-14.516	-22.322	-33.690	-46.414	-173.168	-254.524	-158.808	-6.780
0.4	-20.084	-14.516	-19.122	-29.490	-38.414	-121.968	-180.424	-133.108	-5.780
0.5	-14.184	-11.116	-14.522	-22.990	-27.714	-85.168	-126.524	-98.508	-4.380
0.6	-9.884	-7.516	-9.922	-16.190	-18.414	-57.968	-85.624	-66.508	-2.480
0.7	-6.884	-5.116	-6.522	-10.690	-11.614	-38.368	-57.324	-41.908	-1.380
0.8	-4.784	-2.916	-4.122	-6.690	-6.714	-24.668	-37.424	-23.408	-0.180
0.9	-3.184	-1.516	-2.322	-4.090	-3.314	-15.868	-23.824	-11.008	0.220
1.0	-2.184	-0.616	-0.722	-1.790	-0.814	-8.968	-13.524	-1.508	0.920
1.1	-1.384	0.284	0.378	0.010	1.686	-3.868	-5.924	6.492	1.120
1.2	-0.784	0.784	0.878	1.310	3.786	0.332	-0.124	12.192	1.620
1.3	-0.384	1.284	1.578	2.010	4.986	3.332	4.576	16.892	2.020
1.4	0.216	1.884	2.478	3.010	6.086	5.632	8.076	20.292	2.220
1.5	0.416	2.084	2.878	3.810	6.286	7.332	10.776	22.792	2.420
1.6	0.816	2.284	2.678	4.010	6.986	8.732	12.476	24.792	2.420
1.7	1.016	2.484	3.478	4.410	7.786	9.332	14.176	25.792	2.420
1.8	1.016	2.484	3.578	4.810	7.986	10.432	15.076	26.692	2.620
1.9	1.116	2.484	3.778	5.010	7.486	10.632	16.176	27.592	2.720
2.0	1.416	2.584	3.778	5.010	7.786	10.832	16.576	28.292	2.620
2.1	1.316	2.584	3.778	5.110	8.086	11.332	17.176	28.192	2.620
2.2	1.516	2.784	3.578	5.110	7.886	11.532	17.276	28.592	2.520
2.3	1.516	2.684	3.678	5.210	7.886	11.832	17.476	28.592	2.620
2.4	1.616	2.684	3.978	5.310	7.986	12.032	17.576	28.492	2.720
2.5	1.716	2.584	3.678	5.310	8.186	12.032	17.676	28.392	2.620
2.6	1.616	2.384	3.678	5.510	8.086	11.732	17.676	28.392	2.720
2.7	1.516	2.484	3.778	5.310	8.186	11.932	17.676	28.292	2.720
2.8	1.616	2.584	3.678	5.110	8.186	11.932	17.576	28.292	2.520
2.9	1.616	2.584	3.678	5.010	8.086	11.732	17.676	28.292	2.520
3.0	1.516	2.584	3.778	5.010	8.086	11.732	17.676	28.392	2.420
3.1	1.516	2.684	3.778	5.010	7.986	11.732	17.676	28.492	2.420
3.2	1.516	2.584	3.578	5.010	8.086	11.732	17.576	28.092	2.320
3.3	1.416	2.484	3.578	5.010	7.986	11.632	17.476	27.892	2.320
3.4	1.416	2.384	3.678	5.110	7.786	11.432	17.476	27.692	2.220
3.5	1.516	2.584	3.678	5.110	7.586	11.332	17.376	27.692	2.220
3.6	1.516	2.484	3.778	5.210	7.886	11.532	17.576	27.792	2.220
3.7	1.516	2.484	3.778	5.210	7.986	11.632	17.476	27.692	2.220
3.8	1.416	2.584	3.678	5.010	7.886	11.532	17.376	27.592	2.220
3.9	1.416	2.484	3.578	5.110	7.786	11.532	17.276	27.492	2.220
4.0	1.516	2.584	3.578	5.010	7.786	11.432	17.376	27.592	2.320
4.1	1.616	2.584	3.578	5.010	7.686	11.432	17.376	27.692	2.320
4.2	1.416	2.484	3.678	5.010	7.786	11.532	17.276	27.492	2.420
4.3	1.416	2.484	3.678	5.110	7.886	11.632	17.276	27.492	2.420
4.4	1.616	2.584	3.678	5.110	7.886	11.632	17.376	27.592	2.320
4.5	1.416	2.384	3.578	5.010	7.886	11.732	17.376	27.592	2.320
4.6	1.516	2.484	3.578	5.010	7.886	11.632	17.276	27.492	2.420
4.7	1.616	2.584	3.578	5.010	7.886	11.732	17.276	27.492	2.520
4.8	1.616	2.684	3.578	5.110	7.886	11.632	17.276	27.492	2.420
4.9	1.616	2.684	3.578	5.110	7.886	11.732	17.376	27.592	2.320
5.0	1.516	2.584	3.578	5.110	7.986	11.732	17.276	27.492	2.320
5.1	1.516	2.484	3.678	5.010	7.786	11.632	17.176	27.392	2.320
5.2	1.616	2.584	3.678	5.110	7.786	11.632	17.276	27.392	2.220
5.3	1.716	2.584	3.678	5.110	7.686	11.532	17.276	27.392	2.320
5.4	1.716	2.484	3.678	5.110	7.786	11.632	17.276	27.392	2.220
5.5	1.716	2.584	3.678	5.110	7.686	11.532	17.276	27.392	2.220
5.6	1.816	2.584	3.678	5.210	7.686	11.432	17.276	27.392	2.020
5.7	1.816	2.584	3.578	5.110	7.586	11.432	17.276	27.392	2.020
5.8	1.816	2.584	3.578	5.110	7.686	11.432	17.376	27.392	2.120
5.9	1.716	2.484	3.578	5.110	7.686	11.532	17.176	27.292	2.220
6.0	1.816	2.584	3.678	5.110	7.886	11.632	17.276	27.192	2.120
6.1	1.816	2.584	3.778	5.310	7.986	11.532	17.376	27.392	2.120
6.2	1.716	2.684	3.678	5.210	7.986	11.732	17.576	27.492	2.320
6.3	1.816	2.684	3.678	5.210	7.986	11.832	17.476	27.392	2.220
6.4	1.916	2.684	3.678	5.210	7.886	11.732	17.476	27.592	2.220
6.5	1.816	2.684	3.578	5.110	7.586	11.532	17.376	27.392	2.120
6.6	1.716	2.584	3.678	5.410	7.586	11.532	17.176	27.292	2.120
6.7	1.716	2.484	3.578	5.210	7.686	11.432	17.076	27.192	2.120
6.8	1.816	2.584	3.578	5.110	7.986	11.632	17.476	27.392	2.020
6.9	1.816	2.684	3.578	5.210	7.986	11.632	17.776	27.492	2.120
7.0	1.716	2.584	3.678	5.310	8.086	11.732	17.676	27.592	2.120
7.1	1.716	2.684	3.578	5.210	7.886	11.832	17.676	27.592	2.120
7.2	1.616	2.484	3.578	5.210	7.886	11.732	17.476	27.492	2.020
7.3	1.516	2.384	3.478	5.010	7.586	11.632	17.576	27.392	2.120
7.4	1.516	2.484	3.578	5.110	7.686	11.632	17.376	27.292	2.120
7.5	1.716	2.584	3.378	5.010	7.686	11.732	17.376	27.292	2.020
7.6	1.616	2.584	3.378	5.010	7.586	11.532	17.376	27.192	2.020
7.7	1.516	2.484	3.478	5.110	7.586	11.532	17.276	27.192	2.120
7.8	1.516	2.484	3.478	5.110	7.686	11.632	17.376	27.192	2.020
7.9	1.516	2.484	3.478	5.210	7.586	11.532	17.276	27.192	2.120
8.0	1.616	2.484	3.478	5.210	7.686	11.532	17.376	27.192	2.020
8.1	1.716	2.584	3.378	5.010	7.786	11.632	17.376	27.292	1.920
8.2	1.716	2.584	3.478	5.210	7.686	11.432	17.376	27.192	2.020
8.3	1.616	2.584	3.378	5.110	7.786	11.632	17.376	27.092	2.020
8.4	1.616	2.584	3.478	5.010	7.786	11.532	17.276	27.192	2.120
8.5	1.716	2.584	3.378	4.910	7.686	11.432	17.376	27.192	2.120
8.6	1.716	2.584	3.478	5.010	7.886	11.532	17.176	26.992	2.120
8.7	1.716	2.584	3.478	5.010	7.686	11.432	17.276	27.092	2.120
8.8	1.616	2.484	3.578	5.010	7.786	11.632	17.376	27.092	2.020
8.9	1.816	2.584	3.578	5.010	7.686	11.532	17.276	26.992	2.220
9.0	1.716	2.484	3.478	4.910	7.486	11.332	17.176	26.992	2.120
9.1	1.616	2.484	3.478	4.910	7.486	11.332	17.276	26.892	2.120
9.2	1.516	2.384	3.478	4.810	7.586	11.532	17.276	26.892	2.220
9.3	1.616	2.384	3.578	5.010	7.486	11.532	17.376	26.792	2.220
9.4	1.516	2.484	3.678	5.210	7.486	11.532	17.376	26.892	2.220
9.5	1.916	2.484	3.378	5.110	7.786	11.632	17.576	26.892	2.120
9.6	2.616	2.384	3.878	5.110	7.986	12.132	18.876	27.792	1.720
9.7	2.916	2.484	4.078	5.010	8.086	12.632	19.476	28.392	1.520
9.8	4.016	2.184	4.378	5.010	8.686	13.932	20.376	28.892	0.620
9.9	1.316	1.984	4.278	5.210	1.186	11.432	18.576	24.592	2.420
10.0	8.516	-4.316	-17.922	-11.190	-167.514	44.332	160.376	-434.208	-2.080
10.1	48.316	-61.116	-87.022	-129.690	-74.814	315.732	462.276	-419.008	-43.480
10.2	29.816	-9.816	-2.922	-15.890	23.086	209.032	263.376	66.392	-7.580
10.3	17.816	9.684	14.578	20.910	27.286	117.732	154.576	102.392	4.120
10.4	10.716	8.384	11.778	18.310	15.686	68.232	88.276	65.292	4.020
10.5	5.716	4.384	5.478	9.810	5.486	33.632	42.176	28.292	1.420
10.6	3.216	1.484	1.678	3.510	0.286	13.332	16.276	8.492	0.020
10.7	1.716	0.284	0.278	0.810	-1.314	4.132	5.276	1.092	-0.580
10.8	1.216	-0.216	-0.522	-0.290	-1.714	1.132	1.476	-0.908	-0.680
10.9	0.716	-0.416	-0.222	-0.490	-1.414	-0.468	0.376	-1.008	-1.280
11.0	0.916	-0.216	-0.222	-0.590	-1.114	-0.468	0.376	-0.408	-0.980
11.1	0.616	-0.416	0.078	-0.290	-1.114	-0.268	0.676	0.492	-0.380
11.2	0.816	-0.116	-0.022	-0.190	-0.714	-0.068	0.476	0.592	-0.080
11.3	0.516	-0.116	-0.122	-0.290	-0.614	0.032	0.976	0.992	-0.680
11.4	0.516	-0.116	-0.322	-0.390	-0.414	0.032	0.976	1.092	-0.580
11.5	0.416	-0.216	0.078	0.010	-0.514	-0.168	0.876	1.092	-0.580
11.6	0.316	-0.316	0.078	-0.190	-0.314	-0.168	0.676	1.192	-0.280
11.7	0.516	-0.116	0.378	0.510	-0.214	-0.068	0.576	1.292	-0.380
11.8	0.716	0.184	-0.122	-0.090	-0.114	-0.068	0.476	1.192	-0.280
11.9	0.616	-0.016	-0.222	-0.090	-0.314	-0.168	0.776	1.292	-0.180
12.0	0.516	-0.116	0.078	0.210	-0.414	-0.068	0.576	1.192	-0.180
12.1	0.416	-0.216	0.278	0.210	-0.314	0.032	0.576	1.192	-0.180
12.2	0.216	-0.116	-0.022	0.010	-0.414	-0.068	0.476	1.092	-0.180
12.3	0.116	-0.316	-0.022	0.010	-0.114	0.132	0.576	1.092	-0.280
12.4	0.216	-0.116	-0.122	-0.190	-0.014	0.232	0.676	1.292	-0.280
12.5	0.216	-0.216	-0.122	-0.090	-0.014	0.432	0.676	1.192	-0.080
12.6	0.116	-0.116	-0.122	0.010	0.086	0.232	0.576	1.192	0.020
12.7	0.216	-0.216	-0.022	0.010	-0.214	-0.068	0.576	1.092	-0.180
12.8	0.216	-0.316	-0.122	0.010	-0.114	-0.168	0.576	1.092	-0.080
12.9	0.316	-0.216	-0.022	0.110	0.086	0.232	0.576	1.092	-0.080
13.0	0.216	-0.316	-0.122	0.110	-0.014	0.132	0.576	0.992	-0.180
13.1	0.216	-0.216	-0.122	0.010	-0.214	-0.068	0.576	0.992	-0.180
13.2	0.116	-0.216	-0.022	0.010	-0.014	0.132	0.676	1.092	-0.080
13.3	0.216	-0.116	-0.122	-0.090	-0.014	0.132	0.676	1.092	-0.080
13.4	0.116	-0.116	-0.122	-0.190	-0.014	0.032	0.676	1.092	-0.080
13.5	0.116	-0.216	-0.122	-0.190	-0.114	0.132	0.576	0.992	-0.080
13.6	0.016	-0.216	-0.122	-0.190	-0.014	0.232	0.576	0.992	-0.180
13.7	0.116	-0.216	0.078	-0.090	-0.014	0.332	0.576	0.992	-0.180
13.8	0.116	-0.216	0.078	-0.190	-0.114	0.232	0.676	1.092	-0.080
13.9	0.116	-0.116	-0.022	-0.290	-0.014	0.332	0.576	0.992	-0.080
14.0	0.216	-0.116	-0.022	-0.090	-0.114	0.232	0.676	0.992	0.020
14.1	0.016	-0.216	-0.022	-0.290	-0.014	0.432	0.676	0.992	-0.080
14.2	0.116	-0.216	0.178	-0.090	-0.014	0.332	0.576	0.992	-0.080
14.3	0.216	-0.016	-0.022	-0.190	-0.014	0.332	0.676	0.892	-0.180
14.4	0.116	-0.116	0.078	-0.190	-0.114	0.132	0.676	0.892	-0.180
14.5	0.216	-0.216	-0.122	-0.190	-0.014	0.332	0.676	0.892	-0.080
14.6	0.016	-0.116	-0.022	0.010	-0.014	0.332	0.576	0.892	-0.080
14.7	0.016	-0.216	0.078	0.010	-0.014	0.332	0.676	0.992	-0.180
14.8	0.116	-0.116	0.078	0.010	0.086	0.332	0.676	0.992	-0.180
14.9	0.116	-0.116	0.178	0.010	-0.014	0.332	0.776	0.992	-0.180
15.0	0.016	-0.216	0.078	0.110	0.086	0.332	0.676	0.992	-0.180
15.1	0.016	-0.216	0.078	0.110	0.086	0.332	0.676	0.992	-0.180
15.2	0.116	-0.216	0.178	0.110	-0.014	0.232	0.676	0.992	-0.080
15.3	0.116	-0.216	0.078	0.110	-0.014	0.232	0.676	0.992	-0.080
15.4	0.116	-0.216	0.078	0.110	-0.014	0.132	0.576	0.892	-0.080
15.5	0.116	-0.316	0.178	0.110	-0.014	0.132	0.476	0.792	0.020
15.6	0.216	-0.116	0.078	0.010	-0.014	0.132	0.476	0.792	-0.080
15.7	0.216	-0.116	0.078	0.010	-0.014	0.132	0.476	0.892	-0.180
15.8	0.216	-0.116	-0.022	-0.190	0.086	0.132	0.476	0.892	-0.180
15.9	0.316	-0.016	-0.022	-0.190	0.086	0.232	0.576	0.892	-0.080
16.0	0.216	-0.116	-0.022	-0.190	0.086	0.132	0.476	0.892	-0.080
16.1	0.216	-0.216	-0.122	-0.190	0.086	0.132	0.476	0.892	-0.080
16.2	0.316	-0.116	-0.122	-0.190	0.086	0.132	0.376	0.792	-0.080
16.3	0.116	-0.216	-0.022	-0.190	0.086	0.132	0.376	0.792	0.120
16.4	0.216	-0.216	-0.122	-0.290	-0.014	0.032	0.376	0.792	-0.080
16.5	0.316	-0.016	-0.022	-0.090	0.086	0.032	0.376	0.792	-0.080
16.6	0.216	-0.016	-0.122	-0.290	0.086	0.032	0.376	0.792	0.120
16.7	0.216	-0.216	0.078	-0.190	-0.014	0.132	0.376	0.792	0.020
16.8	0.216	-0.216	-0.022	-0.290	-0.014	0.032	0.376	0.792	0.120
16.9	0.216	-0.216	-0.022	-0.190	-0.114	-0.068	0.376	0.792	-0.080
17.0	0.216	-0.216	-0.022	-0.190	0.086	0.132	0.376	0.792	-0.080
17.1	0.116	-0.216	0.078	-0.190	-0.014	0.132	0.476	0.792	0.120
17.2	0.216	-0.116	-0.022	-0.190	-0.114	0.132	0.376	0.792	0.020
17.3	0.216	-0.216	-0.022	-0.290	-0.114	0.132	0.376	0.692	0.020
17.4	0.116	-0.316	0.078	-0.090	0.086	0.132	0.476	0.792	-0.080
17.5	0.216	-0.216	-0.122	-0.190	-0.014	0.232	0.476	0.792	0.120
17.6	0.116	-0.316	-0.022	-0.190	-0.114	0.132	0.376	0.792	0.020
17.7	0.016	-0.216	-0.122	-0.190	0.086	0.232	0.576	0.792	0.020
17.8	0.116	-0.216	-0.122	-0.390	-0.014	0.232	0.376	0.792	0.020
17.9	0.116	-0.016	-0.222	-0.290	-0.014	0.232	0.376	0.792	0.220
18.0	0.016	-0.216	-0.022	-0.290	0.086	0.232	0.276	0.692	0.220
18.1	0.016	-0.116	-0.022	-0.190	0.086	0.132	0.476	0.792	0.220
18.2	0.016	-0.116	-0.022	-0.290	-0.014	0.232	0.476	0.792	0.120
18.3	0.016	-0.016	-0.022	-0.190	0.186	0.232	0.476	0.792	0.320
18.4	-0.084	-0.216	-0.022	-0.190	0.086	0.232	0.476	0.792	0.320
18.5	0.016	-0.016	-0.122	-0.290	0.186	0.232	0.376	0.792	0.120
18.6	-0.084	-0.216	-0.122	-0.290	0.086	0.232	0.576	0.892	0.320
18.7	-0.084	-0.116	-0.022	-0.090	0.086	0.232	0.376	0.692	0.220
18.8	0.016	-0.116	-0.122	-0.190	0.086	0.232	0.376	0.692	0.420
18.9	-0.084	-0.116	0.078	-0.090	0.186	0.132	0.476	0.692	0.220
19.0	0.116	-0.016	-0.122	-0.190	-0.014	0.032	0.376	0.692	0.220
19.1	0.116	-0.116	-0.022	-0.090	0.186	0.232	0.476	0.692	0.220
19.2	0.116	-0.016	-0.122	-0.090	0.086	0.132	0.376	0.792	0.120
19.3	0.216	-0.016	-0.122	-0.190	0.086	0.232	0.476	0.692	0.220
19.4	0.116	-0.116	-0.022	-0.090	0.086	0.132	0.376	0.692	0.120
19.5	0.216	-0.016	-0.122	-0.190	-0.014	0.032	0.276	0.692	0.020
19.6	0.216	-0.116	-0.022	0.010	0.086	0.132	0.376	0.592	0.120
19.7	0.116	-0.016	-0.022	-0.090	-0.014	0.032	0.276	0.592	0.120
19.8	0.016	-0.016	-0.022	-0.090	0.186	0.032	0.376	0.792	0.120
19.9	0.216	0.084	-0.022	-0.090	-0.014	0.032	0.376	0.592	0.020
20.0	0.216	-0.116	-0.022	0.010	0.186	0.032	0.176	0.592	0.020
20.1	0.016	-0.116	-0.022	-0.090	0.186	0.032	0.276	0.692	0.220
20.2	0.016	-0.116	0.178	0.010	0.186	0.032	0.276	0.592	0.120
20.3	0.016	-0.216	-0.022	-0.090	0.086	0.032	0.376	0.592	0.020
20.4	0.016	-0.116	0.078	-0.090	0.186	-0.068	0.176	0.492	0.120
20.5	0.016	-0.216	-0.022	-0.090	0.186	0.032	0.276	0.592	0.120
20.6	0.016	-0.116	-0.022	-0.190	0.186	0.132	0.176	0.592	0.120
20.7	0.016	-0.316	0.078	-0.090	0.186	0.032	0.176	0.492	0.120
20.8	0.016	-0.116	-0.022	-0.190	0.286	0.132	0.176	0.592	0.220
20.9	0.016	-0.216	0.078	0.010	0.186	0.032	0.176	0.492	0.220
21.0	-0.084	-0.216	-0.022	-0.190	0.186	0.132	0.176	0.492	0.220
21.1	0.016	-0.116	-0.022	-0.090	0.086	0.032	0.176	0.592	0.220
21.2	0.016	-0.216	0.078	-0.190	0.186	0.132	0.276	0.592	0.120
21.3	0.116	-0.016	-0.022	-0.090	0.186	0.132	0.176	0.492	0.120
21.4	0.016	-0.216	-0.022	-0.290	0.086	0.132	0.276	0.592	0.220
21.5	0.116	-0.216	-0.022	-0.090	0.186	0.232	0.276	0.592	0.120
21.6	0.116	-0.116	-0.022	-0.190	0.086	0.132	0.276	0.492	0.120
21.7	0.216	-0.116	0.078	-0.090	0.086	0.232	0.176	0.492	0.120
21.8	0.216	-0.116	0.078	0.010	0.186	0.232	0.276	0.492	0.120
21.9	0.216	-0.016	-0.022	-0.190	-0.014	0.132	0.276	0.592	0.120
22.0	0.216	-0.116	-0.022	0.010	0.086	0.232	0.276	0.492	0.120
22.1	0.316	-0.116	-0.022	-0.090	-0.014	0.132	0.276	0.592	0.120
22.2	0.216	-0.016	-0.122	-0.090	0.086	0.232	0.376	0.692	0.020
22.3	0.316	-0.116	-0.022	0.010	-0.114	0.032	0.276	0.492	0.020
22.4	0.216	-0.016	0.078	0.010	0.086	0.232	0.376	0.592	0.020
22.5	0.316	-0.016	-0.122	-0.190	-0.114	0.032	0.276	0.592	0.020
22.6	0.316	-0.116	0.078	0.010	-0.014	0.032	0.276	0.392	0.120
22.7	0.516	0.084	-0.122	-0.090	-0.114	0.032	0.276	0.592	0.120
22.8	0.316	-0.116	0.078	-0.090	-0.014	0.032	0.376	0.592	0.120
22.9	0.316	-0.216	0.078	0.010	-0.114	-0.068	0.176	0.392	0.020
23.0	0.316	-0.016	-0.022	0.010	-0.014	0.032	0.376	0.592	0.120
23.1	0.316	-0.116	0.078	-0.090	-0.014	0.032	0.276	0.392	0.020
23.2	0.316	-0.216	0.078	0.010	-0.114	-0.068	0.276	0.492	0.120
23.3	0.316	-0.016	-0.022	0.010	-0.014	-0.068	0.376	0.492	0.120
23.4	0.216	-0.216	0.078	-0.090	-0.014	0.032	0.176	0.492	0.020
23.5	0.316	-0.216	-0.122	-0.090	-0.014	0.032	0.176	0.392	0.120
23.6	0.316	-0.116	-0.022	-0.090	-0.014	-0.068	0.276	0.492	0.220
23.7	0.216	-0.216	0.078	0.110	0.086	0.032	0.176	0.492	0.120
23.8	0.316	-0.116	-0.022	-0.090	-0.014	-0.068	0.276	0.392	0.120
23.9	0.116	-0.316	-0.022	-0.090	0.086	0.032	0.376	0.492	0.220
24.0	0.216	-0.216	0.078	0.010	0.086	0.032	0.276	0.392	0.120
24.1	0.216	-0.216	-0.022	-0.090	0.086	0.132	0.276	0.392	0.220
24.2	0.116	-0.416	-0.022	-0.090	0.086	0.032	0.276	0.492	0.120
24.3	0.116	-0.316	0.078	0.110	0.086	0.032	0.276	0.492	0.220
24.4	0.116	-0.216	-0.022	0.010	0.186	0.032	0.276	0.392	0.020
24.5	0.116	-0.316	0.078	-0.090	0.086	0.032	0.176	0.292	0.120
24.6	0.016	-0.316	-0.022	0.010	0.086	0.132	0.276	0.392	0.120
24.7	0.116	-0.216	-0.022	0.010	0.086	0.132	0.376	0.392	0.020
24.8	0.016	-0.416	0.078	-0.090	0.086	0.132	0.176	0.292	0.220
24.9	0.116	-0.216	-0.022	-0.090	0.186	0.132	0.376	0.492	0.120
25.0	0.016	-0.216	0.078	-0.090	0.186	0.032	0.276	0.392	0.020
25.1	0.016	-0.416	0.078	0.010	0.086	0.132	0.276	0.392	0.120
25.2	0.016	-0.316	0.078	0.010	0.086	0.132	0.276	0.292	0.120
25.3	-0.084	-0.316	0.078	0.010	0.086	0.032	0.176	0.392	0.020
25.4	0.016	-0.316	0.078	0.010	-0.014	0.032	0.276	0.392	0.020
25.5	0.016	-0.316	0.078	-0.090	0.086	0.032	0.276	0.492	0.020
25.6	0.016	-0.316	0.178	0.010	0.086	0.132	0.276	0.392	0.120
25.7	0.016	-0.216	0.078	-0.090	0.086	0.132	0.276	0.492	0.120
25.8	-0.084	-0.316	0.178	0.010	-0.014	0.032	0.276	0.492	-0.080
25.9	0.016	-0.316	0.178	0.010	-0.014	0.032	0.176	0.292	0.020
26.0	0.116	-0.116	0.178	0.010	-0.014	0.032	0.276	0.492	0.120
26.1	0.116	-0.316	0.178	0.010	0.086	0.032	0.276	0.392	0.020
26.2	0.016	-0.316	0.378	0.010	-0.014	-0.068	0.176	0.292	-0.080
26.3	-0.084	-0.316	0.278	0.010	-0.014	0.032	0.176	0.392	0.020
26.4	0.116	-0.316	0.178	0.010	-0.014	-0.068	0.276	0.492	0.020
26.5	0.016	-0.316	0.178	0.010	-0.014	0.032	0.176	0.292	-0.080
26.6	0.116	-0.216	0.278	0.010	-0.014	0.032	0.176	0.292	0.020
26.7	0.116	-0.216	0.178	0.010	-0.114	0.032	0.176	0.392	-0.080
26.8	0.116	-0.316	0.178	0.010	-0.014	-0.068	0.376	0.392	0.020
26.9	0.116	-0.216	0.378	0.110	-0.014	0.032	0.176	0.292	-0.080
27.0	0.016	-0.316	0.178	0.110	-0.014	0.032	0.276	0.292	0.020
27.1	0.116	-0.216	0.178	0.010	-0.114	-0.168	0.376	0.392	-0.080
27.2	0.116	-0.216	0.178	0.010	-0.114	-0.068	0.176	0.292	-0.080
27.3	0.116	-0.216	0.178	0.110	-0.014	0.032	0.276	0.392	0.020
27.4	0.216	-0.216	0.278	0.110	-0.014	-0.068	0.376	0.292	-0.080
27.5	0.016	-0.216	0.178	0.010	-0.114	-0.068	0.176	0.292	-0.080
27.6	0.116	-0.116	0.178	0.110	-0.014	0.032	0.276	0.192	-0.080
27.7	0.116	-0.216	0.278	0.210	-0.014	-0.068	0.376	0.292	0.020
27.8	0.116	-0.216	0.078	0.110	-0.114	-0.168	0.276	0.392	-0.080
27.9	0.216	-0.116	0.078	0.110	0.086	0.032	0.276	0.292	0.120
28.0	0.116	-0.216	0.178	0.110	-0.114	-0.168	0.376	0.292	0.020
28.1	0.116	-0.116	0.178	0.110	-0.114	-0.068	0.376	0.392	0.020
28.2	0.116	-0.216	0.078	0.110	-0.014	-0.168	0.276	0.192	0.020
28.3	0.116	-0.216	0.078	0.110	0.086	-0.068	0.376	0.292	0.120
28.4	0.216	-0.116	0.178	0.210	-0.014	0.032	0.376	0.392	0.020
28.5	0.116	-0.116	0.078	0.110	0.086	0.032	0.276	0.292	0.020
28.6	0.116	-0.216	0.078	0.110	-0.014	-0.168	0.276	0.292	0.020
28.7	0.216	-0.016	-0.022	0.110	0.086	0.032	0.276	0.392	0.120
28.8	0.116	-0.116	0.078	0.110	0.186	0.032	0.276	0.292	0.020
28.9	0.016	-0.216	0.078	0.110	-0.014	-0.068	0.276	0.392	-0.080
29.0	0.116	-0.216	0.078	0.110	-0.014	-0.068	0.176	0.292	0.020
29.1	0.116	-0.116	0.178	0.210	0.186	0.132	0.276	0.292	0.120
29.2	-0.084	-0.216	0.078	0.110	0.186	0.032	0.276	0.292	0.020
29.3	0.116	-0.216	0.178	0.110	0.086	-0.068	0.176	0.292	0.020
29.4	0.116	-0.116	0.078	0.110	0.086	0.032	0.176	0.292	0.120
29.5	0.116	-0.116	0.078	0.110	0.186	0.032	0.276	0.392	0.120
29.6	-0.084	-0.316	0.278	0.110	0.186	0.132	0.276	0.392	0.120
29.7	0.116	-0.116	0.078	0.110	0.086	0.032	0.076	0.292	0.120
29.8	0.116	-0.116	0.178	0.110	0.086	-0.068	0.276	0.392	0.020
29.9	0.116	-0.116	-0.022	0.010	0.186	0.132	0.176	0.292	0.220
30.0	0.016	-0.316	0.078	0.110	0.286	0.132	0.076	0.392	0.120
30.1	0.116	-0.216	0.178	0.110	0.086	0.032	0.176	0.492	0.120
30.2	0.116	-0.116	0.178	0.110	0.186	0.032	0.176	0.292	0.120
30.3	0.116	-0.116	-0.022	0.010	0.286	0.132	0.176	0.392	0.220
30.4	0.116	-0.216	0.078	0.010	0.186	0.132	0.076	0.392	0.120
30.5	0.216	-0.116	0.178	0.110	0.086	0.132	0.076	0.292	0.120
30.6	0.016	-0.216	0.178	0.110	0.186	0.132	0.176	0.392	0.120
30.7	0.016	-0.216	-0.022	0.010	0.286	0.132	0.276	0.392	0.220
30.8	0.216	-0.116	-0.022	0.010	0.086	0.132	0.176	0.492	0.020
30.9	0.016	-0.316	0.078	0.010	0.086	0.032	0.076	0.392	0.120
31.0	0.016	-0.316	0.078	0.110	0.186	0.032	0.276	0.492	0.120
31.1	0.116	-0.216	-0.022	0.110	0.186	0.132	0.176	0.492	0.020
31.2	0.216	-0.116	0.078	0.010	0.186	0.132	0.176	0.392	0.220
31.3	0.016	-0.216	0.078	0.010	0.086	0.132	0.176	0.392	0.120
31.4	0.116	-0.316	0.078	0.210	0.186	0.132	0.076	0.392	0.020
31.5	0.116	-0.216	-0.022	0.110	0.186	0.132	0.176	0.392	0.120
31.6	0.116	-0.116	0.078	0.010	-0.014	0.032	0.176	0.392	0.220
31.7	0.016	-0.216	-0.022	0.110	0.186	0.132	0.076	0.392	0.120
31.8	0.116	-0.216	-0.022	0.110	0.186	0.132	0.176	0.392	0.120
31.9	0.216	-0.116	-0.022	0.010	0.086	0.132	0.076	0.292	0.120
32.0	0.216	-0.116	0.078	0.010	-0.014	0.032	0.276	0.392	0.020
32.1	0.016	-0.116	-0.022	0.110	0.186	0.132	0.176	0.392	0.120
32.2	0.116	-0.116	-0.022	0.110	0.086	0.132	0.076	0.292	0.120
32.3	0.216	-0.116	0.178	0.210	0.086	0.032	0.176	0.292	0.020
32.4	0.116	-0.116	0.178	0.210	-0.014	0.032	0.076	0.292	0.020
32.5	0.216	-0.116	0.078	0.110	-0.014	0.032	0.276	0.492	0.220
32.6	0.216	-0.016	-0.022	0.110	0.086	0.132	0.276	0.392	0.120
32.7	0.116	-0.016	0.078	0.110	0.086	0.132	0.076	0.292	0.120
32.8	0.216	-0.016	0.078	0.110	-0.014	-0.068	0.176	0.292	0.020
32.9	0.216	0.084	0.078	0.110	-0.014	0.032	0.176	0.392	0.120
33.0	0.216	-0.016	0.178	0.110	0.086	0.132	0.176	0.292	0.120
33.1	0.116	-0.016	0.078	0.110	-0.014	0.032	0.176	0.392	0.120
33.2	0.116	-0.016	0.078	0.010	0.086	0.032	0.176	0.392	-0.080
33.3	0.116	-0.016	0.178	0.110	-0.014	0.032	0.076	0.192	0.120
33.4	0.116	-0.116	0.178	0.210	0.086	0.032	0.176	0.392	0.120
33.5	0.216	-0.016	-0.022	0.010	0.086	-0.068	0.176	0.292	0.120
33.6	0.116	-0.116	-0.022	0.010	-0.014	0.032	0.276	0.292	0.020
33.7	0.116	-0.016	0.078	0.010	-0.014	-0.068	0.176	0.392	0.120
33.8	0.116	-0.016	0.078	0.210	-0.014	-0.068	0.076	0.192	0.020
33.9	0.016	-0.116	0.078	0.110	0.086	0.032	0.176	0.292	0.020
34.0	0.116	-0.216	0.078	0.010	0.086	0.032	0.276	0.392	0.120
34.1	0.016	-0.116	0.078	0.010	-0.014	-0.068	0.176	0.292	0.120
34.2	0.116	-0.016	0.078	0.110	-0.014	0.032	0.176	0.292	0.020
34.3	0.116	-0.016	0.178	0.110	0.186	0.032	0.176	0.292	0.020
34.4	0.116	-0.116	0.078	0.010	0.086	-0.068	0.276	0.392	0.120
34.5	0.116	-0.116	0.078	0.110	-0.014	0.032	0.176	0.292	0.020
34.6	0.116	-0.116	0.078	0.010	0.086	0.032	0.176	0.292	0.020
34.7	0.216	-0.016	0.078	0.010	0.186	0.032	0.176	0.292	0.120
34.8	0.116	-0.116	0.078	0.010	0.186	0.032	0.176	0.192	0.020
34.9	0.116	-0.116	0.078	0.010	0.086	0.032	0.176	0.292	0.120
35.0	0.116	-0.116	0.178	0.010	0.086	0.132	0.176	0.292	0.020
35.1	0.116	-0.216	-0.022	-0.090	0.186	0.032	0.076	0.292	0.120
35.2	0.016	-0.216	0.078	0.010	0.186	0.032	0.076	0.092	0.020
35.3	0.116	-0.116	0.078	0.010	0.086	0.132	0.176	0.292	0.120
35.4	0.116	-0.116	0.078	-0.090	0.086	0.032	0.176	0.292	0.220
35.5	0.116	-0.016	0.078	-0.190	0.186	0.032	0.276	0.192	0.020
35.6	0.016	-0.216	-0.022	-0.190	0.086	0.032	0.076	0.192	0.020
35.7	0.016	-0.216	-0.122	-0.190	0.086	0.132	0.176	0.292	0.220
35.8	0.216	-0.116	0.078	-0.090	0.186	0.032	0.176	0.292	0.220
35.9	0.216	-0.116	0.078	-0.190	0.186	0.032	0.276	0.192	0.020
36.0	0.116	-0.116	-0.122	-0.190	0.186	0.132	0.076	0.192	0.120
36.1	0.216	-0.116	-0.122	-0.190	0.086	0.132	0.076	0.192	0.120
36.2	0.116	-0.216	0.078	-0.090	0.086	0.032	0.176	0.192	0.020
36.3	0.016	-0.116	-0.022	-0.290	0.086	-0.068	0.176	0.192	0.120
36.4	0.116	-0.116	-0.022	-0.190	0.086	0.032	0.176	0.292	0.120
36.5	0.216	-0.116	-0.022	-0.190	0.186	0.032	0.176	0.192	0.120
36.6	0.116	-0.116	-0.022	-0.290	0.086	0.032	0.176	0.192	0.020
36.7	0.116	-0.216	0.078	-0.190	0.086	0.032	0.076	0.192	0.120
36.8	0.116	-0.216	-0.022	-0.190	0.086	0.032	0.276	0.292	0.120
36.9	0.216	-0.016	-0.022	-0.190	-0.014	0.132	0.176	0.192	0.120
37.0	0.116	-0.116	-0.122	-0.190	0.086	0.032	0.076	0.192	0.020
37.1	0.116	-0.216	-0.122	-0.190	0.086	0.032	0.076	0.192	0.120
37.2	0.116	-0.216	0.078	-0.190	-0.014	0.032	0.176	0.192	0.120
37.3	0.216	-0.016	-0.022	-0.290	0.086	0.132	0.176	0.192	0.020
37.4	0.116	-0.116	-0.122	-0.190	-0.014	0.032	0.176	0.292	0.020
37.5	0.116	-0.216	-0.122	-0.190	-0.014	0.032	0.176	0.192	0.120
37.6	0.216	-0.216	-0.122	-0.190	-0.114	-0.068	0.076	0.092	0.120
37.7	0.116	-0.116	-0.022	-0.290	-0.114	0.032	0.176	0.292	0.120
37.8	0.216	-0.016	-0.022	-0.190	-0.114	-0.068	0.276	0.292	0.020
37.9	0.116	-0.216	-0.122	-0.190	-0.014	0.032	0.176	0.292	0.120
38.0	0.116	-0.116	-0.122	-0.190	-0.214	-0.068	0.076	0.192	0.220
38.1	0.216	-0.116	-0.122	-0.190	-0.114	0.032	0.176	0.292	0.120
38.2	0.116	-0.116	-0.022	-0.090	-0.114	0.032	0.176	0.292	0.020
38.3	0.216	-0.016	-0.122	-0.190	-0.114	-0.068	0.176	0.292	0.120
38.4	0.116	-0.116	-0.122	-0.190	-0.114	0.032	0.176	0.292	0.220
38.5	0.116	-0.116	-0.122	-0.190	-0.114	0.032	0.176	0.192	0.020
38.6	0.216	-0.116	-0.022	-0.190	-0.114	-0.068	0.176	0.292	0.020
38.7	0.116	-0.216	0.078	0.010	-0.114	-0.068	0.176	0.292	0.020
38.8	0.016	-0.216	-0.122	-0.190	-0.114	0.032	0.176	0.192	0.220
38.9	0.116	-0.116	-0.122	-0.190	-0.014	0.132	0.176	0.192	0.020
39.0	0.116	-0.116	-0.122	-0.190	-0.114	-0.068	0.076	0.192	0.020
39.1	0.116	-0.116	-0.022	-0.090	-0.114	0.032	0.076	0.192	0.020
39.2	0.116	-0.216	-0.022	-0.090	-0.114	0.032	0.176	0.092	0.220
39.3	0.116	-0.216	-0.022	-0.190	-0.114	0.032	0.176	0.192	0.120
39.4	0.216	-0.116	-0.122	-0.190	-0.114	-0.068	0.176	0.092	0.020
39.5	0.116	-0.116	-0.022	-0.190	-0.014	0.132	0.176	0.092	0.120
39.6	0.116	-0.216	-0.022	-0.090	-0.014	0.032	0.176	0.092	0.120
39.7	0.116	-0.116	-0.022	-0.090	-0.114	-0.068	0.176	0.192	0.020
39.8	0.116	-0.116	-0.122	-0.090	-0.014	0.132	0.176	0.092	0.020
39.9	0.216	-0.116	-0.022	-0.190	-0.114	0.032	0.076	-0.008	0.120
40.0	0.116	-0.216	-0.022	-0.090	-0.014	0.032	0.176	0.192	0.120
40.1	0.116	-0.116	0.078	0.010	-0.114	0.032	0.176	0.092	0.020
40.2	0.116	-0.116	-0.122	-0.090	-0.114	0.032	0.176	0.092	-0.080
40.3	0.216	-0.116	-0.022	-0.190	-0.114	0.032	0.176	0.092	0.020
40.4	0.216	-0.116	-0.022	-0.090	-0.014	-0.068	0.076	-0.008	0.020
40.5	0.216	-0.016	-0.022	-0.090	-0.014	0.032	0.176	-0.008	0.020
40.6	0.116	-0.116	0.078	0.010	-0.014	0.032	0.176	0.192	-0.080
40.7	0.216	-0.016	-0.022	-0.090	-0.014	0.032	0.176	0.092	0.020
40.8	0.216	-0.016	-0.022	-0.090	-0.114	0.032	0.276	0.092	0.020
40.9	0.116	-0.116	0.078	0.010	-0.114	0.132	0.176	0.092	-0.080
41.0	0.116	-0.116	0.078	0.010	-0.014	0.032	0.076	0.092	-0.080
41.1	0.316	-0.016	-0.022	-0.090	-0.114	-0.068	0.276	0.092	-0.080
41.2	0.216	-0.016	-0.022	-0.090	-0.014	0.032	0.176	0.192	-0.080
41.3	0.216	-0.016	-0.022	0.010	-0.014	0.132	0.276	0.192	-0.080
41.4	0.116	-0.016	0.078	0.010	-0.014	0.132	0.176	-0.008	-0.080
41.5	0.116	-0.016	0.178	0.010	-0.014	0.032	0.176	-0.008	-0.080
41.6	0.216	0.084	-0.022	-0.090	-0.114	-0.068	0.176	0.192	-0.080
41.7	0.316	-0.016	-0.022	-0.090	-0.014	0.132	0.176	0.092	-0.180
41.8	0.316	0.084	-0.022	-0.090	-0.014	0.132	0.276	0.092	-0.180
41.9	0.116	-0.016	0.178	0.010	-0.014	0.132	0.176	0.192	-0.080
42.0	0.116	-0.016	-0.022	-0.090	-0.014	0.132	0.176	0.192	0.020
42.1	0.216	0.184	-0.022	-0.090	-0.114	0.032	0.276	0.192	-0.180
42.2	0.316	0.084	-0.022	-0.090	-0.014	0.132	0.276	0.192	-0.180
42.3	0.316	0.084	-0.022	-0.090	0.086	0.232	0.176	0.192	-0.080
42.4	0.216	-0.016	-0.022	-0.090	0.086	0.132	0.176	0.092	-0.080
42.5	0.216	0.084	-0.022	-0.090	0.086	0.132	0.176	-0.008	-0.180
42.6	0.216	0.184	-0.022	-0.090	-0.114	0.132	0.076	-0.008	-0.180
42.7	0.316	0.184	-0.022	-0.090	-0.114	0.132	0.176	0.192	-0.180
42.8	0.316	0.084	-0.022	-0.090	0.086	0.132	0.276	0.092	-0.080
42.9	0.216	0.084	0.078	0.010	0.086	0.132	0.276	0.092	-0.180
43.0	0.316	0.184	-0.022	-0.090	0.086	0.232	0.176	0.092	-0.280
43.1	0.216	0.184	-0.122	-0.090	0.086	0.232	0.176	0.092	-0.280
43.2	0.216	0.184	-0.022	0.010	-0.014	0.032	0.276	0.092	-0.280
43.3	0.316	0.184	-0.022	-0.090	-0.014	0.032	0.276	0.092	-0.080
43.4	0.216	0.084	0.078	0.010	0.086	0.232	0.076	0.092	-0.180
43.5	0.216	0.084	0.078	0.110	0.086	0.232	0.076	0.092	-0.180
43.6	0.116	0.084	0.078	0.010	-0.014	0.032	0.176	-0.008	-0.280
43.7	0.116	0.184	0.078	0.010	0.086	0.132	0.276	0.092	-0.180
43.8	0.216	0.084	0.078	-0.090	-0.014	0.132	0.076	0.092	-0.080
43.9	0.116	-0.016	-0.022	0.010	-0.014	0.032	0.176	-0.008	-0.180
44.0	0.116	-0.016	-0.022	0.010	0.086	0.132	0.176	-0.008	-0.280
44.1	0.116	-0.016	0.178	0.110	0.086	0.132	0.176	0.092	-0.280
44.2	0.216	0.084	0.078	-0.090	0.086	0.032	0.076	-0.108	-0.180
44.3	0.116	0.084	0.078	-0.090	0.086	0.032	0.076	-0.008	-0.080
44.4	0.216	0.084	0.078	0.010	-0.014	0.132	0.176	-0.008	-0.180
44.5	0.116	-0.016	0.178	0.010	-0.014	0.032	0.176	-0.008	-0.180
44.6	0.116	-0.016	0.078	0.010	0.086	0.032	0.076	-0.008	-0.280
44.7	0.116	-0.016	0.078	0.010	0.086	0.132	0.176	-0.108	-0.080
44.8	0.116	-0.016	0.078	0.010	0.086	0.132	0.076	-0.108	-0.080
44.9	0.116	0.084	0.078	0.010	-0.014	-0.068	0.176	0.092	-0.080
45.0	0.116	-0.016	0.178	0.010	-0.014	-0.068	0.176	0.092	-0.280
45.1	0.116	-0.016	0.178	-0.090	0.086	0.132	0.176	-0.008	-0.080
45.2	0.116	-0.016	0.078	0.010	0.086	0.132	0.076	-0.108	-0.080
45.3	0.216	0.084	0.178	0.010	0.086	0.032	0.176	0.092	-0.080
45.4	0.116	-0.016	0.078	-0.090	-0.014	0.032	0.176	0.092	-0.180
45.5	0.116	-0.016	0.178	0.110	-0.014	0.032	0.176	-0.008	-0.180
45.6	0.116	-0.016	0.178	0.110	-0.014	0.032	0.076	-0.008	-0.080
45.7	0.116	-0.016	0.178	0.010	-0.114	0.032	0.176	-0.008	-0.080
45.8	0.116	-0.016	0.178	0.010	-0.014	0.032	0.276	0.092	-0.080
45.9	0.116	-0.016	0.078	-0.090	-0.014	0.032	0.176	-0.008	0.020
46.0	0.016	-0.116	0.078	0.010	-0.014	0.132	0.076	0.092	0.020
46.1	0.116	-0.016	0.178	0.110	-0.014	0.132	0.176	0.092	0.020
46.2	0.216	0.084	0.178	0.010	-0.014	0.032	0.176	-0.008	-0.080
46.3	0.216	0.084	0.178	0.010	0.086	0.032	0.176	-0.008	0.020
46.4	0.116	-0.016	0.178	0.010	0.086	0.132	0.076	-0.008	-0.080
46.5	0.016	-0.016	0.178	0.010	-0.014	0.132	0.176	0.092	-0.080
46.6	0.016	-0.016	0.178	0.110	-0.014	0.132	0.176	0.092	-0.080
46.7	0.016	-0.016	0.178	0.010	-0.014	0.032	0.176	0.092	0.020
46.8	0.216	0.084	0.078	-0.090	0.086	0.132	-0.024	-0.008	0.020
46.9	0.216	0.084	0.078	0.010	0.086	0.132	0.076	-0.008	0.020
47.0	0.116	-0.016	0.178	0.010	0.086	0.132	0.176	0.092	0.020
47.1	0.116	-0.016	0.078	0.010	0.086	0.132	0.176	0.092	0.020
47.2	0.116	0.184	-0.022	-0.090	0.086	0.032	0.076	0.092	-0.080
47.3	0.116	0.084	0.078	0.110	-0.014	0.032	0.076	0.092	-0.080
47.4	0.216	0.084	0.078	0.010	0.086	0.132	0.076	0.092	-0.080
47.5	0.116	-0.016	0.178	0.010	0.086	0.132	0.176	0.092	0.120
47.6	0.116	-0.016	0.078	0.110	0.186	0.132	0.076	0.092	0.120
47.7	0.216	0.184	-0.022	0.010	0.086	0.032	0.176	0.192	0.020
47.8	0.116	0.084	0.078	0.110	-0.014	0.032	0.176	0.192	0.020
47.9	0.116	-0.016	0.178	0.010	0.086	0.132	0.176	0.092	0.020
48.0	0.116	-0.016	0.178	0.010	0.086	0.132	-0.024	-0.008	0.020
48.1	0.116	-0.016	0.078	0.010	0.186	0.132	0.176	0.192	-0.080
48.2	0.216	0.184	0.078	0.010	0.086	0.032	0.176	0.192	-0.080
48.3	0.116	0.084	0.078	0.010	0.086	0.032	0.076	-0.008	0.120
48.4	0.216	-0.016	-0.022	0.010	0.186	0.032	0.076	-0.008	0.020
48.5	0.216	-0.016	-0.022	0.110	0.186	0.132	0.076	0.092	0.020
48.6	0.116	0.084	0.078	0.010	0.186	0.032	0.176	0.192	0.020
48.7	0.116	0.084	0.078	0.010	0.186	0.132	0.176	0.192	0.120
48.8	0.116	0.084	0.078	0.010	0.086	0.032	0.176	0.192	0.020
48.9	0.216	0.084	0.078	0.110	0.186	0.032	0.076	0.092	0.020
49.0	0.216	0.084	0.078	0.110	0.186	0.032	0.076	0.092	0.020
49.1	0.216	0.084	-0.022	-0.090	0.186	0.032	0.176	0.192	0.120
49.2	0.216	0.084	0.078	0.010	0.086	-0.068	0.276	0.292	0.020
49.3	0.116	0.084	0.078	0.010	0.186	0.032	0.176	0.092	0.020
49.4	0.116	0.084	0.178	0.110	0.186	-0.068	0.076	0.092	0.020
49.5	0.216	0.084	-0.022	0.010	0.086	-0.068	0.276	0.292	0.020
49.6	0.116	-0.116	-0.022	0.010	0.186	0.032	0.276	0.292	0.120
49.7	0.216	0.084	0.078	0.010	0.186	-0.068	0.276	0.192	0.020
49.8	0.216	0.084	0.178	0.110	0.186	-0.068	0.176	0.192	0.020
49.9	0.116	0.084	0.178	0.110	0.186	-0.068	0.176	0.192	0.020
50.0	0.116	-0.016	0.078	0.010	0.086	-0.068	0.276	0.192	0.020
50.1	0.116	-0.016	-0.022	0.010	0.186	-0.068	0.276	0.292	0.120
50.2	0.116	-0.016	0.078	0.010	0.186	-0.168	0.176	0.192	0.020
50.3	0.216	0.084	0.078	0.010	0.086	-0.268	0.176	0.192	0.020
50.4	0.216	0.084	0.078	0.010	0.186	-0.068	0.176	0.292	0.020
50.5	0.216	0.084	0.078	0.110	0.186	-0.068	0.276	0.292	0.120
50.6	0.116	-0.016	-0.022	0.010	0.186	-0.168	0.276	0.292	0.020
50.7	0.116	-0.016	0.078	0.010	0.186	-0.168	0.176	0.192	0.120
50.8	0.116	0.084	0.078	0.010	0.086	-0.168	0.176	0.192	0.120
50.9	0.216	0.184	0.078	0.110	0.186	-0.168	0.276	0.292	0.120
51.0	0.116	0.084	-0.022	0.010	0.086	-0.168	0.176	0.192	0.020
51.1	0.116	-0.016	0.178	0.110	0.086	-0.268	0.176	0.192	0.020
51.2	0.116	-0.016	0.078	0.010	0.186	-0.168	0.176	0.192	0.020
51.3	0.116	-0.016	0.078	0.110	0.186	-0.068	0.276	0.192	0.120
51.4	0.116	-0.016	-0.022	0.110	0.086	-0.168	0.276	0.192	-0.080
51.5	0.116	0.084	0.078	0.110	0.086	-0.168	0.276	0.192	0.020
51.6	0.316	0.184	0.078	0.110	0.086	-0.168	0.276	0.192	0.020
51.7	0.216	0.084	-0.022	-0.090	0.086	-0.168	0.176	0.192	0.020
51.8	0.116	-0.016	-0.022	-0.090	0.086	-0.068	0.176	0.192	0.020
51.9	0.116	-0.016	0.078	0.010	-0.014	-0.168	0.276	0.192	0.020
52.0	0.116	-0.016	0.078	0.110	0.086	-0.168	0.276	0.292	0.020
52.1	0.216	-0.016	0.078	0.110	-0.014	-0.268	0.276	0.192	0.120
52.2	0.216	0.084	-0.022	0.010	0.086	-0.168	0.176	0.192	0.120
52.3	0.216	0.084	-0.022	0.010	0.086	-0.068	0.276	0.192	0.020
52.4	0.216	0.184	-0.022	-0.090	0.186	-0.068	0.176	0.192	0.120
52.5	0.216	-0.016	-0.022	0.010	0.086	-0.068	0.176	0.192	0.020
52.6	0.216	-0.016	0.178	0.110	-0.014	-0.168	0.076	0.092	0.020
52.7	0.216	0.084	0.178	0.110	-0.014	-0.168	0.076	0.092	0.020
52.8	0.216	0.084	0.178	0.110	0.086	-0.068	0.176	0.192	0.020
52.9	0.216	0.084	0.078	0.110	0.186	-0.068	0.176	0.092	-0.180
53.0	0.216	0.084	-0.022	0.010	0.186	-0.068	0.176	0.092	0.020
53.1	0.216	0.184	-0.022	0.010	-0.014	-0.168	0.076	0.092	0.020
53.2	0.116	0.084	-0.022	0.010	-0.014	-0.068	0.076	0.092	0.020
53.3	0.216	0.184	0.178	0.110	-0.014	-0.068	0.076	0.092	0.020
53.4	0.216	0.084	0.178	0.110	-0.014	-0.168	0.276	0.092	0.020
53.5	0.216	0.084	0.078	0.110	0.086	-0.068	0.076	0.092	0.020
53.6	0.316	0.184	-0.022	0.010	0.086	-0.168	0.076	0.092	0.020
53.7	0.216	0.184	-0.022	0.110	0.086	-0.068	0.076	-0.008	0.020
53.8	0.216	0.184	0.078	0.110	-0.014	-0.068	0.076	-0.008	-0.080
53.9	0.316	0.184	0.078	0.010	-0.014	-0.068	0.176	0.092	-0.080
54.0	0.316	0.284	0.078	0.010	-0.014	-0.068	0.176	0.092	-0.080
54.1	0.216	0.084	0.078	0.010	0.086	-0.068	-0.024	-0.008	-0.080
54.2	0.216	0.084	-0.022	0.110	0.086	0.032	0.076	-0.008	-0.080
54.3	0.316	0.184	0.078	0.110	-0.114	-0.168	0.076	0.092	0.020
54.4	0.416	0.284	0.078	0.110	-0.014	-0.068	0.176	0.092	0.020
54.5	0.316	0.284	0.078	0.110	-0.014	-0.068	0.176	0.092	0.020
54.6	0.216	0.184	0.078	0.010	0.086	-0.068	0.076	-0.008	-0.080
54.7	0.216	0.184	-0.022	0.010	0.086	-0.068	-0.024	-0.008	-0.080
54.8	0.216	0.184	-0.022	0.010	0.086	-0.068	-0.024	-0.008	-0.080
54.9	0.216	0.084	-0.022	0.010	-0.014	-0.168	0.176	0.092	0.020
55.0	0.316	0.084	-0.022	0.010	-0.014	-0.068	0.076	-0.008	0.020
55.1	0.316	0.184	-0.022	0.010	-0.014	-0.068	0.076	-0.008	0.020
55.2	0.416	0.284	0.078	0.110	0.086	-0.068	0.076	0.092	-0.180
55.3	0.216	0.184	0.078	0.210	0.086	0.032	0.076	0.092	0.020
55.4	0.216	0.184	0.078	0.210	-0.014	-0.168	-0.024	-0.008	0.020
55.5	0.216	0.184	-0.022	0.010	-0.014	-0.168	0.076	-0.108	0.020
55.6	0.216	0.084	-0.022	0.010	-0.014	-0.168	-0.024	-0.008	0.020
55.7	0.316	0.184	-0.022	0.010	-0.014	-0.068	-0.024	-0.008	-0.080
55.8	0.416	0.284	-0.022	0.110	-0.014	-0.068	0.076	0.092	-0.080
55.9	0.416	0.284	-0.022	0.110	-0.014	-0.068	0.076	0.092	-0.080
56.0	0.316	0.184	0.078	0.110	-0.014	-0.168	0.076	-0.008	-0.080
56.1	0.316	0.184	-0.122	0.010	-0.014	-0.168	-0.024	-0.008	-0.080
56.2	0.316	0.184	-0.122	0.010	-0.014	-0.068	-0.024	-0.008	0.020
56.3	0.316	0.184	-0.122	-0.090	-0.014	-0.068	-0.024	-0.008	0.020
56.4	0.216	0.084	-0.122	0.010	-0.114	-0.068	-0.024	0.092	0.020
56.5	0.216	-0.016	0.078	0.110	-0.114	-0.168	0.076	0.092	-0.080
56.6	0.316	0.084	0.078	0.110	-0.014	-0.168	-0.124	-0.008	-0.080
56.7	0.316	0.184	0.078	0.110	-0.014	-0.068	-0.024	0.092	0.120
56.8	0.416	0.184	-0.122	0.010	-0.014	-0.068	0.076	0.092	0.120
56.9	0.416	0.184	-0.122	0.110	-0.114	-0.168	0.076	0.092	0.020
57.0	0.216	0.084	-0.122	0.110	-0.114	-0.168	-0.024	-0.008	-0.080
57.1	0.216	0.084	-0.022	0.010	-0.014	-0.068	-0.024	-0.008	0.020
57.2	0.316	0.184	-0.022	0.010	-0.014	-0.168	-0.124	-0.008	0.020
57.3	0.316	0.284	-0.022	0.010	-0.114	-0.168	-0.024	-0.008	0.120
57.4	0.216	0.084	-0.022	0.010	-0.014	-0.068	0.076	0.092	0.220
57.5	0.316	0.084	-0.122	0.110	-0.114	-0.168	0.076	0.092	0.120
57.6	0.316	0.084	-0.022	0.110	-0.114	-0.068	-0.124	-0.008	0.020
57.7	0.216	0.084	-0.022	0.110	-0.014	-0.068	-0.124	-0.008	0.020
57.8	0.216	0.084	-0.022	0.110	-0.014	-0.168	-0.024	-0.008	0.020
57.9	0.216	0.084	-0.022	0.110	-0.114	-0.268	-0.024	-0.008	0.120
58.0	0.216	0.084	0.078	0.010	-0.214	-0.168	-0.024	0.092	0.120
58.1	0.316	-0.016	0.078	0.110	-0.214	-0.168	-0.024	0.092	0.120
58.2	0.316	0.084	-0.022	0.110	-0.114	-0.068	-0.024	0.092	0.020
58.3	0.316	0.084	-0.022	0.110	-0.114	-0.168	-0.024	0.092	0.120
58.4	0.316	0.084	-0.122	0.010	-0.114	-0.168	-0.024	0.092	0.120
58.5	0.116	-0.016	0.078	0.110	-0.114	-0.068	-0.024	0.092	0.120
58.6	0.116	-0.016	0.078	0.110	-0.114	-0.168	-0.024	0.092	0.120
58.7	0.216	-0.016	0.078	0.010	-0.114	-0.168	-0.024	0.092	-0.080
58.8	0.216	0.084	-0.022	0.110	-0.014	-0.168	-0.024	0.092	0.020
58.9	0.316	0.184	-0.022	0.110	-0.214	-0.268	-0.024	0.192	0.120
59.0	0.216	-0.016	-0.022	0.010	-0.214	-0.168	0.076	0.092	0.120
59.1	0.216	-0.016	-0.022	0.010	-0.114	-0.068	-0.024	-0.008	0.120
59.2	0.216	-0.016	-0.022	0.010	-0.114	-0.068	-0.124	-0.008	0.120
59.3	0.216	-0.016	-0.022	0.010	-0.214	-0.268	-0.024	-0.008	0.120
59.4	0.216	-0.016	-0.022	0.110	-0.114	-0.268	0.076	0.192	0.020
59.5	0.216	0.084	-0.022	0.110	-0.114	-0.168	0.076	0.192	0.020
59.6	0.216	0.084	0.078	0.210	-0.114	-0.168	0.076	0.192	0.020
59.7	0.216	0.084	0.078	0.210	-0.214	-0.168	-0.024	-0.008	0.020
59.8	0.116	-0.016	-0.022	0.110	-0.114	-0.068	-0.124	-0.008	0.220
59.9	0.216	-0.016	0.078	0.110	-0.114	-0.168	-0.124	-0.008	0.220
30.0	0.024	-0.042	0.080	-0.072	0.156	0.392	0.980	1.368	0.156
30.1	-0.076	-0.042	0.180	0.128	0.156	0.392	0.980	1.368	0.056
30.2	-0.076	-0.042	0.180	-0.072	0.056	0.492	0.880	1.268	0.056
30.3	0.124	0.058	-0.020	-0.072	0.156	0.392	0.980	1.468	0.056
30.4	-0.076	-0.042	0.180	-0.072	0.056	0.392	0.880	1.268	-0.044
30.5	0.024	-0.042	0.080	-0.072	-0.044	0.392	0.980	1.368	0.056
30.6	0.024	-0.042	0.280	-0.072	0.056	0.392	1.080	1.368	0.056
30.7	0.024	0.058	0.080	-0.072	0.056	0.392	0.980	1.368	0.256
30.8	-0.076	-0.142	0.080	-0.072	0.056	0.292	1.180	1.468	0.056
30.9	0.124	0.058	0.280	0.128	0.056	0.392	0.980	1.368	0.156
31.0	-0.076	-0.042	0.080	-0.072	0.056	0.292	1.080	1.368	0.156
31.1	0.024	-0.042	0.180	0.028	0.056	0.392	1.080	1.368	0.156
31.2	0.024	-0.042	0.180	-0.072	0.156	0.492	1.080	1.368	0.156
31.3	-0.076	0.058	0.280	0.028	0.056	0.292	0.980	1.268	0.256
31.4	0.024	0.058	0.080	-0.072	0.156	0.392	1.080	1.268	0.156
31.5	0.024	-0.042	0.280	0.028	0.056	0.392	0.980	1.368	0.156
31.6	-0.076	-0.042	0.280	0.028	0.156	0.392	1.080	1.268	0.156
31.7	-0.076	-0.042	0.180	0.028	0.056	0.292	1.080	1.368	0.256
31.8	0.124	0.058	0.180	0.028	0.256	0.392	1.080	1.368	0.156
31.9	-0.076	-0.042	0.180	0.028	0.056	0.292	1.080	1.368	0.056
32.0	-0.076	-0.142	0.180	0.028	0.156	0.292	1.080	1.268	0.156
32.1	-0.076	-0.042	0.280	0.028	0.156	0.292	1.180	1.468	0.156
32.2	0.024	-0.042	0.180	0.028	0.156	0.292	1.080	1.268	0.156
32.3	-0.076	-0.042	0.080	0.028	0.156	0.292	1.180	1.468	0.156
32.4	-0.176	-0.142	0.180	0.028	0.256	0.292	1.180	1.268	0.256
32.5	-0.076	-0.142	0.180	0.028	0.156	0.292	1.080	1.368	0.256
32.6	-0.176	-0.042	0.180	0.028	0.056	0.192	1.080	1.268	0.156
32.7	-0.076	0.058	0.180	0.028	0.256	0.292	1.080	1.368	0.256
32.8	-0.076	-0.042	0.180	0.028	0.256	0.392	1.080	1.368	0.256
32.9	0.024	-0.042	0.180	0.028	0.156	0.292	1.080	1.368	0.156
33.0	-0.176	-0.042	0.080	0.028	0.256	0.392	0.980	1.268	0.256
33.1	-0.176	-0.142	0.180	0.128	0.156	0.292	0.980	1.368	0.356
33.2	0.024	-0.042	0.180	0.028	0.156	0.192	1.080	1.268	0.156
33.3	-0.076	-0.042	0.080	0.028	0.156	0.192	0.880	1.268	0.256
33.4	0.024	-0.042	0.180	0.028	0.056	0.192	1.080	1.368	0.256
33.5	-0.076	-0.042	0.180	0.028	0.256	0.292	1.080	1.468	0.356
33.6	-0.076	-0.042	0.080	0.128	0.156	0.192	0.980	1.268	0.256
33.7	-0.076	0.158	0.080	0.028	0.156	0.192	0.980	1.268	0.356
33.8	0.024	0.058	0.180	0.128	0.256	0.192	1.080	1.268	0.356
33.9	-0.076	0.058	0.180	0.128	0.256	0.192	0.980	1.368	0.356
34.0	-0.076	0.058	0.080	0.028	0.256	0.292	0.980	1.268	0.456
34.1	0.024	-0.042	0.180	0.128	0.256	0.292	0.980	1.168	0.456
34.2	-0.076	0.058	0.080	0.128	0.356	0.292	0.980	1.368	0.356
34.3	0.024	0.058	0.080	0.028	0.356	0.292	1.080	1.268	0.556
34.4	-0.076	-0.042	0.080	0.128	0.256	0.292	0.980	1.168	0.456
34.5	-0.076	0.158	0.080	0.128	0.256	0.292	0.980	1.368	0.356
34.6	-0.076	-0.042	0.080	0.228	0.156	0.192	1.080	1.268	0.356
34.7	-0.076	0.058	0.180	0.128	0.256	0.292	0.980	1.268	0.456
34.8	0.024	0.158	0.080	0.028	0.256	0.292	0.880	1.268	0.456
34.9	0.024	0.058	0.080	0.228	0.256	0.192	0.980	1.368	0.356
35.0	0.024	0.058	0.080	0.128	0.156	0.192	0.980	1.268	0.356
35.1	-0.076	0.058	0.080	0.028	0.256	0.292	1.080	1.368	0.256
35.2	0.024	0.158	0.280	0.228	0.256	0.292	0.880	1.268	0.356
35.3	0.024	0.058	0.080	0.128	0.156	0.292	0.980	1.368	0.256
35.4	0.124	0.058	0.180	0.128	0.256	0.292	1.080	1.368	0.256
35.5	-0.076	0.058	0.180	0.128	0.256	0.292	0.980	1.268	0.256
35.6	0.024	0.158	0.080	0.128	0.256	0.292	0.880	1.268	0.356
35.7	0.124	0.158	0.180	0.128	0.156	0.192	0.980	1.368	0.256
35.8	-0.076	0.058	0.080	0.128	0.156	0.192	0.980	1.268	0.156
35.9	-0.076	0.058	0.280	0.128	0.256	0.392	0.980	1.268	0.256
36.0	0.024	0.058	0.180	0.128	0.256	0.292	0.980	1.368	0.156
36.1	0.024	0.158	0.080	0.128	0.156	0.292	0.980	1.368	0.156
36.2	0.024	0.158	0.280	0.228	0.156	0.292	1.080	1.368	0.156
36.3	-0.076	0.058	0.280	0.128	0.256	0.292	0.880	1.268	0.056
36.4	0.024	0.158	0.180	0.028	0.156	0.292	0.980	1.368	0.056
36.5	0.024	0.158	0.180	0.128	0.256	0.292	1.080	1.468	0.156
36.6	0.024	0.258	0.180	0.128	0.156	0.192	0.880	1.268	0.156
36.7	-0.076	0.058	0.280	0.228	0.256	0.192	0.980	1.268	0.056
36.8	0.024	0.058	0.280	0.128	0.256	0.292	0.980	1.368	0.056
36.9	0.124	0.258	0.180	0.128	0.156	0.192	0.980	1.268	0.056
37.0	0.024	0.158	0.180	0.128	0.156	0.292	1.080	1.268	-0.044
37.1	0.024	0.158	0.280	0.128	0.056	0.092	0.980	1.368	0.056
37.2	0.024	0.158	0.280	0.128	0.156	0.292	0.880	1.168	0.056
37.3	0.024	0.058	0.280	0.128	0.256	0.292	1.080	1.268	-0.044
37.4	0.024	0.258	0.180	0.128	0.156	0.092	1.080	1.268	0.156
37.5	-0.076	0.058	0.280	0.128	0.156	0.192	0.980	1.268	0.056
37.6	0.024	0.058	0.280	0.228	0.056	0.192	0.980	1.168	0.056
37.7	0.024	0.158	0.280	0.128	0.156	0.192	0.980	1.168	0.056
37.8	0.124	0.258	0.180	0.128	0.156	0.192	0.980	1.068	0.056
37.9	0.024	0.058	0.280	0.128	0.156	0.192	0.980	1.168	0.056
38.0	0.024	0.158	0.180	0.028	0.056	0.192	0.980	1.168	0.156
38.1	0.024	0.158	0.280	0.128	0.156	0.192	0.880	0.968	0.156
38.2	0.024	0.158	0.280	0.228	0.256	0.292	1.080	1.168	0.056
38.3	0.124	0.058	0.280	0.228	0.156	0.092	0.980	1.168	0.156
38.4	0.024	0.058	0.180	0.128	0.056	0.192	0.980	1.168	0.056
38.5	0.024	0.058	0.180	0.128	0.056	-0.008	0.980	1.068	0.156
38.6	0.124	0.158	0.280	0.328	0.056	-0.008	0.980	1.068	0.256
38.7	0.124	0.258	0.180	0.228	0.156	0.092	0.780	0.968	0.156
38.8	0.024	0.058	0.180	0.128	0.156	0.192	0.980	1.068	0.056
38.9	0.124	0.158	0.280	0.228	0.056	0.092	0.980	1.068	0.256
39.0	0.124	0.158	0.280	0.228	0.156	0.092	0.780	0.968	0.256
39.1	-0.076	-0.042	0.080	0.128	0.056	0.192	0.880	0.968	0.156
39.2	0.124	0.058	0.180	0.228	-0.044	0.092	0.880	0.968	0.156
39.3	0.124	0.158	0.280	0.228	0.056	-0.008	1.080	1.168	0.256
39.4	0.124	0.158	0.180	0.128	0.156	0.192	0.880	0.968	0.156
39.5	0.124	0.058	0.080	0.228	0.156	0.192	0.880	0.968	0.156
39.6	0.124	0.158	0.180	0.228	0.156	-0.008	1.080	1.168	0.356
39.7	0.124	0.158	0.080	0.128	0.056	0.092	0.880	1.068	0.356
39.8	0.124	0.158	0.180	0.128	0.056	0.092	0.880	0.968	0.256
39.9	0.124	0.158	0.180	0.228	0.056	0.092	0.980	1.068	0.256
40.0	0.124	0.158	0.180	0.228	0.156	0.192	0.880	0.968	0.356
40.1	0.124	0.158	0.080	0.228	0.156	0.092	1.080	1.068	0.256
40.2	0.024	0.158	0.180	0.228	0.056	0.092	0.980	1.168	0.256
40.3	0.124	0.158	0.280	0.228	0.056	0.092	0.880	0.968	0.356
40.4	0.224	0.158	0.180	0.228	0.056	0.092	0.880	0.968	0.256
40.5	0.224	0.258	0.080	0.128	0.056	0.092	1.080	1.168	0.256
40.6	0.024	0.158	0.180	0.228	0.056	0.092	0.980	1.068	0.356
40.7	0.124	0.158	0.180	0.228	0.056	0.092	0.980	0.968	0.256
40.8	0.024	0.058	-0.020	0.028	0.056	0.192	0.980	1.068	0.356
40.9	0.124	0.158	0.180	0.128	-0.044	-0.008	0.980	1.068	0.156
41.0	0.124	0.158	0.180	0.228	-0.144	-0.008	0.980	1.068	0.256
41.1	0.124	0.158	0.080	0.128	0.056	0.192	0.980	1.068	0.256
41.2	0.024	0.158	0.180	0.128	-0.044	0.092	0.980	1.068	0.156
41.3	0.024	0.058	0.180	0.128	0.056	0.092	0.980	1.068	0.256
41.4	0.024	0.058	0.080	0.028	-0.044	0.092	0.980	0.968	0.256
41.5	0.124	0.058	0.080	0.128	0.056	0.192	1.080	1.068	0.156
41.6	0.024	0.158	0.080	0.128	0.056	0.092	0.980	1.068	0.156
41.7	-0.076	0.058	0.180	0.028	0.056	0.192	0.880	0.968	0.356
41.8	-0.076	-0.042	0.180	0.028	0.056	0.192	0.980	0.968	0.156
41.9	0.124	0.058	0.080	0.128	0.056	0.092	0.980	1.068	0.156
42.0	0.124	0.158	0.080	0.128	0.056	0.092	0.780	0.868	0.156
42.1	0.124	0.158	0.180	0.028	0.056	0.192	0.880	0.968	0.256
42.2	-0.076	0.058	0.080	0.028	0.156	0.192	0.980	1.068	0.156
42.3	0.124	0.158	0.080	0.028	0.156	0.192	0.980	1.068	0.256
42.4	0.124	0.158	0.180	0.028	0.056	0.192	0.880	0.968	0.156
42.5	0.024	0.058	0.080	0.028	0.156	0.192	0.880	0.968	0.256
42.6	0.024	0.058	0.080	0.028	0.056	0.192	0.880	0.968	0.256
42.7	0.024	0.158	0.180	0.128	0.056	0.192	0.880	0.968	0.156
42.8	0.024	0.058	0.280	0.228	0.056	0.192	0.880	0.868	0.156
42.9	-0.076	-0.042	0.180	0.028	0.056	0.092	0.980	0.968	0.056
43.0	0.124	0.058	0.080	0.028	0.156	0.192	0.880	0.968	0.256
43.1	0.124	0.158	0.080	0.028	0.056	0.192	0.880	0.968	0.256
43.2	0.124	0.158	0.280	0.228	0.056	0.192	0.880	1.068	0.156
43.3	0.024	0.058	0.180	0.128	0.056	0.292	0.880	0.868	0.156
43.4	0.124	-0.042	0.180	0.028	-0.044	0.192	0.980	0.968	0.156
43.5	0.124	0.058	0.080	0.028	0.056	0.092	0.880	0.968	0.156
43.6	0.124	0.058	0.180	0.228	0.056	0.192	0.880	1.068	0.156
43.7	0.024	0.058	0.180	0.128	0.056	0.292	0.880	0.868	0.156
43.8	0.124	0.058	0.180	0.128	-0.044	0.192	0.880	0.868	0.156
43.9	0.124	-0.042	0.180	0.128	0.056	0.092	0.880	0.968	0.156
44.0	0.024	-0.042	-0.020	0.028	0.056	0.092	0.880	0.968	0.156
44.1	0.024	-0.042	0.080	0.128	0.156	0.292	0.780	0.768	0.156
44.2	0.124	0.058	0.180	0.128	0.056	0.192	0.880	0.868	0.156
44.3	0.124	0.058	0.180	0.228	-0.044	0.192	0.880	0.968	0.156
44.4	0.124	-0.042	0.080	0.128	0.056	0.192	0.880	0.968	0.156
44.5	0.224	-0.042	0.180	0.028	0.056	0.192	0.980	0.968	0.256
44.6	0.224	0.058	0.080	0.028	-0.044	0.092	0.880	0.868	0.256
44.7	0.224	0.058	0.080	0.128	0.056	0.192	0.880	0.968	0.256
44.8	0.124	0.058	0.080	0.128	0.056	0.192	0.880	0.968	0.156
44.9	0.024	-0.042	0.180	0.128	0.056	0.192	0.880	0.968	0.256
45.0	0.224	0.158	0.180	0.128	0.056	0.292	0.880	0.868	0.256
45.1	0.224	0.058	0.080	0.128	0.056	0.292	0.880	0.968	0.356
45.2	0.224	0.058	-0.020	-0.072	0.056	0.192	0.780	0.868	0.356
45.3	0.124	0.058	0.180	0.128	0.056	0.192	0.780	0.868	0.256
45.4	0.224	0.058	0.180	0.128	0.156	0.292	0.880	0.968	0.256
45.5	0.124	0.058	0.180	0.128	0.056	0.192	0.880	1.068	0.256
45.6	0.024	-0.142	0.080	0.028	-0.044	0.192	0.880	0.968	0.356
45.7	0.124	-0.042	0.080	0.128	-0.044	0.192	0.780	0.868	0.356
45.8	0.224	0.058	0.080	0.128	0.056	0.192	0.780	0.868	0.256
45.9	0.224	0.058	0.080	0.028	0.056	0.092	0.780	0.968	0.256
46.0	0.224	0.158	0.080	0.028	0.056	0.092	0.880	0.968	0.356
46.1	0.224	0.158	0.080	0.128	-0.044	0.192	0.880	0.968	0.356
46.2	0.024	0.058	0.080	0.128	-0.044	0.192	0.780	0.968	0.256
46.3	0.124	0.058	0.080	0.128	0.156	0.292	0.680	0.968	0.256
46.4	0.224	0.158	0.080	0.128	0.056	0.192	0.780	0.968	0.356
46.5	0.224	0.158	0.180	0.128	0.056	0.192	0.880	0.968	0.356
46.6	0.324	0.158	0.180	0.128	0.056	0.192	0.880	1.068	0.356
46.7	0.124	0.158	0.180	0.128	0.056	0.192	0.880	0.968	0.256
46.8	0.124	0.058	0.180	0.128	0.056	0.192	0.780	0.968	0.156
46.9	0.124	0.058	0.280	0.128	0.056	0.192	0.780	0.968	0.256
47.0	0.324	0.258	0.180	0.228	0.056	0.192	0.880	1.168	0.356
47.1	0.224	0.158	0.080	0.128	0.056	0.092	0.880	0.968	0.356
47.2	0.124	0.158	0.080	0.128	0.056	0.192	0.880	0.968	0.256
47.3	0.124	0.158	0.180	0.028	0.156	0.192	0.880	0.968	0.256
47.4	0.124	0.158	0.180	0.128	0.156	0.192	0.780	0.968	0.256
47.5	0.124	-0.042	0.280	0.228	0.056	0.192	0.780	0.968	0.356
47.6	0.224	0.158	0.180	0.128	0.056	0.292	0.880	0.968	0.256
47.7	0.224	0.158	0.080	0.128	0.156	0.292	0.880	0.968	0.356
47.8	0.324	0.158	0.180	0.128	0.156	0.292	0.880	1.068	0.256
47.9	0.124	0.058	0.180	0.228	0.156	0.192	0.780	0.968	0.256
48.0	0.124	0.158	0.180	0.228	0.156	0.292	0.780	0.968	0.356
48.1	0.124	0.158	0.080	0.128	0.256	0.292	0.880	1.068	0.356
48.2	0.224	0.058	0.180	0.128	0.256	0.292	0.780	0.968	0.356
48.3	0.224	0.158	0.080	0.128	0.056	0.292	0.880	0.968	0.356
48.4	0.224	0.158	0.180	0.228	0.056	0.192	0.880	0.968	0.356
48.5	0.124	0.158	0.080	0.128	0.156	0.192	0.880	0.968	0.256
48.6	0.224	0.158	0.080	0.128	0.256	0.392	0.680	0.968	0.256
48.7	0.124	-0.042	0.180	0.228	0.256	0.392	0.780	0.968	0.356
48.8	0.124	0.058	0.280	0.228	0.056	0.292	0.880	0.968	0.456
48.9	0.124	0.058	0.280	0.228	0.056	0.192	0.880	0.968	0.256
49.0	0.224	0.158	0.080	0.128	0.156	0.292	0.780	0.968	0.256
49.1	0.224	0.258	0.080	0.128	0.156	0.292	0.880	0.968	0.256
49.2	0.124	0.158	0.080	0.228	0.156	0.292	0.780	0.968	0.356
49.3	0.124	0.158	0.080	0.228	0.156	0.392	0.880	1.068	0.356
49.4	0.124	0.158	0.180	0.228	0.156	0.392	0.780	0.968	0.256
49.5	0.224	0.058	0.180	0.128	0.156	0.392	0.780	0.968	0.256
49.6	0.224	0.158	0.080	0.128	0.156	0.392	0.780	0.968	0.356
49.7	0.124	0.158	0.080	0.228	0.156	0.392	0.880	0.968	0.256
49.8	0.124	0.158	0.180	0.228	0.156	0.292	0.780	0.968	0.256
49.9	0.124	0.058	0.080	0.128	0.056	0.392	0.680	0.868	0.356
50.0	0.124	0.158	0.080	0.128	0.156	0.392	0.780	0.968	0.456
50.1	0.124	0.158	0.080	0.028	0.156	0.392	0.780	0.968	0.356
50.2	0.124	0.058	-0.020	0.128	0.056	0.292	0.780	1.068	0.356
50.3	-0.076	-0.042	-0.020	0.028	0.056	0.392	0.780	0.968	0.356
50.4	0.124	0.158	0.080	0.128	0.056	0.392	0.680	0.968	0.256
50.5	0.124	0.158	0.080	0.128	0.056	0.392	0.680	0.868	0.156
50.6	0.124	0.158	0.080	0.228	0.056	0.292	0.680	0.868	0.256
50.7	0.124	-0.042	-0.020	0.028	0.056	0.292	0.580	0.868	0.356
50.8	0.124	-0.042	-0.020	0.028	0.156	0.392	0.780	0.968	0.356
50.9	0.124	0.058	-0.020	0.028	0.056	0.392	0.780	0.968	0.256
51.0	0.024	0.058	0.080	0.028	0.056	0.292	0.680	1.068	0.256
51.1	0.124	0.158	0.080	0.128	0.056	0.292	0.680	0.968	0.356
51.2	0.124	0.058	0.080	0.128	0.056	0.292	0.780	0.968	0.256
51.3	0.124	-0.042	0.080	0.128	0.056	0.292	0.680	0.868	0.256
51.4	0.124	0.058	0.080	0.128	0.056	0.192	0.780	0.968	0.256
51.5	0.124	0.058	0.080	0.128	0.056	0.292	0.780	1.068	0.256
51.6	0.124	-0.042	-0.020	0.028	0.056	0.292	0.780	0.968	0.356
51.7	0.024	-0.142	-0.020	0.028	0.056	0.392	0.880	0.968	0.256
51.8	0.124	-0.042	0.080	0.028	0.156	0.392	0.680	0.868	0.256
51.9	0.124	0.058	0.180	0.028	0.156	0.292	0.680	0.968	0.256
52.0	0.124	-0.042	0.180	0.128	0.056	0.192	0.680	0.968	0.256
52.1	0.124	-0.042	0.180	0.028	-0.044	0.292	0.780	0.968	0.356
52.2	0.024	-0.042	0.080	0.028	0.056	0.392	0.780	0.968	0.256
52.3	0.024	-0.142	0.080	0.028	0.156	0.392	0.680	0.868	0.256
52.4	0.024	-0.042	0.080	0.028	0.056	0.292	0.780	0.968	0.256
52.5	0.024	-0.142	0.280	0.228	0.056	0.192	0.880	0.968	0.356
52.6	0.024	-0.142	0.180	0.128	0.156	0.292	0.780	0.968	0.356
52.7	0.124	0.058	0.180	0.128	0.156	0.292	0.780	0.968	0.356
52.8	0.124	0.058	0.080	0.128	0.056	0.192	0.680	0.968	0.256
52.9	0.124	-0.142	0.180	0.128	0.056	0.292	0.780	0.868	0.356
53.0	0.024	-0.142	0.080	-0.072	0.156	0.392	0.780	0.868	0.356
53.1	0.024	-0.142	0.080	0.028	0.156	0.392	0.880	1.068	0.256
53.2	0.024	-0.142	0.080	0.028	0.156	0.292	0.880	1.068	0.256
53.3	0.024	-0.042	0.180	0.128	0.056	0.192	0.780	0.968	0.256
53.4	0.124	-0.142	0.180	0.128	0.156	0.292	0.780	0.968	0.356
53.5	0.124	-0.142	0.180	0.128	0.256	0.392	0.780	0.968	0.456
53.6	0.124	-0.142	0.080	0.028	0.156	0.292	0.780	0.968	0.256
53.7	0.024	-0.042	0.080	0.128	0.056	0.292	0.880	0.968	0.256
53.8	0.024	-0.042	0.080	0.128	0.056	0.292	0.780	0.868	0.356
53.9	0.024	-0.042	0.280	0.228	0.156	0.292	0.780	0.968	0.356
54.0	0.124	-0.042	0.180	0.028	0.256	0.392	0.780	0.968	0.356
54.1	0.024	-0.242	0.180	0.028	0.156	0.292	0.680	0.868	0.356
54.2	0.024	-0.142	0.180	0.128	0.156	0.292	0.780	0.968	0.356
54.3	0.024	-0.142	0.080	0.128	0.156	0.292	0.780	0.968	0.256
54.4	0.124	-0.042	0.080	0.128	0.156	0.392	0.780	0.968	0.456
54.5	0.124	-0.042	-0.020	0.028	0.156	0.392	0.780	0.968	0.356
54.6	0.024	-0.142	0.080	0.028	0.156	0.292	0.880	0.968	0.356
54.7	0.024	-0.042	0.180	0.128	0.156	0.292	0.880	0.968	0.356
54.8	0.024	-0.142	0.180	0.128	0.256	0.292	0.880	0.968	0.356
54.9	0.024	-0.142	0.180	0.128	0.256	0.392	0.780	1.068	0.256
55.0	0.124	-0.142	0.180	0.128	0.056	0.292	0.780	1.068	0.256
55.1	0.124	-0.042	-0.020	0.028	0.056	0.292	0.880	1.068	0.356
55.2	0.124	-0.042	0.080	0.028	0.056	0.292	0.780	0.968	0.356
55.3	0.024	-0.042	0.080	0.028	0.156	0.192	0.780	0.868	0.356
55.4	0.024	-0.042	0.080	0.128	0.156	0.192	0.880	0.968	0.256
55.5	0.124	-0.042	0.080	0.128	0.156	0.292	0.880	1.068	0.356
55.6	0.124	-0.042	0.180	0.128	0.156	0.292	0.880	1.068	0.256
55.7	0.124	-0.042	0.080	0.028	0.056	0.292	0.780	0.968	0.256
55.8	0.024	-0.142	0.180	0.028	0.056	0.292	0.780	0.968	0.356
55.9	0.224	-0.042	0.180	0.128	0.156	0.292	0.780	0.868	0.356
56.0	0.124	-0.042	0.080	0.128	0.156	0.392	0.780	0.868	0.356
56.1	0.124	0.058	0.080	0.128	0.056	0.192	0.780	0.868	0.356
56.2	0.124	0.058	0.080	0.028	0.056	0.192	0.780	0.968	0.356
56.3	0.024	-0.142	-0.020	-0.072	0.056	0.192	0.780	0.968	0.256
56.4	0.124	-0.142	0.080	0.128	0.256	0.292	0.780	0.868	0.256
56.5	0.124	-0.142	0.180	0.128	0.156	0.392	0.680	0.768	0.256
56.6	0.224	0.058	0.080	0.128	0.156	0.392	0.780	0.868	0.256
56.7	0.224	0.058	0.080	0.128	0.156	0.292	0.880	0.968	0.356
56.8	0.124	-0.042	0.080	0.228	0.056	0.192	0.780	0.968	0.356
56.9	0.124	-0.042	0.080	0.128	0.156	0.192	0.780	0.968	0.456
57.0	0.224	-0.142	-0.020	0.028	0.156	0.192	0.680	0.868	0.256
57.1	0.224	-0.042	0.080	0.028	0.056	0.192	0.680	0.868	0.256
57.2	0.124	-0.042	0.080	0.128	0.156	0.392	0.780	0.968	0.256
57.3	0.124	-0.042	0.180	0.228	0.156	0.392	0.780	0.868	0.256
57.4	0.124	-0.042	0.080	0.128	0.156	0.192	0.780	0.868	0.256
57.5	0.224	-0.042	-0.020	0.128	0.156	0.192	0.680	0.868	0.356
57.6	0.224	0.058	-0.020	0.128	0.156	0.192	0.680	0.868	0.356
57.7	0.124	-0.042	-0.020	0.128	0.156	0.292	0.780	0.968	0.356
57.8	0.224	0.058	-0.020	0.128	0.156	0.292	0.680	0.868	0.256
57.9	0.124	-0.042	0.080	0.128	0.056	0.192	0.680	0.768	0.156
58.0	0.224	-0.042	-0.020	0.028	0.056	0.192	0.680	0.768	0.256
58.1	0.124	-0.142	-0.020	0.028	0.056	0.092	0.780	0.868	0.256
58.2	0.124	-0.042	0.080	0.228	0.156	0.292	0.780	0.868	0.256
58.3	0.224	0.058	-0.020	0.228	0.156	0.292	0.680	0.868	0.356
58.4	0.224	0.058	-0.020	0.128	0.156	0.292	0.680	0.868	0.356
58.5	0.324	-0.042	-0.020	0.028	0.156	0.292	0.680	0.868	0.256
58.6	0.224	-0.142	-0.020	0.028	0.156	0.192	0.780	0.868	0.156
58.7	0.224	-0.042	-0.020	0.028	0.156	0.192	0.880	0.968	0.256
58.8	0.324	0.058	-0.020	0.128	0.156	0.192	0.780	0.868	0.256
58.9	0.324	0.058	-0.020	0.128	0.056	0.192	0.780	0.868	0.256
59.0	0.324	0.058	-0.020	0.028	0.056	0.192	0.680	0.868	0.256
59.1	0.224	-0.042	-0.020	0.128	0.056	0.192	0.780	0.868	0.256
59.2	0.224	-0.042	-0.020	0.228	0.156	0.192	0.780	0.868	0.256
59.3	0.224	-0.042	-0.020	0.128	0.156	0.192	0.680	0.868	0.356
59.4	0.224	0.058	-0.020	0.128	0.156	0.192	0.680	0.868	0.356
59.5	0.324	0.058	-0.120	0.028	0.156	0.192	0.680	0.868	0.356
59.6	0.224	-0.042	-0.020	0.028	0.156	0.192	0.880	0.868	0.356
59.7	0.324	-0.042	-0.020	0.028	0.156	0.192	0.880	0.868	0.256
59.8	0.324	-0.042	-0.020	0.028	0.056	0.092	0.780	0.868	0.256
59.9	0.224	0.058	-0.120	0.028	0.056	0.092	0.780	0.868	0.256
60.0	0.224	0.058	-0.020	0.028	0.056	0.192	0.680	0.868	0.256
60.1	0.224	0.058	-0.020	0.028	0.156	0.292	0.780	0.868	0.356
60.2	0.224	-0.042	-0.020	0.028	0.156	0.292	0.780	0.868	0.356
60.3	0.324	0.058	-0.020	0.028	0.156	0.292	0.880	0.868	0.356
60.4	0.324	0.158	-0.020	0.028	0.056	0.192	0.880	0.968	0.256
60.5	0.324	0.158	-0.120	-0.072	0.156	0.192	0.780	0.968	0.256
60.6	0.324	0.058	-0.020	0.028	0.156	0.192	0.780	0.868	0.256
60.7	0.324	0.058	-0.020	0.028	0.156	0.192	0.780	0.868	0.256
60.8	0.224	-0.042	-0.120	0.028	0.056	0.192	0.780	0.868	0.356
60.9	0.224	-0.042	-0.020	0.128	0.056	0.192	0.780	0.768	0.356
61.0	0.224	0.058	-0.020	0.028	0.056	0.192	0.780	0.868	0.256
61.1	0.224	0.058	-0.020	0.028	0.156	0.292	0.880	0.868	0.256
61.2	0.424	0.158	-0.020	0.028	0.156	0.292	0.880	0.868	0.256
61.3	0.424	0.158	-0.020	0.028	0.156	0.292	0.880	0.868	0.256
61.4	0.424	0.258	-0.020	0.028	0.156	0.292	0.780	0.768	0.256
61.5	0.424	0.158	-0.020	0.028	-0.044	0.192	0.780	0.868	0.256
61.6	0.224	0.058	-0.020	0.128	0.056	0.192	0.780	0.868	0.356
61.7	0.324	0.058	-0.120	0.028	0.056	0.192	0.680	0.768	0.356
61.8	0.324	0.058	-0.020	0.128	0.156	0.292	0.780	0.768	0.356
61.9	0.324	0.058	-0.020	0.028	0.156	0.292	0.780	0.868	0.256
62.0	0.324	0.058	-0.020	0.028	0.056	0.192	0.780	0.868	0.256
62.1	0.224	0.058	-0.020	0.128	0.056	0.192	0.680	0.768	0.356
62.2	0.324	0.158	-0.020	0.128	0.056	0.192	0.780	0.868	0.356
62.3	0.324	0.158	-0.020	0.028	0.156	0.292	0.880	0.868	0.256
62.4	0.324	0.158	-0.020	0.128	0.156	0.292	0.780	0.768	0.156
62.5	0.224	-0.042	-0.020	0.028	0.056	0.192	0.780	0.868	0.156
62.6	0.224	0.058	-0.020	0.128	0.056	0.192	0.780	0.868	0.256
62.7	0.224	0.058	-0.020	0.128	0.056	0.192	0.780	0.868	0.356
62.8	0.324	0.058	-0.120	0.028	0.056	0.192	0.880	0.768	0.356
62.9	0.324	0.058	-0.020	0.028	0.156	0.292	0.880	0.868	0.356
63.0	0.324	0.158	-0.020	0.028	0.056	0.192	0.780	0.768	0.356
63.1	0.324	0.158	-0.120	0.028	0.156	0.292	0.780	0.868	0.356
63.2	0.324	0.158	-0.120	0.128	0.156	0.292	0.780	0.868	0.356
63.3	0.324	0.058	-0.120	0.128	0.056	0.292	0.880	0.868	0.256
63.4	0.324	0.058	-0.120	0.128	0.156	0.292	0.880	0.868	0.256
63.5	0.324	0.058	-0.020	0.128	0.056	0.192	0.780	0.668	0.256
63.6	0.224	-0.042	-0.020	0.128	0.056	0.192	0.780	0.668	0.256
63.7	0.324	0.058	-0.020	0.128	0.056	0.192	0.780	0.668	0.356
63.8	0.224	0.158	-0.020	0.128	0.056	0.192	0.880	0.768	0.356
63.9	0.324	0.158	-0.020	0.128	0.056	0.292	0.880	0.868	0.356
64.0	0.324	0.158	-0.020	0.128	-0.044	0.192	0.880	0.868	0.356
64.1	0.324	0.158	-0.120	0.028	-0.044	0.192	0.880	0.868	0.256
64.2	0.224	0.058	-0.020	0.228	0.056	0.292	0.780	0.768	0.256
64.3	0.224	0.058	-0.020	0.228	0.056	0.292	0.880	0.668	0.256
64.4	0.224	0.058	0.080	0.228	0.056	0.292	0.880	0.768	0.356
64.5	0.424	0.158	0.080	0.128	0.056	0.192	0.980	0.868	0.356
64.6	0.424	0.158	-0.020	0.228	-0.044	0.092	0.980	0.868	0.356
64.7	0.324	0.158	-0.020	0.228	-0.044	0.092	0.880	0.768	0.356
64.8	0.224	0.158	-0.020	0.128	0.056	0.192	0.980	0.868	0.256
64.9	0.224	0.158	0.080	0.228	0.056	0.192	0.880	0.768	0.156
65.0	0.324	0.158	0.080	0.228	0.056	0.292	0.880	0.768	0.256
65.1	0.224	-0.042	0.080	0.228	-0.044	0.192	0.880	0.768	0.256
65.2	0.224	0.058	0.180	0.228	-0.044	0.092	0.880	0.868	0.256
65.3	0.224	0.058	0.080	0.228	0.056	0.092	0.880	0.868	0.256
65.4	0.224	0.058	-0.020	0.128	0.056	0.092	0.980	0.868	0.256
65.5	0.324	0.158	-0.020	0.128	-0.044	0.092	0.980	0.868	0.256
65.6	0.324	0.258	0.080	0.128	-0.044	0.192	0.980	0.868	0.256
65.7	0.324	0.258	0.080	0.128	-0.044	0.192	0.980	0.868	0.256
65.8	0.224	0.158	0.080	0.128	-0.044	0.192	0.980	0.868	0.356
65.9	0.224	0.058	0.080	0.128	0.056	0.192	0.880	0.868	0.256
66.0	0.224	0.058	-0.020	0.128	0.056	0.092	0.880	0.768	0.156
66.1	0.324	0.058	0.080	0.228	0.056	0.092	0.880	0.768	0.256
66.2	0.324	0.058	0.080	0.128	0.056	0.092	0.880	0.868	0.256
66.3	0.324	0.158	0.080	0.128	-0.044	0.092	0.880	0.868	0.256
66.4	0.224	0.158	0.080	0.128	-0.044	0.092	0.980	0.868	0.356
66.5	0.224	0.158	0.180	0.128	-0.044	0.092	0.880	0.768	0.256
66.6	0.224	0.158	0.080	0.028	0.056	0.192	0.880	0.868	0.156
66.7	0.324	0.058	0.080	0.128	0.056	0.192	0.780	0.868	0.256
66.8	0.324	0.058	-0.020	0.128	0.056	0.192	0.880	0.868	0.256
66.9	0.324	0.158	0.080	0.228	-0.044	-0.008	0.880	0.968	0.256
67.0	0.324	0.158	0.180	0.128	0.056	0.092	0.880	0.868	0.156
67.1	0.324	0.158	0.180	0.128	0.056	0.092	0.780	0.768	0.256
67.2	0.324	0.158	0.080	0.028	0.056	0.092	0.780	0.768	0.256
67.3	0.324	0.158	0.080	0.028	0.156	0.192	0.880	0.868	0.256
67.4	0.324	0.058	0.080	0.028	-0.044	0.092	0.980	0.968	0.156
67.5	0.324	0.058	0.180	0.128	0.056	0.092	0.980	0.968	0.256
67.6	0.324	0.158	0.180	0.128	0.056	-0.008	0.780	0.868	0.156
67.7	0.324	0.058	0.080	0.128	0.056	0.092	0.780	0.868	0.256
67.8	0.324	0.058	-0.020	0.028	0.056	0.092	0.780	0.968	0.256
67.9	0.324	0.058	0.080	0.028	-0.044	0.092	0.780	0.968	0.256
68.0	0.324	0.058	0.080	0.028	-0.044	-0.008	0.880	0.968	0.356
68.1	0.324	0.058	0.180	0.028	-0.044	-0.008	0.880	0.968	0.256
68.2	0.324	0.058	0.180	0.128	0.056	0.192	0.680	0.768	0.356
68.3	0.324	0.058	0.180	0.128	0.056	0.192	0.680	0.768	0.256
68.4	0.324	0.058	0.080	0.028	0.056	0.192	0.680	0.868	0.256
68.5	0.324	0.058	-0.020	-0.072	0.056	0.192	0.780	0.968	0.256
68.6	0.324	0.058	-0.020	-0.072	0.056	-0.008	0.780	0.968	0.356
68.7	0.224	-0.042	-0.020	-0.072	0.056	0.092	0.780	0.968	0.256
68.8	0.324	0.058	0.180	0.028	-0.044	0.092	0.680	0.868	0.256
68.9	0.324	0.058	0.080	0.028	0.056	0.192	0.680	0.868	0.256
69.0	0.324	0.058	0.080	0.028	0.156	0.192	0.680	0.868	0.256
69.1	0.324	0.058	0.080	0.028	0.056	0.092	0.780	0.868	0.356
69.2	0.324	-0.042	0.080	0.028	0.056	0.092	0.780	0.868	0.356
69.3	0.224	-0.142	0.080	0.028	-0.044	0.192	0.680	0.868	0.256
69.4	0.224	-0.142	-0.020	0.028	-0.044	0.092	0.780	1.068	0.256
69.5	0.224	-0.042	0.080	0.028	-0.044	0.092	0.680	0.968	0.256
69.6	0.324	0.058	0.180	0.128	-0.044	0.092	0.780	0.968	0.256
69.7	0.324	0.058	0.080	0.028	0.056	0.192	0.780	0.868	0.256
69.8	0.324	0.058	0.080	0.028	-0.044	0.092	0.780	0.868	0.356
69.9	0.324	-0.042	0.080	0.028	0.056	0.192	0.780	0.868	0.256
