# Supplementary material for: Murine T-cell receptor OT-I exhibits imperfect discrimination between foreign and self-antigens
Source: EMBO J. 2025 Nov 26;45(2):394–416. doi: 10.1038/s44318-025-00644-5 (PMC12811252; doi:10.1038/s44318-025-00644-5)
Supplement: Supplementary file 3 — Source data Fig. 1 [file 44318_2025_644_MOESM3_ESM.zip › Figure 1/1c/V-OVA 18-12-20 (2nd Sensogram).csv]

time [s]	2nd ref 128	2nd ref 64	2nd ref 32	2nd ref 16	2nd ref 8	2nd ref 4	2nd ref 2	2nd ref 1	2nd ref 128
-29.0	0.098	0.096	0.098	0.098	0.136	0.048	0.038	0.036	0.20
-28.9	0.098	0.096	0.198	0.098	0.136	-0.052	0.038	0.036	0.10
-28.8	0.198	0.196	-0.002	-0.002	0.136	0.048	0.138	0.236	0.10
-28.7	0.098	0.096	0.098	0.098	0.136	0.048	0.138	0.236	0.20
-28.6	0.098	0.196	0.198	0.098	0.236	0.048	0.038	0.036	0.20
-28.5	0.198	0.196	0.098	-0.002	0.136	0.148	0.038	0.036	0.20
-28.4	0.298	0.196	0.098	0.098	0.136	0.148	0.038	0.136	0.10
-28.3	0.098	0.096	0.098	0.098	0.136	0.048	0.038	0.136	0.10
-28.2	0.198	0.196	-0.002	-0.002	0.136	0.048	-0.062	0.036	0.20
-28.1	0.198	0.196	-0.002	-0.102	0.236	0.148	0.138	0.036	0.20
-28.0	0.098	0.196	0.098	0.098	0.136	0.048	0.138	0.036	0.20
-27.9	0.098	0.096	-0.002	-0.002	0.136	0.048	0.138	0.136	0.20
-27.8	0.298	0.296	0.098	-0.002	0.136	0.048	-0.062	0.036	0.20
-27.7	0.098	0.196	-0.002	0.098	0.236	0.148	-0.062	-0.064	0.20
-27.6	0.098	0.196	-0.002	0.098	0.236	0.148	-0.062	0.036	0.20
-27.5	0.098	0.296	0.098	-0.002	0.136	0.048	0.038	0.036	0.20
-27.4	0.098	0.096	0.098	0.098	0.236	0.048	0.138	0.136	0.20
-27.3	0.198	0.296	-0.002	-0.002	0.236	0.148	0.038	0.036	0.20
-27.2	0.098	0.296	-0.002	-0.002	0.136	0.048	0.038	-0.064	0.10
-27.1	0.198	0.296	-0.002	-0.002	0.236	0.048	0.038	0.036	0.10
-27.0	0.098	0.196	-0.002	-0.002	0.236	0.148	0.038	-0.064	0.20
-26.9	0.098	0.196	0.098	-0.002	0.136	0.048	0.038	-0.064	0.30
-26.8	0.098	0.196	0.098	-0.002	0.236	0.048	0.038	0.036	0.20
-26.7	0.298	0.396	-0.102	-0.002	0.236	0.148	0.238	0.136	0.10
-26.6	0.098	0.296	-0.102	-0.002	0.136	0.048	0.138	0.136	0.10
-26.5	0.198	0.296	0.098	0.098	0.236	0.048	0.238	0.036	0.10
-26.4	0.198	0.396	-0.002	-0.002	0.236	0.248	0.138	0.036	0.20
-26.3	0.098	0.196	-0.102	-0.002	0.136	0.048	0.138	0.036	0.10
-26.2	0.098	0.196	-0.002	-0.002	0.136	0.048	0.338	0.136	0.10
-26.1	0.298	0.296	-0.002	0.098	0.236	0.148	0.338	0.136	0.10
-26.0	0.298	0.396	-0.002	0.098	0.136	0.148	0.138	0.036	0.10
-25.9	0.098	0.296	0.098	0.098	0.036	0.148	0.238	0.036	0.10
-25.8	0.098	0.196	-0.002	0.098	0.136	0.048	0.138	-0.064	0.10
-25.7	0.198	0.296	-0.102	-0.002	0.236	0.148	0.338	0.136	0.20
-25.6	0.098	0.196	-0.002	-0.002	0.236	0.248	0.338	0.136	0.10
-25.5	0.298	0.296	-0.002	0.098	0.236	0.148	0.238	0.036	0.20
-25.4	0.298	0.296	0.098	0.198	0.136	0.148	0.338	0.136	0.10
-25.3	0.098	0.296	-0.002	0.098	0.136	0.248	0.338	0.136	0.10
-25.2	0.198	0.296	-0.002	0.098	0.036	0.148	0.238	0.036	0.20
-25.1	0.198	0.196	-0.002	0.098	0.236	0.148	0.338	0.036	0.10
-25.0	0.098	0.196	-0.002	-0.002	0.236	0.148	0.338	0.136	0.10
-24.9	0.198	0.196	0.098	0.098	0.036	0.148	0.238	0.136	0.10
-24.8	0.198	0.196	-0.002	0.198	0.136	0.148	0.238	0.236	0.20
-24.7	0.198	0.296	-0.002	0.098	0.136	0.148	0.338	0.136	0.10
-24.6	0.098	0.196	-0.002	-0.002	0.136	0.248	0.338	0.136	0.10
-24.5	0.098	0.196	0.098	0.098	0.136	0.248	0.238	0.136	0.20
-24.4	0.098	0.096	-0.002	0.098	0.236	0.148	0.338	0.236	0.10
-24.3	0.098	0.096	-0.002	0.198	0.236	0.248	0.338	0.136	0.10
-24.2	0.098	0.196	-0.002	0.198	0.236	0.248	0.238	0.236	0.10
-24.1	0.198	0.196	-0.002	-0.002	0.136	0.148	0.238	0.236	0.00
-24.0	0.098	0.196	-0.002	-0.002	0.136	0.248	0.338	0.136	0.10
-23.9	0.198	0.096	-0.002	-0.002	0.336	0.348	0.338	0.136	0.10
-23.8	0.198	0.096	-0.002	0.098	0.236	0.148	0.238	0.136	0.10
-23.7	-0.002	0.096	0.098	0.098	0.236	0.248	0.238	0.136	0.10
-23.6	0.198	0.196	0.098	0.198	0.136	0.248	0.238	0.136	-0.10
-23.5	0.198	0.196	-0.002	0.098	0.136	0.148	0.138	0.036	-0.10
-23.4	0.098	0.096	0.098	-0.002	0.136	0.148	0.138	0.036	-0.10
-23.3	0.198	0.096	0.098	-0.002	0.136	0.148	0.138	0.036	-0.10
-23.2	0.098	0.096	0.198	0.098	0.236	0.248	0.338	0.136	0.00
-23.1	0.098	0.196	0.098	0.098	0.136	0.248	0.238	0.036	0.00
-23.0	0.198	0.196	-0.002	-0.002	0.136	0.248	0.138	0.036	0.00
-22.9	0.198	0.196	0.098	-0.002	0.136	0.248	0.138	0.136	0.00
-22.8	-0.002	0.096	0.098	-0.102	0.136	0.248	0.138	0.036	0.00
-22.7	-0.002	0.196	0.198	0.098	0.136	0.248	0.138	0.036	-0.10
-22.6	0.098	0.096	0.298	0.098	0.136	0.048	0.238	0.036	-0.10
-22.5	0.098	0.096	0.098	-0.002	0.036	0.048	0.238	0.036	0.00
-22.4	0.198	0.196	0.098	-0.102	0.136	0.248	0.138	0.136	0.00
-22.3	-0.002	0.096	0.098	-0.002	0.136	0.248	0.138	0.136	-0.10
-22.2	-0.002	0.196	0.098	-0.002	0.136	0.148	0.138	0.136	-0.10
-22.1	0.098	0.196	0.098	-0.002	0.136	0.148	0.138	0.036	-0.10
-22.0	-0.002	-0.004	0.198	-0.002	0.036	0.148	0.238	0.136	-0.10
-21.9	-0.002	-0.004	0.198	-0.102	0.036	0.148	0.238	0.136	-0.10
-21.8	0.098	0.196	0.098	-0.102	0.036	0.148	0.138	0.136	-0.20
-21.7	-0.002	0.196	0.098	-0.002	-0.064	0.048	0.038	0.036	-0.10
-21.6	-0.102	0.096	0.098	-0.002	0.136	0.148	0.138	0.036	-0.10
-21.5	-0.102	0.096	0.098	-0.002	0.136	0.148	0.138	0.036	-0.10
-21.4	-0.002	-0.004	-0.002	-0.202	0.036	0.148	0.138	0.136	-0.10
-21.3	0.098	0.096	0.098	-0.102	0.036	0.148	0.138	0.036	-0.10
-21.2	-0.002	-0.004	0.198	-0.002	0.036	0.148	0.338	0.236	-0.10
-21.1	-0.002	-0.004	0.098	-0.002	0.036	0.148	0.338	0.236	0.00
-21.0	-0.002	0.096	-0.002	-0.002	0.136	0.048	0.238	0.136	-0.10
-20.9	-0.102	-0.004	-0.002	-0.002	0.136	0.248	0.238	0.236	-0.10
-20.8	-0.202	-0.004	-0.002	0.098	0.036	0.148	0.138	0.136	0.00
-20.7	-0.202	-0.104	0.098	-0.002	0.136	0.148	0.238	0.136	-0.10
-20.6	-0.002	0.096	-0.002	-0.102	0.136	0.148	0.238	0.236	0.00
-20.5	-0.002	0.096	0.098	0.098	-0.064	0.048	0.138	0.136	0.00
-20.4	-0.102	-0.004	0.198	0.098	0.036	0.148	0.238	0.236	0.10
-20.3	-0.002	0.096	0.098	-0.002	0.036	0.148	0.138	0.136	0.10
-20.2	-0.002	-0.004	-0.002	0.098	0.136	0.148	0.238	0.236	0.10
-20.1	-0.002	0.096	0.098	-0.002	0.136	0.148	0.138	0.236	0.10
-20.0	-0.102	-0.004	0.098	0.098	0.136	0.248	0.238	0.236	0.00
-19.9	-0.002	0.196	0.098	0.098	0.136	0.248	0.238	0.136	0.20
-19.8	-0.102	0.096	0.198	0.198	0.136	0.248	0.238	0.236	0.10
-19.7	-0.002	0.096	-0.002	0.098	0.136	0.248	0.238	0.136	0.10
-19.6	-0.002	0.196	0.098	0.098	0.236	0.248	0.138	0.236	0.10
-19.5	0.098	0.296	0.098	0.198	0.236	0.248	0.038	0.136	0.00
-19.4	0.098	0.196	0.198	0.098	0.136	0.248	0.038	0.136	0.00
-19.3	0.098	0.296	0.198	0.098	0.036	0.148	0.138	0.036	0.00
-19.2	0.098	0.196	-0.002	0.098	0.136	0.048	0.038	0.036	0.10
-19.1	0.098	0.196	-0.002	0.098	0.036	-0.052	0.038	0.036	0.00
-19.0	0.098	0.196	0.198	0.198	0.136	0.148	-0.062	0.036	-0.10
-18.9	0.198	0.196	0.098	0.098	0.136	0.148	-0.062	0.036	0.00
-18.8	0.098	0.096	0.198	0.098	0.236	0.148	-0.062	0.036	0.00
-18.7	0.198	0.196	0.198	0.098	0.036	0.048	-0.162	-0.164	0.00
-18.6	0.098	0.296	0.098	0.098	0.036	-0.052	-0.062	-0.064	-0.10
-18.5	0.098	0.096	-0.002	-0.002	0.036	-0.052	-0.062	-0.064	-0.20
-18.4	0.098	0.096	0.098	0.098	0.036	0.048	-0.162	0.036	-0.10
-18.3	0.098	0.096	0.098	0.098	0.036	0.048	-0.162	0.036	-0.10
-18.2	0.298	0.196	0.198	0.098	0.036	0.048	-0.062	0.036	0.00
-18.1	0.198	0.196	0.198	0.098	0.036	-0.052	-0.062	0.036	0.00
-18.0	0.098	0.196	-0.002	0.098	0.036	-0.052	-0.162	-0.164	-0.10
-17.9	0.098	0.196	0.098	0.198	0.036	-0.052	-0.162	-0.064	-0.10
-17.8	0.098	0.096	0.098	0.098	0.036	-0.052	-0.162	0.036	-0.20
-17.7	0.098	0.096	0.098	0.098	0.036	-0.052	-0.162	0.036	-0.20
-17.6	0.098	0.096	-0.002	0.098	0.036	0.048	-0.062	0.036	0.00
-17.5	0.098	0.196	0.098	0.098	0.036	0.048	-0.062	-0.064	0.00
-17.4	0.098	0.196	0.098	0.098	0.036	0.148	-0.062	-0.064	-0.10
-17.3	0.098	0.196	0.098	0.098	0.136	0.148	-0.062	-0.064	-0.10
-17.2	0.098	0.096	0.198	0.298	0.136	0.048	-0.062	-0.064	-0.10
-17.1	0.098	0.096	0.098	0.198	0.036	-0.052	-0.062	0.036	-0.10
-17.0	0.098	0.096	0.098	0.098	0.036	-0.052	-0.062	0.036	-0.10
-16.9	0.098	0.096	-0.002	0.098	0.136	0.048	-0.062	0.036	-0.10
-16.8	0.198	0.196	-0.002	0.098	0.136	0.148	-0.062	-0.064	0.00
-16.7	0.098	0.196	0.098	0.098	0.136	0.148	-0.062	-0.064	0.00
-16.6	0.098	0.196	0.098	0.098	0.036	0.048	-0.062	0.036	-0.10
-16.5	0.098	0.096	-0.002	-0.002	0.036	-0.052	-0.062	0.036	-0.10
-16.4	0.098	0.096	-0.002	-0.002	0.036	-0.052	0.038	0.036	-0.10
-16.3	0.198	0.196	-0.002	0.098	0.036	-0.052	0.038	0.036	0.00
-16.2	0.298	0.296	-0.002	0.198	0.036	-0.052	0.038	0.036	0.00
-16.1	0.098	0.196	-0.002	0.198	0.136	0.048	0.038	0.036	0.00
-16.0	0.098	0.096	-0.002	0.098	0.136	0.048	0.038	0.136	0.00
-15.9	0.098	0.096	-0.002	0.098	0.036	0.048	0.138	0.136	-0.10
-15.8	0.098	0.096	-0.102	0.098	0.036	0.048	0.138	0.136	0.00
-15.7	0.098	0.096	-0.002	0.098	0.036	-0.052	0.038	0.036	-0.10
-15.6	0.198	0.096	0.098	0.198	0.036	-0.052	0.038	0.036	-0.10
-15.5	0.198	0.196	0.098	0.198	0.136	0.048	0.138	0.136	0.00
-15.4	0.198	0.196	0.098	0.198	0.136	0.048	0.038	0.136	0.00
-15.3	0.198	0.096	-0.002	0.198	0.136	0.048	0.138	0.136	0.00
-15.2	0.098	0.096	-0.002	0.098	0.136	0.148	0.138	0.136	0.00
-15.1	0.098	0.096	-0.002	0.098	0.036	0.048	0.038	0.036	-0.10
-15.0	0.198	0.196	0.098	0.098	0.036	-0.052	0.038	0.036	-0.10
-14.9	0.198	0.196	-0.002	0.098	0.136	0.048	0.138	0.136	-0.10
-14.8	0.098	0.096	-0.002	0.098	0.136	0.048	0.138	0.136	0.00
-14.7	0.098	0.096	0.098	0.298	0.136	0.048	0.238	0.136	0.00
-14.6	0.198	0.096	-0.002	0.198	0.136	0.048	0.238	0.136	0.00
-14.5	0.198	0.096	-0.002	0.198	0.136	0.148	0.038	0.036	0.00
-14.4	0.098	0.096	-0.002	0.098	0.136	0.048	0.138	0.136	0.00
-14.3	0.198	0.196	-0.002	0.098	0.136	0.048	0.138	0.136	0.00
-14.2	0.098	0.096	-0.102	-0.002	0.036	-0.052	0.138	0.136	-0.10
-14.1	0.098	0.096	-0.102	-0.002	0.136	0.048	0.138	0.136	0.00
-14.0	0.098	-0.004	-0.002	0.098	0.136	0.048	0.138	0.136	0.00
-13.9	0.098	-0.004	-0.002	0.098	0.136	0.048	0.038	-0.064	0.00
-13.8	0.098	-0.004	-0.102	0.098	0.136	-0.052	0.038	0.036	0.00
-13.7	0.098	0.096	-0.002	0.198	0.136	-0.052	0.038	0.036	-0.10
-13.6	-0.102	-0.004	-0.002	0.098	0.036	0.048	0.138	0.136	-0.10
-13.5	-0.002	-0.004	-0.002	0.098	0.036	0.048	0.138	0.136	-0.10
-13.4	-0.002	-0.104	-0.102	-0.002	0.036	0.048	0.038	0.036	-0.10
-13.3	0.098	-0.004	-0.102	0.098	0.136	0.148	0.038	0.036	0.00
-13.2	0.098	-0.004	-0.102	0.098	0.136	0.048	0.038	0.136	0.00
-13.1	0.098	-0.004	-0.002	0.098	0.136	0.048	0.038	0.136	0.10
-13.0	0.098	0.096	-0.002	0.098	0.136	-0.052	0.038	0.136	0.10
-12.9	-0.002	-0.004	-0.002	0.098	0.136	-0.052	0.138	0.136	-0.10
-12.8	-0.002	-0.004	0.098	0.298	0.136	0.048	0.138	0.236	-0.10
-12.7	-0.002	-0.104	0.098	0.198	0.136	0.048	0.038	0.136	-0.10
-12.6	-0.002	-0.104	-0.102	0.098	0.136	0.048	0.038	0.136	-0.10
-12.5	-0.002	-0.104	-0.002	0.098	0.136	0.048	0.038	0.036	-0.10
-12.4	-0.002	-0.104	-0.002	0.098	0.036	0.048	0.038	0.036	-0.10
-12.3	-0.002	-0.104	-0.002	0.098	0.136	0.048	0.038	0.136	0.10
-12.2	-0.002	-0.004	-0.002	0.098	0.036	-0.052	-0.062	0.036	0.00
-12.1	-0.002	-0.004	-0.002	0.098	0.036	-0.052	0.038	0.036	0.00
-12.0	-0.002	-0.004	-0.002	0.098	0.136	0.048	0.038	0.036	-0.10
-11.9	-0.002	-0.004	-0.002	0.098	0.136	0.148	0.038	0.036	-0.10
-11.8	-0.002	-0.004	-0.102	-0.002	0.136	0.148	0.138	0.136	-0.10
-11.7	-0.002	-0.004	-0.002	-0.002	0.136	0.148	0.038	0.136	-0.10
-11.6	-0.002	-0.104	0.098	0.098	0.136	0.048	0.038	0.136	-0.10
-11.5	-0.002	-0.004	0.098	0.098	0.236	0.048	-0.062	0.036	0.00
-11.4	-0.102	-0.104	0.098	0.098	0.136	0.048	0.038	0.036	0.00
-11.3	-0.002	-0.104	-0.002	0.098	0.036	-0.052	0.038	0.036	0.00
-11.2	0.098	-0.004	-0.002	0.098	0.036	-0.052	0.038	0.036	0.00
-11.1	0.098	-0.004	-0.002	0.098	0.036	0.048	0.038	0.036	0.00
-11.0	0.098	-0.004	-0.102	-0.002	0.036	0.048	0.138	0.136	0.00
-10.9	-0.002	-0.004	-0.002	-0.002	0.036	0.048	0.138	0.136	-0.10
-10.8	-0.002	-0.004	-0.002	-0.002	0.036	0.048	0.038	0.136	0.00
-10.7	-0.002	0.096	-0.002	-0.002	0.036	0.048	0.038	0.136	0.00
-10.6	-0.002	0.096	-0.002	-0.002	-0.064	-0.052	0.038	0.136	0.00
-10.5	-0.002	-0.004	-0.002	-0.002	-0.064	-0.052	0.138	0.136	0.00
-10.4	-0.002	-0.004	0.098	0.098	-0.064	0.048	0.138	0.036	0.00
-10.3	-0.002	-0.004	-0.002	0.098	0.036	0.048	0.038	0.036	0.00
-10.2	0.098	0.096	-0.102	-0.002	0.036	0.048	0.138	0.136	0.00
-10.1	0.098	-0.004	-0.002	-0.002	0.036	0.048	0.038	0.136	0.00
-10.0	0.098	-0.004	-0.002	0.098	0.036	0.048	0.038	0.136	-0.10
-9.9	-0.102	-0.104	-0.002	0.098	0.036	0.048	0.038	0.136	-0.10
-9.8	-0.102	-0.104	-0.002	-0.002	0.036	0.048	0.138	0.136	-0.10
-9.7	-0.002	-0.104	-0.002	-0.002	0.136	0.048	0.138	0.136	-0.10
-9.6	-0.002	-0.104	-0.002	-0.002	0.136	0.148	0.138	0.136	-0.10
-9.5	-0.002	-0.004	-0.002	-0.002	0.036	0.048	0.138	0.136	0.00
-9.4	-0.002	-0.004	-0.102	-0.102	0.036	0.048	0.138	0.236	0.10
-9.3	-0.002	-0.004	-0.102	-0.002	0.036	0.048	0.038	0.036	0.00
-9.2	0.098	0.096	-0.102	-0.002	0.036	0.048	-0.062	0.036	0.00
-9.1	-0.002	-0.004	-0.102	-0.002	0.036	0.048	0.038	0.036	-0.10
-9.0	0.098	-0.004	-0.002	0.098	0.036	0.048	0.038	0.036	-0.10
-8.9	-0.002	-0.004	-0.002	0.098	-0.164	-0.052	0.038	0.036	-0.10
-8.8	-0.002	0.096	-0.002	0.098	0.036	0.048	0.038	0.036	0.00
-8.7	-0.002	-0.004	-0.102	-0.002	0.036	0.048	-0.062	-0.064	0.10
-8.6	-0.002	-0.004	-0.002	-0.002	0.036	0.048	0.038	0.036	0.10
-8.5	-0.102	-0.104	-0.002	-0.002	0.036	0.048	0.038	0.036	0.00
-8.4	-0.002	-0.004	-0.002	-0.002	0.036	0.048	0.138	0.036	0.00
-8.3	-0.002	-0.004	-0.002	-0.002	0.036	0.148	0.138	0.036	0.00
-8.2	0.098	-0.004	-0.102	-0.002	-0.064	0.048	0.138	0.036	0.00
-8.1	0.098	-0.004	-0.102	-0.002	0.036	0.048	0.138	0.036	0.00
-8.0	0.098	-0.004	-0.002	-0.002	-0.064	0.048	-0.062	-0.064	0.00
-7.9	-0.002	-0.004	-0.002	0.098	-0.064	0.048	-0.062	0.036	0.00
-7.8	-0.002	-0.004	-0.002	0.098	-0.064	-0.052	0.038	0.036	-0.10
-7.7	-0.002	-0.004	-0.002	0.098	-0.064	-0.052	0.038	0.036	0.00
-7.6	-0.102	-0.004	0.098	0.098	-0.064	0.048	0.038	0.036	0.10
-7.5	-0.102	-0.004	0.098	0.098	-0.064	0.048	-0.062	-0.164	0.10
-7.4	-0.002	-0.004	-0.002	-0.102	0.036	0.048	-0.062	-0.164	0.00
-7.3	-0.102	-0.204	-0.102	-0.002	0.036	0.048	-0.062	-0.064	0.00
-7.2	-0.002	-0.004	-0.102	-0.002	0.036	0.048	-0.062	-0.064	0.00
-7.1	-0.002	-0.004	-0.102	-0.002	-0.064	-0.052	0.038	-0.064	0.00
-7.0	-0.002	-0.004	0.098	0.098	-0.164	-0.152	0.038	-0.064	0.00
-6.9	-0.002	-0.004	-0.002	-0.002	-0.064	-0.052	-0.062	-0.064	0.00
-6.8	-0.002	-0.004	-0.002	-0.002	0.036	0.048	-0.062	0.036	-0.10
-6.7	0.098	0.096	-0.002	-0.002	0.036	0.048	-0.062	-0.064	0.00
-6.6	-0.002	-0.004	0.098	-0.102	0.036	0.048	-0.062	-0.064	0.00
-6.5	-0.102	-0.004	0.098	-0.002	0.036	0.048	0.038	-0.064	0.10
-6.4	-0.102	-0.004	-0.002	-0.002	0.036	-0.052	0.038	-0.064	0.00
-6.3	-0.002	0.096	-0.102	-0.102	0.036	-0.152	-0.062	-0.164	0.00
-6.2	0.098	-0.004	-0.002	-0.102	-0.064	-0.052	-0.062	-0.064	0.00
-6.1	0.098	0.096	0.098	-0.002	-0.064	-0.052	-0.062	-0.064	0.00
-6.0	0.098	0.096	0.098	-0.002	-0.064	-0.052	-0.062	-0.064	0.00
-5.9	-0.002	-0.004	0.098	-0.002	-0.064	-0.052	-0.162	-0.064	0.00
-5.8	-0.002	-0.004	-0.002	-0.002	0.036	-0.152	-0.162	0.036	0.00
-5.7	0.098	-0.004	0.098	-0.002	0.036	-0.052	-0.162	-0.164	0.00
-5.6	0.098	0.096	0.098	-0.102	0.036	-0.052	-0.162	-0.164	0.00
-5.5	-0.002	0.096	-0.002	-0.102	0.036	-0.052	-0.062	-0.064	0.10
-5.4	-0.002	0.096	-0.002	-0.102	0.036	-0.052	-0.062	0.036	0.10
-5.3	-0.102	-0.004	-0.002	-0.102	-0.064	-0.152	-0.062	0.036	0.00
-5.2	-0.102	-0.004	0.098	-0.102	-0.064	-0.152	-0.062	0.036	0.10
-5.1	-0.102	-0.004	0.098	-0.002	-0.064	-0.152	0.038	0.036	0.10
-5.0	0.098	0.096	0.098	-0.002	0.036	-0.052	-0.162	-0.064	0.00
-4.9	0.098	0.096	0.098	-0.002	0.036	-0.052	-0.162	-0.064	0.10
-4.8	0.098	0.096	0.098	-0.102	0.136	-0.052	-0.162	-0.064	0.10
-4.7	-0.002	0.096	-0.002	-0.202	0.036	-0.052	-0.062	0.036	0.10
-4.6	-0.002	-0.004	0.098	-0.202	0.036	-0.052	-0.062	0.036	0.00
-4.5	-0.002	-0.004	0.098	-0.102	-0.064	-0.152	0.038	0.036	0.00
-4.4	-0.002	0.096	0.098	-0.002	-0.064	-0.152	-0.062	0.036	0.00
-4.3	-0.002	0.096	0.098	-0.002	0.036	-0.152	-0.162	-0.064	-0.10
-4.2	-0.002	0.096	-0.002	-0.202	0.136	-0.152	-0.162	-0.064	-0.10
-4.1	0.098	0.096	-0.002	-0.202	0.036	-0.052	-0.162	-0.064	0.00
-4.0	-0.002	-0.004	0.098	-0.102	-0.064	-0.152	-0.162	-0.064	0.00
-3.9	-0.002	-0.004	0.098	-0.102	0.036	-0.152	0.038	0.036	-0.10
-3.8	-0.002	0.096	0.098	-0.002	0.036	-0.152	0.038	0.136	0.00
-3.7	-0.002	0.096	-0.002	-0.102	0.136	0.048	-0.062	0.136	0.10
-3.6	0.098	0.096	0.098	-0.002	0.136	-0.052	-0.162	0.036	0.00
-3.5	-0.102	-0.004	0.098	-0.102	0.036	-0.152	-0.162	0.036	0.00
-3.4	-0.102	0.096	0.098	-0.102	0.036	-0.152	-0.062	-0.064	0.00
-3.3	-0.102	-0.004	0.098	-0.102	0.136	-0.152	-0.062	-0.064	-0.10
-3.2	-0.002	0.096	0.198	0.098	0.136	-0.052	-0.062	0.036	0.10
-3.1	0.098	0.096	0.098	-0.002	0.036	-0.052	0.038	0.136	0.00
-3.0	0.098	0.196	0.198	-0.002	0.036	-0.052	-0.062	0.136	0.00
-2.9	-0.002	0.096	0.098	-0.002	0.136	-0.052	-0.062	0.036	0.00
-2.8	-0.002	0.096	0.098	-0.002	0.136	-0.152	-0.062	0.036	0.00
-2.7	-0.002	0.096	-0.002	-0.102	0.136	-0.152	-0.062	0.036	0.00
-2.6	-0.002	0.196	0.098	-0.002	0.236	-0.052	-0.062	0.036	0.00
-2.5	-0.102	-0.004	0.098	-0.002	0.136	-0.152	-0.062	-0.064	0.10
-2.4	0.098	0.196	0.098	-0.002	0.136	-0.052	-0.162	-0.064	0.10
-2.3	0.098	0.196	-0.002	-0.002	0.036	-0.052	-0.062	0.136	0.10
-2.2	-0.002	0.096	0.098	0.098	0.036	-0.052	-0.062	0.136	-0.10
-2.1	-0.002	0.096	0.098	-0.002	0.036	-0.052	0.038	0.136	0.00
-2.0	-0.102	0.096	0.098	-0.002	0.036	-0.052	0.038	0.136	0.10
-1.9	-0.102	-0.004	0.098	-0.102	0.036	-0.052	0.038	0.036	0.10
-1.8	-0.102	-0.004	0.098	-0.102	0.036	-0.052	0.038	0.036	0.00
-1.7	-0.002	0.096	0.098	-0.102	0.136	0.048	0.038	0.136	0.00
-1.6	-0.002	0.096	-0.002	-0.102	0.236	0.148	-0.062	0.136	0.00
-1.5	-0.102	-0.004	-0.002	-0.202	0.236	0.148	-0.062	0.136	0.00
-1.4	-0.102	-0.004	-0.002	-0.302	0.236	0.148	0.038	0.136	0.10
-1.3	-0.202	0.096	0.098	-0.102	0.236	0.148	0.038	0.136	0.20
-1.2	-0.002	0.096	0.098	-0.102	0.136	-0.052	-0.062	0.136	0.00
-1.1	-0.202	-0.004	0.098	-0.002	0.236	0.048	-0.062	0.036	0.00
-1.0	-0.002	0.096	-0.102	-0.102	0.036	0.048	0.038	0.036	0.00
-0.9	-0.202	0.096	-0.002	0.198	0.136	-0.152	-0.062	0.136	-0.20
-0.8	0.198	-0.304	0.298	0.898	1.136	-0.252	0.038	-0.164	0.10
-0.7	-0.002	-0.404	2.498	3.698	3.636	1.448	1.438	2.336	-0.30
-0.6	0.198	-0.404	1.598	2.098	1.236	0.348	0.838	0.936	-0.10
-0.5	-0.002	-0.104	0.998	0.998	0.736	0.048	0.238	0.336	0.00
-0.4	-0.002	-0.204	0.698	0.798	0.336	0.048	-0.062	-0.064	0.00
-0.3	0.298	0.296	0.398	0.198	0.136	-0.052	0.138	0.136	-0.30
-0.2	0.298	0.096	-0.102	-0.102	0.236	0.048	-0.162	0.036	0.00
-0.1	-0.202	0.196	-0.402	-0.702	-0.264	0.048	0.338	3.836	0.30
0.0	-1.602	5.296	4.698	-16.702	-33.164	34.048	69.338	172.836	1.00
0.1	-3.602	5.696	2.198	-55.002	-105.064	43.148	72.338	82.436	0.50
0.2	-3.002	2.096	-4.302	-49.302	-92.464	-14.252	-37.162	-106.964	-1.60
0.3	-1.802	0.496	-5.102	-34.702	-63.964	-29.752	-61.562	-129.864	-1.20
0.4	-1.002	0.996	-4.202	-24.102	-43.864	-25.352	-52.562	-103.464	-1.00
0.5	-0.602	0.796	-2.602	-16.402	-28.864	-16.252	-33.262	-64.364	0.10
0.6	0.098	1.196	-1.402	-10.502	-18.264	-7.052	-14.462	-26.664	0.10
0.7	0.098	1.296	-0.602	-6.502	-9.964	0.548	1.338	5.136	0.30
0.8	0.398	1.496	0.398	-3.302	-4.364	6.348	13.038	28.936	0.70
0.9	0.898	2.096	1.298	-1.102	0.236	10.648	21.538	46.336	0.50
1.0	0.998	1.996	1.398	0.598	3.236	13.848	28.238	59.336	0.70
1.1	0.698	1.696	1.798	1.898	5.736	16.248	33.238	68.636	0.80
1.2	1.098	2.096	1.598	2.898	7.536	18.248	36.638	75.336	0.90
1.3	1.098	2.096	2.098	3.198	8.736	19.248	38.838	79.936	0.60
1.4	1.198	2.096	2.298	3.898	9.536	20.048	40.338	82.436	0.90
1.5	1.298	1.996	2.398	4.198	10.136	20.548	41.338	83.436	1.10
1.6	1.198	1.896	2.298	4.698	10.436	20.348	41.938	84.336	1.10
1.7	1.098	1.896	2.298	4.498	10.636	20.448	41.538	84.336	1.10
1.8	1.198	1.996	2.198	4.398	10.436	20.448	41.438	84.036	1.10
1.9	1.098	1.896	2.298	4.498	10.336	20.448	41.438	83.336	1.10
2.0	1.298	1.996	2.298	4.398	10.436	20.048	40.838	82.936	1.10
2.1	1.398	1.996	2.198	4.598	10.636	20.148	40.838	82.536	0.90
2.2	1.298	1.896	2.298	4.498	10.736	20.148	40.638	82.136	1.10
2.3	1.298	1.896	2.198	4.498	10.836	20.148	40.638	81.636	1.20
2.4	1.298	1.796	2.298	4.398	10.636	19.948	40.438	81.436	1.00
2.5	1.298	1.696	2.198	4.398	10.636	19.848	40.438	81.336	1.10
2.6	1.398	1.896	2.298	4.498	10.536	19.748	40.238	81.336	1.20
2.7	1.298	1.796	2.398	4.498	10.536	19.848	40.238	81.236	1.20
2.8	1.198	1.696	2.298	4.498	10.636	19.848	40.038	80.836	1.10
2.9	1.298	1.796	2.298	4.498	10.436	19.748	40.038	80.836	1.10
3.0	1.298	1.796	2.298	4.498	10.336	19.748	40.038	80.936	1.10
3.1	1.298	1.796	2.198	4.498	10.436	19.848	40.138	80.936	1.10
3.2	1.298	1.696	2.198	4.498	10.536	19.848	40.138	80.936	1.10
3.3	1.198	1.596	2.298	4.598	10.336	19.748	40.138	80.936	1.00
3.4	1.498	1.796	2.298	4.498	10.336	19.648	40.238	80.936	1.00
3.5	1.398	1.796	2.398	4.598	10.236	19.548	40.138	80.936	0.90
3.6	1.298	1.796	2.498	4.698	10.336	19.648	40.138	81.036	1.10
3.7	1.298	1.696	2.398	4.598	10.236	19.748	40.138	80.936	1.10
3.8	1.398	1.696	2.298	4.698	10.236	19.648	40.238	81.136	1.00
3.9	1.298	1.696	2.498	4.698	10.136	19.548	40.238	81.036	1.10
4.0	1.198	1.496	2.398	4.698	10.136	19.448	40.238	81.036	1.10
4.1	1.198	1.496	2.298	4.698	10.036	19.548	40.138	80.936	1.10
4.2	1.098	1.496	2.398	4.698	10.236	19.648	40.138	80.936	1.10
4.3	1.098	1.396	2.398	4.698	10.236	19.748	40.138	80.936	1.10
4.4	1.298	1.496	2.398	4.698	10.236	19.748	40.238	81.036	1.10
4.5	1.098	1.296	2.398	4.598	10.236	19.748	40.238	81.036	1.10
4.6	0.998	1.296	2.398	4.598	10.136	19.648	40.238	81.036	1.20
4.7	1.098	1.296	2.398	4.598	10.136	19.648	40.238	81.136	1.10
4.8	1.198	1.296	2.398	4.598	10.236	19.548	40.238	81.136	1.00
4.9	1.198	1.296	2.298	4.698	10.136	19.648	40.338	81.136	1.00
5.0	0.998	1.196	2.398	4.598	10.136	19.548	40.238	81.136	1.00
5.1	0.998	1.196	2.398	4.598	10.136	19.648	40.338	81.236	1.00
5.2	1.098	1.196	2.298	4.698	10.136	19.548	40.238	81.236	1.00
5.3	1.198	1.296	2.298	4.698	10.036	19.548	40.238	81.236	1.10
5.4	1.198	1.396	2.298	4.698	10.136	19.548	40.338	81.436	0.90
5.5	1.098	1.196	2.298	4.698	10.036	19.548	40.238	81.436	0.90
5.6	1.098	1.196	2.498	4.898	10.036	19.548	40.238	81.436	1.00
5.7	1.298	1.396	2.498	4.898	10.036	19.448	40.238	81.436	1.10
5.8	1.298	1.396	2.498	4.898	10.036	19.448	40.338	81.436	1.00
5.9	1.098	1.296	2.398	4.798	9.936	19.348	40.338	81.636	1.00
6.0	1.198	1.296	2.498	4.898	10.036	19.348	40.438	81.536	1.00
6.1	1.298	1.396	2.498	4.798	10.036	19.348	40.438	81.636	1.00
6.2	1.198	1.296	2.498	4.698	10.036	19.348	40.338	81.636	0.90
6.3	1.198	1.496	2.498	4.898	10.036	19.348	40.538	81.736	1.00
6.4	1.198	1.296	2.498	4.898	10.036	19.348	40.438	81.736	1.00
6.5	1.298	1.396	2.398	4.898	10.136	19.448	40.538	81.736	1.00
6.6	1.198	1.396	2.598	4.998	10.036	19.348	40.538	81.736	1.10
6.7	1.298	1.396	2.398	4.798	10.036	19.348	40.638	81.836	1.00
6.8	1.198	1.396	2.498	4.898	10.136	19.348	40.538	81.736	1.10
6.9	1.098	1.496	2.598	4.898	10.136	19.448	40.538	81.836	1.00
7.0	1.098	1.296	2.498	4.898	10.036	19.348	40.538	81.836	1.00
7.1	1.098	1.296	2.498	4.898	10.136	19.448	40.438	81.736	1.00
7.2	1.098	1.296	2.398	4.798	10.136	19.448	40.438	81.636	1.10
7.3	1.098	1.296	2.398	4.898	10.036	19.448	40.538	81.736	0.90
7.4	1.098	1.296	2.398	4.898	10.136	19.448	40.438	81.636	1.00
7.5	0.998	1.196	2.398	4.798	10.136	19.448	40.438	81.636	1.00
7.6	0.998	1.196	2.498	4.798	10.136	19.448	40.438	81.636	0.90
7.7	0.998	1.296	2.398	4.798	10.136	19.548	40.438	81.636	1.00
7.8	0.998	1.196	2.398	4.698	10.136	19.448	40.338	81.636	0.90
7.9	0.998	1.096	2.398	4.798	10.136	19.548	40.238	81.536	1.00
8.0	0.998	1.196	2.498	4.798	10.236	19.548	40.438	81.636	1.00
8.1	0.798	1.096	2.398	4.698	10.036	19.448	40.438	81.636	0.90
8.2	0.998	1.096	2.398	4.698	10.136	19.448	40.338	81.636	0.80
8.3	0.998	1.096	2.298	4.698	10.136	19.548	40.338	81.536	0.90
8.4	1.098	1.196	2.298	4.698	10.136	19.448	40.338	81.536	0.90
8.5	0.998	1.096	2.298	4.698	10.136	19.548	40.238	81.536	0.90
8.6	0.998	1.096	2.298	4.698	10.236	19.548	40.338	81.536	0.90
8.7	1.098	1.096	2.198	4.598	10.136	19.448	40.338	81.536	0.90
8.8	1.098	1.096	2.298	4.698	10.136	19.448	40.238	81.736	0.90
8.9	0.998	0.996	2.098	4.498	10.236	19.448	40.338	81.636	1.00
9.0	0.898	1.096	2.198	4.598	10.036	19.448	40.438	81.736	0.90
9.1	0.998	1.096	2.198	4.598	10.136	19.448	40.338	81.736	0.90
9.2	1.098	1.096	2.198	4.598	10.236	19.448	40.238	81.636	0.90
9.3	0.998	0.996	2.098	4.498	10.036	19.348	40.338	81.636	1.00
9.4	1.098	0.996	2.098	4.498	10.136	19.448	40.338	81.636	0.90
9.5	1.098	1.096	2.098	4.498	9.936	19.348	40.238	81.636	0.90
9.6	1.098	1.096	2.098	4.498	10.036	19.348	40.338	81.736	0.80
9.7	0.998	0.996	2.098	4.498	9.936	19.348	40.338	81.736	1.00
9.8	0.998	1.096	2.198	4.598	10.136	19.548	40.338	81.836	1.00
9.9	1.098	1.096	2.198	4.498	10.036	19.348	40.238	81.736	0.90
10.0	1.098	1.096	2.098	4.498	10.036	19.348	40.338	81.736	0.90
10.1	0.998	0.996	2.198	4.598	9.936	19.348	40.238	81.736	1.00
10.2	0.998	1.096	2.198	4.498	10.036	19.248	40.238	81.836	1.00
10.3	1.098	0.996	2.098	4.498	9.936	19.348	40.338	81.836	0.90
10.4	1.098	0.996	2.098	4.498	9.936	19.148	40.338	81.836	0.90
10.5	0.998	0.996	2.198	4.498	9.836	19.248	40.338	82.036	1.00
10.6	0.998	0.996	2.198	4.498	9.936	19.148	40.338	82.036	1.00
10.7	0.998	0.996	2.198	4.398	9.936	19.248	40.338	81.936	1.00
10.8	1.098	0.996	2.098	4.498	9.736	19.048	40.338	81.936	0.90
10.9	0.998	0.996	2.098	4.498	9.836	19.148	40.338	82.036	1.00
11.0	0.998	0.996	2.098	4.498	9.736	19.048	40.338	82.036	1.00
11.1	0.998	0.996	2.098	4.398	9.636	19.048	40.338	82.036	1.00
11.2	0.998	0.996	2.098	4.398	9.736	19.048	40.238	82.036	0.90
11.3	0.998	0.996	2.098	4.498	9.736	19.148	40.338	82.036	1.00
11.4	0.998	0.996	1.998	4.398	9.536	18.948	40.238	82.036	1.00
11.5	0.998	0.996	1.998	4.398	9.636	19.048	40.238	82.036	1.00
11.6	0.998	0.996	1.998	4.398	9.636	19.048	40.138	82.136	0.90
11.7	0.998	0.996	1.998	4.398	9.636	18.948	40.238	82.136	1.00
11.8	0.998	0.896	1.998	4.498	9.636	19.048	40.238	82.136	1.00
11.9	0.998	0.896	1.998	4.498	9.636	19.048	40.238	82.136	1.00
12.0	0.998	0.996	2.098	4.398	9.736	19.048	40.238	82.236	1.00
12.1	0.898	0.896	2.098	4.398	9.736	19.148	40.138	82.136	1.00
12.2	0.998	0.996	1.998	4.398	9.736	18.948	40.238	82.136	1.00
12.3	1.098	1.096	1.898	4.398	9.636	19.048	40.138	82.136	1.00
12.4	1.098	1.096	1.898	4.398	9.636	18.948	40.138	82.136	0.90
12.5	1.098	1.096	1.998	4.298	9.736	19.048	40.238	82.136	0.90
12.6	0.998	0.996	2.098	4.498	9.636	19.048	40.038	82.136	0.90
12.7	0.898	0.896	2.098	4.498	9.636	18.948	40.138	82.136	0.90
12.8	0.998	0.896	2.098	4.498	9.636	18.948	40.138	82.136	1.00
12.9	1.098	0.996	2.098	4.398	9.636	19.048	40.138	82.036	1.10
13.0	1.098	0.996	2.098	4.498	9.636	18.948	40.238	82.036	1.00
13.1	1.098	0.996	2.098	4.398	9.536	18.948	40.038	81.936	1.00
13.2	0.898	0.896	1.998	4.398	9.536	18.948	40.138	82.036	1.00
13.3	0.898	0.896	1.998	4.498	9.636	18.948	40.138	82.036	1.00
13.4	0.898	0.896	2.098	4.498	9.536	18.948	40.038	82.036	1.10
13.5	0.998	0.896	2.098	4.398	9.636	18.848	40.138	82.136	1.00
13.6	0.898	0.896	1.998	4.298	9.636	18.948	40.038	82.036	1.00
13.7	0.898	0.896	1.998	4.298	9.636	18.948	40.038	81.936	1.00
13.8	0.898	0.996	1.998	4.398	9.636	18.848	40.038	82.036	0.90
13.9	0.898	0.896	1.998	4.398	9.536	18.848	40.038	82.036	0.90
14.0	0.898	0.896	2.098	4.298	9.536	18.948	40.038	82.036	1.00
14.1	0.898	0.896	2.098	4.298	9.636	18.848	40.038	82.136	1.00
14.2	0.898	0.896	2.098	4.298	9.536	18.748	40.138	82.036	1.00
14.3	0.798	0.796	1.998	4.398	9.536	18.848	40.038	82.136	1.00
14.4	0.898	0.896	1.898	4.298	9.536	18.748	39.938	82.036	0.90
14.5	0.898	0.896	1.998	4.298	9.536	18.748	40.038	82.036	0.90
14.6	0.898	0.896	1.998	4.298	9.536	18.748	40.038	82.036	1.00
14.7	0.898	0.896	1.998	4.398	9.536	18.748	40.038	82.036	1.00
14.8	0.898	0.796	1.998	4.298	9.536	18.848	40.138	82.136	0.90
14.9	0.898	0.796	1.998	4.298	9.536	18.648	39.938	81.936	0.90
15.0	0.898	0.896	1.998	4.298	9.436	18.748	40.038	81.936	0.80
15.1	0.998	0.896	1.998	4.198	9.436	18.748	39.938	82.036	0.80
15.2	0.998	0.896	1.998	4.298	9.436	18.748	39.938	82.036	0.90
15.3	0.898	0.796	1.998	4.298	9.536	18.748	40.038	82.136	0.90
15.4	0.898	0.796	1.998	4.198	9.436	18.748	39.938	82.036	0.90
15.5	0.898	0.896	1.998	4.198	9.436	18.748	40.038	82.036	0.90
15.6	0.898	0.896	2.098	4.198	9.436	18.748	39.938	82.136	0.90
15.7	0.898	0.896	1.998	4.298	9.336	18.748	39.938	82.136	0.80
15.8	0.998	0.896	2.098	4.298	9.336	18.648	39.838	82.036	0.90
15.9	0.998	0.896	1.898	4.198	9.336	18.748	39.938	82.036	0.90
16.0	0.998	0.896	1.898	4.098	9.436	18.648	39.838	82.036	0.90
16.1	0.898	0.896	1.898	4.098	9.436	18.748	39.938	82.036	0.90
16.2	0.898	0.896	1.898	4.198	9.336	18.748	39.838	82.136	0.90
16.3	0.898	0.796	1.998	4.198	9.436	18.748	39.838	82.136	0.90
16.4	0.898	0.796	1.998	4.198	9.436	18.748	39.938	82.136	0.90
16.5	0.998	0.796	1.998	4.198	9.236	18.648	39.938	82.136	0.90
16.6	0.998	0.796	1.998	4.198	9.336	18.648	39.938	82.136	0.90
16.7	0.998	0.896	1.998	4.298	9.236	18.548	39.838	82.036	0.90
16.8	0.998	0.896	1.898	4.198	9.236	18.548	39.838	82.036	0.90
16.9	0.998	0.896	1.898	4.198	9.236	18.648	39.838	82.136	1.00
17.0	0.998	0.896	1.998	4.198	9.236	18.548	39.838	82.136	0.90
17.1	0.898	0.796	2.098	4.398	9.236	18.648	39.938	82.136	0.90
17.2	0.998	0.796	2.098	4.298	9.136	18.548	39.938	82.136	0.90
17.3	0.998	0.896	2.098	4.298	9.236	18.648	39.938	82.236	0.90
17.4	0.998	0.896	2.098	4.298	9.236	18.648	39.938	82.236	1.10
17.5	0.998	0.896	2.198	4.298	9.136	18.448	39.838	82.036	1.10
17.6	0.998	0.896	2.198	4.298	9.136	18.548	39.938	82.136	1.10
17.7	0.998	0.896	2.098	4.298	9.136	18.548	39.838	82.236	1.10
17.8	0.998	0.996	2.098	4.298	9.136	18.548	39.938	82.236	1.10
17.9	0.898	0.896	2.098	4.298	9.236	18.548	39.938	82.336	1.10
18.0	0.798	0.796	2.098	4.398	9.236	18.648	39.838	82.136	1.10
18.1	0.898	0.996	1.998	4.298	9.236	18.748	39.738	82.136	1.10
18.2	0.798	0.896	1.898	4.298	9.336	18.748	39.838	82.236	1.10
18.3	0.898	0.996	2.098	4.298	9.236	18.748	39.738	82.236	1.00
18.4	0.898	0.896	1.998	4.198	9.336	18.748	39.838	82.236	1.00
18.5	0.898	0.896	1.998	4.198	9.336	18.848	39.838	82.336	1.10
18.6	0.898	0.896	1.898	4.198	9.336	18.748	39.938	82.436	1.20
18.7	0.898	0.896	1.998	4.098	9.336	18.648	40.038	82.336	1.20
18.8	0.798	0.996	1.898	4.098	9.136	18.648	40.038	82.336	1.20
18.9	0.898	0.996	1.998	4.098	9.236	18.548	40.038	82.436	1.10
19.0	0.898	0.996	1.898	3.998	9.136	18.648	40.038	82.436	1.00
19.1	0.898	0.996	1.898	3.998	9.136	18.548	40.138	82.436	1.10
19.2	0.798	0.796	1.898	3.998	9.136	18.448	40.038	82.536	1.00
19.3	0.898	0.896	1.898	3.998	9.136	18.448	40.038	82.536	1.10
19.4	0.698	0.896	1.698	3.998	9.136	18.548	39.738	82.436	1.00
19.5	0.698	0.596	1.898	4.498	9.636	18.848	39.938	82.836	1.10
19.6	0.498	0.596	2.298	4.998	10.236	19.348	40.738	83.436	1.10
19.7	1.198	-0.204	2.698	6.198	11.036	19.448	40.638	83.336	1.30
19.8	0.998	0.396	4.598	7.898	12.336	20.748	42.138	84.936	1.00
19.9	0.498	-1.304	1.098	4.298	9.436	18.548	34.738	39.636	1.90
20.0	2.098	-16.504	-28.802	16.798	33.236	-112.952	-348.062	-863.264	1.60
20.1	4.298	-7.204	-13.402	57.798	109.836	-205.052	-308.262	-435.364	-6.10
20.2	2.398	-1.104	3.598	35.798	67.936	8.048	37.438	74.936	0.00
20.3	1.398	-0.104	3.698	20.698	40.136	29.348	60.738	105.436	1.20
20.4	0.498	-0.504	1.698	10.398	20.736	18.248	34.538	61.236	1.40
20.5	-0.102	-0.704	0.298	3.798	8.236	6.848	13.138	22.736	0.50
20.6	-0.102	-0.804	-0.802	1.298	1.936	0.948	3.238	6.536	0.20
20.7	-0.102	-1.104	-0.602	-0.202	-0.064	-0.852	1.038	3.336	0.10
20.8	-0.302	-1.104	-0.302	-0.602	-1.064	-1.552	0.638	2.936	0.10
20.9	-0.402	-1.104	-0.502	-0.602	-1.364	-1.752	0.438	3.536	0.00
21.0	-0.302	-1.004	-0.502	-0.502	-1.464	-1.852	0.338	3.736	0.10
21.1	-0.302	-1.004	-0.402	-0.402	-1.364	-1.652	0.638	4.136	-0.20
21.2	-0.202	-0.804	-0.502	-0.502	-1.264	-1.552	0.638	4.136	-0.10
21.3	-0.102	-0.804	-0.402	-0.402	-1.464	-1.452	0.838	4.736	-0.20
21.4	-0.102	-0.704	-0.402	-0.502	-1.364	-1.452	0.738	4.636	-0.10
21.5	-0.202	-0.804	-0.402	-0.502	-1.264	-1.252	0.638	4.436	-0.10
21.6	-0.202	-0.904	-0.402	-0.602	-1.464	-1.552	0.538	4.236	-0.20
21.7	-0.202	-1.004	-0.602	-0.702	-1.764	-1.752	0.538	4.336	-0.10
21.8	-0.402	-1.104	-0.602	-0.802	-1.464	-1.552	0.638	4.236	-0.20
21.9	-0.302	-0.904	-0.602	-0.902	-1.464	-1.552	0.438	4.136	-0.20
22.0	-0.302	-1.004	-0.602	-0.902	-1.364	-1.552	0.338	3.936	-0.20
22.1	-0.202	-1.004	-0.802	-0.902	-1.564	-1.652	0.238	3.836	-0.20
22.2	-0.302	-1.104	-0.702	-0.902	-1.464	-1.652	0.438	3.936	-0.20
22.3	-0.402	-1.004	-0.802	-1.002	-1.464	-1.452	-0.162	3.736	-0.10
22.4	-0.302	-0.904	-0.702	-0.902	-1.564	-1.652	0.238	3.736	-0.20
22.5	-0.202	-0.804	-0.602	-0.802	-1.564	-1.652	0.238	3.736	-0.10
22.6	-0.202	-0.904	-0.802	-1.302	-1.564	-1.552	0.138	3.536	-0.20
22.7	-0.302	-0.804	-0.602	-0.802	-1.664	-1.552	-0.062	3.236	-0.20
22.8	-0.302	-0.904	-0.702	-0.802	-1.664	-1.652	-0.162	3.236	-0.40
22.9	-0.302	-0.804	-0.602	-0.902	-1.664	-1.652	-0.262	3.036	-0.20
23.0	-0.402	-0.904	-0.602	-0.902	-1.664	-1.752	-0.362	2.936	-0.20
23.1	-0.302	-0.904	-0.602	-0.902	-1.764	-1.752	-0.562	2.836	-0.10
23.2	-0.402	-0.904	-0.502	-0.902	-1.764	-1.852	-0.462	2.836	-0.10
23.3	-0.302	-0.904	-0.602	-0.902	-1.764	-1.752	-0.562	2.736	-0.10
23.4	-0.302	-0.904	-0.702	-1.102	-1.764	-1.752	-0.562	2.736	-0.20
23.5	-0.402	-0.904	-0.702	-1.202	-1.764	-1.852	-0.462	2.636	-0.10
23.6	-0.402	-0.904	-0.702	-1.202	-1.664	-1.852	-0.562	2.436	0.00
23.7	-0.402	-0.904	-0.702	-1.202	-1.864	-2.052	-0.462	2.636	-0.10
23.8	-0.402	-0.804	-0.802	-1.302	-1.864	-2.052	-0.462	2.436	-0.10
23.9	-0.402	-0.904	-0.702	-1.202	-1.764	-2.052	-0.562	2.436	-0.10
24.0	-0.502	-1.004	-0.702	-1.202	-1.764	-2.052	-0.462	2.436	0.00
24.1	-0.502	-0.904	-0.702	-1.102	-1.764	-1.952	-0.462	2.436	0.00
24.2	-0.402	-0.904	-0.702	-1.202	-1.664	-2.052	-0.562	2.236	0.00
24.3	-0.402	-0.904	-0.802	-1.402	-1.664	-1.952	-0.562	2.236	-0.20
24.4	-0.402	-0.904	-0.902	-1.302	-1.664	-1.952	-0.662	2.236	-0.20
24.5	-0.402	-0.804	-0.902	-1.302	-1.764	-2.052	-0.662	2.036	-0.10
24.6	-0.402	-0.804	-0.902	-1.302	-1.664	-1.952	-0.562	2.036	-0.20
24.7	-0.402	-0.804	-0.902	-1.302	-1.664	-1.952	-0.662	2.036	-0.10
24.8	-0.502	-0.904	-0.902	-1.302	-1.764	-2.152	-0.762	1.936	-0.10
24.9	-0.302	-0.904	-0.902	-1.202	-1.664	-1.952	-0.762	1.836	-0.10
25.0	-0.302	-0.804	-0.902	-1.202	-1.664	-1.952	-0.762	1.736	-0.10
25.1	-0.402	-0.804	-1.002	-1.302	-1.764	-2.052	-0.862	1.536	-0.10
25.2	-0.302	-0.804	-1.102	-1.402	-1.864	-2.152	-0.862	1.536	0.00
25.3	-0.302	-0.804	-1.002	-1.302	-1.764	-1.952	-0.862	1.536	-0.10
25.4	-0.202	-0.804	-0.802	-1.302	-1.764	-2.052	-0.862	1.536	-0.10
25.5	-0.302	-0.804	-0.802	-1.302	-1.764	-2.152	-0.962	1.236	0.10
25.6	-0.302	-0.804	-0.902	-1.302	-1.664	-2.152	-1.062	1.236	0.10
25.7	-0.102	-0.704	-0.902	-1.302	-1.764	-2.152	-1.062	1.236	0.10
25.8	-0.302	-0.804	-0.802	-1.302	-1.764	-2.252	-1.262	1.136	0.10
25.9	-0.302	-0.804	-0.802	-1.302	-1.764	-2.252	-1.262	1.136	0.00
26.0	-0.202	-0.804	-0.902	-1.402	-1.664	-2.152	-1.262	1.136	0.00
26.1	-0.202	-0.804	-0.902	-1.402	-1.764	-2.152	-1.362	1.036	0.00
26.2	-0.402	-0.804	-0.902	-1.302	-1.764	-2.152	-1.262	1.036	0.10
26.3	-0.202	-0.704	-0.702	-1.302	-1.764	-2.152	-1.362	0.936	0.00
26.4	-0.202	-0.704	-0.902	-1.402	-1.864	-2.252	-1.562	0.936	-0.10
26.5	-0.302	-0.604	-0.802	-1.302	-1.864	-2.252	-1.462	0.936	0.10
26.6	-0.402	-0.704	-0.802	-1.402	-1.764	-2.152	-1.462	0.936	0.10
26.7	-0.202	-0.704	-0.802	-1.402	-1.764	-2.152	-1.562	0.736	0.00
26.8	-0.302	-0.604	-0.802	-1.402	-1.864	-2.252	-1.462	0.836	0.10
26.9	-0.402	-0.704	-0.902	-1.502	-1.864	-2.252	-1.462	0.836	0.00
27.0	-0.302	-0.604	-0.802	-1.402	-1.864	-2.252	-1.462	0.936	0.10
27.1	-0.302	-0.604	-0.802	-1.302	-1.864	-2.352	-1.462	0.936	0.10
27.2	-0.402	-0.704	-0.902	-1.402	-1.764	-2.152	-1.462	0.836	0.20
27.3	-0.302	-0.604	-0.902	-1.502	-1.864	-2.152	-1.562	0.836	0.10
27.4	-0.402	-0.704	-0.802	-1.302	-1.864	-2.252	-1.562	0.836	0.20
27.5	-0.302	-0.604	-0.902	-1.402	-1.764	-2.152	-1.362	0.836	0.00
27.6	-0.402	-0.704	-0.902	-1.402	-1.964	-2.252	-1.462	0.736	0.10
27.7	-0.202	-0.604	-0.802	-1.302	-1.764	-2.152	-1.462	0.736	0.00
27.8	-0.402	-0.704	-0.902	-1.402	-1.764	-2.152	-1.462	0.736	0.00
27.9	-0.302	-0.704	-0.802	-1.302	-1.864	-2.252	-1.462	0.736	-0.10
28.0	-0.302	-0.704	-0.802	-1.402	-1.864	-2.152	-1.562	0.736	0.00
28.1	-0.402	-0.704	-0.902	-1.402	-1.864	-2.252	-1.562	0.736	0.10
28.2	-0.402	-0.604	-0.802	-1.402	-1.764	-2.152	-1.462	0.736	0.00
28.3	-0.402	-0.704	-1.002	-1.402	-1.764	-2.252	-1.562	0.736	0.00
28.4	-0.402	-0.704	-0.902	-1.302	-1.764	-2.252	-1.562	0.636	0.00
28.5	-0.402	-0.704	-0.902	-1.502	-1.764	-2.252	-1.562	0.636	0.10
28.6	-0.502	-0.804	-1.002	-1.402	-1.764	-2.252	-1.662	0.636	0.00
28.7	-0.402	-0.804	-0.902	-1.402	-1.764	-2.352	-1.562	0.536	0.00
28.8	-0.502	-0.904	-0.802	-1.302	-1.764	-2.352	-1.462	0.636	0.10
28.9	-0.402	-0.804	-0.802	-1.402	-1.764	-2.252	-1.562	0.536	0.10
29.0	-0.602	-0.804	-0.902	-1.402	-1.764	-2.352	-1.562	0.436	0.00
29.1	-0.502	-0.804	-0.802	-1.402	-1.964	-2.352	-1.562	0.436	0.10
29.2	-0.502	-0.804	-0.802	-1.402	-1.864	-2.352	-1.562	0.436	0.00
29.3	-0.402	-0.804	-0.702	-1.402	-1.664	-2.152	-1.662	0.336	0.00
29.4	-0.502	-0.804	-0.702	-1.402	-1.864	-2.352	-1.562	0.336	0.10
29.5	-0.502	-0.804	-0.702	-1.402	-1.864	-2.352	-1.662	0.436	0.00
29.6	-0.502	-0.804	-0.802	-1.402	-1.964	-2.352	-1.562	0.436	0.10
29.7	-0.502	-0.804	-0.802	-1.402	-1.864	-2.352	-1.662	0.236	-0.10
29.8	-0.502	-0.704	-0.802	-1.402	-1.864	-2.252	-1.862	0.136	0.10
29.9	-0.502	-0.804	-0.702	-1.302	-1.964	-2.352	-1.762	0.336	-0.10
30.0	-0.502	-0.604	-0.702	-1.402	-1.864	-2.352	-1.662	0.236	0.00
30.1	-0.502	-0.804	-0.802	-1.402	-1.964	-2.352	-1.762	0.136	0.00
30.2	-0.402	-0.604	-0.802	-1.502	-1.864	-2.252	-1.762	0.236	0.00
30.3	-0.402	-0.604	-0.802	-1.502	-1.964	-2.352	-1.762	0.236	0.00
30.4	-0.402	-0.704	-0.802	-1.502	-1.964	-2.452	-1.862	0.036	-0.10
30.5	-0.402	-0.704	-0.702	-1.502	-1.864	-2.252	-1.762	0.036	0.00
30.6	-0.402	-0.704	-0.702	-1.502	-2.064	-2.452	-1.962	0.036	0.00
30.7	-0.302	-0.604	-0.802	-1.502	-1.964	-2.452	-1.762	0.136	0.10
30.8	-0.502	-0.704	-0.702	-1.502	-1.964	-2.352	-1.862	-0.064	0.00
30.9	-0.502	-0.804	-0.702	-1.502	-1.964	-2.452	-1.862	-0.164	0.10
31.0	-0.402	-0.704	-0.702	-1.502	-1.864	-2.252	-1.762	0.036	0.10
31.1	-0.502	-0.704	-0.802	-1.502	-1.964	-2.452	-1.962	-0.064	0.20
31.2	-0.302	-0.704	-0.802	-1.502	-1.964	-2.452	-1.962	-0.264	0.00
31.3	-0.502	-0.704	-0.702	-1.402	-1.964	-2.352	-1.962	-0.064	0.10
31.4	-0.402	-0.704	-0.802	-1.502	-1.864	-2.352	-1.862	-0.064	0.10
31.5	-0.402	-0.804	-0.802	-1.502	-1.964	-2.352	-1.962	-0.164	0.00
31.6	-0.602	-0.804	-0.802	-1.502	-1.864	-2.352	-1.862	-0.064	0.10
31.7	-0.402	-0.704	-0.702	-1.502	-2.064	-2.452	-1.962	-0.164	0.00
31.8	-0.502	-0.804	-0.702	-1.502	-1.864	-2.352	-1.862	-0.064	0.10
31.9	-0.402	-0.604	-0.802	-1.402	-1.964	-2.452	-1.962	-0.164	0.10
32.0	-0.502	-0.804	-0.802	-1.602	-1.964	-2.452	-1.762	-0.064	0.00
32.1	-0.402	-0.704	-0.802	-1.502	-1.964	-2.452	-1.962	-0.164	0.20
32.2	-0.402	-0.604	-0.802	-1.502	-1.964	-2.452	-1.862	-0.164	0.10
32.3	-0.402	-0.804	-0.802	-1.502	-1.964	-2.452	-1.962	-0.164	0.20
32.4	-0.502	-0.704	-0.702	-1.402	-1.964	-2.452	-1.962	-0.064	0.20
32.5	-0.402	-0.704	-0.802	-1.502	-1.864	-2.352	-1.862	-0.064	0.20
32.6	-0.302	-0.604	-0.802	-1.602	-1.964	-2.452	-1.862	-0.064	0.10
32.7	-0.302	-0.704	-0.802	-1.502	-1.964	-2.452	-1.862	-0.164	0.10
32.8	-0.202	-0.604	-0.802	-1.502	-1.964	-2.452	-1.862	-0.064	0.20
32.9	-0.302	-0.704	-0.902	-1.502	-1.964	-2.452	-1.962	-0.264	0.20
33.0	-0.202	-0.704	-0.802	-1.502	-1.964	-2.552	-1.862	-0.064	0.10
33.1	-0.302	-0.604	-0.802	-1.402	-1.964	-2.452	-1.962	-0.164	0.20
33.2	-0.202	-0.604	-0.902	-1.502	-1.964	-2.552	-1.862	-0.064	0.10
33.3	-0.302	-0.804	-0.802	-1.402	-1.964	-2.452	-1.862	-0.064	0.10
33.4	-0.302	-0.704	-0.902	-1.502	-1.864	-2.352	-2.062	-0.164	0.20
33.5	-0.302	-0.704	-0.902	-1.502	-1.964	-2.452	-1.962	-0.064	0.10
33.6	-0.202	-0.704	-0.902	-1.502	-1.864	-2.452	-1.962	-0.164	0.10
33.7	-0.302	-0.704	-0.802	-1.402	-1.964	-2.452	-1.962	-0.064	0.20
33.8	-0.202	-0.604	-0.902	-1.402	-1.864	-2.452	-1.862	-0.164	0.20
33.9	-0.202	-0.704	-0.902	-1.502	-1.864	-2.452	-1.962	-0.064	0.20
34.0	-0.402	-0.704	-0.802	-1.402	-1.964	-2.552	-2.062	-0.264	0.10
34.1	-0.202	-0.604	-1.002	-1.402	-1.864	-2.452	-1.962	-0.064	0.20
34.2	-0.302	-0.604	-0.902	-1.502	-1.964	-2.552	-2.062	-0.264	0.10
34.3	-0.302	-0.704	-0.802	-1.302	-1.964	-2.552	-2.062	-0.164	0.10
34.4	-0.202	-0.704	-0.902	-1.402	-1.964	-2.552	-1.962	-0.164	0.10
34.5	-0.302	-0.604	-0.902	-1.502	-1.864	-2.552	-2.062	-0.164	0.10
34.6	-0.302	-0.704	-0.802	-1.402	-1.964	-2.652	-1.962	-0.164	0.10
34.7	-0.302	-0.604	-0.902	-1.402	-1.864	-2.552	-1.962	-0.064	0.00
34.8	-0.302	-0.704	-0.902	-1.402	-1.864	-2.552	-1.962	-0.064	0.00
34.9	-0.302	-0.604	-0.902	-1.502	-2.064	-2.652	-1.962	-0.064	0.00
35.0	-0.302	-0.604	-1.002	-1.402	-1.864	-2.552	-1.962	-0.064	0.00
35.1	-0.302	-0.704	-0.802	-1.402	-1.864	-2.552	-1.962	-0.164	0.10
35.2	-0.302	-0.604	-0.802	-1.402	-1.964	-2.652	-1.862	0.036	0.00
35.3	-0.302	-0.704	-0.902	-1.402	-1.864	-2.552	-1.962	-0.164	-0.10
35.4	-0.302	-0.604	-0.702	-1.402	-1.864	-2.552	-1.962	-0.164	-0.10
35.5	-0.302	-0.704	-0.802	-1.402	-1.864	-2.452	-1.962	-0.164	0.00
35.6	-0.302	-0.604	-0.802	-1.402	-1.764	-2.552	-1.962	-0.164	-0.10
35.7	-0.302	-0.604	-0.802	-1.402	-1.864	-2.452	-1.962	-0.164	0.00
35.8	-0.302	-0.604	-0.702	-1.402	-1.764	-2.452	-1.862	-0.264	0.00
35.9	-0.302	-0.604	-0.802	-1.302	-1.764	-2.452	-1.862	-0.164	-0.10
36.0	-0.302	-0.704	-0.702	-1.402	-1.864	-2.552	-1.862	-0.264	-0.10
36.1	-0.302	-0.604	-0.702	-1.302	-1.764	-2.452	-1.762	-0.164	0.00
36.2	-0.402	-0.704	-0.602	-1.402	-1.664	-2.452	-1.862	-0.264	0.00
36.3	-0.202	-0.604	-0.702	-1.402	-1.864	-2.552	-1.862	-0.264	0.00
36.4	-0.402	-0.704	-0.802	-1.402	-1.764	-2.552	-1.862	-0.264	0.00
36.5	-0.302	-0.604	-0.702	-1.502	-1.764	-2.452	-1.862	-0.264	-0.10
36.6	-0.202	-0.604	-0.802	-1.402	-1.764	-2.452	-1.962	-0.364	0.10
36.7	-0.302	-0.604	-0.702	-1.402	-1.864	-2.652	-1.862	-0.264	-0.10
36.8	-0.302	-0.604	-0.802	-1.502	-1.664	-2.452	-1.962	-0.364	-0.10
36.9	-0.302	-0.604	-0.802	-1.402	-1.764	-2.552	-1.862	-0.264	0.10
37.0	-0.202	-0.604	-0.702	-1.302	-1.864	-2.552	-1.962	-0.364	0.00
37.1	-0.302	-0.704	-0.802	-1.502	-1.664	-2.452	-1.862	-0.464	0.00
37.2	-0.302	-0.604	-0.602	-1.302	-1.764	-2.352	-2.062	-0.464	0.00
37.3	-0.202	-0.604	-0.802	-1.502	-1.764	-2.452	-1.962	-0.364	0.10
37.4	-0.302	-0.704	-0.802	-1.502	-1.764	-2.552	-1.962	-0.464	0.00
37.5	-0.302	-0.604	-0.802	-1.402	-1.864	-2.452	-2.062	-0.464	0.10
37.6	-0.402	-0.704	-0.802	-1.402	-1.764	-2.452	-2.062	-0.564	0.10
37.7	-0.302	-0.704	-0.702	-1.402	-1.864	-2.552	-2.162	-0.564	0.10
37.8	-0.302	-0.704	-0.702	-1.402	-1.764	-2.552	-2.062	-0.464	0.10
37.9	-0.402	-0.704	-0.802	-1.502	-1.764	-2.352	-2.062	-0.564	0.00
38.0	-0.202	-0.704	-0.702	-1.302	-1.764	-2.552	-2.162	-0.464	0.20
38.1	-0.302	-0.704	-0.602	-1.402	-1.864	-2.452	-2.062	-0.564	0.00
38.2	-0.302	-0.704	-0.802	-1.502	-1.764	-2.452	-2.162	-0.464	0.10
38.3	-0.402	-0.904	-0.702	-1.502	-1.964	-2.552	-2.062	-0.564	0.20
38.4	-0.402	-0.704	-0.602	-1.302	-1.764	-2.452	-2.062	-0.464	0.20
38.5	-0.302	-0.704	-0.602	-1.502	-1.864	-2.452	-1.962	-0.464	0.10
38.6	-0.302	-0.804	-0.702	-1.402	-1.964	-2.452	-2.162	-0.564	0.10
38.7	-0.502	-0.804	-0.802	-1.502	-1.864	-2.552	-2.062	-0.564	0.10
38.8	-0.402	-0.804	-0.602	-1.402	-1.864	-2.352	-1.962	-0.564	0.20
38.9	-0.302	-0.704	-0.502	-1.402	-1.964	-2.452	-2.162	-0.564	0.20
39.0	-0.402	-0.804	-0.702	-1.502	-1.864	-2.452	-2.062	-0.564	0.20
39.1	-0.402	-0.804	-0.702	-1.402	-1.864	-2.352	-2.062	-0.464	0.20
39.2	-0.402	-0.704	-0.602	-1.402	-1.864	-2.352	-2.062	-0.564	0.30
39.3	-0.302	-0.604	-0.702	-1.402	-1.864	-2.452	-2.062	-0.464	0.20
39.4	-0.402	-0.804	-0.702	-1.402	-1.964	-2.452	-1.962	-0.464	0.20
39.5	-0.302	-0.704	-0.702	-1.402	-1.964	-2.452	-2.062	-0.564	0.30
39.6	-0.402	-0.704	-0.702	-1.402	-1.864	-2.352	-1.962	-0.464	0.20
39.7	-0.402	-0.604	-0.602	-1.402	-1.864	-2.452	-1.862	-0.464	0.10
39.8	-0.302	-0.604	-0.602	-1.302	-1.964	-2.452	-2.062	-0.564	0.20
39.9	-0.502	-0.804	-0.802	-1.502	-1.764	-2.252	-1.962	-0.464	0.30
40.0	-0.502	-0.804	-0.602	-1.302	-1.864	-2.452	-1.862	-0.364	0.20
40.1	-0.302	-0.604	-0.702	-1.402	-1.864	-2.452	-1.962	-0.564	0.20
40.2	-0.302	-0.604	-0.802	-1.502	-1.864	-2.352	-2.062	-0.564	0.20
40.3	-0.402	-0.704	-0.802	-1.402	-1.964	-2.452	-1.962	-0.464	0.30
40.4	-0.402	-0.704	-0.702	-1.402	-1.864	-2.452	-1.962	-0.564	0.30
40.5	-0.402	-0.704	-0.802	-1.302	-1.864	-2.352	-1.862	-0.464	0.20
40.6	-0.402	-0.704	-0.802	-1.402	-1.864	-2.452	-1.962	-0.464	0.20
40.7	-0.302	-0.704	-0.702	-1.402	-1.964	-2.352	-1.862	-0.364	0.40
40.8	-0.402	-0.704	-0.802	-1.402	-1.764	-2.352	-1.862	-0.464	0.20
40.9	-0.502	-0.804	-0.802	-1.302	-1.764	-2.352	-1.962	-0.464	0.20
41.0	-0.302	-0.704	-0.702	-1.402	-1.864	-2.352	-1.862	-0.464	0.40
41.1	-0.302	-0.604	-0.702	-1.302	-1.864	-2.352	-1.962	-0.564	0.40
41.2	-0.402	-0.704	-0.802	-1.402	-1.764	-2.352	-1.962	-0.464	0.30
41.3	-0.402	-0.704	-0.802	-1.402	-1.864	-2.352	-1.962	-0.464	0.20
41.4	-0.402	-0.704	-0.602	-1.202	-1.964	-2.452	-1.962	-0.664	0.30
41.5	-0.402	-0.704	-0.702	-1.402	-1.764	-2.252	-1.962	-0.464	0.30
41.6	-0.302	-0.704	-0.802	-1.402	-1.864	-2.352	-1.862	-0.464	0.20
41.7	-0.502	-0.804	-0.802	-1.302	-1.864	-2.352	-1.962	-0.664	0.30
41.8	-0.402	-0.704	-0.802	-1.402	-1.764	-2.252	-2.062	-0.564	0.30
41.9	-0.302	-0.604	-0.702	-1.402	-1.864	-2.352	-1.962	-0.564	0.30
42.0	-0.302	-0.704	-0.702	-1.402	-1.764	-2.252	-1.962	-0.564	0.20
42.1	-0.402	-0.604	-0.702	-1.302	-1.764	-2.252	-1.962	-0.564	0.10
42.2	-0.402	-0.604	-0.702	-1.402	-1.864	-2.352	-1.962	-0.564	0.30
42.3	-0.302	-0.704	-0.702	-1.402	-1.764	-2.252	-1.962	-0.564	0.20
42.4	-0.302	-0.604	-0.702	-1.402	-1.764	-2.252	-1.862	-0.664	0.20
42.5	-0.402	-0.704	-0.802	-1.502	-1.864	-2.352	-1.962	-0.564	0.20
42.6	-0.302	-0.704	-0.702	-1.402	-1.664	-2.152	-1.962	-0.564	0.30
42.7	-0.202	-0.604	-0.702	-1.402	-1.764	-2.252	-1.962	-0.664	0.20
42.8	-0.302	-0.604	-0.902	-1.502	-1.864	-2.252	-1.962	-0.564	0.30
42.9	-0.402	-0.604	-0.702	-1.402	-1.764	-2.152	-1.962	-0.464	0.20
43.0	-0.302	-0.704	-0.702	-1.402	-1.664	-2.152	-1.862	-0.564	0.10
43.1	-0.302	-0.704	-0.702	-1.402	-1.864	-2.352	-1.962	-0.564	0.10
43.2	-0.402	-0.604	-0.802	-1.502	-1.764	-2.252	-2.062	-0.564	0.20
43.3	-0.302	-0.604	-0.902	-1.502	-1.764	-2.252	-1.862	-0.564	0.20
43.4	-0.302	-0.704	-0.702	-1.402	-1.764	-2.352	-1.962	-0.564	0.10
43.5	-0.302	-0.604	-0.802	-1.502	-1.864	-2.352	-2.062	-0.564	0.20
43.6	-0.202	-0.604	-0.802	-1.502	-1.764	-2.252	-1.962	-0.564	0.10
43.7	-0.202	-0.704	-0.702	-1.402	-1.864	-2.352	-2.062	-0.664	0.10
43.8	-0.302	-0.704	-0.702	-1.402	-1.864	-2.452	-1.962	-0.464	0.10
43.9	-0.202	-0.604	-0.802	-1.502	-1.664	-2.252	-1.862	-0.564	0.10
44.0	-0.302	-0.704	-0.702	-1.402	-1.764	-2.252	-2.062	-0.564	0.10
44.1	-0.302	-0.704	-0.802	-1.502	-1.864	-2.352	-2.062	-0.564	0.00
44.2	-0.302	-0.704	-0.802	-1.502	-1.764	-2.452	-1.962	-0.564	0.00
44.3	-0.302	-0.704	-0.802	-1.402	-1.764	-2.352	-1.962	-0.464	0.00
44.4	-0.302	-0.704	-0.702	-1.402	-1.864	-2.352	-2.062	-0.564	0.00
44.5	-0.202	-0.704	-0.902	-1.502	-1.764	-2.352	-2.062	-0.664	0.10
44.6	-0.302	-0.704	-0.802	-1.402	-1.764	-2.352	-2.162	-0.664	0.00
44.7	-0.202	-0.704	-0.702	-1.402	-1.864	-2.452	-2.062	-0.564	-0.10
44.8	-0.302	-0.704	-0.802	-1.502	-1.864	-2.452	-1.962	-0.664	0.10
44.9	-0.302	-0.704	-0.802	-1.502	-1.764	-2.252	-2.062	-0.564	0.10
45.0	-0.302	-0.704	-0.802	-1.402	-1.764	-2.452	-2.162	-0.664	0.10
45.1	-0.202	-0.704	-0.702	-1.402	-1.764	-2.452	-2.062	-0.664	0.00
45.2	-0.302	-0.804	-0.802	-1.402	-1.764	-2.352	-2.062	-0.564	0.10
45.3	-0.402	-0.804	-0.802	-1.502	-1.864	-2.552	-2.062	-0.664	0.00
45.4	-0.302	-0.704	-0.602	-1.402	-1.864	-2.452	-2.162	-0.664	0.00
45.5	-0.202	-0.804	-0.702	-1.302	-1.764	-2.352	-2.162	-0.664	0.00
45.6	-0.302	-0.804	-0.802	-1.402	-1.764	-2.452	-2.162	-0.764	0.00
45.7	-0.402	-0.804	-0.802	-1.402	-1.864	-2.452	-2.062	-0.664	-0.10
45.8	-0.402	-0.704	-0.802	-1.502	-1.864	-2.452	-1.962	-0.664	0.10
45.9	-0.302	-0.704	-0.702	-1.402	-1.864	-2.552	-2.062	-0.564	0.10
46.0	-0.302	-0.804	-0.702	-1.402	-1.864	-2.452	-2.162	-0.764	-0.10
46.1	-0.302	-0.704	-0.602	-1.302	-1.864	-2.452	-2.062	-0.764	0.00
46.2	-0.202	-0.704	-0.802	-1.402	-1.864	-2.452	-1.962	-0.564	0.00
46.3	-0.302	-0.704	-0.802	-1.502	-1.864	-2.452	-2.062	-0.764	0.00
46.4	-0.302	-0.704	-0.602	-1.302	-1.864	-2.452	-2.062	-0.664	0.00
46.5	-0.302	-0.604	-0.702	-1.402	-1.764	-2.352	-2.062	-0.664	0.10
46.6	-0.202	-0.704	-0.702	-1.402	-1.864	-2.452	-2.062	-0.764	-0.10
46.7	-0.302	-0.604	-0.802	-1.402	-1.764	-2.452	-1.962	-0.664	-0.10
46.8	-0.402	-0.704	-0.802	-1.402	-1.764	-2.352	-2.062	-0.664	0.00
46.9	-0.302	-0.704	-0.802	-1.402	-1.864	-2.352	-2.062	-0.764	-0.10
47.0	-0.202	-0.604	-0.702	-1.302	-1.964	-2.452	-2.062	-0.664	0.00
47.1	-0.302	-0.604	-0.702	-1.302	-1.764	-2.352	-2.062	-0.764	-0.10
47.2	-0.302	-0.604	-0.702	-1.302	-1.764	-2.352	-2.062	-0.664	-0.10
47.3	-0.302	-0.704	-0.602	-1.302	-1.764	-2.252	-2.062	-0.664	0.00
47.4	-0.302	-0.704	-0.702	-1.402	-1.864	-2.452	-2.062	-0.664	-0.10
47.5	-0.302	-0.604	-0.702	-1.202	-1.864	-2.452	-1.962	-0.664	0.00
47.6	-0.202	-0.604	-0.802	-1.302	-1.764	-2.252	-2.062	-0.664	0.00
47.7	-0.302	-0.604	-0.702	-1.402	-1.864	-2.352	-2.062	-0.764	0.00
47.8	-0.402	-0.704	-0.702	-1.402	-1.864	-2.452	-1.962	-0.664	-0.10
47.9	-0.302	-0.704	-0.702	-1.302	-1.864	-2.452	-1.962	-0.664	-0.10
48.0	-0.402	-0.704	-0.802	-1.302	-1.764	-2.352	-1.962	-0.764	0.00
48.1	-0.302	-0.604	-0.702	-1.302	-1.864	-2.452	-2.062	-0.764	0.00
48.2	-0.302	-0.704	-0.702	-1.202	-1.864	-2.452	-2.062	-0.664	0.00
48.3	-0.302	-0.704	-0.702	-1.302	-1.764	-2.352	-1.962	-0.664	-0.10
48.4	-0.302	-0.604	-0.702	-1.302	-1.764	-2.352	-2.162	-0.764	0.00
48.5	-0.402	-0.704	-0.602	-1.302	-1.864	-2.352	-1.962	-0.664	0.00
48.6	-0.302	-0.704	-0.702	-1.202	-1.864	-2.452	-1.962	-0.664	-0.10
48.7	-0.302	-0.704	-0.702	-1.202	-1.764	-2.352	-2.062	-0.764	-0.20
48.8	-0.302	-0.604	-0.702	-1.302	-1.964	-2.452	-1.962	-0.664	0.00
48.9	-0.302	-0.604	-0.702	-1.402	-1.964	-2.352	-2.062	-0.764	0.00
49.0	-0.302	-0.604	-0.702	-1.302	-1.764	-2.252	-2.062	-0.764	0.00
49.1	-0.302	-0.604	-0.602	-1.202	-1.764	-2.352	-1.862	-0.564	-0.10
49.2	-0.302	-0.504	-0.602	-1.202	-1.864	-2.452	-1.962	-0.764	0.00
49.3	-0.302	-0.504	-0.602	-1.302	-1.864	-2.352	-2.062	-0.764	0.00
49.4	-0.402	-0.704	-0.702	-1.302	-1.764	-2.352	-1.962	-0.664	0.00
49.5	-0.402	-0.704	-0.602	-1.302	-1.764	-2.352	-1.862	-0.664	0.00
49.6	-0.302	-0.504	-0.502	-1.202	-1.964	-2.352	-1.962	-0.764	0.10
49.7	-0.402	-0.604	-0.602	-1.302	-1.864	-2.352	-2.062	-0.664	-0.10
49.8	-0.402	-0.604	-0.702	-1.202	-1.864	-2.452	-2.062	-0.764	-0.10
49.9	-0.402	-0.604	-0.602	-1.302	-1.864	-2.352	-2.062	-0.864	0.00
50.0	-0.402	-0.504	-0.602	-1.302	-1.764	-2.352	-2.062	-0.764	0.00
50.1	-0.302	-0.504	-0.702	-1.302	-1.864	-2.252	-2.062	-0.764	0.00
50.2	-0.402	-0.604	-0.602	-1.202	-1.864	-2.252	-2.062	-0.864	0.00
50.3	-0.402	-0.504	-0.502	-1.202	-1.864	-2.252	-2.062	-0.764	0.00
50.4	-0.402	-0.504	-0.702	-1.302	-1.864	-2.352	-2.062	-0.764	0.00
50.5	-0.402	-0.604	-0.702	-1.302	-1.864	-2.352	-2.162	-0.864	0.00
50.6	-0.402	-0.704	-0.602	-1.302	-1.864	-2.252	-2.162	-0.864	0.10
50.7	-0.502	-0.604	-0.702	-1.402	-1.864	-2.252	-1.962	-0.764	0.10
50.8	-0.402	-0.504	-0.602	-1.302	-1.864	-2.352	-1.962	-0.764	0.10
50.9	-0.502	-0.604	-0.602	-1.302	-1.864	-2.352	-2.162	-0.964	0.00
51.0	-0.402	-0.504	-0.602	-1.302	-1.964	-2.252	-2.062	-0.864	0.10
51.1	-0.402	-0.604	-0.702	-1.302	-1.864	-2.252	-2.062	-0.864	0.10
51.2	-0.402	-0.604	-0.702	-1.302	-1.964	-2.352	-2.162	-0.964	0.00
51.3	-0.402	-0.504	-0.802	-1.402	-1.964	-2.352	-2.162	-0.864	0.00
51.4	-0.402	-0.504	-0.702	-1.402	-1.864	-2.352	-2.062	-0.864	0.10
51.5	-0.402	-0.504	-0.702	-1.402	-1.864	-2.352	-2.162	-0.864	0.10
51.6	-0.302	-0.504	-0.702	-1.302	-1.864	-2.252	-2.162	-0.964	0.20
51.7	-0.402	-0.704	-0.802	-1.402	-1.864	-2.352	-2.162	-0.964	0.10
51.8	-0.402	-0.504	-0.702	-1.402	-1.864	-2.352	-2.062	-0.864	0.10
51.9	-0.402	-0.504	-0.802	-1.302	-1.864	-2.252	-2.162	-0.964	0.10
52.0	-0.302	-0.504	-0.802	-1.402	-1.964	-2.352	-2.062	-0.864	0.20
52.1	-0.402	-0.504	-0.702	-1.402	-1.864	-2.352	-2.162	-0.964	0.20
52.2	-0.302	-0.504	-0.702	-1.302	-1.864	-2.452	-2.062	-0.864	0.20
52.3	-0.302	-0.604	-0.802	-1.302	-1.764	-2.252	-2.062	-0.864	0.10
52.4	-0.202	-0.404	-0.902	-1.402	-1.864	-2.352	-2.162	-0.964	0.10
52.5	-0.302	-0.504	-0.802	-1.402	-1.864	-2.352	-2.162	-0.864	0.10
52.6	-0.302	-0.504	-0.802	-1.402	-1.864	-2.352	-2.062	-0.964	0.10
52.7	-0.302	-0.404	-0.702	-1.302	-1.764	-2.252	-2.162	-0.964	0.10
52.8	-0.302	-0.504	-0.802	-1.302	-1.864	-2.452	-2.162	-0.964	0.10
52.9	-0.302	-0.504	-0.802	-1.302	-1.864	-2.452	-2.162	-0.964	0.10
53.0	-0.202	-0.404	-0.802	-1.302	-1.864	-2.352	-2.062	-0.964	0.00
53.1	-0.202	-0.404	-0.802	-1.402	-1.664	-2.252	-2.062	-0.964	0.10
53.2	-0.302	-0.504	-0.802	-1.402	-1.764	-2.252	-2.162	-0.864	0.20
53.3	-0.202	-0.504	-0.802	-1.402	-1.764	-2.352	-2.162	-1.064	0.00
53.4	-0.202	-0.504	-0.902	-1.402	-1.764	-2.252	-2.162	-1.064	0.00
53.5	-0.302	-0.504	-0.802	-1.302	-1.764	-2.352	-2.062	-0.964	0.10
53.6	-0.202	-0.504	-0.802	-1.202	-1.664	-2.352	-2.062	-0.964	0.10
53.7	-0.202	-0.504	-0.802	-1.302	-1.764	-2.452	-2.162	-1.064	0.00
53.8	-0.202	-0.504	-0.802	-1.302	-1.764	-2.252	-2.162	-0.964	0.00
53.9	-0.202	-0.504	-0.802	-1.302	-1.764	-2.252	-2.162	-0.964	0.00
54.0	-0.102	-0.504	-0.902	-1.302	-1.664	-2.252	-2.062	-1.064	0.10
54.1	-0.302	-0.604	-0.802	-1.302	-1.764	-2.452	-2.162	-1.064	0.00
54.2	-0.302	-0.504	-0.802	-1.302	-1.764	-2.352	-2.162	-0.964	0.00
54.3	-0.202	-0.404	-0.802	-1.302	-1.664	-2.252	-2.062	-0.964	-0.10
54.4	-0.202	-0.404	-0.702	-1.302	-1.664	-2.252	-2.162	-1.064	0.00
54.5	-0.202	-0.504	-0.702	-1.202	-1.664	-2.152	-2.162	-1.164	0.00
54.6	-0.202	-0.604	-0.702	-1.202	-1.764	-2.352	-2.162	-1.064	0.00
54.7	-0.202	-0.504	-0.802	-1.302	-1.764	-2.352	-2.062	-0.964	0.00
54.8	-0.302	-0.504	-0.802	-1.402	-1.664	-2.352	-2.062	-0.964	-0.10
54.9	-0.202	-0.504	-0.702	-1.302	-1.564	-2.152	-2.062	-1.064	-0.10
55.0	-0.202	-0.504	-0.702	-1.202	-1.764	-2.252	-2.062	-1.164	-0.10
55.1	-0.202	-0.504	-0.802	-1.302	-1.764	-2.352	-2.162	-1.064	0.00
55.2	-0.202	-0.504	-0.802	-1.302	-1.664	-2.352	-2.162	-1.064	0.00
55.3	-0.202	-0.504	-0.802	-1.402	-1.664	-2.252	-2.062	-1.064	-0.10
55.4	-0.202	-0.604	-0.802	-1.402	-1.564	-2.152	-2.062	-1.064	-0.10
55.5	-0.302	-0.604	-0.802	-1.302	-1.764	-2.352	-2.062	-1.064	-0.10
55.6	-0.202	-0.504	-0.802	-1.402	-1.664	-2.252	-2.162	-1.164	-0.10
55.7	-0.202	-0.504	-0.702	-1.302	-1.664	-2.252	-2.162	-1.064	0.10
55.8	-0.102	-0.404	-0.702	-1.402	-1.664	-2.252	-2.162	-1.164	0.00
55.9	-0.102	-0.404	-0.702	-1.302	-1.664	-2.252	-2.262	-1.164	0.00
56.0	-0.202	-0.604	-0.702	-1.302	-1.664	-2.252	-2.062	-1.064	0.00
56.1	-0.202	-0.604	-0.802	-1.402	-1.664	-2.252	-2.162	-1.064	0.00
56.2	-0.202	-0.604	-0.802	-1.402	-1.664	-2.252	-2.162	-1.064	0.10
56.3	-0.202	-0.504	-0.602	-1.302	-1.664	-2.252	-2.062	-1.164	0.00
56.4	-0.102	-0.404	-0.602	-1.302	-1.664	-2.252	-2.162	-1.164	0.00
56.5	-0.202	-0.604	-0.602	-1.202	-1.664	-2.352	-2.162	-1.164	0.10
56.6	-0.102	-0.604	-0.802	-1.402	-1.764	-2.252	-2.062	-1.064	0.00
56.7	-0.102	-0.604	-0.702	-1.402	-1.664	-2.252	-2.062	-1.164	0.00
56.8	-0.202	-0.504	-0.702	-1.402	-1.664	-2.352	-2.062	-1.064	0.00
56.9	-0.202	-0.504	-0.702	-1.402	-1.664	-2.352	-2.062	-1.064	0.10
57.0	-0.202	-0.604	-0.702	-1.302	-1.664	-2.252	-2.162	-1.164	0.00
57.1	-0.202	-0.604	-0.702	-1.402	-1.764	-2.252	-2.162	-1.264	0.00
57.2	-0.102	-0.504	-0.702	-1.402	-1.764	-2.352	-2.062	-1.164	0.00
57.3	-0.002	-0.504	-0.802	-1.502	-1.664	-2.252	-1.962	-1.064	0.10
57.4	-0.002	-0.404	-0.802	-1.502	-1.664	-2.252	-2.162	-1.064	0.00
57.5	-0.102	-0.604	-0.702	-1.302	-1.664	-2.252	-2.062	-1.064	0.00
57.6	-0.202	-0.604	-0.702	-1.402	-1.664	-2.352	-2.062	-1.164	0.10
57.7	-0.102	-0.604	-0.702	-1.402	-1.764	-2.252	-2.062	-1.164	0.20
57.8	-0.202	-0.604	-0.802	-1.502	-1.664	-2.152	-2.162	-1.164	0.00
57.9	-0.102	-0.504	-0.802	-1.502	-1.664	-2.252	-2.262	-1.164	0.00
58.0	-0.102	-0.504	-0.702	-1.402	-1.664	-2.352	-2.162	-1.164	0.00
58.1	-0.002	-0.604	-0.702	-1.402	-1.664	-2.352	-2.062	-1.164	0.00
58.2	-0.102	-0.704	-0.702	-1.402	-1.764	-2.252	-2.162	-1.164	0.10
58.3	-0.202	-0.604	-0.702	-1.402	-1.764	-2.252	-2.162	-1.164	0.10
58.4	-0.202	-0.604	-0.802	-1.402	-1.664	-2.252	-2.162	-1.164	0.10
58.5	-0.102	-0.604	-0.902	-1.502	-1.664	-2.352	-2.162	-1.164	0.00
58.6	-0.102	-0.604	-0.702	-1.402	-1.664	-2.252	-2.162	-1.164	0.00
58.7	-0.102	-0.604	-0.702	-1.402	-1.764	-2.252	-2.262	-1.264	0.00
58.8	-0.102	-0.504	-0.702	-1.402	-1.764	-2.352	-2.162	-1.164	0.10
58.9	-0.102	-0.604	-0.802	-1.402	-1.664	-2.252	-2.162	-1.064	0.00
59.0	-0.102	-0.604	-0.702	-1.402	-1.664	-2.252	-2.162	-1.064	0.00
59.1	-0.102	-0.504	-0.602	-1.302	-1.664	-2.152	-2.162	-1.164	0.10
59.2	-0.102	-0.504	-0.602	-1.402	-1.664	-2.352	-2.162	-1.064	0.10
59.3	-0.102	-0.504	-0.702	-1.402	-1.764	-2.352	-2.262	-1.164	0.00
59.4	-0.102	-0.504	-0.802	-1.402	-1.764	-2.352	-2.262	-1.164	0.00
59.5	-0.102	-0.604	-0.802	-1.402	-1.664	-2.252	-2.162	-1.064	0.00
59.6	-0.102	-0.604	-0.702	-1.302	-1.564	-2.152	-2.062	-1.064	0.10
59.7	-0.102	-0.604	-0.702	-1.302	-1.564	-2.252	-2.262	-1.164	0.10
59.8	-0.002	-0.504	-0.702	-1.402	-1.764	-2.352	-2.262	-1.164	0.00
59.9	-0.102	-0.604	-0.702	-1.402	-1.764	-2.352	-2.162	-1.064	0.00
60.0	-0.102	-0.604	-0.702	-1.302	-1.564	-2.252	-2.162	-1.164	0.10
60.1	-0.102	-0.504	-0.702	-1.302	-1.564	-2.152	-2.162	-1.164	0.10
60.2	-0.102	-0.504	-0.802	-1.402	-1.664	-2.252	-2.162	-1.164	0.00
60.3	-0.102	-0.704	-0.802	-1.302	-1.664	-2.252	-2.162	-1.064	0.00
60.4	-0.002	-0.604	-0.702	-1.302	-1.564	-2.352	-2.162	-1.164	0.20
60.5	-0.002	-0.504	-0.702	-1.302	-1.664	-2.352	-2.062	-1.164	0.00
60.6	-0.002	-0.504	-0.602	-1.302	-1.764	-2.352	-2.162	-1.164	0.00
60.7	-0.102	-0.504	-0.702	-1.302	-1.564	-2.252	-2.262	-1.164	0.10
60.8	-0.202	-0.504	-0.702	-1.302	-1.564	-2.252	-2.062	-1.064	0.10
60.9	-0.102	-0.504	-0.602	-1.202	-1.564	-2.352	-2.062	-1.164	0.00
61.0	-0.102	-0.504	-0.702	-1.302	-1.664	-2.352	-2.162	-1.164	0.10
61.1	-0.002	-0.404	-0.702	-1.302	-1.664	-2.352	-2.162	-1.164	0.00
61.2	-0.002	-0.404	-0.702	-1.302	-1.664	-2.352	-2.262	-1.164	0.10
61.3	-0.002	-0.404	-0.702	-1.302	-1.564	-2.252	-2.162	-1.164	0.10
61.4	-0.002	-0.504	-0.702	-1.202	-1.664	-2.252	-2.162	-1.064	0.00
61.5	-0.002	-0.504	-0.702	-1.302	-1.664	-2.252	-2.162	-1.164	0.20
61.6	-0.102	-0.504	-0.702	-1.402	-1.564	-2.352	-2.062	-1.164	0.20
61.7	-0.102	-0.404	-0.802	-1.402	-1.564	-2.352	-2.162	-1.064	0.10
61.8	-0.102	-0.404	-0.802	-1.302	-1.664	-2.352	-2.162	-1.064	0.10
61.9	-0.002	-0.504	-0.802	-1.302	-1.664	-2.352	-2.162	-1.164	0.10
62.0	-0.002	-0.504	-0.702	-1.302	-1.564	-2.252	-2.162	-1.164	0.10
62.1	-0.002	-0.404	-0.702	-1.402	-1.564	-2.252	-2.062	-1.064	0.20
62.2	-0.002	-0.404	-0.702	-1.302	-1.564	-2.252	-2.162	-1.164	0.10
62.3	-0.002	-0.404	-0.702	-1.302	-1.664	-2.352	-2.262	-1.164	0.10
62.4	-0.002	-0.404	-0.702	-1.402	-1.664	-2.352	-2.262	-1.164	0.10
62.5	-0.002	-0.304	-0.802	-1.402	-1.564	-2.352	-2.162	-0.964	0.10
62.6	-0.102	-0.404	-0.702	-1.302	-1.664	-2.452	-2.162	-1.164	0.00
62.7	-0.102	-0.504	-0.602	-1.302	-1.564	-2.352	-2.162	-1.164	0.20
62.8	-0.102	-0.504	-0.602	-1.202	-1.664	-2.352	-2.162	-1.064	0.20
62.9	-0.002	-0.404	-0.702	-1.402	-1.564	-2.352	-2.262	-1.064	0.10
63.0	0.098	-0.304	-0.702	-1.402	-1.564	-2.252	-2.262	-1.164	0.10
63.1	0.098	-0.304	-0.702	-1.402	-1.664	-2.352	-2.162	-1.164	0.00
63.2	-0.102	-0.404	-0.602	-1.402	-1.664	-2.352	-2.162	-1.064	0.00
63.3	-0.102	-0.404	-0.802	-1.402	-1.664	-2.452	-2.162	-1.064	0.10
63.4	-0.102	-0.404	-0.702	-1.402	-1.664	-2.452	-2.162	-1.064	0.20
63.5	-0.002	-0.404	-0.702	-1.402	-1.664	-2.352	-2.162	-0.964	0.20
63.6	-0.102	-0.504	-0.602	-1.402	-1.664	-2.352	-2.262	-1.164	0.10
63.7	-0.102	-0.504	-0.602	-1.402	-1.564	-2.352	-2.262	-1.164	0.10
63.8	-0.102	-0.504	-0.702	-1.402	-1.564	-2.352	-2.162	-1.164	0.10
63.9	-0.002	-0.404	-0.702	-1.402	-1.564	-2.352	-2.062	-0.964	0.10
64.0	-0.102	-0.504	-0.602	-1.402	-1.764	-2.452	-2.162	-0.964	0.10
64.1	-0.202	-0.604	-0.602	-1.402	-1.664	-2.452	-2.262	-1.164	0.10
64.2	-0.002	-0.504	-0.702	-1.502	-1.664	-2.452	-2.262	-1.064	0.10
64.3	-0.002	-0.504	-0.702	-1.402	-1.564	-2.352	-2.162	-1.064	0.10
64.4	-0.102	-0.504	-0.602	-1.402	-1.564	-2.352	-2.162	-1.064	0.20
64.5	-0.102	-0.504	-0.602	-1.402	-1.564	-2.452	-2.262	-0.964	0.20
64.6	-0.002	-0.504	-0.602	-1.402	-1.564	-2.452	-2.262	-1.064	0.10
64.7	-0.102	-0.604	-0.702	-1.502	-1.664	-2.452	-2.262	-1.064	0.00
64.8	-0.102	-0.604	-0.702	-1.502	-1.564	-2.352	-2.162	-1.064	0.00
64.9	-0.102	-0.604	-0.602	-1.402	-1.664	-2.552	-2.162	-1.064	0.00
65.0	-0.002	-0.504	-0.602	-1.402	-1.664	-2.552	-2.262	-1.164	0.10
65.1	-0.102	-0.604	-0.602	-1.302	-1.564	-2.452	-2.162	-1.164	0.20
65.2	-0.102	-0.604	-0.602	-1.402	-1.464	-2.352	-2.162	-1.064	0.10
65.3	-0.002	-0.504	-0.602	-1.402	-1.564	-2.352	-2.262	-1.064	0.10
65.4	-0.102	-0.704	-0.702	-1.502	-1.664	-2.452	-2.262	-1.164	0.10
65.5	-0.102	-0.704	-0.702	-1.402	-1.664	-2.452	-2.262	-1.164	0.20
65.6	-0.102	-0.704	-0.702	-1.502	-1.664	-2.452	-2.162	-1.164	0.10
65.7	-0.002	-0.504	-0.702	-1.502	-1.564	-2.452	-2.162	-1.164	0.00
65.8	-0.102	-0.604	-0.602	-1.402	-1.664	-2.552	-2.262	-1.064	0.10
65.9	-0.102	-0.604	-0.702	-1.302	-1.664	-2.452	-2.262	-1.264	0.10
66.0	-0.102	-0.704	-0.702	-1.302	-1.764	-2.452	-2.162	-1.164	0.10
66.1	-0.002	-0.704	-0.702	-1.502	-1.664	-2.452	-2.162	-1.164	0.00
66.2	-0.102	-0.704	-0.702	-1.502	-1.664	-2.452	-2.162	-1.064	0.10
66.3	-0.102	-0.704	-0.702	-1.502	-1.664	-2.552	-2.262	-1.164	0.00
66.4	-0.102	-0.604	-0.802	-1.502	-1.664	-2.452	-2.262	-1.164	0.00
66.5	-0.102	-0.604	-0.602	-1.402	-1.664	-2.452	-2.262	-1.264	0.00
66.6	-0.202	-0.804	-0.602	-1.402	-1.664	-2.452	-2.262	-1.164	0.00
66.7	-0.102	-0.704	-0.602	-1.402	-1.664	-2.452	-2.162	-1.164	0.00
66.8	-0.102	-0.704	-0.602	-1.402	-1.664	-2.452	-2.162	-1.164	0.10
66.9	-0.202	-0.704	-0.702	-1.502	-1.764	-2.652	-2.262	-1.264	0.00
67.0	-0.202	-0.704	-0.702	-1.502	-1.764	-2.552	-2.162	-1.264	0.00
67.1	-0.102	-0.804	-0.702	-1.502	-1.764	-2.552	-2.162	-1.164	-0.10
67.2	-0.102	-0.804	-0.702	-1.502	-1.864	-2.652	-2.262	-1.264	0.00
67.3	-0.102	-0.704	-0.602	-1.302	-1.664	-2.452	-2.262	-1.264	0.00
67.4	-0.202	-0.804	-0.702	-1.402	-1.664	-2.452	-2.262	-1.364	-0.10
67.5	-0.102	-0.704	-0.602	-1.502	-1.664	-2.452	-2.162	-1.164	0.00
67.6	-0.002	-0.704	-0.602	-1.402	-1.764	-2.452	-2.162	-1.164	0.00
67.7	-0.002	-0.604	-0.702	-1.402	-1.864	-2.552	-2.262	-1.264	0.00
67.8	-0.102	-0.704	-0.702	-1.402	-1.764	-2.552	-2.162	-1.264	0.00
67.9	-0.202	-0.804	-0.802	-1.502	-1.764	-2.552	-2.162	-1.264	0.00
68.0	-0.202	-0.804	-0.802	-1.502	-1.764	-2.452	-2.262	-1.164	-0.10
68.1	-0.202	-0.804	-0.702	-1.402	-1.764	-2.352	-2.162	-1.164	0.00
68.2	-0.102	-0.704	-0.702	-1.402	-1.864	-2.452	-2.062	-1.164	0.00
68.3	-0.002	-0.704	-0.602	-1.402	-1.764	-2.552	-2.162	-1.264	0.10
68.4	-0.102	-0.704	-0.802	-1.502	-1.764	-2.552	-2.162	-1.164	0.00
68.5	-0.202	-0.804	-0.802	-1.502	-1.764	-2.552	-2.162	-1.164	-0.10
68.6	-0.102	-0.804	-0.702	-1.402	-1.864	-2.452	-2.262	-1.164	0.00
68.7	-0.102	-0.704	-0.702	-1.402	-1.864	-2.452	-2.262	-1.364	0.00
68.8	-0.102	-0.704	-0.702	-1.402	-1.864	-2.552	-2.162	-1.264	0.00
68.9	-0.102	-0.704	-0.702	-1.302	-1.864	-2.452	-2.162	-1.164	-0.10
69.0	-0.202	-0.804	-0.802	-1.402	-1.764	-2.452	-2.262	-1.164	0.00
69.1	-0.202	-0.804	-0.802	-1.502	-1.864	-2.452	-2.162	-1.164	0.10
69.2	-0.102	-0.704	-0.702	-1.402	-1.764	-2.452	-2.262	-1.364	0.10
69.3	-0.102	-0.604	-0.702	-1.402	-1.864	-2.452	-2.262	-1.264	0.10
69.4	-0.102	-0.704	-0.702	-1.402	-1.864	-2.452	-2.262	-1.264	0.10
69.5	-0.102	-0.704	-0.702	-1.302	-1.864	-2.452	-2.162	-1.264	0.10
69.6	-0.102	-0.704	-0.702	-1.302	-1.764	-2.352	-2.162	-1.164	0.10
69.7	-0.102	-0.704	-0.702	-1.302	-1.864	-2.252	-2.162	-1.264	0.10
69.8	-0.102	-0.704	-0.802	-1.402	-1.764	-2.252	-2.162	-1.164	0.00
69.9	-0.102	-0.704	-0.802	-1.402	-1.764	-2.252	-2.162	-1.164	0.00
69.0	-0.372	-0.734	-0.934	-1.662	-2.022	-2.366	-1.782	1.592	0.27
69.1	-0.372	-0.734	-0.934	-1.762	-2.022	-2.366	-1.782	1.592	0.17
69.2	-0.472	-0.734	-0.934	-1.762	-2.122	-2.466	-1.782	1.692	0.17
69.3	-0.472	-0.734	-1.034	-1.762	-2.122	-2.466	-1.782	1.592	0.27
69.4	-0.372	-0.634	-1.034	-1.862	-2.122	-2.466	-1.782	1.492	0.17
69.5	-0.372	-0.734	-1.034	-1.862	-2.122	-2.466	-1.782	1.492	0.17
69.6	-0.372	-0.734	-1.034	-1.762	-2.022	-2.366	-1.682	1.592	0.17
69.7	-0.372	-0.734	-1.034	-1.762	-2.022	-2.366	-1.682	1.692	0.17
69.8	-0.372	-0.634	-0.934	-1.762	-1.922	-2.266	-1.682	1.692	0.17
69.9	-0.372	-0.734	-0.934	-1.762	-2.022	-2.366	-1.682	1.592	0.17
70.0	-0.372	-0.634	-0.834	-1.662	-2.122	-2.366	-1.582	1.592	0.27
70.1	-0.372	-0.634	-0.834	-1.762	-2.122	-2.466	-1.782	1.592	0.27
70.2	-0.372	-0.734	-0.934	-1.762	-2.022	-2.366	-1.782	1.592	0.17
70.3	-0.372	-0.734	-0.934	-1.762	-2.022	-2.366	-1.682	1.692	0.17
70.4	-0.272	-0.634	-0.934	-1.762	-2.022	-2.366	-1.682	1.692	0.17
70.5	-0.372	-0.734	-0.934	-1.762	-2.022	-2.366	-1.582	1.692	0.17
70.6	-0.372	-0.734	-0.934	-1.762	-2.022	-2.366	-1.682	1.592	0.17
70.7	-0.372	-0.734	-0.934	-1.762	-2.122	-2.466	-1.682	1.592	0.17
70.8	-0.472	-0.734	-1.034	-1.762	-2.122	-2.466	-1.782	1.592	0.07
70.9	-0.372	-0.534	-0.934	-1.662	-2.122	-2.466	-1.782	1.592	0.17
71.0	-0.372	-0.734	-1.034	-1.862	-2.022	-2.366	-1.682	1.692	0.17
71.1	-0.372	-0.734	-1.034	-1.862	-2.022	-2.366	-1.682	1.692	0.17
71.2	-0.372	-0.734	-1.034	-1.862	-2.022	-2.366	-1.682	1.592	0.17
71.3	-0.372	-0.634	-0.934	-1.762	-2.022	-2.366	-1.682	1.592	0.17
71.4	-0.472	-0.634	-0.834	-1.762	-2.122	-2.366	-1.682	1.692	0.07
71.5	-0.472	-0.634	-0.934	-1.762	-2.122	-2.366	-1.682	1.692	0.07
71.6	-0.372	-0.634	-0.934	-1.662	-2.022	-2.366	-1.682	1.592	0.07
71.7	-0.372	-0.734	-1.034	-1.762	-2.122	-2.466	-1.682	1.592	0.17
71.8	-0.372	-0.734	-1.034	-1.762	-2.122	-2.466	-1.682	1.692	0.17
71.9	-0.372	-0.734	-1.034	-1.862	-2.022	-2.366	-1.582	1.792	0.17
72.0	-0.372	-0.734	-1.034	-1.862	-2.122	-2.366	-1.582	1.792	0.07
72.1	-0.372	-0.634	-0.934	-1.862	-2.122	-2.366	-1.682	1.692	0.07
72.2	-0.472	-0.734	-0.934	-1.862	-2.122	-2.366	-1.682	1.592	0.07
72.3	-0.472	-0.734	-0.834	-1.662	-2.022	-2.366	-1.582	1.692	0.07
72.4	-0.372	-0.634	-0.934	-1.662	-2.022	-2.366	-1.582	1.692	0.17
72.5	-0.372	-0.634	-1.034	-1.762	-2.022	-2.366	-1.582	1.692	0.17
72.6	-0.372	-0.534	-1.034	-1.762	-2.122	-2.366	-1.682	1.592	0.17
72.7	-0.372	-0.634	-1.034	-1.762	-2.122	-2.366	-1.682	1.692	0.27
72.8	-0.372	-0.634	-0.934	-1.762	-2.022	-2.266	-1.682	1.692	0.07
72.9	-0.472	-0.734	-0.934	-1.862	-2.022	-2.366	-1.582	1.692	0.07
73.0	-0.472	-0.734	-0.934	-1.862	-2.022	-2.366	-1.582	1.692	0.17
73.1	-0.472	-0.734	-0.934	-1.762	-2.022	-2.366	-1.582	1.692	0.17
73.2	-0.372	-0.634	-1.034	-1.762	-2.122	-2.366	-1.582	1.692	0.17
73.3	-0.272	-0.634	-1.034	-1.762	-2.122	-2.266	-1.682	1.692	0.27
73.4	-0.272	-0.634	-1.034	-1.762	-2.122	-2.366	-1.582	1.692	0.17
73.5	-0.372	-0.734	-0.934	-1.762	-2.122	-2.466	-1.582	1.692	0.07
73.6	-0.472	-0.734	-0.934	-1.762	-2.122	-2.466	-1.582	1.792	0.07
73.7	-0.472	-0.734	-0.934	-1.662	-2.122	-2.466	-1.682	1.692	0.07
73.8	-0.472	-0.734	-0.934	-1.662	-2.022	-2.266	-1.582	1.692	0.17
73.9	-0.372	-0.734	-1.034	-1.862	-2.122	-2.266	-1.482	1.692	0.07
74.0	-0.372	-0.734	-1.134	-1.862	-2.122	-2.266	-1.582	1.692	0.07
74.1	-0.272	-0.634	-1.134	-1.862	-2.122	-2.266	-1.582	1.792	0.07
74.2	-0.372	-0.734	-1.134	-1.862	-2.022	-2.266	-1.582	1.792	0.07
74.3	-0.472	-0.734	-0.934	-1.762	-2.122	-2.466	-1.482	1.792	0.07
74.4	-0.372	-0.734	-0.934	-1.662	-2.122	-2.366	-1.582	1.592	0.07
74.5	-0.372	-0.734	-0.934	-1.662	-2.122	-2.366	-1.582	1.592	0.07
74.6	-0.372	-0.734	-1.034	-1.762	-2.022	-2.366	-1.682	1.692	0.17
74.7	-0.372	-0.734	-1.034	-1.862	-2.022	-2.366	-1.582	1.692	0.17
74.8	-0.372	-0.734	-0.934	-1.862	-2.022	-2.266	-1.482	1.792	0.07
74.9	-0.172	-0.534	-0.934	-1.862	-2.022	-2.266	-1.482	1.792	0.17
75.0	-0.372	-0.634	-0.934	-1.762	-2.022	-2.366	-1.482	1.692	0.17
75.1	-0.372	-0.634	-1.034	-1.862	-2.022	-2.266	-1.482	1.792	0.07
75.2	-0.372	-0.634	-1.034	-1.762	-2.122	-2.366	-1.382	1.792	0.07
75.3	-0.372	-0.734	-1.034	-1.762	-2.022	-2.366	-1.482	1.792	0.07
75.4	-0.372	-0.734	-1.034	-1.762	-2.022	-2.366	-1.582	1.692	0.07
75.5	-0.472	-0.834	-1.034	-1.862	-2.122	-2.366	-1.582	1.692	0.07
75.6	-0.472	-0.834	-0.934	-1.862	-2.122	-2.366	-1.582	1.692	-0.03
75.7	-0.272	-0.634	-0.934	-1.862	-2.122	-2.366	-1.582	1.692	0.17
75.8	-0.272	-0.634	-1.034	-1.862	-2.122	-2.366	-1.482	1.692	0.17
75.9	-0.372	-0.634	-1.034	-1.862	-2.122	-2.366	-1.482	1.692	0.17
76.0	-0.372	-0.734	-1.134	-1.862	-2.122	-2.366	-1.382	1.792	0.07
76.1	-0.372	-0.734	-1.034	-1.862	-2.022	-2.366	-1.482	1.892	0.07
76.2	-0.372	-0.734	-1.034	-1.862	-2.022	-2.366	-1.582	1.792	0.07
76.3	-0.372	-0.734	-0.934	-1.862	-2.022	-2.366	-1.482	1.692	0.07
76.4	-0.372	-0.734	-0.934	-1.862	-2.022	-2.266	-1.482	1.692	-0.03
76.5	-0.372	-0.734	-1.034	-1.862	-2.022	-2.266	-1.482	1.792	0.07
76.6	-0.272	-0.634	-1.034	-1.862	-2.122	-2.366	-1.582	1.792	0.07
76.7	-0.372	-0.634	-1.034	-1.862	-2.022	-2.366	-1.582	1.792	0.07
76.8	-0.372	-0.634	-1.034	-1.862	-2.022	-2.366	-1.582	1.792	0.07
76.9	-0.372	-0.734	-0.934	-1.862	-2.022	-2.366	-1.382	1.792	0.07
77.0	-0.372	-0.734	-0.934	-1.862	-2.022	-2.366	-1.382	1.892	-0.03
77.1	-0.472	-0.834	-0.934	-1.762	-2.022	-2.266	-1.482	1.792	0.07
77.2	-0.372	-0.734	-1.034	-1.862	-2.022	-2.366	-1.482	1.792	0.07
77.3	-0.372	-0.734	-1.034	-1.862	-2.022	-2.366	-1.482	1.792	0.07
77.4	-0.372	-0.734	-1.034	-1.862	-1.922	-2.366	-1.482	1.792	0.07
77.5	-0.372	-0.734	-1.034	-1.862	-2.022	-2.366	-1.482	1.792	0.07
77.6	-0.272	-0.634	-0.934	-1.862	-2.022	-2.366	-1.482	1.792	0.17
77.7	-0.272	-0.634	-0.834	-1.862	-2.022	-2.266	-1.482	1.792	0.07
77.8	-0.372	-0.834	-0.934	-1.762	-2.022	-2.266	-1.482	1.892	0.07
77.9	-0.372	-0.734	-1.034	-1.862	-2.022	-2.266	-1.482	1.892	0.07
78.0	-0.372	-0.734	-1.034	-1.862	-1.922	-2.366	-1.482	1.892	0.07
78.1	-0.372	-0.734	-1.034	-1.862	-2.022	-2.466	-1.482	1.792	0.07
78.2	-0.372	-0.734	-1.034	-1.862	-2.022	-2.366	-1.482	1.792	0.07
78.3	-0.372	-0.734	-0.934	-1.862	-2.022	-2.366	-1.482	1.892	0.07
78.4	-0.272	-0.534	-1.034	-1.862	-2.022	-2.366	-1.482	1.892	0.17
78.5	-0.372	-0.634	-1.034	-1.962	-1.922	-2.266	-1.382	1.892	0.17
78.6	-0.372	-0.734	-1.034	-1.962	-1.922	-2.266	-1.582	1.792	0.17
78.7	-0.372	-0.734	-0.934	-1.862	-1.922	-2.366	-1.582	1.792	0.07
78.8	-0.272	-0.734	-0.934	-1.862	-2.022	-2.266	-1.482	1.892	0.07
78.9	-0.272	-0.734	-0.934	-1.862	-2.022	-2.266	-1.482	1.892	0.07
79.0	-0.272	-0.734	-0.934	-1.762	-1.922	-2.266	-1.382	1.892	0.07
79.1	-0.272	-0.734	-1.034	-1.762	-1.922	-2.266	-1.382	1.892	0.17
79.2	-0.372	-0.734	-1.034	-1.762	-1.922	-2.266	-1.382	1.892	0.17
79.3	-0.472	-0.734	-1.034	-1.762	-1.922	-2.266	-1.482	1.892	0.17
79.4	-0.472	-0.834	-1.034	-1.862	-2.022	-2.466	-1.582	1.792	0.17
79.5	-0.472	-0.834	-1.034	-1.862	-2.022	-2.366	-1.482	1.892	0.17
79.6	-0.372	-0.734	-0.934	-1.862	-2.022	-2.366	-1.482	1.892	0.17
79.7	-0.372	-0.734	-0.934	-1.862	-1.822	-2.266	-1.382	1.892	0.07
79.8	-0.272	-0.734	-0.934	-1.862	-1.822	-2.266	-1.482	1.892	0.07
79.9	-0.272	-0.734	-1.034	-1.862	-1.922	-2.266	-1.482	1.892	0.17
