# Supplementary material for: Murine T-cell receptor OT-I exhibits imperfect discrimination between foreign and self-antigens
Source: EMBO J. 2025 Nov 26;45(2):394–416. doi: 10.1038/s44318-025-00644-5 (PMC12811252; doi:10.1038/s44318-025-00644-5)
Supplement: Supplementary file 3 — Source data Fig. 1 [file 44318_2025_644_MOESM3_ESM.zip › Figure 1/1c/N4 09-08-20 (Equilibrium).csv]

TCR_conc[uM]	norm_RU_value
1.465562669	17.588
2.931125340	33.328
5.862250680	59.316
11.724501400	98.667
23.449002700	145.987
46.898005400	204.401
93.796010800	263.731
187.592022000	313.558
1.465562669	16.694
