# Supplementary material for: Murine T-cell receptor OT-I exhibits imperfect discrimination between foreign and self-antigens
Source: EMBO J. 2025 Nov 26;45(2):394–416. doi: 10.1038/s44318-025-00644-5 (PMC12811252; doi:10.1038/s44318-025-00644-5)
Supplement: Supplementary file 3 — Source data Fig. 1 [file 44318_2025_644_MOESM3_ESM.zip › Figure 1/1c/T4 08-09-20 (2nd Sensogram).csv]

time [s]	128	64	32	16	8	4	2	1	128
-30.0	-0.012	-0.106	0.474	0.187	0.096	0.094	-0.112	0.07	0.096
-29.9	-0.112	-0.006	0.374	0.187	0.096	-0.010	-0.212	0.07	0.096
-29.8	-0.012	-0.006	0.374	0.187	0.096	-0.010	-0.112	0.07	0.096
-29.7	-0.012	-0.006	0.274	0.086	0.196	0.094	-0.012	0.07	0.096
-29.6	-0.012	-0.106	0.374	0.087	0.196	0.094	-0.012	-0.03	0.096
-29.5	0.054	0.074	0.374	0.087	0.096	0.094	-0.212	0.07	0.096
-29.4	-0.012	-0.006	0.374	0.087	0.196	0.094	-0.212	0.07	0.124
-29.3	-0.012	0.074	0.374	0.186	0.096	-0.010	-0.112	-0.13	0.096
-29.2	-0.012	0.095	0.374	0.186	0.096	-0.010	-0.012	0.07	0.096
-29.1	0.089	0.095	0.374	0.186	0.096	-0.010	-0.012	0.07	0.096
-29.0	0.089	0.095	0.374	0.086	0.196	0.094	-0.112	0.07	0.096
-28.9	-0.012	0.095	0.374	0.087	0.196	-0.010	-0.012	0.17	0.096
-28.8	-0.112	0.095	0.474	0.187	0.197	0.094	-0.012	0.07	0.024
-28.7	0.054	0.095	0.375	0.187	0.096	0.094	-0.112	0.07	0.024
-28.6	-0.012	0.094	0.374	0.186	0.172	-0.010	0.066	0.07	0.124
-28.5	-0.012	-0.006	0.474	0.086	0.096	0.094	-0.012	0.07	0.024
-28.4	-0.112	-0.006	0.374	0.087	0.096	0.094	-0.112	0.07	0.096
-28.3	-0.112	0.095	0.375	0.087	0.196	0.094	-0.012	-0.03	0.024
-28.2	0.054	0.194	0.375	0.187	0.097	-0.010	-0.112	0.07	0.024
-28.1	0.054	0.094	0.375	0.187	0.172	-0.010	-0.012	0.07	0.024
-28.0	-0.012	0.195	0.474	0.187	0.172	-0.010	-0.012	0.07	0.124
-27.9	-0.012	0.095	0.374	0.086	0.096	-0.010	-0.012	0.07	0.024
-27.8	-0.012	0.194	0.274	0.086	0.096	-0.010	-0.012	0.07	0.124
-27.7	-0.112	0.095	0.375	0.187	0.096	-0.010	-0.012	0.17	0.124
-27.6	-0.012	0.095	0.275	0.187	0.172	-0.010	-0.112	0.07	-0.004
-27.5	0.054	0.194	0.375	0.187	0.172	-0.010	-0.012	0.07	0.124
-27.4	0.054	0.094	0.375	0.187	0.172	-0.110	-0.012	0.07	0.096
-27.3	-0.012	0.095	0.374	0.087	0.097	-0.010	-0.012	0.07	0.024
-27.2	0.054	0.094	0.374	0.187	-0.004	-0.010	-0.112	0.07	0.124
-27.1	-0.012	0.194	0.374	0.187	0.072	-0.010	-0.112	0.07	0.124
-27.0	0.089	0.095	0.374	0.187	-0.004	-0.016	-0.012	0.07	0.124
-26.9	-0.112	-0.006	0.374	0.087	0.072	-0.010	-0.112	0.07	0.096
-26.8	-0.012	0.095	0.375	0.187	0.172	-0.110	-0.112	0.07	0.124
-26.7	-0.012	0.195	0.275	0.087	-0.004	-0.010	0.088	0.07	0.124
-26.6	0.054	0.094	0.474	0.187	-0.004	-0.010	-0.012	0.07	0.096
-26.5	-0.012	0.074	0.375	0.187	0.072	0.094	-0.012	0.17	0.096
-26.4	-0.012	-0.006	0.275	0.187	0.097	-0.010	-0.012	0.07	0.124
-26.3	-0.112	-0.006	0.275	0.187	0.072	-0.110	-0.012	0.07	0.024
-26.2	0.089	0.095	0.375	0.087	0.172	-0.010	0.088	0.07	0.096
-26.1	0.089	0.095	0.275	0.187	0.096	0.094	-0.012	0.07	0.096
-26.0	-0.012	0.074	0.275	0.187	0.097	0.094	0.088	0.17	0.096
-25.9	-0.112	0.074	0.275	0.187	-0.004	-0.010	-0.012	0.17	0.096
-25.8	-0.012	-0.006	0.374	0.187	0.072	-0.010	-0.012	0.07	0.197
-25.7	0.089	0.095	0.375	0.187	0.097	0.094	0.066	0.07	0.196
-25.6	-0.012	-0.006	0.275	0.087	-0.004	-0.016	-0.012	0.07	0.024
-25.5	0.089	0.094	0.375	0.087	0.096	-0.010	-0.012	0.07	0.096
-25.4	0.089	0.095	0.375	0.287	0.097	0.094	-0.112	0.17	0.097
-25.3	-0.012	0.094	0.275	0.187	-0.004	-0.010	0.066	0.17	0.196
-25.2	0.089	-0.006	0.375	0.187	-0.004	-0.010	-0.112	0.07	0.196
-25.1	0.089	0.095	0.374	0.087	0.096	-0.010	-0.012	0.07	0.097
-25.0	0.089	0.094	0.375	0.187	-0.004	-0.010	-0.012	0.07	0.097
-24.9	-0.012	0.074	0.175	0.087	0.072	-0.010	-0.112	0.07	0.097
-24.8	-0.012	0.094	0.375	0.187	0.096	-0.010	-0.012	0.07	0.196
-24.7	0.089	0.194	0.275	0.087	0.072	-0.010	-0.112	0.17	0.196
-24.6	-0.012	-0.006	0.275	0.087	-0.004	0.094	-0.112	0.17	0.297
-24.5	0.089	0.095	0.375	0.087	0.096	-0.010	-0.012	0.07	0.097
-24.4	0.089	0.095	0.375	0.087	0.072	-0.110	0.066	0.07	0.196
-24.3	-0.012	0.094	0.275	0.087	0.172	-0.010	0.066	0.07	0.296
-24.2	0.089	0.094	0.375	0.187	0.197	0.094	-0.012	0.07	0.197
-24.1	0.089	0.194	0.375	0.087	0.096	-0.010	-0.212	0.07	0.197
-24.0	-0.012	0.074	0.275	-0.014	0.072	0.094	-0.212	0.07	0.296
-23.9	0.089	0.074	0.275	0.087	-0.004	-0.110	0.066	0.17	0.296
-23.8	0.089	0.095	0.375	0.087	-0.004	-0.110	-0.112	0.17	0.197
-23.7	-0.112	-0.006	0.175	-0.014	0.072	-0.110	-0.112	0.07	0.197
-23.6	0.088	0.094	0.175	-0.014	0.096	0.094	-0.112	0.07	0.197
-23.5	0.089	0.094	0.375	0.087	0.197	0.094	-0.112	-0.03	0.196
-23.4	-0.012	0.074	0.275	-0.014	0.097	-0.010	-0.212	0.07	0.097
-23.3	0.089	0.074	0.175	0.087	-0.004	0.094	0.066	0.07	0.197
-23.2	0.054	0.094	0.175	0.087	0.072	-0.010	0.066	0.07	0.197
-23.1	-0.112	0.074	0.175	-0.014	0.197	0.092	-0.212	0.07	0.097
-23.0	0.089	0.095	0.275	0.187	0.096	-0.010	-0.112	-0.03	0.096
-22.9	0.089	0.095	0.275	0.087	0.097	0.094	-0.112	-0.03	-0.004
-22.8	0.054	0.094	0.275	-0.014	0.097	0.094	0.066	0.07	-0.004
-22.7	0.054	0.074	0.275	-0.014	-0.004	-0.016	0.066	0.07	0.197
-22.6	0.054	0.174	0.175	0.087	-0.004	-0.016	-0.212	-0.03	0.097
-22.5	-0.012	0.094	0.275	0.087	0.097	-0.116	-0.112	0.07	-0.004
-22.4	-0.012	0.095	0.275	-0.014	0.097	0.092	-0.112	0.17	-0.004
-22.3	-0.012	-0.006	0.275	0.087	0.097	0.094	-0.212	0.17	-0.104
-22.2	0.054	0.094	0.175	0.087	-0.004	-0.016	-0.112	-0.03	-0.004
-22.1	0.054	0.074	0.175	-0.014	-0.004	-0.016	-0.112	-0.03	0.097
-22.0	0.054	0.074	0.275	0.087	0.097	-0.016	-0.112	-0.03	-0.004
-21.9	-0.112	-0.006	0.275	0.187	-0.004	-0.116	-0.112	0.07	-0.004
-21.8	-0.012	-0.006	0.275	0.187	-0.004	-0.216	0.066	0.07	-0.104
-21.7	-0.012	-0.006	0.175	-0.014	0.096	-0.110	0.066	0.17	-0.004
-21.6	-0.012	0.095	0.175	-0.014	0.097	-0.010	-0.112	0.07	-0.004
-21.5	-0.112	-0.006	0.275	0.087	0.097	-0.016	-0.212	-0.03	-0.004
-21.4	0.054	0.074	0.175	0.087	-0.104	-0.116	0.066	-0.03	0.097
-21.3	-0.112	-0.006	0.175	0.087	-0.104	-0.116	-0.212	-0.13	0.024
-21.2	-0.012	-0.006	0.175	0.087	0.072	-0.110	-0.112	-0.03	0.024
-21.1	-0.012	-0.006	0.175	0.087	0.072	-0.110	-0.112	-0.03	0.024
-21.0	-0.112	-0.106	0.175	0.087	0.096	0.094	0.066	0.07	0.096
-20.9	-0.112	-0.106	0.275	0.187	0.072	-0.110	0.066	0.07	0.096
-20.8	-0.212	-0.006	0.275	0.087	-0.004	-0.116	-0.012	0.07	0.196
-20.7	-0.112	0.074	0.275	0.087	-0.004	-0.010	-0.012	0.07	0.196
-20.6	0.054	0.094	0.275	0.087	-0.004	-0.010	-0.012	0.07	0.024
-20.5	-0.012	0.094	0.175	0.187	0.096	-0.010	-0.012	0.07	0.196
-20.4	-0.112	0.074	0.275	0.187	0.096	0.094	0.088	0.17	0.196
-20.3	-0.112	-0.006	0.275	0.187	0.196	0.094	-0.012	0.07	0.296
-20.2	-0.012	-0.006	0.175	-0.014	0.097	0.094	-0.012	0.07	0.296
-20.1	-0.112	-0.106	0.175	-0.014	0.197	0.094	-0.012	0.07	0.096
-20.0	-0.112	0.095	0.275	0.087	0.096	-0.010	-0.012	0.17	0.196
-19.9	-0.112	0.095	0.275	0.087	0.196	0.094	-0.112	0.07	0.196
-19.8	-0.212	-0.006	0.275	0.187	0.296	0.194	-0.112	0.07	0.196
-19.7	-0.112	0.095	0.375	0.187	0.296	0.194	-0.212	-0.03	0.296
-19.6	-0.112	0.095	0.375	0.187	0.196	0.094	-0.112	0.07	0.296
-19.5	-0.012	0.195	0.275	0.087	0.297	0.094	-0.112	0.17	0.296
-19.4	-0.012	0.095	0.275	0.087	0.197	-0.010	-0.112	0.07	0.196
-19.3	-0.112	0.095	0.174	-0.014	0.197	0.094	-0.112	0.07	0.196
-19.2	-0.112	0.095	0.375	0.187	0.296	0.094	-0.112	0.07	0.196
-19.1	-0.112	0.095	0.275	0.087	0.296	0.094	-0.112	-0.13	0.196
-19.0	-0.212	0.094	0.175	0.087	0.196	0.094	-0.212	-0.13	0.096
-18.9	-0.012	0.195	0.074	-0.014	0.096	-0.110	-0.212	-0.13	0.196
-18.8	-0.012	0.095	0.175	-0.014	0.096	-0.110	-0.212	-0.13	0.196
-18.7	-0.112	0.095	0.175	-0.114	0.196	-0.010	-0.212	-0.03	0.196
-18.6	-0.212	0.095	0.275	-0.014	0.097	-0.010	-0.212	-0.03	0.197
-18.5	-0.212	0.095	0.274	0.087	0.096	-0.010	-0.212	0.07	0.097
-18.4	-0.212	-0.106	0.174	-0.014	0.072	-0.010	-0.312	0.07	0.096
-18.3	0.054	-0.106	0.174	-0.014	0.096	-0.110	-0.212	0.07	0.096
-18.2	0.054	-0.006	0.074	-0.114	0.096	-0.110	-0.212	-0.03	0.024
-18.1	0.054	0.095	0.074	-0.114	0.072	-0.210	-0.212	-0.03	0.097
-18.0	-0.112	0.095	0.075	-0.114	0.072	-0.110	-0.212	-0.03	0.097
-17.9	-0.212	-0.006	0.175	-0.014	-0.004	-0.116	-0.312	-0.03	0.097
-17.8	-0.112	-0.006	0.075	-0.014	0.072	-0.110	-0.412	-0.13	0.097
-17.7	-0.212	0.074	0.175	-0.014	0.072	-0.110	-0.412	-0.03	0.096
-17.6	-0.212	-0.106	0.175	-0.114	-0.004	-0.210	-0.212	0.07	0.024
-17.5	0.054	0.174	0.075	-0.114	-0.004	-0.110	-0.212	-0.03	0.024
-17.4	-0.112	0.074	0.175	-0.014	0.072	-0.010	-0.212	-0.03	0.024
-17.3	-0.112	-0.106	0.175	-0.014	0.072	-0.010	-0.212	-0.03	0.024
-17.2	-0.112	-0.106	0.175	-0.114	0.072	-0.010	-0.212	-0.03	-0.104
-17.1	-0.112	-0.106	0.175	-0.114	0.072	-0.010	-0.212	-0.03	-0.004
-17.0	-0.212	-0.106	0.075	-0.014	0.072	-0.110	-0.212	-0.03	-0.004
-16.9	-0.112	-0.106	0.075	-0.014	0.072	-0.110	-0.212	-0.03	-0.004
-16.8	-0.112	-0.106	0.075	-0.014	0.072	-0.210	-0.212	-0.03	-0.004
-16.7	0.054	-0.006	0.075	-0.114	0.172	-0.110	-0.312	-0.03	0.024
-16.6	-0.012	-0.006	0.075	-0.114	-0.004	-0.110	-0.312	0.07	0.024
-16.5	-0.012	-0.006	0.175	-0.014	-0.004	-0.110	-0.212	-0.03	0.024
-16.4	-0.112	-0.106	0.075	-0.114	-0.104	-0.116	-0.112	-0.03	0.024
-16.3	0.054	-0.206	0.075	-0.114	-0.104	-0.216	-0.112	-0.03	0.024
-16.2	0.054	-0.206	0.075	-0.114	-0.104	-0.116	-0.112	-0.03	-0.004
-16.1	-0.112	-0.006	0.075	-0.214	-0.104	-0.116	-0.112	-0.03	-0.104
-16.0	-0.112	-0.006	0.075	-0.214	0.072	-0.116	-0.212	-0.03	-0.104
-15.9	-0.112	-0.006	-0.026	-0.214	0.072	-0.010	-0.212	-0.03	-0.204
-15.8	-0.112	-0.006	0.075	-0.114	0.172	-0.010	-0.112	-0.03	0.024
-15.7	-0.012	-0.006	0.075	-0.114	0.172	-0.010	-0.112	0.07	0.124
-15.6	-0.012	-0.006	0.075	-0.014	0.172	-0.010	-0.112	0.07	0.124
-15.5	0.089	0.095	0.075	-0.014	0.172	-0.110	-0.112	0.07	0.124
-15.4	-0.012	-0.106	0.075	-0.114	0.072	-0.110	-0.112	0.07	0.024
-15.3	-0.112	0.074	0.175	-0.114	0.072	-0.110	-0.212	0.07	0.024
-15.2	-0.112	0.074	0.075	-0.114	-0.004	-0.116	-0.212	0.07	0.024
-15.1	-0.112	0.074	0.075	-0.114	-0.204	-0.116	-0.212	0.07	0.024
-15.0	0.054	0.074	0.075	-0.114	0.072	-0.016	-0.212	-0.03	-0.104
-14.9	0.054	0.095	0.075	-0.114	0.072	-0.016	-0.112	-0.03	-0.004
-14.8	0.089	0.095	0.075	-0.114	0.072	-0.116	-0.112	-0.03	-0.004
-14.7	0.089	0.095	0.075	-0.114	0.072	-0.116	-0.112	0.07	0.024
-14.6	-0.012	-0.006	0.175	-0.114	0.172	-0.110	-0.112	-0.03	0.024
-14.5	-0.012	-0.106	0.175	-0.014	0.072	-0.116	-0.112	-0.03	0.096
-14.4	0.054	0.074	0.175	-0.014	0.072	-0.110	-0.112	-0.13	0.024
-14.3	0.054	0.074	0.175	-0.014	0.072	-0.110	-0.212	-0.03	0.024
-14.2	0.054	0.074	0.175	-0.014	0.072	-0.116	-0.112	0.07	0.024
-14.1	0.054	0.074	0.075	-0.114	0.072	-0.116	-0.112	0.07	-0.104
-14.0	-0.012	0.074	0.075	-0.114	-0.104	-0.116	0.066	0.07	-0.004
-13.9	-0.012	0.095	0.175	-0.014	-0.104	-0.116	-0.112	-0.03	-0.004
-13.8	-0.112	0.095	0.175	-0.014	-0.104	-0.116	-0.212	0.07	0.024
-13.7	0.054	0.095	0.175	-0.014	-0.104	-0.116	-0.212	0.07	0.024
-13.6	-0.012	0.095	0.175	-0.014	-0.104	-0.116	-0.212	0.07	0.024
-13.5	-0.012	-0.006	0.175	-0.114	0.072	-0.116	-0.012	0.07	0.024
-13.4	-0.112	-0.106	0.175	-0.114	0.072	-0.116	-0.012	0.07	0.024
-13.3	0.054	0.074	0.175	-0.014	0.072	-0.110	-0.112	0.07	0.024
-13.2	0.054	0.074	0.175	-0.014	0.072	-0.210	-0.112	-0.03	0.024
-13.1	0.054	0.074	0.275	0.087	0.072	-0.110	0.066	-0.03	0.024
-13.0	0.054	-0.006	0.375	0.087	0.072	-0.110	-0.212	-0.03	0.024
-12.9	0.088	0.095	0.275	0.087	0.072	-0.210	-0.212	0.07	0.097
-12.8	0.054	0.095	0.175	-0.014	0.072	-0.116	-0.212	-0.03	-0.004
-12.7	0.054	-0.006	0.175	-0.114	0.072	-0.116	-0.212	-0.03	-0.004
-12.6	0.054	-0.006	0.175	-0.114	0.072	-0.116	-0.012	0.07	-0.004
-12.5	0.054	-0.106	0.175	-0.114	-0.204	-0.116	-0.012	0.07	-0.104
-12.4	-0.012	0.074	0.175	-0.014	-0.104	-0.216	-0.112	0.07	0.024
-12.3	0.054	0.074	0.275	0.087	-0.104	-0.216	-0.112	0.07	0.024
-12.2	-0.112	-0.006	0.274	0.087	0.172	-0.116	-0.212	-0.03	0.024
-12.1	-0.012	-0.006	0.174	0.087	0.072	-0.116	0.066	0.07	0.024
-12.0	0.054	0.074	0.275	0.087	0.072	-0.216	0.066	0.07	0.096
-11.9	0.054	0.074	0.175	0.087	0.072	-0.116	-0.112	-0.03	0.024
-11.8	0.054	0.074	0.175	0.087	0.072	-0.116	-0.112	0.07	-0.004
-11.7	0.054	0.074	0.175	-0.014	0.072	-0.116	-0.112	0.07	-0.004
-11.6	0.054	0.074	0.175	-0.014	0.072	-0.110	-0.112	0.07	0.024
-11.5	0.054	-0.006	0.175	0.052	0.072	-0.110	-0.112	0.07	0.024
-11.4	0.054	-0.006	0.175	-0.014	0.072	-0.110	-0.112	0.07	0.024
-11.3	0.054	-0.006	0.275	0.187	-0.004	-0.116	-0.112	0.07	-0.104
-11.2	0.054	-0.006	0.175	0.187	-0.104	-0.216	-0.212	-0.03	-0.004
-11.1	-0.012	0.074	0.175	0.087	-0.204	-0.216	-0.212	-0.03	-0.104
-11.0	-0.012	0.074	0.175	0.087	-0.204	-0.216	0.066	0.07	-0.004
-10.9	-0.012	-0.106	0.074	-0.014	0.072	-0.116	0.066	0.07	0.024
-10.8	-0.012	-0.106	0.174	0.087	-0.204	-0.116	-0.112	-0.03	0.024
-10.7	-0.012	-0.006	0.174	0.087	-0.104	-0.016	-0.112	0.07	0.024
-10.6	-0.012	-0.006	0.174	0.087	0.072	-0.116	-0.112	0.07	0.096
-10.5	0.089	0.095	0.175	0.087	0.072	-0.116	-0.112	0.07	0.096
-10.4	0.054	-0.006	0.075	0.087	0.072	-0.216	-0.012	0.07	0.097
-10.3	0.054	-0.106	0.175	0.187	0.072	-0.216	-0.112	-0.03	0.197
-10.2	0.054	-0.106	0.175	0.086	0.072	-0.110	-0.012	0.07	0.197
-10.1	0.054	-0.106	0.075	0.087	-0.204	-0.116	-0.012	0.07	-0.004
-10.0	0.054	-0.106	0.075	0.086	-0.004	-0.016	0.066	-0.03	-0.004
-9.9	0.054	0.074	0.075	0.086	0.072	-0.010	-0.012	-0.03	-0.004
-9.8	-0.012	-0.106	0.075	0.086	0.072	-0.116	-0.112	0.07	0.024
-9.7	0.089	-0.006	0.075	0.086	0.072	-0.016	-0.112	0.07	0.124
-9.6	-0.112	-0.006	-0.026	-0.014	0.072	-0.116	-0.112	0.07	0.124
-9.5	-0.012	-0.106	0.075	0.087	0.072	-0.116	0.088	0.17	0.196
-9.4	-0.012	-0.106	0.075	0.087	-0.104	-0.116	-0.012	0.07	0.097
-9.3	-0.012	-0.106	0.074	0.187	-0.104	-0.116	-0.012	0.07	0.097
-9.2	0.054	0.074	0.074	0.086	-0.004	-0.016	0.066	0.07	0.097
-9.1	0.088	0.074	0.074	0.086	-0.004	-0.016	0.066	0.07	0.096
-9.0	0.088	0.074	0.074	0.086	-0.104	-0.016	0.066	0.07	0.024
-8.9	0.088	0.094	-0.126	-0.014	-0.004	-0.116	0.066	0.17	0.024
-8.8	0.089	0.095	-0.026	-0.014	-0.004	-0.016	-0.012	0.07	0.096
-8.7	-0.112	-0.006	-0.026	-0.014	-0.004	-0.016	-0.012	0.07	-0.004
-8.6	-0.112	-0.106	-0.026	-0.014	-0.104	-0.116	-0.112	-0.13	-0.004
-8.5	-0.012	-0.106	-0.026	0.052	-0.004	-0.016	-0.012	0.07	-0.004
-8.4	0.088	-0.006	-0.126	0.052	0.072	-0.010	-0.012	0.07	0.024
-8.3	0.088	-0.006	0.084	0.052	0.096	-0.010	0.088	0.07	0.124
-8.2	0.089	0.095	0.084	0.052	0.096	0.092	0.088	0.07	0.024
-8.1	0.054	0.074	0.084	0.052	0.072	-0.016	0.088	0.07	0.024
-8.0	0.054	0.074	0.084	-0.014	0.072	-0.016	0.088	0.07	0.024
-7.9	0.054	0.074	0.084	-0.014	0.072	-0.016	0.066	0.07	0.024
-7.8	-0.112	-0.006	-0.026	-0.014	-0.104	-0.116	0.066	0.07	0.024
-7.7	-0.012	-0.006	-0.026	-0.014	-0.004	-0.116	-0.012	-0.13	0.024
-7.6	-0.012	-0.106	-0.026	-0.014	0.097	-0.016	-0.012	-0.13	0.024
-7.5	0.089	-0.006	-0.026	-0.014	-0.004	0.092	0.088	-0.13	0.124
-7.4	0.088	-0.006	0.075	-0.114	-0.004	-0.016	0.088	-0.13	0.024
-7.3	0.054	0.095	-0.026	-0.014	-0.004	-0.016	-0.012	-0.03	0.024
-7.2	-0.112	-0.006	-0.026	-0.014	-0.004	-0.016	-0.012	-0.03	-0.004
-7.1	-0.112	-0.006	0.084	0.052	-0.004	-0.016	0.088	0.07	-0.004
-7.0	-0.112	-0.006	0.084	0.052	0.097	0.092	0.066	0.07	0.097
-6.9	-0.012	-0.006	0.084	0.052	0.096	-0.010	0.066	0.07	-0.004
-6.8	0.089	0.095	0.084	0.152	0.096	0.094	0.066	0.07	-0.104
-6.7	0.089	0.095	0.074	0.152	0.096	0.092	0.066	0.07	-0.004
-6.6	0.089	0.074	0.075	0.052	0.097	0.092	0.066	0.07	0.024
-6.5	-0.012	0.095	0.075	0.052	-0.004	-0.016	0.066	0.07	0.024
-6.4	0.054	0.094	-0.126	-0.014	-0.004	-0.016	0.088	0.07	0.124
-6.3	0.054	-0.006	-0.126	-0.014	-0.004	-0.016	0.088	0.07	0.024
-6.2	0.054	-0.006	-0.126	-0.114	-0.004	-0.016	0.088	0.07	0.024
-6.1	0.054	-0.006	-0.026	-0.114	0.072	-0.010	0.088	-0.03	0.024
-6.0	0.054	-0.006	0.084	-0.114	0.096	0.094	-0.012	-0.03	0.024
-5.9	0.089	0.095	0.075	-0.014	0.096	0.094	-0.012	-0.03	0.024
-5.8	0.089	0.095	0.075	-0.014	0.097	0.092	-0.112	-0.03	0.024
-5.7	-0.012	0.094	0.075	-0.014	0.097	0.092	-0.012	-0.03	-0.004
-5.6	0.054	0.074	0.075	0.052	0.097	0.092	0.066	0.17	0.024
-5.5	0.054	0.074	-0.026	0.086	0.097	0.092	0.066	0.17	0.024
-5.4	0.054	0.074	-0.026	0.086	-0.004	0.092	0.066	0.07	0.024
-5.3	0.054	0.074	-0.026	0.052	-0.104	-0.016	0.066	0.07	0.024
-5.2	0.088	0.094	0.075	0.052	-0.104	-0.010	0.066	0.07	-0.004
-5.1	0.088	0.094	0.075	0.052	0.097	0.094	0.088	0.07	0.097
-5.0	0.089	0.095	0.075	0.052	0.096	-0.010	0.088	0.07	-0.004
-4.9	0.089	0.094	0.074	-0.014	0.096	-0.010	0.088	0.07	-0.004
-4.8	0.089	0.094	0.075	-0.014	0.096	-0.010	0.166	0.27	0.024
-4.7	0.054	0.094	-0.026	0.087	0.096	0.094	0.066	0.17	0.124
-4.6	0.054	0.174	-0.026	0.087	0.097	0.092	0.066	0.07	0.124
-4.5	0.088	0.094	0.075	0.087	0.097	0.094	0.066	0.07	0.024
-4.4	0.088	0.074	0.075	0.087	-0.004	-0.016	0.066	0.07	0.096
-4.3	0.088	0.074	0.075	0.052	0.097	0.094	-0.012	0.07	0.196
-4.2	0.089	-0.006	0.075	0.052	0.096	0.094	0.166	0.17	0.024
-4.1	0.089	0.074	0.075	-0.014	0.096	0.092	0.088	0.07	-0.004
-4.0	0.089	0.074	0.075	-0.014	0.072	0.092	-0.012	0.07	-0.004
-3.9	-0.012	0.074	-0.026	-0.014	0.072	0.094	-0.012	0.07	0.024
-3.8	0.054	0.074	-0.026	-0.014	-0.004	0.092	-0.112	0.07	0.096
-3.7	0.154	0.074	0.084	-0.114	0.097	0.092	0.066	0.17	0.024
-3.6	0.054	0.074	-0.026	0.052	0.097	-0.016	-0.112	0.17	0.024
-3.5	0.054	0.074	0.074	-0.014	0.072	-0.116	0.066	0.17	0.024
-3.4	0.088	0.095	0.074	-0.014	-0.004	-0.016	-0.212	0.07	0.024
-3.3	0.089	0.074	-0.026	-0.014	0.072	-0.016	-0.112	0.07	0.124
-3.2	0.089	0.074	-0.026	0.087	0.072	-0.116	-0.012	0.07	0.124
-3.1	0.088	0.074	0.075	0.087	-0.004	-0.116	-0.112	0.17	0.124
-3.0	0.188	0.094	0.175	0.087	-0.004	-0.116	-0.112	0.17	-0.104
-2.9	0.188	0.074	0.074	0.087	-0.104	-0.116	-0.112	0.07	0.024
-2.8	0.089	0.074	0.084	-0.014	-0.004	-0.116	-0.012	0.17	0.024
-2.7	0.089	0.074	0.075	-0.014	-0.004	-0.116	-0.012	0.27	-0.104
-2.6	0.054	-0.106	0.075	-0.014	-0.004	-0.116	-0.012	0.27	-0.104
-2.5	-0.012	-0.206	0.084	-0.014	-0.104	-0.216	-0.112	0.27	0.024
-2.4	-0.012	-0.106	0.084	0.052	-0.104	-0.216	0.066	0.17	-0.004
-2.3	0.054	-0.106	0.084	-0.114	-0.104	-0.216	0.066	0.27	-0.104
-2.2	0.054	-0.206	0.084	-0.014	-0.104	-0.210	-0.112	0.07	-0.004
-2.1	0.054	-0.106	0.084	-0.014	-0.104	-0.310	0.066	0.07	-0.104
-2.0	0.054	-0.106	0.084	-0.014	-0.204	-0.310	0.066	0.17	-0.104
-1.9	-0.012	-0.206	0.184	0.052	-0.204	-0.216	0.066	0.17	-0.104
-1.8	0.054	0.074	0.084	-0.014	-0.104	-0.316	0.066	0.17	-0.004
-1.7	0.088	0.074	0.084	-0.114	-0.104	-0.316	0.066	0.07	-0.004
-1.6	0.088	0.074	0.074	0.087	-0.004	-0.216	0.166	0.17	-0.004
-1.5	0.188	0.074	0.074	-0.014	0.072	-0.216	0.166	0.17	-0.004
-1.4	0.189	0.095	-0.026	-0.014	-0.104	-0.216	0.166	0.17	0.024
-1.3	0.188	0.194	-0.126	0.086	-0.104	-0.216	0.066	-0.33	0.024
-1.2	0.089	0.095	-0.126	0.087	-0.004	-0.116	0.088	-2.13	0.024
-1.1	0.089	0.095	-0.026	0.187	0.097	-0.116	-0.012	-3.03	0.097
-1.0	0.089	0.074	-0.026	0.187	-0.004	-0.116	0.088	-2.33	0.197
-0.9	0.188	0.374	-0.126	0.187	-0.004	-0.116	0.088	-1.23	0.197
-0.8	0.489	0.195	-0.126	0.187	-0.004	-0.010	0.288	-0.63	0.096
-0.7	1.054	0.474	0.184	1.252	0.072	-0.410	0.288	0.87	-0.004
-0.6	1.754	0.874	1.084	4.352	3.072	-1.810	2.166	4.07	-0.304
-0.5	0.688	1.394	4.484	1.286	0.596	0.694	1.388	3.57	3.524
-0.4	1.288	1.594	1.274	1.486	1.596	2.094	2.488	1.97	1.596
-0.3	2.288	3.594	2.874	3.286	3.896	4.594	4.088	2.47	2.096
-0.2	3.789	2.295	2.074	1.986	0.896	0.794	0.488	2.27	1.996
-0.1	0.288	-0.906	1.284	-0.314	-0.904	-1.210	-1.312	2.17	3.096
0.0	-1.112	1.595	-4.526	7.286	-6.104	-6.718	-5.513	99.67	3.397
0.1	0.589	5.095	-8.326	15.087	-8.305	-0.418	9.689	50.37	5.497
0.2	1.889	4.495	9.784	12.287	2.896	11.794	22.689	18.57	10.796
0.3	5.089	6.995	3.874	12.987	13.197	22.294	33.888	40.77	10.996
0.4	7.489	9.895	7.475	14.687	19.097	28.396	40.588	53.37	9.897
0.5	8.689	10.994	9.975	16.187	22.297	32.192	45.088	61.67	9.697
0.6	9.589	12.094	10.874	17.286	23.597	33.596	46.588	65.67	10.196
0.7	8.889	11.294	10.874	17.086	24.496	34.490	46.888	67.87	8.597
0.8	7.688	9.894	0.484	16.486	0.372	34.494	47.688	69.57	7.297
0.9	7.188	9.294	1.184	2.252	5.272	34.494	47.988	70.47	6.497
1.0	6.588	8.694	2.484	3.952	8.672	34.594	47.988	8.57	6.097
1.1	6.388	8.394	2.784	5.052	24.596	34.594	48.088	35.67	6.097
1.2	6.088	8.294	3.084	6.452	24.496	34.494	48.088	56.17	5.897
1.3	5.888	8.094	3.684	7.452	24.196	34.394	48.088	71.87	5.797
1.4	5.788	8.094	4.184	8.152	24.096	34.394	47.788	83.67	5.597
1.5	5.888	7.894	4.184	8.652	23.996	34.294	47.788	92.37	5.496
1.6	5.688	7.794	4.084	9.252	23.996	34.294	47.788	98.97	5.496
1.7	5.588	7.694	4.484	9.352	23.796	34.094	47.888	70.07	5.496
1.8	5.388	7.694	4.584	9.552	23.796	34.094	47.888	69.87	5.496
1.9	5.388	7.594	4.784	9.752	23.696	34.094	47.788	69.77	5.296
2.0	5.388	7.594	4.884	9.952	23.596	33.994	47.688	69.67	5.296
2.1	5.388	7.594	5.084	16.086	23.696	33.994	47.688	69.67	5.296
2.2	5.388	7.594	5.284	16.086	23.496	33.894	47.788	69.57	5.296
2.3	5.388	7.494	5.284	15.886	23.396	33.894	47.688	69.57	5.296
2.4	5.388	7.594	5.284	15.886	23.396	33.794	47.688	69.47	5.296
2.5	5.288	7.594	5.284	15.986	23.396	33.794	47.588	69.47	5.196
2.6	5.188	7.494	5.284	15.886	23.296	33.794	47.688	69.37	5.396
2.7	5.288	7.594	5.384	15.886	23.396	33.794	47.688	69.47	5.396
2.8	5.188	7.494	5.284	15.786	23.196	33.694	47.688	69.37	5.296
2.9	5.188	7.494	5.284	15.886	23.296	33.694	47.688	69.27	5.196
3.0	5.188	7.494	5.284	15.886	23.296	33.694	47.588	69.27	5.296
3.1	5.188	7.394	5.384	15.886	23.196	33.794	47.688	69.37	5.196
3.2	5.088	7.394	5.284	15.886	23.196	33.694	47.588	69.37	5.296
3.3	5.088	7.394	5.384	15.886	23.096	33.694	47.588	69.27	5.196
3.4	4.988	7.494	5.284	15.886	23.096	33.694	47.588	69.27	5.296
3.5	5.088	7.394	5.284	15.886	23.196	33.594	47.588	69.37	5.196
3.6	5.088	7.394	5.284	15.886	23.096	33.594	47.488	69.17	5.096
3.7	5.088	7.494	5.284	15.786	23.096	33.694	47.588	69.27	5.296
3.8	5.088	7.394	5.184	15.786	23.096	33.594	47.688	69.27	5.196
3.9	5.088	7.394	5.284	15.986	22.996	33.594	47.588	69.27	5.196
4.0	4.888	7.394	5.284	15.886	23.096	33.594	47.588	69.27	5.196
4.1	5.088	7.394	5.284	15.786	23.096	33.594	47.588	69.27	5.196
4.2	5.088	7.394	5.284	15.886	22.996	33.594	47.788	69.37	5.096
4.3	4.988	7.494	5.184	15.886	23.096	33.594	47.688	69.27	5.196
4.4	4.988	7.394	5.284	15.986	23.096	33.594	47.688	69.27	5.196
4.5	4.988	7.294	5.384	15.786	23.096	33.794	47.688	69.27	5.096
4.6	5.088	7.494	5.384	15.886	23.196	33.694	47.688	69.27	5.096
4.7	5.088	7.394	5.384	15.986	23.096	33.594	47.788	69.27	5.196
4.8	5.088	7.494	5.284	15.886	23.096	33.694	47.788	69.37	5.196
4.9	4.988	7.494	5.484	15.886	23.096	33.594	47.688	69.17	5.096
5.0	4.988	7.394	5.384	15.886	23.096	33.494	47.688	69.17	5.196
5.1	5.088	7.494	5.384	15.886	23.196	33.694	47.888	69.37	5.096
5.2	5.088	7.494	5.384	15.886	23.096	33.594	47.788	69.17	5.096
5.3	5.188	7.494	5.284	15.886	23.196	33.694	47.688	69.27	5.196
5.4	4.988	7.394	5.384	15.786	23.096	33.594	47.788	69.27	5.196
5.5	4.988	7.394	5.284	15.886	23.196	33.594	47.888	69.27	5.096
5.6	5.088	7.494	5.184	15.886	23.196	33.794	47.788	69.27	4.996
5.7	5.088	7.594	5.184	15.986	23.196	33.694	47.788	69.27	5.196
5.8	4.988	7.394	5.284	15.886	23.196	33.594	47.788	69.17	5.196
5.9	4.988	7.394	5.184	15.886	23.196	33.694	47.788	69.27	5.096
6.0	4.988	7.494	5.184	15.986	23.296	33.694	47.888	69.27	5.096
6.1	5.188	7.594	5.184	15.986	23.196	33.594	47.788	69.17	5.096
6.2	4.988	7.494	4.984	15.986	23.196	33.694	47.888	69.27	5.096
6.3	4.988	7.394	5.184	15.986	23.296	33.694	47.888	69.37	5.096
6.4	4.988	7.494	5.184	15.986	23.296	33.694	47.788	69.17	5.096
6.5	5.088	7.494	5.084	15.986	23.296	33.794	47.788	69.27	5.096
6.6	4.988	7.394	5.084	15.886	23.296	33.794	47.788	69.27	5.196
6.7	4.988	7.394	5.084	15.886	23.196	33.594	47.888	69.27	5.096
6.8	5.088	7.594	5.084	15.886	23.196	33.694	47.788	69.27	4.996
6.9	5.088	7.594	4.984	15.886	23.196	33.694	47.788	69.27	5.096
7.0	4.988	7.494	5.084	15.886	23.296	33.694	47.788	69.27	5.096
7.1	4.988	7.494	5.084	15.886	23.096	33.694	47.788	69.17	5.096
7.2	4.988	7.494	5.084	15.886	23.096	33.694	47.888	69.37	5.096
7.3	4.988	7.494	5.084	15.986	23.096	33.694	47.888	69.37	5.096
7.4	4.988	7.494	4.984	15.986	23.196	33.694	47.988	69.37	5.096
7.5	4.888	7.494	4.984	15.986	23.296	33.694	47.988	69.47	5.196
7.6	4.988	7.494	4.984	15.986	23.196	33.794	47.988	69.47	5.096
7.7	5.088	7.594	5.084	15.886	23.196	33.794	47.788	69.37	5.196
7.8	5.088	7.594	4.884	9.952	23.096	33.794	47.888	69.27	5.196
7.9	4.988	7.494	4.984	15.886	23.096	33.794	47.888	69.27	5.196
8.0	4.988	7.494	5.084	15.886	23.096	33.794	47.888	69.27	5.196
8.1	4.888	7.494	4.984	15.786	23.096	33.794	47.888	69.27	5.196
8.2	4.888	7.494	4.884	9.952	23.096	33.794	47.788	69.27	5.096
8.3	4.888	7.594	4.984	15.886	23.196	33.894	47.788	69.27	5.096
8.4	4.788	7.394	4.884	9.852	23.096	33.794	47.788	69.27	5.096
8.5	4.788	7.394	4.884	9.952	23.096	33.794	47.788	69.27	5.096
8.6	4.888	7.594	4.984	9.852	23.096	33.794	47.788	69.37	5.096
8.7	4.888	7.494	4.884	9.952	22.996	33.794	47.888	69.37	4.896
8.8	5.088	7.594	4.984	9.952	22.996	33.794	47.788	69.37	4.996
8.9	4.988	7.594	4.884	9.852	23.196	33.894	47.888	69.47	4.896
9.0	4.988	7.594	4.984	9.852	23.196	33.894	47.688	69.37	4.896
9.1	5.188	7.594	4.884	9.852	23.196	33.894	47.888	69.37	4.996
9.2	5.088	7.494	4.784	9.852	23.296	33.894	47.888	69.47	4.896
9.3	5.188	7.494	4.784	9.752	23.496	33.994	47.888	69.57	4.996
9.4	5.088	7.394	4.884	9.852	23.196	33.794	47.988	69.77	4.896
9.5	4.788	7.094	4.884	9.752	23.096	33.794	47.788	69.37	4.896
9.6	4.588	6.794	4.784	9.752	22.696	33.494	47.688	69.27	4.896
9.7	3.988	6.394	4.784	9.752	22.296	33.194	46.788	68.77	4.396
9.8	3.188	5.094	9.774	9.752	21.696	32.494	46.588	68.07	3.796
9.9	1.988	4.894	8.874	9.752	20.396	31.394	45.988	67.07	2.896
10.0	3.088	6.294	9.174	9.652	22.196	32.794	46.688	68.17	1.796
10.1	4.688	8.194	4.784	9.652	24.196	35.194	48.888	70.47	2.496
10.2	6.488	2.274	4.684	9.652	27.496	38.094	52.088	73.67	3.996
10.3	9.588	2.174	4.684	9.652	27.196	37.894	51.788	73.27	5.796
10.4	8.588	2.174	4.784	9.652	25.596	35.794	50.388	70.57	6.896
10.5	6.888	2.174	4.784	9.652	34.996	53.094	76.188	119.17	7.996
10.6	0.954	2.174	4.784	9.552	58.096	84.894	69.766	119.27	7.996
10.7	8.788	9.694	4.684	9.652	48.096	67.894	69.666	119.27	5.496
10.8	2.188	2.794	4.584	9.552	27.296	38.694	60.888	83.57	0.096
10.9	0.854	2.074	8.974	8.586	14.596	20.894	34.288	46.57	1.524
11.0	0.854	2.074	4.674	4.186	6.696	10.494	18.388	25.67	1.524
11.1	0.854	2.074	1.374	1.386	2.496	4.698	9.389	13.17	1.524
11.2	0.854	2.074	4.684	9.552	-0.104	1.098	3.589	5.77	1.524
11.3	0.854	2.174	4.684	9.452	-0.504	0.098	1.289	2.67	1.424
11.4	0.954	2.174	4.684	9.452	-0.504	-0.214	0.989	1.17	1.424
11.5	0.954	2.174	4.684	9.552	-0.404	-0.114	0.589	0.57	1.424
11.6	0.954	2.174	4.684	9.452	-0.404	-0.014	0.589	0.67	1.424
11.7	0.954	2.174	4.684	9.452	0.096	0.098	0.689	0.57	1.524
11.8	0.954	2.174	4.584	9.352	0.196	-0.014	0.789	0.47	1.524
11.9	0.854	2.074	4.584	9.352	0.096	-0.214	0.989	0.67	1.524
12.0	0.854	2.074	4.584	9.252	0.096	0.098	0.889	0.77	1.524
12.1	0.954	2.174	4.584	0.086	0.196	0.098	0.789	0.77	1.524
12.2	0.854	2.074	4.584	9.352	0.196	0.098	0.689	0.77	1.424
12.3	0.854	2.074	4.584	9.352	0.296	0.198	0.689	0.77	1.524
12.4	0.954	2.074	4.584	9.352	0.196	0.098	0.689	0.67	1.524
12.5	0.954	2.074	0.074	9.352	0.096	0.098	0.789	0.87	1.524
12.6	0.954	2.074	0.174	9.252	0.196	0.198	0.789	0.87	1.524
12.7	0.954	2.074	0.174	9.252	0.196	0.198	0.889	0.87	1.524
12.8	0.954	2.074	0.174	9.352	-0.004	0.098	0.889	0.97	1.624
12.9	0.854	1.974	0.174	9.352	0.096	0.198	0.989	0.97	1.624
13.0	0.854	1.974	0.274	9.352	0.196	0.198	0.889	0.97	1.524
13.1	0.954	1.974	0.174	9.252	0.096	0.198	0.889	0.97	1.524
13.2	0.954	1.974	0.174	9.252	0.196	0.298	0.889	1.07	1.524
13.3	0.954	1.974	0.174	0.086	0.196	0.298	0.889	1.07	1.524
13.4	0.854	1.874	0.274	0.086	0.196	0.298	0.989	1.17	1.624
13.5	0.854	1.874	0.274	0.086	0.196	0.398	0.989	1.07	1.524
13.6	0.854	1.874	0.174	0.086	0.196	0.298	0.889	0.97	1.524
13.7	0.854	1.874	0.174	0.086	0.096	0.298	0.989	1.17	1.524
13.8	0.954	1.874	0.274	0.186	0.196	0.298	0.789	0.97	1.424
13.9	0.854	1.774	0.274	0.086	0.296	0.298	0.889	0.97	1.524
14.0	0.854	1.874	0.274	0.086	0.196	0.298	0.789	1.07	1.524
14.1	0.854	1.874	0.274	0.186	0.196	0.298	0.789	0.97	1.624
14.2	0.754	1.774	0.174	0.086	0.196	0.398	0.789	0.87	1.624
14.3	0.854	1.774	0.374	0.186	0.296	0.298	0.789	1.07	1.624
14.4	0.854	1.774	0.374	0.186	0.296	0.298	0.789	0.87	1.724
14.5	0.854	1.774	0.274	0.086	0.196	0.198	0.789	0.97	1.624
14.6	0.088	1.674	0.274	0.086	0.296	0.298	0.889	1.07	1.624
14.7	0.754	0.094	0.174	0.086	0.296	0.298	0.789	0.97	1.624
14.8	0.954	1.874	0.274	0.086	0.296	0.198	0.889	0.97	1.624
14.9	0.088	1.874	0.274	0.186	0.296	0.398	0.889	0.97	1.524
15.0	0.754	1.774	0.074	8.952	0.196	0.298	0.889	0.97	1.524
15.1	0.754	1.774	0.274	0.186	0.296	0.398	0.889	0.87	1.524
15.2	0.854	1.774	0.074	0.086	0.296	0.398	0.889	0.97	1.624
15.3	0.754	1.674	0.074	0.086	0.396	0.398	0.889	0.97	1.524
15.4	0.754	1.674	0.174	0.186	0.296	0.298	0.889	0.97	0.096
15.5	0.754	1.774	0.074	0.086	0.396	0.498	0.889	1.07	1.624
15.6	0.754	1.774	0.174	0.186	0.396	0.398	0.789	0.87	1.724
15.7	0.754	1.674	0.274	0.186	0.296	0.398	0.889	0.97	1.624
15.8	0.754	1.674	0.174	0.186	0.496	0.498	0.789	0.87	1.624
15.9	0.754	1.674	0.174	0.086	0.296	0.398	0.889	0.87	1.724
16.0	0.654	1.674	0.274	0.286	0.296	0.398	0.789	0.97	1.724
16.1	0.654	0.094	0.274	0.186	0.296	0.398	0.789	0.87	0.096
16.2	0.854	0.094	0.174	0.086	0.296	0.398	0.789	0.97	0.096
16.3	0.854	0.094	0.174	0.186	0.296	0.398	0.789	0.97	1.624
16.4	0.754	0.094	0.274	0.086	0.296	0.298	0.889	0.97	1.624
16.5	0.854	1.674	0.174	0.186	0.296	0.498	0.789	0.97	0.096
16.6	0.854	1.774	0.274	0.286	0.296	0.398	0.789	1.07	0.096
16.7	0.754	0.094	0.174	0.086	0.196	0.298	0.689	0.87	1.624
16.8	0.754	0.194	0.174	0.186	0.296	0.398	0.689	0.87	0.096
16.9	0.088	0.294	0.174	0.086	0.196	0.198	0.689	0.87	0.096
17.0	0.854	0.194	0.174	0.186	0.196	0.398	0.689	0.87	0.096
17.1	0.088	0.294	0.274	0.286	0.196	0.398	0.589	0.77	1.624
17.2	0.088	0.094	0.174	0.186	0.196	0.298	0.589	0.77	0.096
17.3	0.088	0.094	0.174	0.186	0.296	0.398	0.589	0.77	1.624
17.4	0.088	0.194	0.174	0.086	0.196	0.298	0.489	0.87	1.624
17.5	0.188	0.194	0.174	0.286	0.196	0.298	0.589	0.87	1.524
17.6	0.754	0.094	0.274	0.286	0.196	0.398	0.489	0.87	1.624
17.7	0.088	0.194	0.174	0.186	0.296	0.298	0.589	0.77	1.624
17.8	0.088	0.094	0.274	0.186	0.296	0.498	0.589	0.87	0.096
17.9	0.088	0.094	0.274	0.286	0.296	0.398	0.489	0.77	1.524
18.0	0.088	0.094	0.274	0.286	0.296	0.398	0.589	0.77	0.096
18.1	0.754	1.674	0.274	0.286	0.196	0.398	0.589	0.87	1.624
18.2	0.088	0.094	0.174	0.186	0.296	0.398	0.489	0.67	1.524
18.3	0.754	0.094	0.274	0.286	0.296	0.398	0.589	0.87	0.096
18.4	0.854	0.094	0.274	0.386	0.296	0.398	0.489	0.77	1.424
18.5	0.854	0.094	0.374	0.286	0.296	0.498	0.489	0.87	0.096
18.6	0.754	0.094	0.274	0.386	0.296	0.298	0.589	0.77	1.624
18.7	0.754	0.094	0.174	0.286	0.296	0.398	0.589	0.87	1.524
18.8	0.654	1.574	0.374	0.386	0.196	0.298	0.589	0.87	0.096
18.9	0.754	0.094	0.174	0.286	0.396	0.398	0.589	0.77	1.624
19.0	0.754	1.674	0.274	0.286	0.296	0.398	0.489	0.77	1.524
19.1	0.754	0.094	0.274	0.286	0.296	0.298	0.589	0.87	0.096
19.2	0.754	0.094	0.174	0.286	0.296	0.298	0.489	0.77	1.524
19.3	0.654	1.574	0.174	0.286	0.296	0.298	0.489	0.67	0.096
19.4	0.854	0.094	0.174	0.186	0.196	0.298	0.489	0.77	0.096
19.5	0.854	0.094	0.074	0.286	0.296	0.298	0.489	0.77	0.096
19.6	0.754	0.094	0.274	0.286	0.296	0.298	0.589	0.67	1.524
19.7	0.754	0.094	0.074	0.286	0.196	0.298	0.489	0.77	0.096
19.8	0.854	0.094	0.074	0.286	0.196	0.198	0.489	0.77	0.096
19.9	0.854	0.194	3.784	0.186	0.296	0.298	0.489	0.67	1.424
20.0	0.854	0.094	0.074	0.286	0.296	0.298	0.489	0.77	1.424
20.1	0.754	0.094	0.074	0.286	0.096	0.198	0.489	0.77	0.096
20.2	0.088	0.194	0.074	0.086	0.296	0.298	0.589	0.77	1.524
20.3	0.088	0.294	0.174	0.286	0.296	0.298	0.489	0.77	0.096
20.4	0.654	0.194	0.174	0.286	0.096	0.198	0.489	0.77	0.096
20.5	0.654	0.194	0.074	0.186	0.096	0.198	0.489	0.77	0.096
20.6	0.654	0.094	3.784	0.186	0.196	0.198	0.489	0.77	0.096
20.7	0.088	0.194	0.074	0.186	0.196	0.298	0.489	0.87	0.096
20.8	0.088	0.194	0.074	0.286	0.196	0.198	0.489	0.77	0.096
20.9	0.088	0.094	0.174	0.186	0.196	0.198	0.489	0.77	0.096
21.0	0.754	0.094	0.174	0.186	0.196	0.298	0.489	0.77	0.096
21.1	0.754	0.094	3.784	0.086	0.196	0.198	0.489	0.67	1.524
21.2	0.754	0.194	0.174	0.286	0.096	0.098	0.589	0.77	0.096
21.3	0.654	0.094	0.174	0.186	0.096	0.098	0.489	0.77	0.096
21.4	0.654	0.094	0.074	0.086	0.196	0.298	0.389	0.77	1.524
21.5	0.754	0.094	0.174	0.286	0.196	0.198	0.489	0.87	1.424
21.6	0.754	0.194	0.174	0.286	0.096	0.098	0.589	0.77	1.524
21.7	0.088	0.094	0.074	0.186	0.096	0.198	0.489	0.77	0.096
21.8	0.754	1.374	0.074	0.186	0.096	0.198	0.389	0.77	0.096
21.9	0.754	0.094	0.074	0.286	0.196	0.198	0.589	0.87	1.424
22.0	0.754	1.474	0.174	0.286	0.096	0.198	0.589	0.77	1.424
22.1	0.654	1.374	0.074	0.186	0.096	0.198	0.489	0.77	0.096
22.2	0.754	1.374	0.174	0.286	0.096	0.198	0.489	0.77	0.096
22.3	0.754	0.094	0.274	0.186	0.196	0.198	0.589	0.87	1.424
22.4	0.654	1.374	0.174	0.186	0.096	0.198	0.489	0.77	0.096
22.5	0.654	1.374	0.074	0.186	0.096	0.098	0.389	0.67	0.096
22.6	0.654	0.094	0.074	0.186	0.196	0.298	0.589	0.87	0.096
22.7	0.754	1.374	0.174	0.186	0.196	0.298	0.589	0.87	0.096
22.8	0.654	1.274	0.174	0.286	-0.004	0.098	0.589	0.77	1.424
22.9	0.654	0.094	0.074	0.186	0.096	0.098	0.489	0.67	0.096
23.0	0.654	0.094	0.074	0.086	0.096	0.198	0.489	0.77	0.096
23.1	0.554	1.174	0.274	0.186	0.196	0.198	0.589	0.87	1.424
23.2	0.654	1.174	0.174	0.186	0.196	0.198	0.589	0.77	1.424
23.3	0.654	1.174	0.074	0.186	0.096	0.098	0.589	0.67	0.096
23.4	0.654	0.094	0.074	0.186	0.096	0.198	0.489	0.77	0.096
23.5	0.654	0.094	0.174	0.286	0.196	0.298	0.589	0.87	1.524
23.6	0.654	1.274	0.174	0.186	0.096	0.198	0.489	0.67	1.524
23.7	0.088	0.094	0.074	0.186	0.096	0.098	0.589	0.67	1.524
23.8	0.654	1.174	0.074	0.186	0.096	0.198	0.489	0.67	0.096
23.9	0.088	0.094	0.274	0.286	0.196	0.198	0.489	0.77	1.424
24.0	0.554	1.174	0.074	0.186	0.196	0.198	0.589	0.67	1.424
24.1	0.554	1.174	0.074	0.186	0.196	0.298	0.589	0.67	1.424
24.2	0.088	0.094	0.174	0.186	0.096	0.098	0.589	0.67	1.524
24.3	0.088	0.094	0.174	0.186	0.096	0.198	0.389	0.57	1.524
24.4	0.654	1.174	0.174	0.186	0.096	0.198	0.589	0.67	1.424
24.5	0.088	0.094	0.074	0.186	0.196	0.298	0.589	0.67	1.424
24.6	0.654	0.194	0.174	0.186	0.196	0.198	0.589	0.67	1.424
24.7	0.554	1.174	0.074	7.852	-0.004	0.098	0.489	0.67	1.424
24.8	0.654	1.274	0.174	0.186	0.096	0.198	0.589	0.67	1.424
24.9	0.554	1.174	0.074	0.186	0.196	0.198	0.589	0.67	1.324
25.0	0.454	0.194	0.074	0.086	0.196	0.198	0.489	0.57	1.424
25.1	0.554	1.074	0.074	0.086	-0.004	0.098	0.489	0.57	0.096
25.2	0.354	0.974	0.174	0.186	0.196	0.298	0.589	0.57	0.096
25.3	0.354	0.974	0.074	0.186	0.196	0.198	0.489	0.57	1.324
25.4	0.554	1.174	3.484	0.086	0.196	0.198	0.489	0.57	1.424
25.5	0.554	0.094	0.174	0.186	0.096	0.198	0.489	0.57	0.096
25.6	0.554	1.174	0.174	0.186	-0.004	0.198	0.589	0.57	0.096
25.7	0.554	1.174	3.484	0.086	0.096	0.198	0.589	0.57	1.424
25.8	0.454	1.074	0.074	0.086	0.196	0.198	0.489	0.57	1.424
25.9	0.554	0.094	0.174	0.286	0.196	0.298	0.489	0.57	0.196
26.0	0.654	1.174	0.074	0.086	-0.004	0.198	0.389	0.47	0.196
26.1	0.654	1.174	0.074	0.086	0.096	0.098	0.489	0.57	1.524
26.2	0.554	1.174	0.074	0.086	0.196	0.198	0.489	0.57	1.324
26.3	0.554	1.074	0.074	0.186	0.196	0.298	0.489	0.57	0.096
26.4	0.654	0.094	0.074	0.186	0.196	0.198	0.389	0.47	0.196
26.5	0.554	1.174	0.074	0.086	0.096	0.198	0.389	0.57	0.196
26.6	0.554	1.174	3.284	7.552	0.096	0.198	0.389	0.67	1.324
26.7	0.554	1.174	3.284	0.186	0.196	0.298	0.389	0.57	0.096
26.8	0.554	1.174	0.074	0.186	0.296	0.298	0.489	0.57	0.096
26.9	0.654	0.094	0.074	0.086	0.096	0.198	0.389	0.57	0.096
27.0	0.554	1.074	0.074	0.086	0.096	0.198	0.489	0.67	0.196
27.1	0.654	1.174	0.074	0.186	0.196	0.298	0.389	0.67	0.096
27.2	0.554	1.074	0.074	0.186	0.096	0.098	0.389	0.47	0.196
27.3	0.554	1.074	0.074	0.086	0.196	0.198	0.389	0.57	0.196
27.4	0.654	1.174	0.174	0.286	0.096	0.198	0.389	0.57	0.196
27.5	0.088	0.094	0.174	0.186	0.096	0.298	0.389	0.67	0.196
27.6	0.454	0.974	0.074	0.186	0.196	0.298	0.389	0.67	0.196
27.7	0.454	1.074	0.074	0.186	0.196	0.298	0.389	0.57	0.196
27.8	0.554	1.074	3.184	7.352	0.196	0.198	0.389	0.57	0.096
27.9	0.554	0.974	0.074	0.086	0.196	0.198	0.289	0.57	0.196
28.0	0.554	1.074	0.074	0.186	0.196	0.298	0.289	0.57	0.196
28.1	0.454	0.974	0.074	0.186	0.096	0.198	0.289	0.57	0.296
28.2	0.554	0.974	0.074	0.086	0.196	0.298	0.389	0.57	0.096
28.3	0.554	0.974	0.074	0.086	0.196	0.198	0.389	0.57	0.196
28.4	0.454	1.074	0.074	0.186	0.296	0.298	0.389	0.77	0.196
28.5	0.454	0.974	0.074	0.186	0.096	0.198	0.289	0.57	0.196
28.6	0.554	1.074	0.074	0.186	0.096	0.198	0.289	0.57	0.296
28.7	0.654	1.174	0.074	0.086	0.196	0.298	0.389	0.57	0.196
28.8	0.754	1.274	3.184	0.086	0.196	0.298	0.389	0.67	0.296
28.9	0.654	1.274	0.074	0.186	0.196	0.298	0.389	0.67	0.196
29.0	0.654	1.074	0.174	0.186	0.196	0.298	0.289	0.67	0.296
29.1	0.554	1.174	2.984	0.086	0.196	0.298	0.389	0.57	0.196
29.2	0.154	0.774	3.084	0.086	0.296	0.398	0.389	0.57	0.196
29.3	-0.112	0.174	0.074	0.086	0.296	0.298	0.389	0.67	0.296
29.4	0.454	1.174	0.174	0.186	0.196	0.298	0.389	0.67	0.296
29.5	0.854	1.474	0.174	0.186	0.196	0.198	0.389	0.67	0.296
29.6	0.754	1.174	0.074	0.186	0.196	0.298	0.389	0.57	0.196
29.7	1.054	1.474	0.074	0.086	0.296	0.298	0.289	0.57	0.196
29.8	1.954	2.674	0.074	0.086	0.296	0.298	0.489	0.67	0.396
29.9	-0.212	-0.207	0.174	0.186	0.196	0.190	0.488	0.67	0.296
30.0	-0.213	-0.107	0.174	0.087	0.296	0.290	0.288	0.57	0.296
30.1	-0.012	-0.006	0.074	0.186	0.296	0.390	0.388	0.47	0.197
30.2	-0.112	-0.106	0.074	0.186	0.396	0.290	0.389	0.57	0.297
30.3	-0.112	-0.106	0.075	0.186	0.296	0.190	0.488	0.67	0.297
30.4	-0.012	-0.106	0.075	0.086	0.196	0.294	0.489	0.67	0.297
30.5	-0.012	-0.106	0.075	0.186	0.196	0.294	0.289	0.67	0.196
30.6	-0.012	-0.006	0.075	0.187	0.297	0.294	0.389	0.57	0.296
30.7	-0.112	-0.106	0.075	0.187	0.397	0.294	0.388	0.57	0.196
30.8	-0.012	-0.006	0.075	0.087	0.297	0.192	0.488	0.67	0.296
30.9	-0.012	-0.106	0.175	0.187	0.297	0.292	0.388	0.57	0.296
31.0	0.089	-0.006	0.075	0.187	0.397	0.392	0.388	0.67	0.196
31.1	0.089	-0.006	0.075	0.187	0.297	0.192	0.388	8.97	0.296
31.2	-0.012	-0.006	0.175	0.187	0.297	0.292	0.288	7.17	0.396
31.3	-0.012	-0.006	0.075	0.087	0.297	0.292	0.488	5.77	0.196
31.4	-0.012	-0.106	0.075	0.287	0.297	0.292	0.388	4.77	0.196
31.5	0.089	0.095	0.075	0.187	0.297	0.192	0.388	3.77	0.196
31.6	-0.012	0.095	0.175	0.187	0.297	0.292	0.288	3.27	0.396
31.7	-0.012	-0.006	0.175	0.187	0.197	0.192	0.388	2.47	0.196
31.8	-0.012	-0.106	0.075	0.187	0.297	0.192	0.388	2.07	0.196
31.9	-0.012	-0.006	0.175	0.287	0.397	0.292	0.388	1.67	0.196
32.0	0.089	0.095	0.075	0.187	0.197	0.192	0.288	1.47	0.296
32.1	0.089	-0.006	0.075	0.087	0.197	0.192	0.288	1.17	0.196
32.2	0.089	-0.006	0.075	0.187	0.197	0.192	0.488	0.97	0.196
32.3	-0.012	0.095	0.175	0.287	0.297	0.192	0.388	0.67	0.196
32.4	0.089	0.095	0.175	0.287	0.397	0.392	0.388	0.77	0.196
32.5	-0.012	-0.006	0.175	0.187	0.197	0.192	0.288	0.67	0.196
32.6	0.089	-0.006	-0.026	0.187	0.197	0.192	0.288	0.47	0.196
32.7	0.089	0.095	0.075	0.187	0.297	0.192	0.188	0.47	0.196
32.8	0.089	0.095	0.175	0.287	0.297	0.292	0.388	0.47	0.196
32.9	0.089	0.095	0.175	0.187	0.297	0.192	0.388	0.27	0.197
33.0	-0.012	0.095	-0.026	0.187	0.197	0.192	0.288	0.27	0.097
33.1	0.089	0.095	0.075	0.187	0.297	0.192	0.188	0.27	0.097
33.2	0.089	0.095	0.175	0.287	0.297	0.192	0.288	0.17	0.096
33.3	-0.012	0.095	0.175	0.187	0.297	0.292	0.388	0.67	0.196
33.4	-0.012	0.195	0.175	0.287	0.197	0.292	0.288	0.57	0.197
33.5	-0.012	0.095	0.175	0.187	0.297	0.192	0.288	0.07	0.097
33.6	0.089	0.095	0.075	0.187	0.297	0.292	0.288	0.47	0.197
33.7	-0.012	-0.006	0.175	0.287	0.297	0.292	0.288	0.47	0.097
33.8	-0.012	-0.006	0.175	0.287	0.397	0.292	0.388	0.07	0.196
33.9	-0.012	0.195	0.175	0.287	0.297	0.292	0.388	0.57	0.097
34.0	-0.112	-0.006	0.175	0.187	0.297	0.292	0.288	0.07	0.096
34.1	-0.012	-0.006	0.175	0.187	0.297	0.192	0.288	0.07	0.024
34.2	-0.012	-0.006	0.175	0.287	0.197	0.192	0.388	0.57	0.097
34.3	-0.112	-0.006	0.175	0.287	0.197	0.192	0.288	0.57	0.196
34.4	-0.212	-0.106	0.175	0.287	0.197	0.192	0.388	0.07	0.097
34.5	-0.012	-0.006	0.175	0.287	0.297	0.292	0.288	0.47	0.024
34.6	-0.012	-0.006	0.275	0.287	0.297	0.292	0.388	0.47	0.097
34.7	-0.012	-0.006	0.275	0.287	0.297	0.292	0.388	0.47	0.097
34.8	-0.212	-0.106	0.275	0.387	0.197	0.292	0.388	0.57	0.197
34.9	-0.112	-0.006	0.175	0.287	0.197	0.192	0.288	0.47	0.097
35.0	-0.112	-0.006	0.275	0.287	0.197	0.192	0.388	0.57	0.024
35.1	-0.012	0.095	0.275	0.287	0.197	0.192	0.288	0.47	0.097
35.2	-0.112	-0.106	0.275	0.287	0.197	0.292	0.388	0.57	0.097
35.3	-0.212	-0.106	0.275	0.387	0.297	0.292	0.388	0.57	0.097
35.4	-0.112	-0.106	0.275	0.387	0.397	0.292	0.388	0.57	-0.004
35.5	-0.212	-0.106	0.275	0.287	0.297	0.292	0.288	0.57	0.097
35.6	-0.212	-0.106	0.275	0.287	0.197	0.192	0.388	0.57	0.097
35.7	-0.212	-0.106	0.275	0.387	0.197	0.192	0.388	0.47	0.097
35.8	-0.012	-0.106	0.275	0.387	0.197	0.292	0.388	0.47	0.096
35.9	-0.112	-0.106	0.275	0.387	0.297	0.192	0.388	0.57	0.096
36.0	-0.212	-0.206	0.275	0.287	0.197	0.192	0.388	0.57	0.097
36.1	-0.212	-0.106	0.275	0.287	0.197	0.192	0.288	0.47	0.096
36.2	-0.212	-0.106	0.275	0.387	0.297	0.292	0.488	0.57	0.097
36.3	-0.112	-0.006	0.175	0.287	0.197	0.292	0.388	0.07	0.096
36.4	-0.112	-0.206	0.275	0.287	0.197	0.292	0.388	0.57	0.024
36.5	-0.112	-0.206	0.375	0.387	0.197	0.292	0.388	0.07	-0.004
36.6	-0.212	-0.206	0.275	0.387	0.197	0.192	0.388	0.57	0.097
36.7	-0.212	-0.106	0.275	0.387	0.197	0.192	0.388	0.07	0.097
36.8	-0.212	-0.106	0.275	0.487	0.097	0.192	0.388	0.07	0.097
36.9	-0.212	-0.106	0.275	0.387	0.197	0.292	0.388	0.57	0.097
37.0	-0.112	-0.206	0.275	0.287	0.197	0.292	0.388	0.57	-0.004
37.1	-0.212	-0.206	0.375	0.387	0.297	0.292	0.388	0.57	0.024
37.2	-0.212	-0.106	0.275	0.387	0.197	0.292	0.388	0.57	0.097
37.3	-0.212	-0.106	0.275	0.487	0.197	0.192	0.388	0.57	0.097
37.4	-0.212	-0.106	0.175	0.387	0.197	0.292	0.388	0.07	0.197
37.5	-0.112	-0.206	0.175	0.387	0.197	0.292	0.388	0.07	0.197
37.6	-0.112	-0.106	0.275	0.287	0.197	0.292	0.388	0.57	0.097
37.7	-0.112	-0.106	0.375	0.387	0.197	0.292	0.388	0.07	0.097
37.8	-0.212	-0.106	0.375	0.387	0.197	0.192	0.388	0.57	0.097
37.9	-0.212	-0.106	0.275	0.487	0.197	0.292	0.488	0.07	0.197
38.0	-0.212	-0.106	0.175	0.387	0.197	0.292	0.388	0.07	0.196
38.1	-0.212	-0.206	0.275	0.387	0.197	0.292	0.388	0.57	0.024
38.2	-0.212	-0.106	0.275	0.287	0.297	0.292	0.388	0.07	0.124
38.3	-0.212	-0.106	0.375	0.387	0.297	0.292	0.388	0.17	0.196
38.4	-0.212	-0.106	0.175	0.287	0.297	0.292	0.388	0.07	0.197
38.5	-0.212	-0.106	0.175	0.287	0.097	0.192	0.488	0.07	0.196
38.6	-0.212	-0.106	0.175	0.387	0.197	0.292	0.388	0.17	0.196
38.7	-0.112	-0.206	0.175	0.387	0.197	0.292	0.388	0.17	0.096
38.8	-0.212	-0.106	0.275	0.487	0.197	0.292	0.388	0.07	0.096
38.9	-0.212	-0.106	0.375	0.387	0.197	0.292	0.388	0.27	0.096
39.0	-0.312	-0.206	0.275	0.387	0.197	0.292	0.388	0.17	0.196
39.1	-0.112	-0.106	0.175	0.287	0.197	0.292	0.288	0.07	0.096
39.2	-0.112	-0.106	0.175	0.387	0.197	0.292	0.288	0.27	0.096
39.3	-0.212	-0.106	0.175	0.387	0.197	0.292	0.488	0.17	0.096
39.4	-0.212	-0.106	0.175	0.387	0.197	0.292	0.488	0.17	0.096
39.5	-0.212	-0.106	0.175	0.287	0.097	0.192	0.388	0.27	0.096
39.6	-0.212	-0.206	0.375	0.387	0.097	0.192	0.388	0.27	0.196
39.7	-0.312	-0.206	0.175	0.287	0.197	0.292	0.288	0.27	0.196
39.8	-0.212	-0.106	0.175	0.387	0.197	0.292	0.288	0.27	0.096
39.9	-0.212	-0.206	0.175	0.387	0.197	0.292	0.388	0.37	0.096
40.0	-0.112	-0.106	0.275	0.387	0.097	0.192	0.488	0.27	0.096
40.1	-0.112	-0.106	0.275	0.387	0.197	0.192	0.388	0.17	0.224
40.2	-0.212	-0.206	0.075	0.287	0.097	0.192	0.388	0.17	0.096
40.3	-0.212	-0.106	0.075	0.387	0.197	0.292	0.288	0.27	0.196
40.4	-0.212	-0.106	0.075	0.387	0.197	0.292	0.388	0.27	0.196
40.5	-0.112	-0.106	0.175	0.287	0.097	0.192	0.288	0.37	0.196
40.6	-0.112	-0.106	0.175	0.287	0.097	0.092	0.288	0.17	0.096
40.7	-0.212	-0.206	0.275	0.387	0.097	0.092	0.388	0.27	0.024
40.8	-0.212	-0.206	0.075	0.287	0.097	0.192	0.488	0.27	0.096
40.9	-0.212	-0.206	0.075	0.187	0.197	0.292	0.388	0.27	0.096
41.0	-0.112	-0.106	0.175	0.287	0.097	0.192	0.388	0.27	0.096
41.1	-0.112	-0.106	0.175	0.287	0.097	0.192	0.288	0.37	0.096
41.2	-0.112	-0.206	0.175	0.287	0.197	0.092	0.288	0.37	0.096
41.3	-0.212	-0.206	0.075	0.187	0.097	0.092	0.288	0.37	0.024
41.4	-0.212	-0.206	0.075	0.187	0.097	0.192	0.488	0.27	0.124
41.5	-0.212	-0.206	0.075	0.187	-0.004	0.092	0.488	0.37	0.096
41.6	-0.112	-0.106	0.175	0.287	0.097	0.192	0.388	0.27	0.096
41.7	-0.212	-0.206	0.175	0.287	0.097	0.192	0.288	0.47	0.096
41.8	-0.212	-0.206	0.075	0.187	0.097	0.092	0.388	0.47	0.096
41.9	-0.212	-0.206	0.075	0.287	0.097	0.092	0.488	0.47	0.024
42.0	-0.112	-0.106	0.075	0.187	0.097	0.192	0.388	0.37	0.097
42.1	-0.112	-0.106	0.175	0.287	0.097	0.192	0.388	0.37	0.096
42.2	-0.112	-0.106	0.175	0.287	0.097	0.192	0.288	0.47	0.096
42.3	-0.212	-0.206	0.075	0.187	0.097	0.192	0.388	0.57	0.096
42.4	-0.212	-0.206	0.075	0.187	0.097	0.192	0.388	0.37	0.097
42.5	-0.112	-0.206	0.075	0.087	0.097	0.092	0.388	0.37	-0.004
42.6	-0.012	-0.106	0.075	0.187	0.197	0.292	0.388	0.37	0.196
42.7	-0.112	-0.106	0.075	0.187	0.097	0.192	0.488	0.47	0.196
42.8	-0.112	-0.006	0.075	0.187	0.097	0.192	0.388	0.47	0.096
42.9	-0.212	-0.206	0.075	0.187	0.097	0.192	0.388	0.47	-0.004
43.0	-0.212	-0.206	0.175	0.287	0.097	0.192	0.288	0.37	-0.004
43.1	-0.012	-0.106	0.075	0.287	0.197	0.292	0.388	0.37	0.096
43.2	-0.012	-0.106	-0.026	0.187	0.097	0.292	0.388	0.47	0.196
43.3	-0.112	-0.006	0.075	0.287	-0.004	0.192	0.388	0.47	0.097
43.4	-0.212	-0.106	0.175	0.187	0.097	0.192	0.388	0.37	0.024
43.5	-0.112	-0.106	0.175	0.287	0.097	0.192	0.388	0.47	0.024
43.6	-0.012	-0.106	0.075	0.287	0.197	0.292	0.288	0.47	0.096
43.7	-0.012	-0.106	-0.026	0.187	0.097	0.192	0.388	0.37	0.196
43.8	-0.112	-0.106	-0.026	0.187	0.197	0.192	0.388	0.37	-0.004
43.9	-0.112	-0.006	0.075	0.087	0.097	0.192	0.388	0.47	0.024
44.0	-0.112	-0.106	0.175	0.287	0.097	0.192	0.488	0.37	0.096
44.1	-0.112	-0.106	0.175	0.287	0.097	0.192	0.488	0.47	0.096
44.2	-0.012	-0.106	0.075	0.187	0.097	0.192	0.288	0.47	0.097
44.3	-0.012	-0.006	-0.026	0.187	0.097	0.192	0.288	0.37	0.024
44.4	-0.112	-0.106	-0.026	0.287	0.197	0.292	0.288	0.37	0.197
44.5	-0.112	-0.106	-0.026	0.287	0.197	0.292	0.488	0.57	0.096
44.6	-0.112	-0.106	0.075	0.187	0.097	0.192	0.488	0.47	0.096
44.7	-0.012	-0.006	0.075	0.187	0.097	0.192	0.388	0.37	0.096
44.8	-0.012	-0.106	0.075	0.187	0.097	0.192	0.288	0.47	0.097
44.9	0.089	-0.006	-0.026	0.187	0.097	0.292	0.288	0.37	0.196
45.0	0.089	-0.006	-0.026	0.287	0.197	0.292	0.288	0.57	0.096
45.1	0.089	-0.006	-0.126	0.087	0.197	0.192	0.388	0.47	0.096
45.2	-0.112	-0.106	-0.026	0.087	0.197	0.192	0.488	0.47	0.096
45.3	-0.112	-0.106	0.075	0.187	0.097	0.192	0.388	0.47	0.097
45.4	-0.012	-0.006	0.075	0.287	0.197	0.292	0.288	0.47	0.096
45.5	-0.012	-0.006	0.075	0.287	0.197	0.292	0.388	0.47	0.096
45.6	0.089	0.095	-0.026	0.287	0.097	0.192	0.388	0.47	0.096
45.7	-0.012	-0.106	-0.026	0.187	0.097	0.192	0.388	0.47	0.096
45.8	-0.112	-0.106	-0.026	0.187	0.097	0.192	0.388	0.57	0.096
45.9	-0.112	-0.006	-0.026	0.087	0.097	0.192	0.388	0.57	0.097
46.0	-0.012	-0.006	0.075	0.287	0.297	0.292	0.488	0.37	0.196
46.1	-0.012	-0.006	-0.026	0.187	0.197	0.292	0.288	0.47	0.196
46.2	-0.012	-0.006	-0.026	0.187	0.197	0.292	0.388	0.47	0.024
46.3	-0.012	-0.106	-0.026	0.187	0.097	0.192	0.388	0.47	0.096
46.4	-0.012	-0.106	-0.026	0.187	0.097	0.192	0.388	0.47	0.197
46.5	-0.012	-0.106	-0.026	0.187	0.197	0.192	0.388	0.47	0.196
46.6	-0.012	-0.006	-0.026	0.187	0.197	0.292	0.288	0.47	0.196
46.7	-0.012	-0.006	-0.026	0.187	0.197	0.292	0.388	0.47	0.196
46.8	-0.112	-0.106	-0.026	0.187	0.197	0.292	0.388	0.47	0.024
46.9	-0.112	-0.206	0.075	0.087	0.097	0.192	0.388	0.47	0.196
47.0	-0.012	-0.106	-0.026	0.087	0.197	0.092	0.488	0.47	0.196
47.1	-0.012	-0.006	-0.026	0.087	0.197	0.192	0.388	0.57	0.196
47.2	-0.012	-0.006	-0.026	0.187	0.197	0.192	0.388	0.47	0.196
47.3	-0.112	-0.106	-0.026	0.187	0.197	0.192	0.388	0.47	0.024
47.4	-0.112	-0.106	-0.126	0.087	-0.004	0.092	0.388	0.57	0.096
47.5	-0.112	-0.106	-0.126	0.087	0.197	0.192	0.288	0.47	0.096
47.6	-0.012	-0.006	-0.026	0.187	0.197	0.292	0.288	0.47	0.196
47.7	-0.012	-0.006	-0.026	0.187	0.197	0.192	0.388	0.47	0.197
47.8	-0.012	-0.106	-0.026	0.187	0.197	0.192	0.488	0.57	0.096
47.9	-0.112	-0.106	-0.026	0.087	0.297	0.192	0.388	0.57	0.096
48.0	-0.012	-0.006	-0.026	0.087	0.197	0.192	0.388	0.47	0.096
48.1	-0.112	-0.106	-0.026	0.087	0.097	0.092	0.288	0.47	0.096
48.2	-0.012	-0.006	-0.026	0.187	0.097	0.192	0.388	0.57	0.196
48.3	-0.012	-0.006	-0.026	0.187	0.197	0.292	0.488	0.47	0.296
48.4	-0.012	-0.006	-0.026	0.187	0.197	0.292	0.488	0.57	0.096
48.5	-0.012	-0.106	-0.026	0.087	0.197	0.192	0.288	0.57	0.096
48.6	-0.112	-0.106	-0.026	0.087	0.197	0.192	0.288	0.57	0.096
48.7	-0.212	-0.206	-0.026	0.187	0.197	0.192	0.288	0.47	0.096
48.8	-0.012	-0.006	-0.026	0.187	0.097	0.192	0.388	0.47	0.196
48.9	-0.012	-0.006	-0.026	0.187	0.197	0.192	0.488	0.47	0.296
49.0	-0.012	-0.006	-0.026	0.187	0.197	0.192	0.488	0.57	0.197
49.1	-0.012	-0.006	-0.126	0.087	0.197	0.292	0.388	0.57	0.196
49.2	-0.012	-0.006	0.075	0.187	0.097	0.192	0.388	0.57	0.196
49.3	-0.212	-0.206	0.075	0.087	0.097	0.192	0.388	0.57	0.096
49.4	-0.212	-0.106	-0.026	0.187	0.197	0.192	0.488	0.57	0.096
49.5	-0.012	-0.006	-0.026	0.187	0.197	0.192	0.488	0.47	0.296
49.6	-0.012	-0.006	-0.026	0.187	0.197	0.192	0.488	0.57	0.196
49.7	-0.012	-0.006	-0.026	0.087	0.197	0.192	0.388	0.67	0.196
49.8	-0.012	-0.006	-0.026	0.087	0.097	0.192	0.388	0.67	0.196
49.9	-0.012	0.095	-0.026	0.087	0.097	0.192	0.388	0.67	0.196
50.0	-0.112	-0.006	-0.026	0.187	0.197	0.192	0.488	0.57	0.196
50.1	-0.112	-0.106	-0.026	0.187	0.197	0.292	0.488	0.57	0.196
50.2	-0.112	-0.106	-0.026	0.187	0.197	0.192	0.488	0.57	0.197
50.3	-0.012	-0.006	-0.126	0.087	0.197	0.192	0.488	0.57	0.196
50.4	-0.012	-0.006	-0.026	0.087	0.297	0.192	0.388	0.67	0.196
50.5	-0.012	0.095	-0.026	-0.014	0.297	0.192	0.388	0.57	0.196
50.6	-0.012	0.095	-0.026	0.087	0.297	0.292	0.488	0.67	0.096
50.7	-0.112	-0.006	-0.026	0.187	0.197	0.292	0.388	0.67	0.196
50.8	-0.212	-0.106	-0.026	0.187	0.197	0.292	0.488	0.57	0.096
50.9	-0.112	-0.106	-0.026	0.187	0.197	0.292	0.488	0.57	0.196
51.0	-0.012	-0.006	-0.026	0.187	0.197	0.192	0.488	0.57	0.196
51.1	-0.012	0.095	0.075	0.187	0.297	0.192	0.488	0.67	0.196
51.2	-0.012	0.095	-0.126	0.087	0.297	0.192	0.488	0.67	0.196
51.3	-0.012	0.095	-0.126	0.087	0.197	0.192	0.388	0.57	0.296
51.4	-0.112	-0.006	-0.126	0.087	0.197	0.292	0.388	0.67	0.296
51.5	-0.012	-0.006	-0.026	0.187	0.197	0.292	0.488	0.67	0.296
51.6	-0.012	0.195	-0.026	0.187	0.197	0.292	0.488	0.67	0.096
51.7	-0.012	0.095	-0.026	0.187	0.297	0.292	0.288	0.67	0.196
51.8	-0.012	0.095	-0.026	0.087	0.297	0.292	0.388	0.57	0.196
51.9	-0.112	-0.006	-0.126	0.087	0.297	0.392	0.388	0.57	0.196
52.0	-0.112	-0.006	-0.126	0.087	0.197	0.292	0.388	0.67	0.296
52.1	-0.012	-0.006	-0.126	0.087	0.197	0.292	0.388	0.67	0.296
52.2	0.089	0.095	-0.026	0.187	0.197	0.292	0.388	0.77	0.096
52.3	0.089	0.095	-0.026	0.187	0.297	0.292	0.288	0.67	0.196
52.4	-0.012	0.195	-0.026	0.187	0.297	0.292	0.288	0.57	0.196
52.5	-0.012	0.095	-0.126	0.187	0.297	0.192	0.388	0.57	0.196
52.6	-0.112	-0.006	-0.226	0.087	0.197	0.192	0.288	0.67	0.296
52.7	-0.012	-0.006	-0.126	0.087	0.197	0.192	0.288	0.57	0.296
52.8	-0.012	-0.006	-0.126	0.087	0.197	0.292	0.288	0.57	0.196
52.9	-0.112	-0.006	-0.126	0.187	0.197	0.292	0.188	0.67	0.096
53.0	-0.112	-0.006	-0.126	0.187	0.297	0.292	0.388	0.77	0.096
53.1	-0.012	0.095	-0.126	0.087	0.297	0.292	0.388	0.77	0.096
53.2	-0.012	0.195	-0.126	0.187	0.297	0.192	0.288	0.57	0.096
53.3	-0.112	0.095	-0.026	0.187	0.297	0.292	0.188	0.67	0.296
53.4	-0.112	-0.006	-0.026	0.187	0.097	0.192	0.188	0.67	0.296
53.5	-0.012	-0.006	-0.126	0.087	0.197	0.192	0.188	0.67	0.196
53.6	-0.012	-0.006	-0.126	0.187	0.197	0.192	0.288	0.67	0.096
53.7	-0.112	-0.006	-0.126	0.187	0.197	0.192	0.388	0.57	0.096
53.8	-0.112	-0.006	-0.126	0.087	0.297	0.292	0.388	0.67	0.097
53.9	-0.112	-0.006	-0.026	0.087	0.297	0.292	0.288	0.67	0.096
54.0	-0.112	0.095	-0.026	0.087	0.097	0.192	0.188	0.67	0.196
54.1	-0.012	-0.006	-0.126	-0.014	0.097	0.192	0.288	0.77	0.096
54.2	-0.012	-0.006	-0.126	0.187	0.097	0.192	0.288	0.67	0.096
54.3	-0.012	-0.006	-0.126	0.187	0.197	0.092	0.288	0.67	0.096
54.4	-0.112	-0.106	-0.126	0.187	0.297	0.192	0.288	0.67	0.096
54.5	-0.112	-0.006	-0.026	0.187	0.297	0.192	0.388	0.77	0.096
54.6	-0.112	-0.006	-0.026	0.087	0.297	0.292	0.288	0.67	0.097
54.7	-0.112	-0.006	-0.026	0.087	0.097	0.192	0.188	0.57	-0.004
54.8	-0.112	-0.006	-0.026	0.087	0.097	0.192	0.288	0.67	0.024
54.9	-0.112	-0.006	-0.026	0.087	0.197	0.092	0.288	0.67	0.096
55.0	-0.112	-0.106	-0.026	0.187	0.197	0.192	0.388	0.77	0.096
55.1	-0.112	-0.106	-0.026	0.187	0.297	0.292	0.388	0.67	0.096
55.2	-0.112	-0.106	-0.026	0.087	0.297	0.292	0.388	0.67	0.124
55.3	-0.012	-0.006	-0.026	0.087	0.197	0.192	0.388	0.67	0.024
55.4	-0.012	0.095	-0.026	0.087	0.197	0.192	0.288	0.67	0.024
55.5	-0.112	0.095	-0.026	-0.014	0.097	0.092	0.288	0.67	0.024
55.6	-0.012	-0.006	-0.026	0.087	0.097	0.192	0.288	0.57	0.024
55.7	-0.012	-0.006	-0.026	0.187	0.297	0.292	0.288	0.57	0.024
55.8	-0.112	-0.106	-0.026	0.187	0.297	0.192	0.388	0.67	0.024
55.9	-0.112	-0.106	0.075	0.187	0.297	0.192	0.488	0.67	-0.004
56.0	-0.012	-0.006	0.075	0.087	0.197	0.192	0.488	0.67	0.124
56.1	-0.012	0.095	0.075	0.087	0.097	0.192	0.388	0.67	0.024
56.2	-0.112	-0.006	0.075	0.087	0.097	0.192	0.288	0.67	0.024
56.3	-0.112	-0.106	0.075	0.187	0.197	0.192	0.288	0.67	0.024
56.4	-0.112	-0.106	-0.026	0.187	0.197	0.092	0.288	0.77	-0.004
56.5	-0.112	-0.106	-0.026	0.187	0.297	0.192	0.388	0.77	0.024
56.6	-0.112	-0.106	0.075	0.087	0.197	0.292	0.488	0.67	0.024
56.7	-0.112	0.095	-0.026	-0.014	0.197	0.292	0.388	0.67	0.124
56.8	-0.112	-0.106	0.075	0.087	0.097	0.192	0.388	0.77	0.124
56.9	-0.112	-0.106	-0.026	0.087	0.097	0.192	0.288	0.77	0.124
57.0	-0.112	-0.106	-0.026	0.087	0.197	0.092	0.388	0.77	0.024
57.1	-0.112	-0.106	0.075	0.187	0.297	0.192	0.388	0.87	-0.204
57.2	0.089	0.095	-0.026	-0.014	0.297	0.292	0.488	0.77	-0.104
57.3	-0.012	-0.006	-0.026	-0.014	0.297	0.292	0.388	0.77	0.024
57.4	-0.012	-0.106	0.075	0.087	0.197	0.292	0.288	0.77	0.124
57.5	-0.112	-0.106	-0.026	0.087	0.097	0.192	0.388	0.77	0.024
57.6	-0.112	-0.106	0.075	0.187	0.197	0.292	0.388	0.77	0.024
57.7	-0.112	-0.006	0.075	0.187	0.297	0.392	0.288	0.67	-0.004
57.8	-0.012	-0.006	0.175	0.287	0.297	0.392	0.388	0.67	-0.004
57.9	-0.012	-0.006	0.075	0.087	0.297	0.292	0.288	0.77	-0.004
58.0	-0.012	-0.106	0.175	0.087	0.197	0.192	0.388	0.87	-0.104
58.1	-0.112	-0.106	0.075	0.187	0.197	0.192	0.388	0.87	0.024
58.2	-0.112	-0.106	0.075	0.187	0.197	0.192	0.388	0.97	0.024
58.3	-0.012	-0.006	0.075	0.187	0.197	0.192	0.488	0.87	-0.104
58.4	-0.012	-0.006	0.175	0.287	0.197	0.292	0.388	0.77	-0.004
58.5	-0.012	-0.006	0.175	0.187	0.197	0.292	0.388	0.77	0.024
58.6	-0.112	-0.106	0.075	0.187	0.197	0.192	0.388	0.77	0.024
58.7	-0.112	-0.106	0.075	0.187	0.197	0.192	0.388	0.87	0.024
58.8	-0.012	-0.006	0.075	0.187	0.197	0.192	0.388	0.77	0.024
58.9	-0.012	-0.006	0.175	0.287	0.097	0.092	0.288	0.87	0.097
59.0	-0.112	-0.006	0.075	0.287	0.097	0.092	0.288	0.87	0.097
59.1	-0.112	-0.106	0.175	0.287	0.097	0.092	0.288	0.97	0.096
59.2	-0.112	-0.106	0.075	0.287	0.297	0.292	0.288	0.87	0.024
59.3	-0.112	-0.106	0.075	0.187	0.297	0.292	0.288	0.77	0.024
59.4	-0.012	0.095	0.075	0.187	0.197	0.292	0.288	0.77	0.024
59.5	-0.012	0.095	0.075	0.287	0.097	0.092	0.288	0.77	0.097
59.6	-0.012	0.095	0.175	0.287	0.097	0.092	0.288	0.87	0.096
59.7	-0.112	-0.106	0.075	0.287	0.197	0.092	0.188	0.87	0.096
59.8	-0.212	-0.106	0.075	0.287	0.197	0.092	0.288	0.77	0.097
59.9	-0.112	-0.006	0.075	0.187	0.197	0.092	0.188	0.77	0.024
60.0	-1.146	-1.926	-2.416	-3.948	-4.928	-5.516	-4.034	0.87	0.024
60.1	-1.146	-1.926	-2.416	-3.948	-4.828	-5.516	-4.034	0.87	0.024
60.2	-1.046	-1.826	-2.316	-3.948	-4.728	-5.416	-4.134	0.87	0.124
60.3	-1.046	-1.826	-2.316	-3.948	-4.728	-5.316	-4.034	0.87	0.024
60.4	-1.046	-1.826	-2.316	-3.948	-4.728	-5.316	-4.034	0.87	0.024
60.5	-1.046	-1.826	-2.416	-3.948	-4.728	-5.316	-4.034	0.87	-0.076
60.6	-1.146	-1.926	-2.516	-3.948	-4.728	-5.316	-4.134	0.77	-0.076
60.7	-1.146	-1.826	-2.516	-3.948	-4.728	-5.516	-4.034	0.77	0.024
60.8	-1.046	-1.826	-2.316	-3.948	-4.728	-5.416	-3.934	0.97	0.024
60.9	-0.946	-1.826	-2.316	-3.948	-4.728	-5.416	-4.034	0.87	0.024
61.0	-0.946	-1.826	-2.316	-3.948	-4.728	-5.416	-4.034	0.87	0.024
61.1	-1.146	-1.926	-2.316	-3.948	-4.828	-5.416	-4.034	0.87	-0.076
61.2	-1.146	-1.926	-2.316	-3.848	-4.828	-5.416	-4.034	0.87	-0.076
61.3	-1.046	-1.826	-2.416	-3.948	-4.828	-5.416	-4.034	0.87	0.024
61.4	-1.046	-1.826	-2.516	-3.948	-4.728	-5.416	-4.034	0.77	0.124
61.5	-0.946	-1.826	-2.516	-3.948	-4.728	-5.416	-4.134	0.77	0.024
61.6	-1.046	-1.826	-2.416	-3.948	-4.728	-5.416	-4.034	0.87	0.024
61.7	-1.046	-1.926	-2.416	-3.948	-4.728	-5.416	-4.034	0.87	0.024
61.8	-1.046	-1.826	-2.416	-3.948	-4.628	-5.316	-3.934	0.97	0.024
61.9	-1.046	-1.826	-2.416	-3.948	-4.628	-5.316	-3.934	0.87	0.024
62.0	-1.146	-1.826	-2.416	-4.048	-4.828	-5.316	-4.034	0.77	0.124
62.1	-1.146	-1.826	-2.416	-3.948	-4.828	-5.316	-3.934	0.87	0.024
62.2	-1.046	-1.826	-2.416	-3.948	-4.728	-5.316	-4.034	0.87	0.024
62.3	-1.046	-1.926	-2.516	-4.048	-4.728	-5.416	-4.034	0.87	0.124
62.4	-1.046	-1.826	-2.416	-3.948	-4.728	-5.416	-4.034	0.87	0.024
62.5	-1.046	-1.826	-2.416	-3.948	-4.728	-5.416	-4.034	0.97	0.024
62.6	-1.146	-1.826	-2.416	-3.948	-4.728	-5.416	-4.034	0.77	0.024
62.7	-1.146	-1.926	-2.416	-3.848	-4.728	-5.316	-4.034	0.77	0.024
62.8	-1.046	-1.726	-2.416	-3.848	-4.828	-5.316	-4.034	0.77	0.124
62.9	-1.046	-1.726	-2.416	-3.848	-4.728	-5.316	-4.034	0.97	0.124
63.0	-1.046	-1.726	-2.416	-3.848	-4.728	-5.316	-4.034	0.87	0.124
63.1	-1.146	-1.826	-2.516	-3.948	-4.828	-5.416	-3.934	0.87	0.124
63.2	-1.146	-1.826	-2.416	-3.948	-4.728	-5.316	-3.934	0.87	0.024
63.3	-1.146	-1.926	-2.516	-3.948	-4.728	-5.316	-4.034	0.77	0.024
63.4	-1.046	-1.726	-2.516	-3.948	-4.628	-5.316	-4.034	0.87	0.024
63.5	-1.046	-1.726	-2.416	-3.848	-4.728	-5.316	-4.134	0.87	0.124
63.6	-1.046	-1.726	-2.416	-3.948	-4.728	-5.316	-4.134	0.77	0.124
63.7	-1.046	-1.726	-2.516	-3.948	-4.728	-5.316	-4.034	0.77	0.124
63.8	-1.146	-1.926	-2.416	-3.948	-4.728	-5.216	-4.034	0.77	0.124
63.9	-1.146	-1.826	-2.416	-3.948	-4.728	-5.216	-3.934	0.97	0.024
64.0	-1.146	-1.826	-2.416	-3.948	-4.728	-5.216	-3.934	0.97	0.124
64.1	-1.146	-1.826	-2.416	-3.948	-4.628	-5.316	-3.934	0.97	0.124
64.2	-1.046	-1.726	-2.516	-3.948	-4.628	-5.316	-3.934	0.87	0.224
64.3	-1.046	-1.726	-2.516	-3.948	-4.728	-5.416	-3.934	0.77	0.224
64.4	-1.046	-1.726	-2.416	-3.948	-4.728	-5.316	-3.934	0.77	0.224
64.5	-1.046	-1.726	-2.416	-3.948	-4.728	-5.216	-4.034	0.87	0.124
64.6	-1.046	-1.826	-2.516	-4.048	-4.728	-5.216	-4.034	0.87	0.024
64.7	-1.046	-1.726	-2.416	-3.948	-4.728	-5.216	-4.034	0.87	0.024
64.8	-1.046	-1.726	-2.416	-3.948	-4.628	-5.216	-4.034	0.77	0.024
64.9	-1.046	-1.726	-2.416	-3.948	-4.628	-5.216	-3.934	0.77	0.124
65.0	-1.146	-1.726	-2.416	-3.948	-4.728	-5.216	-4.034	0.77	0.124
65.1	-1.046	-1.726	-2.416	-3.948	-4.728	-5.116	-4.034	0.77	0.224
65.2	-1.046	-1.826	-2.416	-3.948	-4.728	-5.216	-4.134	0.77	0.224
65.3	-1.146	-1.826	-2.516	-4.048	-4.728	-5.216	-4.034	0.87	0.224
65.4	-1.146	-1.826	-2.516	-3.948	-4.628	-5.216	-4.034	0.77	0.124
65.5	-1.046	-1.726	-2.416	-3.948	-4.728	-5.316	-3.934	0.87	0.124
65.6	-1.146	-1.726	-2.416	-3.948	-4.728	-5.316	-3.934	0.87	0.024
65.7	-1.046	-1.726	-2.516	-4.048	-4.728	-5.316	-3.934	0.87	0.124
65.8	-1.046	-1.726	-2.416	-3.948	-4.728	-5.316	-3.934	0.87	0.124
65.9	-1.046	-1.726	-2.416	-3.948	-4.628	-5.116	-4.034	0.67	0.124
66.0	-1.046	-1.726	-2.416	-3.948	-4.628	-5.116	-3.934	0.67	0.124
66.1	-1.046	-1.826	-2.416	-4.048	-4.728	-5.116	-3.934	0.77	0.124
66.2	-1.246	-1.926	-2.416	-3.948	-4.628	-5.216	-4.034	0.77	0.124
66.3	-1.146	-1.826	-2.416	-3.948	-4.628	-5.216	-3.934	0.87	0.124
66.4	-1.046	-1.726	-2.416	-3.948	-4.628	-5.216	-3.934	0.87	0.124
66.5	-1.046	-1.726	-2.416	-3.948	-4.628	-5.216	-3.934	0.87	0.124
66.6	-1.046	-1.726	-2.416	-3.948	-4.628	-5.116	-3.834	0.87	0.124
66.7	-1.046	-1.726	-2.416	-3.948	-4.728	-5.216	-3.834	0.87	0.124
66.8	-1.146	-1.826	-2.316	-3.948	-4.628	-5.216	-3.934	0.77	0.124
66.9	-1.146	-1.826	-2.316	-3.948	-4.628	-5.216	-3.934	0.77	0.124
67.0	-1.146	-1.826	-2.416	-3.948	-4.628	-5.216	-4.034	0.87	0.124
67.1	-1.046	-1.826	-2.416	-3.948	-4.628	-5.116	-3.934	0.87	0.224
67.2	-1.046	-1.726	-2.516	-3.948	-4.628	-5.116	-3.834	0.87	0.124
67.3	-1.146	-1.826	-2.516	-3.948	-4.628	-5.116	-3.834	0.87	0.124
67.4	-1.146	-1.826	-2.416	-3.948	-4.628	-5.116	-3.934	0.87	0.124
67.5	-1.146	-1.926	-2.416	-3.948	-4.628	-5.116	-3.934	0.87	0.124
67.6	-1.146	-1.926	-2.416	-4.048	-4.628	-5.216	-3.934	0.87	0.124
67.7	-0.946	-1.826	-2.416	-3.948	-4.628	-5.216	-3.934	0.87	0.124
67.8	-1.146	-1.826	-2.516	-4.048	-4.628	-5.216	-3.934	0.77	0.124
67.9	-1.146	-1.826	-2.516	-4.048	-4.628	-5.116	-3.934	0.87	0.224
68.0	-1.146	-1.826	-2.416	-3.948	-4.628	-5.116	-3.934	0.87	0.224
68.1	-1.146	-1.826	-2.516	-3.948	-4.728	-5.216	-3.734	0.97	0.124
68.2	-1.146	-1.926	-2.416	-3.948	-4.628	-5.216	-3.934	0.87	0.124
68.3	-1.046	-1.926	-2.416	-3.848	-4.728	-5.316	-3.934	0.97	0.124
68.4	-1.046	-1.826	-2.416	-3.848	-4.728	-5.216	-3.934	0.97	0.124
68.5	-1.146	-1.826	-2.416	-3.848	-4.728	-5.216	-3.934	0.87	0.124
68.6	-1.146	-1.826	-2.416	-3.848	-4.728	-5.216	-3.834	0.87	0.124
68.7	-1.146	-1.826	-2.516	-4.048	-4.728	-5.216	-3.834	0.87	0.124
68.8	-1.146	-1.826	-2.416	-4.048	-4.628	-5.116	-4.034	0.87	0.124
68.9	-1.146	-1.826	-2.516	-3.948	-4.528	-5.116	-3.934	0.97	0.124
69.0	-1.046	-1.726	-2.416	-3.848	-4.528	-5.116	-3.934	0.97	0.124
69.1	-1.046	-1.826	-2.416	-3.848	-4.528	-5.116	-3.834	0.87	0.024
69.2	-1.146	-1.826	-2.416	-3.848	-4.628	-5.216	-3.834	0.97	0.024
69.3	-1.246	-1.926	-2.416	-3.848	-4.628	-5.216	-3.834	0.97	0.024
69.4	-1.146	-1.826	-2.416	-3.948	-4.728	-5.216	-3.834	0.87	0.124
69.5	-1.146	-1.826	-2.416	-3.948	-4.728	-5.216	-3.934	0.87	0.124
69.6	-1.146	-1.826	-2.416	-3.948	-4.628	-5.116	-3.834	0.97	0.124
69.7	-1.046	-1.726	-2.516	-3.948	-4.628	-5.116	-3.834	0.97	0.124
69.8	-1.046	-1.626	-2.416	-3.948	-4.628	-5.116	-3.834	0.97	0.124
69.9	-1.146	-1.726	-2.416	-3.948	-4.728	-5.216	-3.834	0.97	0.124
70.0	-1.146	-1.826	-2.416	-3.948	-4.628	-5.216	-3.734	0.97	0.124
70.1	-1.146	-1.826	-2.416	-3.948	-4.628	-5.216	-3.934	0.97	0.124
70.2	-1.146	-1.826	-2.416	-3.948	-4.528	-5.116	-3.934	0.97	0.224
70.3	-1.046	-1.726	-2.316	-3.848	-4.528	-5.116	-3.934	0.97	0.124
70.4	-0.946	-1.626	-2.316	-3.848	-4.628	-5.116	-3.934	0.87	0.124
70.5	-1.046	-1.726	-2.416	-3.848	-4.628	-5.116	-3.734	1.07	0.124
70.6	-1.146	-1.726	-2.416	-3.848	-4.628	-5.116	-3.834	0.97	0.124
70.7	-1.146	-1.826	-2.416	-3.848	-4.728	-5.216	-3.834	0.97	0.124
70.8	-1.146	-1.826	-2.416	-3.948	-4.728	-5.216	-3.934	0.87	0.024
70.9	-1.146	-1.726	-2.316	-3.848	-4.628	-5.116	-3.934	0.87	0.224
71.0	-1.046	-1.726	-2.416	-3.948	-4.528	-5.116	-3.834	0.97	0.124
71.1	-1.046	-1.726	-2.416	-3.948	-4.528	-5.116	-3.834	0.97	0.124
71.2	-1.046	-1.726	-2.416	-3.948	-4.528	-5.116	-3.834	0.97	0.124
71.3	-1.046	-1.726	-2.416	-3.848	-4.528	-5.116	-3.834	0.97	0.124
71.4	-1.046	-1.726	-2.316	-3.848	-4.728	-5.116	-3.834	0.97	0.024
71.5	-1.146	-1.726	-2.316	-3.848	-4.728	-5.116	-3.834	0.97	0.124
71.6	-1.046	-1.626	-2.316	-3.748	-4.628	-5.216	-3.934	0.97	0.124
71.7	-1.046	-1.726	-2.416	-3.948	-4.628	-5.216	-3.834	0.97	0.124
71.8	-1.046	-1.726	-2.416	-3.948	-4.628	-5.216	-3.834	1.07	0.024
71.9	-1.046	-1.726	-2.416	-3.948	-4.628	-5.216	-3.834	0.97	0.124
72.0	-1.046	-1.726	-2.416	-3.948	-4.628	-5.116	-3.834	0.97	0.024
72.1	-1.046	-1.626	-2.316	-3.948	-4.728	-5.116	-3.934	0.87	0.124
72.2	-1.146	-1.726	-2.316	-3.948	-4.728	-5.116	-3.934	0.87	0.124
72.3	-1.046	-1.726	-2.216	-3.748	-4.628	-5.116	-3.934	0.97	0.124
72.4	-1.046	-1.726	-2.316	-3.748	-4.628	-5.116	-3.834	1.07	0.124
72.5	-1.046	-1.726	-2.416	-3.848	-4.628	-5.116	-3.834	0.97	0.124
72.6	-1.046	-1.626	-2.416	-3.948	-4.628	-5.216	-3.834	0.97	0.124
72.7	-1.046	-1.626	-2.416	-3.948	-4.628	-5.116	-3.834	1.07	0.224
72.8	-0.946	-1.626	-2.316	-3.948	-4.628	-5.116	-3.834	1.07	0.124
72.9	-1.146	-1.726	-2.316	-3.948	-4.628	-5.116	-3.734	1.07	0.124
73.0	-1.146	-1.726	-2.316	-3.948	-4.628	-5.116	-3.834	0.97	0.124
73.1	-1.046	-1.726	-2.316	-3.848	-4.628	-5.116	-3.934	0.87	0.124
73.2	-1.046	-1.726	-2.416	-3.948	-4.628	-5.116	-3.934	0.97	0.124
73.3	-0.946	-1.626	-2.416	-3.948	-4.628	-5.016	-3.834	1.07	0.224
73.4	-0.946	-1.626	-2.516	-4.048	-4.628	-5.016	-3.734	1.07	0.124
73.5	-1.046	-1.726	-2.316	-3.948	-4.628	-5.216	-3.734	1.07	0.024
73.6	-1.046	-1.726	-2.316	-3.948	-4.628	-5.216	-3.734	1.07	0.124
73.7	-1.146	-1.726	-2.316	-3.848	-4.628	-5.216	-3.834	0.97	0.124
73.8	-1.046	-1.626	-2.316	-3.848	-4.728	-5.116	-3.734	0.97	0.124
73.9	-0.946	-1.626	-2.416	-3.948	-4.628	-5.016	-3.734	0.97	0.024
74.0	-0.946	-1.626	-2.416	-3.948	-4.628	-5.016	-3.834	0.97	0.024
74.1	-0.946	-1.726	-2.416	-3.948	-4.628	-5.016	-3.834	0.97	0.024
74.2	-1.046	-1.726	-2.416	-3.848	-4.528	-5.016	-3.834	0.97	0.124
74.3	-1.046	-1.726	-2.316	-3.948	-4.628	-5.116	-3.734	0.97	0.124
74.4	-1.046	-1.726	-2.316	-3.848	-4.628	-5.116	-3.834	0.87	0.024
74.5	-1.046	-1.726	-2.316	-3.848	-4.628	-5.116	-3.734	0.97	0.124
74.6	-1.046	-1.726	-2.416	-3.948	-4.528	-5.116	-3.834	1.07	0.124
74.7	-0.946	-1.626	-2.416	-3.948	-4.628	-5.116	-3.734	0.97	0.124
74.8	-0.946	-1.626	-2.316	-3.948	-4.628	-5.116	-3.734	0.97	0.024
74.9	-0.846	-1.526	-2.316	-3.948	-4.628	-5.116	-3.734	0.97	0.124
75.0	-0.946	-1.626	-2.316	-3.948	-4.628	-5.116	-3.734	0.97	0.124
75.1	-1.046	-1.726	-2.416	-3.948	-4.628	-5.016	-3.734	1.07	0.024
75.2	-1.046	-1.726	-2.416	-3.848	-4.728	-5.216	-3.634	1.07	0.024
75.3	-0.946	-1.626	-2.416	-3.848	-4.628	-5.216	-3.634	0.97	0.024
75.4	-0.946	-1.626	-2.416	-3.948	-4.528	-5.116	-3.834	0.87	0.124
75.5	-1.046	-1.726	-2.416	-3.948	-4.528	-5.116	-3.734	0.97	0.124
75.6	-1.046	-1.726	-2.316	-3.948	-4.528	-5.116	-3.734	1.07	0.024
75.7	-0.946	-1.626	-2.316	-3.948	-4.528	-5.116	-3.734	1.07	0.124
75.8	-0.946	-1.626	-2.516	-3.948	-4.628	-5.016	-3.634	0.97	0.124
75.9	-1.046	-1.626	-2.416	-3.848	-4.628	-5.016	-3.634	0.97	0.124
76.0	-1.046	-1.726	-2.416	-3.848	-4.628	-5.116	-3.734	0.97	0.124
76.1	-1.046	-1.726	-2.416	-3.848	-4.628	-5.216	-3.734	1.07	0.024
76.2	-1.046	-1.726	-2.416	-3.948	-4.628	-5.216	-3.834	0.97	0.124
76.3	-0.946	-1.626	-2.316	-3.948	-4.628	-5.216	-3.634	1.07	0.124
76.4	-0.946	-1.626	-2.316	-3.948	-4.628	-5.116	-3.634	0.97	0.024
76.5	-0.946	-1.626	-2.416	-3.948	-4.628	-5.116	-3.634	1.07	0.124
76.6	-0.946	-1.626	-2.416	-3.848	-4.528	-5.016	-3.634	1.07	0.124
76.7	-0.946	-1.626	-2.416	-3.848	-4.428	-5.016	-3.734	1.07	0.124
76.8	-1.046	-1.626	-2.416	-3.848	-4.428	-5.016	-3.734	1.07	0.124
76.9	-1.046	-1.626	-2.316	-3.848	-4.528	-5.116	-3.634	0.97	0.124
77.0	-1.046	-1.726	-2.316	-3.848	-4.528	-5.116	-3.634	1.07	0.024
77.1	-1.146	-1.826	-2.316	-3.748	-4.628	-5.116	-3.734	0.97	0.124
77.2	-0.946	-1.626	-2.416	-3.948	-4.628	-5.116	-3.634	1.07	0.124
77.3	-0.946	-1.626	-2.316	-3.848	-4.628	-5.116	-3.734	1.07	0.124
77.4	-0.946	-1.626	-2.416	-3.848	-4.528	-5.116	-3.634	1.07	0.124
77.5	-0.946	-1.626	-2.416	-3.848	-4.528	-5.116	-3.634	1.07	0.124
77.6	-0.946	-1.626	-2.416	-3.848	-4.628	-5.216	-3.634	1.07	0.124
77.7	-1.046	-1.726	-2.316	-3.848	-4.628	-5.116	-3.634	1.07	0.024
77.8	-1.046	-1.726	-2.316	-3.748	-4.628	-5.116	-3.634	1.27	0.024
77.9	-0.946	-1.626	-2.316	-3.848	-4.628	-5.116	-3.734	1.17	0.124
78.0	-0.946	-1.626	-2.316	-3.848	-4.428	-5.016	-3.634	1.17	0.124
78.1	-0.946	-1.626	-2.416	-3.848	-4.528	-5.116	-3.634	1.07	0.124
78.2	-0.946	-1.626	-2.416	-3.848	-4.528	-5.016	-3.634	1.07	0.124
78.3	-0.946	-1.626	-2.316	-3.848	-4.528	-5.016	-3.634	1.17	0.124
78.4	-0.946	-1.526	-2.416	-3.848	-4.528	-5.016	-3.634	1.17	0.224
78.5	-1.146	-1.626	-2.416	-3.848	-4.628	-5.116	-3.534	1.17	0.224
78.6	-1.146	-1.726	-2.416	-3.948	-4.628	-5.116	-3.734	1.07	0.024
78.7	-1.146	-1.726	-2.416	-3.948	-4.628	-5.116	-3.734	1.07	0.024
78.8	-1.046	-1.726	-2.416	-3.948	-4.628	-5.016	-3.634	1.17	0.124
78.9	-0.946	-1.626	-2.416	-3.948	-4.628	-5.016	-3.634	1.17	0.124
79.0	-0.946	-1.626	-2.416	-3.848	-4.528	-5.016	-3.534	1.17	0.124
79.1	-0.946	-1.626	-2.316	-3.748	-4.528	-5.016	-3.534	1.17	0.224
79.2	-0.946	-1.626	-2.416	-3.748	-4.528	-4.916	-3.634	1.07	0.224
79.3	-1.046	-1.626	-2.416	-3.748	-4.528	-5.016	-3.734	1.07	0.124
79.4	-1.146	-1.726	-2.416	-3.848	-4.628	-5.116	-3.734	1.07	0.124
79.5	-1.146	-1.726	-2.416	-3.948	-4.628	-5.016	-3.734	1.07	0.124
79.6	-1.146	-1.726	-2.416	-3.948	-4.628	-5.016	-3.634	1.17	0.124
79.7	-1.146	-1.726	-2.416	-3.948	-4.528	-5.016	-3.534	1.17	0.124
79.8	-0.946	-1.626	-2.416	-3.948	-4.528	-5.016	-3.634	1.17	0.124
79.9	-0.946	-1.626	-2.516	-3.948	-4.528	-5.016	-3.634	1.07	0.224
