# Supplementary material for: Murine T-cell receptor OT-I exhibits imperfect discrimination between foreign and self-antigens
Source: EMBO J. 2025 Nov 26;45(2):394–416. doi: 10.1038/s44318-025-00644-5 (PMC12811252; doi:10.1038/s44318-025-00644-5)
Supplement: Supplementary file 4 — Source data Fig. 2 [file 44318_2025_644_MOESM4_ESM.zip]

Archive with 54 entries (45 files):
- Figure 2/
- __MACOSX/._Figure 2
- Figure 2/Convert_ApparentKD_to_ActiveKD.ipynb
- __MACOSX/Figure 2/._Convert_ApparentKD_to_ActiveKD.ipynb
- Figure 2/.DS_Store
- __MACOSX/Figure 2/._.DS_Store
- Figure 2/2g/
- __MACOSX/Figure 2/._2g
- Figure 2/2i/
- __MACOSX/Figure 2/._2i
- Figure 2/2h/
- __MACOSX/Figure 2/._2h
- Figure 2/2a/
- __MACOSX/Figure 2/._2a
- Figure 2/2f/
- __MACOSX/Figure 2/._2f
- Figure 2/2d/
- __MACOSX/Figure 2/._2d
- Figure 2/2j/
- __MACOSX/Figure 2/._2j
- Figure 2/2b/
- __MACOSX/Figure 2/._2b
- Figure 2/2g/Impact_unfoldedpMCH_on_KD.ipynb
- __MACOSX/Figure 2/2g/._Impact_unfoldedpMCH_on_KD.ipynb
- Figure 2/2i/Convert_ApparentKD_to_ActiveKD.ipynb
- __MACOSX/Figure 2/2i/._Convert_ApparentKD_to_ActiveKD.ipynb
- Figure 2/2i/KD_active_calculated.csv
- __MACOSX/Figure 2/2i/._KD_active_calculated.csv
- Figure 2/2i/ApparentKDs_transposed.csv
- __MACOSX/Figure 2/2i/._ApparentKDs_transposed.csv
- Figure 2/2i/BmaxAB-ImmL_ratio_average.csv
- __MACOSX/Figure 2/2i/._BmaxAB-ImmL_ratio_average.csv
- Figure 2/2h/Relationshipe_apparentKD_activeKD.ipynb
- __MACOSX/Figure 2/2h/._Relationshipe_apparentKD_activeKD.ipynb
- Figure 2/2a/V-OVA 17-12-20 Binding Level.csv
- __MACOSX/Figure 2/2a/._V-OVA 17-12-20 Binding Level.csv
- Figure 2/2a/N4 10 08 20 (AB Binding).csv
- __MACOSX/Figure 2/2a/._N4 10 08 20 (AB Binding).csv
- Figure 2/2a/Denatured N4 10 08 20 Binding Level.csv
- __MACOSX/Figure 2/2a/._Denatured N4 10 08 20 Binding Level.csv
- Figure 2/2a/Denatured N4 10 08 20 (AB Binding).csv
- __MACOSX/Figure 2/2a/._Denatured N4 10 08 20 (AB Binding).csv
- Figure 2/2a/N4 10 08 20 Binding Level.csv
- __MACOSX/Figure 2/2a/._N4 10 08 20 Binding Level.csv
- Figure 2/2a/V-OVA 17-12-20 (AB Binding) 1370 RU.csv
- __MACOSX/Figure 2/2a/._V-OVA 17-12-20 (AB Binding) 1370 RU.csv
- Figure 2/2f/BmaxAB:ImmL for all peptides.csv
- __MACOSX/Figure 2/2f/._BmaxAB:ImmL for all peptides.csv
- Figure 2/2d/N4 Immobilisation Level vs TCR Bmax.xlsx
- __MACOSX/Figure 2/2d/._N4 Immobilisation Level vs TCR Bmax.xlsx
- Figure 2/2j/KDsactive.csv
- __MACOSX/Figure 2/2j/._KDsactive.csv
- Figure 2/2b/Denatured KD.csv
- __MACOSX/Figure 2/2b/._Denatured KD.csv
