# Supplementary material for: Murine T-cell receptor OT-I exhibits imperfect discrimination between foreign and self-antigens
Source: EMBO J. 2025 Nov 26;45(2):394–416. doi: 10.1038/s44318-025-00644-5 (PMC12811252; doi:10.1038/s44318-025-00644-5)
Supplement: Supplementary file 4 — Source data Fig. 2 [file 44318_2025_644_MOESM4_ESM.zip › Figure 2/Convert_ApparentKD_to_ActiveKD.ipynb]

# %% [markdown]
### Calculate KD active from all KD apparent

# %% [code]
#packages

import numpy as np
from lmfit import Model
import matplotlib.pyplot as plt

colours = ["C0", "C1", "C2", "C3", "C4"]

import matplotlib as mpl
mpl.rcParams['pdf.fonttype'] = 42
mpl.rcParams['ps.fonttype'] = 42

# %% [code]
# fitting functions
def onesite_specificbinding(x, Bmax, Kd):
    """On site specific binding model"""
    output = Bmax * x / (Kd + x)
    return output

# %% [code]
# 1. get relation between KD obs and KD folded at given f
def lookup_curve_KDobs_to_KDfolded(f, KD_uf, TCRconc, pMHC_total, kdrange = [1,5]):
    KDs_real = np.logspace(kdrange[0],kdrange[1], 10000)
    TCR_dilutions = np.linspace(0,TCRconc, 10) # could also do dilutions: np.array([ TCRconc / 2**x for x in [7,6,5,4,3,2,1,0]]) 
    
    KDs_observed = np.zeros(len(KDs_real))

    for i, kdreal in enumerate(KDs_real):
        #2. Simulate for different f
        response = onesite_specificbinding(TCR_dilutions, pMHC_total * f, kdreal)
        response_uf = onesite_specificbinding(TCR_dilutions, pMHC_total *(1-f), KD_uf)
        added_response = response + response_uf
        # 3. fit combined data 
        ## Bmax fixed
        gmodel = Model(onesite_specificbinding)
        params = gmodel.make_params(Bmax=pMHC_total * f, Kd=kdreal)
        params['Bmax'].vary = False
        params['Kd'].min = 0
        result_fit = gmodel.fit(added_response, params, x=TCR_dilutions)
        KDs_observed[i] = result_fit.params['Kd'].value
        
    return KDs_real, KDs_observed

# def calculate_KDfolded_from_KDobs(kd_obs, KD_uf, f): 
#     KDs_real_array, KDs_observed_array = lookup_curve_KDobs_to_KDfolded(f, KD_uf, TCRconc = 100, pMHC_total =1000)
#     idx = np.argmin(np.abs(KDs_observed_array-kd_obs))
#     return KDs_real_array[idx]

# %% [code]
# 0. Parameters
KD_uf = 2180 # kd of unfolded pMHC


# 1. Load table with all KD apparent sorted by peptide name
import csv

peptide_names = []
apparentKDs = []
with open("ApparentKDs_transposed.csv", "r") as f:
    reader = csv.reader(f, delimiter=",")
    for i, line in enumerate(reader):
        while("" in line):
            line.remove("")
        peptide_names.append(line[0])
        apparentKDs.append([float(x) for x in line[1:]])
        
# 1.2 Load table with average fraction active
fraction_active_dict = {}
with open("BmaxAB-ImmL_ratio_average.csv", "r",encoding='utf-8-sig') as f:
    reader = csv.reader(f, delimiter=",")
    for i, line in enumerate(reader):
        fraction_active_dict[line[0]] = float(line[1])


# 2. Loop through peptide name
combineddata = []
for i, pname in enumerate(peptide_names):
    print(pname)
    f = fraction_active_dict[pname]
    # calculate KD app vs KD active for f
    KDs_real_array, KDs_observed_array = lookup_curve_KDobs_to_KDfolded(f, KD_uf, TCRconc = 100, pMHC_total =1000)
    KDs_folded = []
    # 3. Loop through KD apparent per peptide (or does it work as array?)
    for j, kd_obs in enumerate(apparentKDs[i]):
    
        # 4. Calculate KD active
        idx = np.argmin(np.abs(KDs_observed_array-kd_obs))
        KDs_folded.append(KDs_real_array[idx])
        
   
    # 5. Store KD active 
    combineddata.append({'pname': pname, 'KD active': KDs_folded})


with open('KD_active_calculated.csv', 'w+', newline='') as csvfile:
    fieldnames = ['pname', 'KD active']
    writer = csv.DictWriter(csvfile, fieldnames=fieldnames)
    writer.writeheader()
    writer.writerows(combineddata)
    
# Save table with all KD active per peptide name.     

# %% [markdown]
