# Supplementary material for: Murine T-cell receptor OT-I exhibits imperfect discrimination between foreign and self-antigens
Source: EMBO J. 2025 Nov 26;45(2):394–416. doi: 10.1038/s44318-025-00644-5 (PMC12811252; doi:10.1038/s44318-025-00644-5)
Supplement: Supplementary file 4 — Source data Fig. 2 [file 44318_2025_644_MOESM4_ESM.zip › Figure 2/2g/Impact_unfoldedpMCH_on_KD.ipynb]

# %% [markdown]
####  Impact of the presense of a fraction of unfolded folded pMHC on different KDs

# %% [code]
#packages

import numpy as np
from lmfit import Model
import matplotlib.pyplot as plt

colours = ["C0", "C1", "C2", "C3", "C4"]

import matplotlib as mpl
mpl.rcParams['pdf.fonttype'] = 42
mpl.rcParams['ps.fonttype'] = 42


# %% [code]
# fitting functions
def onesite_specificbinding(x, Bmax, Kd):
    """On site specific binding model"""
    output = Bmax * x / (Kd + x)
    return output

# %% [code]
def plot_SteadyState(axi, TCR_conc, equilibrium_RUs, KD, Bmax, title, kdtext=True):
    #Create a steady state RU over concentration plot for the current position
    axi.plot(TCR_conc, equilibrium_RUs, 'k.', label='Experimental Data')

    #Plot fitted curves (constrained and fitted)
    xmodel = np.linspace(0, TCR_conc, 50)
    ymodel_fit = onesite_specificbinding(xmodel, Bmax, KD)
    #ymodel_const = onesite_specificbinding(xmodel, KDdata_perpos['Bmax_const'], KDdata_perpos['KD_const'], 0)

    axi.plot(xmodel, ymodel_fit, '--', color="black", label='Fitted Curve')
    #axi.plot(xmodel, ymodel_const, '-',color="C0", label='Constrained Curve')
#     axi.plot(xmodel,xmodel*0, linestyle='dotted', color='black')
    axi.set_title(title)
    axi.set(xlabel ="[TCR] (uM)", ylabel= "Response (RU)")

    # place a text box in upper left in axes coords
    if kdtext:
        props = dict(boxstyle='round', facecolor='wheat', alpha=0.5)
        axi.text(0.5, 0.2, "KD: %0.fµM"%KD, transform=axi.transAxes,  verticalalignment='top', horizontalalignment='center',  bbox=props)
    

# %% [code]

###### f = 0.74, calculating change in KD #########
#1. Parameters

# parameters
KDs = [10, 100, 1000, 3000, 10000] # "real" KDs = KD active
KD_uf = 2180 #uM KD of unfolded pMHC
pMHC_total = 1000 #RU
TCRconc = 100 # uM
TCR_dilutions = np.linspace(0,TCRconc, 10) # could also do dilutions: np.array([ TCRconc / 2**x for x in [7,6,5,4,3,2,1,0]]) 

f = 0.74 # fraction correctly folded

fig,ax = plt.subplots(1,len(KDs), figsize=(12,3))

KDs_fitted = np.zeros(len(KDs)) # KD apparent
Bmaxs_fitted = np.zeros(len(KDs))

for i, kdreal in enumerate(KDs):
    #2. Simulate for different f
    response = onesite_specificbinding(TCR_dilutions, pMHC_total * f, kdreal)
    response_uf = onesite_specificbinding(TCR_dilutions, pMHC_total *(1-f), KD_uf)
    added_response = response + response_uf
    # 3. fit combined data 
    ## Bmax fixed
    gmodel = Model(onesite_specificbinding)
    params = gmodel.make_params(Bmax=pMHC_total * f, Kd=kdreal)
    params['Bmax'].vary = False
    params['Kd'].min = 0
    result_fit = gmodel.fit(added_response, params, x=TCR_dilutions)
    KDs_fitted[i] = result_fit.params['Kd'].value
    Bmaxs_fitted[i] = result_fit.params['Bmax'].value

    plot_SteadyState(ax[i], TCR_dilutions, added_response, KDs_fitted[i], Bmaxs_fitted[i], title= "KD active = %0.fuM\n KD apparent = %0.fuM"%(kdreal,KDs_fitted[i]) , kdtext=False)
    ax[i].plot(TCR_dilutions, response, "r")
    ax[i].plot(TCR_dilutions, response_uf, color= "C0")
   
    #ax[i].plot([KDs_fitted[i], KDs_fitted[i]], [0, added_response[-1]], color = 'gray')
    #plot_SteadyState(ax[i], TCR_dilutions, added_response, KD_real, added_response[-1], title= "f = %0.2f"%f)

fig.suptitle("f = %.2f, KDunfolded = %.f µM"%(f,KD_uf))
plt.tight_layout()
plt.savefig("Impactf_onsteadystate.pdf")

# %% [code]
