# Supplementary material for: Murine T-cell receptor OT-I exhibits imperfect discrimination between foreign and self-antigens
Source: EMBO J. 2025 Nov 26;45(2):394–416. doi: 10.1038/s44318-025-00644-5 (PMC12811252; doi:10.1038/s44318-025-00644-5)
Supplement: Supplementary file 4 — Source data Fig. 2 [file 44318_2025_644_MOESM4_ESM.zip › Figure 2/2i/Convert_ApparentKD_to_ActiveKD.ipynb]

# %% [markdown]
### Calculate KD active from all KD apparent

# %% [code]


# %% [code]
# 0. Parameters
KD_uf = 2180 # kd of unfolded pMHC


# 1. Load table with all KD apparent sorted by peptide name
import csv

peptide_names = []
apparentKDs = []
with open("ApparentKDs_transposed.csv", "r") as f:
    reader = csv.reader(f, delimiter=",")
    for i, line in enumerate(reader):
        while("" in line):
            line.remove("")
        peptide_names.append(line[0])
        apparentKDs.append([float(x) for x in line[1:]])
        
# 1.2 Load table with average fraction active
fraction_active_dict = {}
with open("BmaxAB-ImmL_ratio_average.csv", "r",encoding='utf-8-sig') as f:
    reader = csv.reader(f, delimiter=",")
    for i, line in enumerate(reader):
        fraction_active_dict[line[0]] = float(line[1])


# 2. Loop through peptide name
combineddata = []
for i, pname in enumerate(peptide_names):
    print(pname)
    f = fraction_active_dict[pname]
    # calculate KD app vs KD active for f
    KDs_real_array, KDs_observed_array = lookup_curve_KDobs_to_KDfolded(f, KD_uf, TCRconc = 100, pMHC_total =1000)
    KDs_folded = []
    # 3. Loop through KD apparent per peptide (or does it work as array?)
    for j, kd_obs in enumerate(apparentKDs[i]):
    
        # 4. Calculate KD active
        idx = np.argmin(np.abs(KDs_observed_array-kd_obs))
        KDs_folded.append(KDs_real_array[idx])
        
   
    # 5. Store KD active 
    combineddata.append({'pname': pname, 'KD active': KDs_folded})


with open('KD_active_calculated.csv', 'w+', newline='') as csvfile:
    fieldnames = ['pname', 'KD active']
    writer = csv.DictWriter(csvfile, fieldnames=fieldnames)
    writer.writeheader()
    writer.writerows(combineddata)
    
# Save table with all KD active per peptide name.     

# %% [markdown]
