# Supplementary material for: Murine T-cell receptor OT-I exhibits imperfect discrimination between foreign and self-antigens
Source: EMBO J. 2025 Nov 26;45(2):394–416. doi: 10.1038/s44318-025-00644-5 (PMC12811252; doi:10.1038/s44318-025-00644-5)
Supplement: Supplementary file 4 — Source data Fig. 2 [file 44318_2025_644_MOESM4_ESM.zip › Figure 2/2i/KD_active_calculated.csv]

pname	KD active
N4	[36.07910250271064, 30.594866665813132, 19.249898452225302, 30.792776150894873, 28.316867229582545, 35.355325950947055, 46.22388953673045, 28.500040984635916, 30.37024146099722, 41.007310451571065, 40.40737573937517, 42.23403410172623, 34.486868843098236, 34.77395801337247, 37.571409303012786, 36.37944637123832, 36.112351218267456, 39.451144418608905, 35.682497622241705, 35.2902524796903, 35.2577…
A2	[96.76060382206539, 102.25886547957319, 98.650527069588, 105.7066744932718, 85.68272879873179]
Q4	[233.20441795218153, 211.1214953320472, 214.2560496361263, 135.9293785384299, 193.07612447910498]
Q4R7	[184.38541820218967, 272.9880362108694, 316.6285375503374]
T4	[478.37445097472624, 378.9290105015987, 331.2470469132829, 378.9290105015987]
Q7	[403.05149469854075, 662.1892074383541, 538.7324521019411]
Q4H7	[435.0747270367347, 659.1464208172798, 602.8066265612284]
V4	[906.5583023636843, 791.0242888878631, 627.7399637476767, 879.4161145692235]
G4	[925.1169105622849, 1096.9934144688584, 894.1186207550398, 866.5503048444525]
E1	[100000.0, 2799.26944997713, 12356.890292463779, 3874.88507111908, 3520.907904329928, 2176.876461507807, 2321.8629612942386, 3030.038486632328, 7235.789908245314, 2143.0539453003616]
VSV	[2634.159475634401, 4335.74474476204, 2131.242476746305, 2494.8227976343987, 4515.0801749185, 3199.2671377973843]
Null	[4607.510638279885, 3517.666197227966, 2349.8335690122703]
K4	[2712.959711286462, 3285.879744024434, 2188.940836233681]
R4	[7639.911166667688, 3762.335719406058, 4268.3795086110285, 5033.50132209357, 6431.034332265737, 4280.19096881015]
E4	[3368.6256039694867, 4001.8446549051528, 2733.0253775929896]
Catnb	[2042.824336814625, 1875.1123867894364, 1899.4499862515634, 2042.824336814625, 1950.873111180245, 2375.9515687001367]
Cappa1	[2474.225872582651, 6916.461891565125, 9743.13835955838, 3282.85442782991, 2796.6921568746507, 2534.197067560146]
Mapk1	[1924.1034701117433, 4237.041388009734, 1813.9522999750334, 2012.9379283406768]
Stat3	[2273.189616312315, 4732.248113273927, 3738.154660794018]
