# Supplementary material for: Murine T-cell receptor OT-I exhibits imperfect discrimination between foreign and self-antigens
Source: EMBO J. 2025 Nov 26;45(2):394–416. doi: 10.1038/s44318-025-00644-5 (PMC12811252; doi:10.1038/s44318-025-00644-5)
Supplement: Supplementary file 4 — Source data Fig. 2 [file 44318_2025_644_MOESM4_ESM.zip › Figure 2/2i/ApparentKDs_transposed.csv]

N4	34.71	29.43	18.5	29.62	27.24	34	44.43	27.42	29.21	39.44	38.85	40.62	33.18	33.45	36.14	34.99	34.75	37.93	34.32	33.94	33.92	34.29	31.48	39.19	29.1
A2	90.98	96	92.72	99.21	80.68
Q4	226	205	208	132.6	187.6
Q4R7	177.2	259.8	300
T4	417	337	297.4	336.8
Q7	375.8	599.3	494.3
Q4H7	408.7	605.7	556.8
V4	726.7	648	530.5	708.2
G4	672	764	654.5	638.8
E1	1598	897.2	1240	996	968	813.7	835.6	922.3	1149	808.4
VSV	1460	1890	1284	1414	1925	1626
Null	1561	1404	1159
K4	2070	2393	1746
R4	2708	1964	2098	2275	2533	2101
E4	2228	2495	1925
Catnb	1488	1394	1408	1488	1437	1662
Cappa1	1363	2168	2397	1589	1460	1382
Mapk1	1529	2742	1457	1585.56
Stat3	1494	2311	2037
