# Supplementary material for: Murine T-cell receptor OT-I exhibits imperfect discrimination between foreign and self-antigens
Source: EMBO J. 2025 Nov 26;45(2):394–416. doi: 10.1038/s44318-025-00644-5 (PMC12811252; doi:10.1038/s44318-025-00644-5)
Supplement: Supplementary file 4 — Source data Fig. 2 [file 44318_2025_644_MOESM4_ESM.zip › Figure 2/2i/BmaxAB-ImmL_ratio_average.csv]

A2	0.6661
CD86	0.0577
Cappa1	0.5944
Catnb	0.7259
E1	0.395
E4	0.7552
G4	0.5677
HLA Class I	0.5502
HLA Class II	0.0437
HLA-9V	0.7367
K4	0.805
Mapk1	0.7827
Null	0.5275
N4	0.7364
Q4	0.8494
Q4H7	0.8064
Q4R7	0.7966
Q7	0.7784
R4	0.6588
Stat3	0.6776
T4	0.6638
V4	0.6604
V-OVA	0.04539
VSV	0.6113
