# Supplementary material for: Murine T-cell receptor OT-I exhibits imperfect discrimination between foreign and self-antigens
Source: EMBO J. 2025 Nov 26;45(2):394–416. doi: 10.1038/s44318-025-00644-5 (PMC12811252; doi:10.1038/s44318-025-00644-5)
Supplement: Supplementary file 4 — Source data Fig. 2 [file 44318_2025_644_MOESM4_ESM.zip › Figure 2/2h/Relationshipe_apparentKD_activeKD.ipynb]

# %% [markdown]
#### KD apparent vs KD active plot

# %% [code]
#packages

import numpy as np
from lmfit import Model
import matplotlib.pyplot as plt

colours = ["C0", "C1", "C2", "C3", "C4"]

import matplotlib as mpl
mpl.rcParams['pdf.fonttype'] = 42
mpl.rcParams['ps.fonttype'] = 42

# %% [code]
# fitting functions
def onesite_specificbinding(x, Bmax, Kd):
    """On site specific binding model"""
    output = Bmax * x / (Kd + x)
    return output

# %% [code]
###### f = 0.74, calculating change in KD #########
#1. Parameters

# parameters
KDs = np.logspace(0,5, 15)
KD_uf = 2180 #uM KD of unfolded pMHC
pMHC_total = 1000 #RU
TCRconc = 100 # uM
TCR_dilutions = np.linspace(0,TCRconc, 100) # could also do dilutions: np.array([ TCRconc / 2**x for x in [7,6,5,4,3,2,1,0]]) 

f = 0.74 # fraction correctly folded

fig,ax = plt.subplots(1,1, figsize=(4.5,3.5))
#2. Simulate aparent KDs from given active KDs

KDs_fitted = np.zeros(len(KDs))
Bmaxs_fitted = np.zeros(len(KDs))

for i, kdreal in enumerate(KDs):

    response = onesite_specificbinding(TCR_dilutions, pMHC_total * f, kdreal)
    response_uf = onesite_specificbinding(TCR_dilutions, pMHC_total *(1-f), KD_uf)
    added_response = response + response_uf
    # 3. fit combined data 
    ## Bmax fixed
    gmodel = Model(onesite_specificbinding)
    params = gmodel.make_params(Bmax=pMHC_total * f, Kd=kdreal)
    params['Bmax'].vary = False
    params['Kd'].min = 0
    result_fit = gmodel.fit(added_response, params, x=TCR_dilutions)
    KDs_fitted[i] = result_fit.params['Kd'].value
    Bmaxs_fitted[i] = result_fit.params['Bmax'].value


ax.plot(KDs, KDs_fitted, "ko")
ax.set(xlabel = "KD (active) (µM)", ylabel ="KD (apparent) (µM)")
ax.set(xscale="log", yscale="log", ylim=[0.5, 10**5])
ax.set_title("Relation between active and apparent KD at f = %0.2f"%f)
plt.tight_layout()

#Data
for i,kd in enumerate(KDs):
    print(KDs[i], "\t", KDs_fitted[i])

# %% [code]
