# Supplementary material for: Murine T-cell receptor OT-I exhibits imperfect discrimination between foreign and self-antigens
Source: EMBO J. 2025 Nov 26;45(2):394–416. doi: 10.1038/s44318-025-00644-5 (PMC12811252; doi:10.1038/s44318-025-00644-5)
Supplement: Supplementary file 4 — Source data Fig. 2 [file 44318_2025_644_MOESM4_ESM.zip › Figure 2/2a/V-OVA 17-12-20 Binding Level.csv]

TCR_conc[uM]	V-OVA
0.809122	-0.357
1.618244	0.253
3.236488	1.467
6.472976	4.574
12.945951	9.582
25.891902	20.444
51.783804	42.526
103.567608	87.249
0.809122	0.397
