# Supplementary material for: Murine T-cell receptor OT-I exhibits imperfect discrimination between foreign and self-antigens
Source: EMBO J. 2025 Nov 26;45(2):394–416. doi: 10.1038/s44318-025-00644-5 (PMC12811252; doi:10.1038/s44318-025-00644-5)
Supplement: Supplementary file 4 — Source data Fig. 2 [file 44318_2025_644_MOESM4_ESM.zip › Figure 2/2a/N4 10 08 20 (AB Binding).csv]

time [s]	10-08-20 OVA
-60	-0.328
-59.9	-0.328
-59.8	-0.228
-59.7	-0.228
-59.6	-0.228
-59.5	-0.228
-59.4	-0.228
-59.3	-0.228
-59.2	-0.128
-59.1	-0.128
-59	-0.128
-58.9	-0.128
-58.8	-0.228
-58.7	-0.028
-58.6	-0.128
-58.5	-0.128
-58.4	-0.128
-58.3	-0.128
-58.2	-0.128
-58.1	-0.128
-58	-0.328
-57.9	-0.328
-57.8	-0.128
-57.7	-0.128
-57.6	-0.128
-57.5	-0.128
-57.4	-0.128
-57.3	-0.028
-57.2	-0.028
-57.1	-0.028
-57	0.072
-56.9	-0.028
-56.8	-0.028
-56.7	-0.028
-56.6	-0.028
-56.5	0.072
-56.4	-0.028
-56.3	-0.128
-56.2	-0.028
-56.1	-0.028
-56	0.072
-55.9	0.072
-55.8	0.172
-55.7	0.172
-55.6	-0.028
-55.5	-0.028
-55.4	0.072
-55.3	0.072
-55.2	0.172
-55.1	0.272
-55	0.172
-54.9	0.172
-54.8	0.072
-54.7	0.072
-54.6	0.072
-54.5	0.072
-54.4	0.072
-54.3	0.172
-54.2	0.072
-54.1	0.072
-54	0.072
-53.9	0.072
-53.8	0.072
-53.7	-0.028
-53.6	-0.028
-53.5	0.072
-53.4	0.072
-53.3	0.072
-53.2	0.072
-53.1	-0.028
-53	-0.028
-52.9	-0.028
-52.8	-0.028
-52.7	-0.128
-52.6	-0.128
-52.5	-0.128
-52.4	-0.128
-52.3	-0.128
-52.2	-0.128
-52.1	-0.028
-52	-0.028
-51.9	-0.028
-51.8	0.072
-51.7	-0.028
-51.6	-0.028
-51.5	0.072
-51.4	-0.028
-51.3	-0.028
-51.2	0.072
-51.1	-0.028
-51	-0.028
-50.9	-0.028
-50.8	-0.128
-50.7	-0.128
-50.6	-0.028
-50.5	-0.028
-50.4	0.072
-50.3	0.072
-50.2	0.072
-50.1	0.072
-50	0.072
-49.9	-0.028
-49.8	-0.028
-49.7	-0.028
-49.6	-0.028
-49.5	-0.028
-49.4	-0.028
-49.3	-0.028
-49.2	-0.028
-49.1	-0.028
-49	-0.028
-48.9	-0.028
-48.8	-0.028
-48.7	-0.028
-48.6	-0.028
-48.5	-0.128
-48.4	-0.128
-48.3	-0.028
-48.2	-0.028
-48.1	-0.128
-48	-0.128
-47.9	-0.128
-47.8	-0.128
-47.7	-0.028
-47.6	0.072
-47.5	-0.028
-47.4	-0.028
-47.3	-0.128
-47.2	-0.128
-47.1	-0.028
-47	-0.028
-46.9	-0.028
-46.8	-0.128
-46.7	-0.128
-46.6	-0.128
-46.5	-0.128
-46.4	-0.028
-46.3	-0.028
-46.2	-0.028
-46.1	-0.028
-46	-0.128
-45.9	-0.028
-45.8	-0.028
-45.7	-0.028
-45.6	-0.128
-45.5	-0.128
-45.4	-0.128
-45.3	-0.128
-45.2	-0.028
-45.1	-0.028
-45	-0.028
-44.9	-0.128
-44.8	-0.028
-44.7	-0.028
-44.6	-0.028
-44.5	-0.028
-44.4	-0.028
-44.3	-0.028
-44.2	-0.028
-44.1	-0.028
-44	0.072
-43.9	-0.028
-43.8	-0.028
-43.7	-0.028
-43.6	0.072
-43.5	0.072
-43.4	0.072
-43.3	-0.028
-43.2	-0.028
-43.1	0.072
-43	-0.028
-42.9	0.072
-42.8	0.072
-42.7	0.072
-42.6	-0.028
-42.5	-0.028
-42.4	0.072
-42.3	-0.028
-42.2	-0.028
-42.1	-0.028
-42	-0.128
-41.9	-0.028
-41.8	0.072
-41.7	0.072
-41.6	0.072
-41.5	0.072
-41.4	0.072
-41.3	0.072
-41.2	-0.028
-41.1	-0.028
-41	-0.028
-40.9	-0.028
-40.8	-0.028
-40.7	0.172
-40.6	0.172
-40.5	0.072
-40.4	0.072
-40.3	0.072
-40.2	-0.028
-40.1	0.072
-40	0.072
-39.9	0.072
-39.8	0.072
-39.7	-0.028
-39.6	0.072
-39.5	0.072
-39.4	0.172
-39.3	0.172
-39.2	0.172
-39.1	0.172
-39	0.172
-38.9	0.072
-38.8	0.072
-38.7	0.072
-38.6	0.172
-38.5	0.072
-38.4	0.072
-38.3	0.072
-38.2	0.072
-38.1	0.072
-38	0.072
-37.9	0.172
-37.8	0.172
-37.7	0.172
-37.6	0.172
-37.5	0.172
-37.4	0.072
-37.3	0.072
-37.2	0.072
-37.1	0.072
-37	0.072
-36.9	0.072
-36.8	0.072
-36.7	0.072
-36.6	0.172
-36.5	0.072
-36.4	0.072
-36.3	0.072
-36.2	0.072
-36.1	-0.028
-36	-0.028
-35.9	-0.028
-35.8	-0.028
-35.7	0.072
-35.6	0.072
-35.5	0.072
-35.4	0.172
-35.3	0.172
-35.2	0.072
-35.1	0.072
-35	0.072
-34.9	-0.028
-34.8	-0.028
-34.7	-0.028
-34.6	-0.028
-34.5	0.072
-34.4	0.072
-34.3	0.072
-34.2	0.072
-34.1	0.072
-34	0.072
-33.9	0.072
-33.8	0.072
-33.7	0.072
-33.6	0.072
-33.5	0.172
-33.4	0.172
-33.3	0.172
-33.2	0.172
-33.1	0.172
-33	0.172
-32.9	0.172
-32.8	0.272
-32.7	0.172
-32.6	0.172
-32.5	0.072
-32.4	0.072
-32.3	0.072
-32.2	0.172
-32.1	0.072
-32	0.172
-31.9	0.072
-31.8	0.072
-31.7	0.072
-31.6	0.072
-31.5	0.072
-31.4	0.172
-31.3	0.172
-31.2	0.172
-31.1	-0.028
-31	-0.028
-30.9	-0.028
-30.8	-0.028
-30.7	0.072
-30.6	0.172
-30.5	0.172
-30.4	0.272
-30.3	0.372
-30.2	0.372
-30.1	0.272
-30	0.272
-29.9	0.272
-29.8	0.372
-29.7	0.272
-29.6	0.272
-29.5	0.272
-29.4	0.272
-29.3	0.272
-29.2	0.272
-29.1	0.272
-29	0.272
-28.9	0.272
-28.8	0.172
-28.7	0.172
-28.6	0.172
-28.5	0.172
-28.4	0.172
-28.3	0.072
-28.2	0.072
-28.1	0.172
-28	0.172
-27.9	0.172
-27.8	0.172
-27.7	0.172
-27.6	0.172
-27.5	0.172
-27.4	0.172
-27.3	0.172
-27.2	0.172
-27.1	0.172
-27	0.172
-26.9	0.172
-26.8	0.172
-26.7	0.172
-26.6	0.172
-26.5	0.172
-26.4	0.172
-26.3	0.272
-26.2	0.172
-26.1	0.272
-26	0.272
-25.9	0.272
-25.8	0.272
-25.7	0.372
-25.6	0.372
-25.5	0.372
-25.4	0.372
-25.3	0.272
-25.2	0.172
-25.1	0.172
-25	0.272
-24.9	0.272
-24.8	0.272
-24.7	0.272
-24.6	0.272
-24.5	0.272
-24.4	0.272
-24.3	0.272
-24.2	0.272
-24.1	0.172
-24	0.272
-23.9	0.272
-23.8	0.272
-23.7	0.372
-23.6	0.372
-23.5	0.272
-23.4	0.172
-23.3	0.172
-23.2	0.172
-23.1	0.372
-23	0.372
-22.9	0.272
-22.8	0.272
-22.7	0.272
-22.6	0.272
-22.5	0.272
-22.4	0.372
-22.3	0.172
-22.2	0.172
-22.1	0.172
-22	0.272
-21.9	0.172
-21.8	0.272
-21.7	0.272
-21.6	0.272
-21.5	0.272
-21.4	0.272
-21.3	0.172
-21.2	0.172
-21.1	0.172
-21	0.172
-20.9	0.072
-20.8	0.172
-20.7	0.172
-20.6	0.172
-20.5	0.172
-20.4	0.172
-20.3	0.172
-20.2	0.172
-20.1	0.172
-20	0.172
-19.9	0.172
-19.8	0.172
-19.7	0.172
-19.6	0.172
-19.5	0.072
-19.4	0.172
-19.3	0.072
-19.2	0.172
-19.1	0.272
-19	0.172
-18.9	0.172
-18.8	0.172
-18.7	0.172
-18.6	0.172
-18.5	0.072
-18.4	0.072
-18.3	0.172
-18.2	0.172
-18.1	0.172
-18	0.172
-17.9	0.172
-17.8	0.172
-17.7	0.172
-17.6	0.072
-17.5	0.072
-17.4	0.072
-17.3	0.172
-17.2	0.172
-17.1	0.172
-17	0.172
-16.9	0.172
-16.8	0.072
-16.7	0.072
-16.6	0.072
-16.5	0.272
-16.4	0.172
-16.3	0.172
-16.2	0.272
-16.1	0.172
-16	0.172
-15.9	0.072
-15.8	0.172
-15.7	0.172
-15.6	0.072
-15.5	-0.028
-15.4	-0.028
-15.3	0.072
-15.2	0.172
-15.1	0.172
-15	0.072
-14.9	0.072
-14.8	0.072
-14.7	0.072
-14.6	0.072
-14.5	0.072
-14.4	0.072
-14.3	-0.028
-14.2	-0.028
-14.1	-0.028
-14	0.072
-13.9	0.072
-13.8	0.072
-13.7	-0.028
-13.6	-0.028
-13.5	0.072
-13.4	0.072
-13.3	-0.028
-13.2	-0.028
-13.1	0.072
-13	-0.028
-12.9	-0.028
-12.8	0.072
-12.7	0.072
-12.6	0.072
-12.5	-0.028
-12.4	-0.028
-12.3	-0.028
-12.2	0.072
-12.1	0.072
-12	0.072
-11.9	0.072
-11.8	-0.028
-11.7	0.072
-11.6	-0.028
-11.5	-0.028
-11.4	-0.028
-11.3	-0.028
-11.2	-0.128
-11.1	0.072
-11	-0.028
-10.9	-0.028
-10.8	-0.028
-10.7	-0.028
-10.6	0.072
-10.5	0.072
-10.4	-0.128
-10.3	-0.028
-10.2	-0.028
-10.1	-0.028
-10	-0.028
-9.9	-0.228
-9.8	-0.128
-9.7	-0.128
-9.6	-0.128
-9.5	-0.128
-9.4	-0.128
-9.3	-0.028
-9.2	-0.028
-9.1	-0.028
-9	-0.128
-8.9	-0.128
-8.8	-0.128
-8.7	-0.228
-8.6	-0.228
-8.5	-0.128
-8.4	-0.028
-8.3	-0.028
-8.2	-0.028
-8.1	-0.028
-8	-0.028
-7.9	-0.028
-7.8	-0.028
-7.7	-0.028
-7.6	-0.028
-7.5	-0.028
-7.4	-0.028
-7.3	-0.128
-7.2	-0.028
-7.1	-0.028
-7	-0.028
-6.9	0.072
-6.8	0.072
-6.7	0.072
-6.6	0.072
-6.5	-0.028
-6.4	0.072
-6.3	0.072
-6.2	0.172
-6.1	0.172
-6	0.172
-5.9	0.172
-5.8	0.172
-5.7	0.172
-5.6	0.172
-5.5	0.172
-5.4	0.172
-5.3	0.172
-5.2	0.172
-5.1	0.172
-5	0.172
-4.9	0.172
-4.8	0.172
-4.7	0.072
-4.6	0.072
-4.5	0.172
-4.4	0.172
-4.3	0.172
-4.2	0.272
-4.1	0.172
-4	0.172
-3.9	0.172
-3.8	0.272
-3.7	0.272
-3.6	0.272
-3.5	0.172
-3.4	0.172
-3.3	0.172
-3.2	0.372
-3.1	0.372
-3	0.372
-2.9	0.372
-2.8	0.472
-2.7	0.372
-2.6	0.172
-2.5	0.172
-2.4	0.172
-2.3	0.272
-2.2	0.272
-2.1	0.372
-2	0.472
-1.9	0.572
-1.8	0.572
-1.7	0.672
-1.6	0.672
-1.5	0.672
-1.4	0.572
-1.3	0.472
-1.2	0.372
-1.1	0.172
-1	-0.028
-0.9	0.072
-0.8	-0.128
-0.7	-0.128
-0.6	-0.228
-0.5	-0.428
-0.4	-0.428
-0.3	-0.428
-0.2	-0.428
-0.1	0.372
0	1.472
0.1	3.472
0.2	5.372
0.3	8.572
0.4	12.272
0.5	15.972
0.6	20.572
0.7	25.672
0.8	30.372
0.9	35.772
1	40.972
1.1	46.472
1.2	51.872
1.3	57.472
1.4	62.972
1.5	68.572
1.6	74.372
1.7	79.872
1.8	85.672
1.9	91.272
2	96.972
2.1	102.472
2.2	108.172
2.3	113.772
2.4	119.272
2.5	124.972
2.6	130.572
2.7	136.172
2.8	141.772
2.9	147.272
3	152.772
3.1	158.172
3.2	163.672
3.3	169.072
3.4	174.472
3.5	180.072
3.6	185.372
3.7	190.672
3.8	195.972
3.9	201.372
4	206.672
4.1	211.772
4.2	216.972
4.3	222.272
4.4	227.572
4.5	232.472
4.6	237.472
4.7	242.472
4.8	247.472
4.9	252.472
5	257.372
5.1	262.272
5.2	267.072
5.3	271.972
5.4	276.572
5.5	281.172
5.6	285.772
5.7	290.372
5.8	295.072
5.9	299.572
6	304.072
6.1	308.472
6.2	312.872
6.3	317.272
6.4	321.572
6.5	325.472
6.6	330.072
6.7	334.172
6.8	338.272
6.9	341.872
7	345.772
7.1	349.672
7.2	353.472
7.3	357.372
7.4	361.172
7.5	364.872
7.6	368.572
7.7	371.972
7.8	375.372
7.9	378.972
8	382.472
8.1	385.772
8.2	389.272
8.3	392.472
8.4	395.872
8.5	398.572
8.6	402.172
8.7	405.072
8.8	408.172
8.9	410.972
9	413.872
9.1	416.772
9.2	419.672
9.3	422.372
9.4	425.072
9.5	427.672
9.6	430.372
9.7	432.972
9.8	435.472
9.9	438.072
10	440.572
10.1	443.072
10.2	445.072
10.3	447.972
10.4	450.072
10.5	452.172
10.6	454.372
10.7	456.572
10.8	458.672
10.9	460.872
11	462.972
11.1	464.972
11.2	466.972
11.3	468.972
11.4	470.972
11.5	472.872
11.6	474.772
11.7	476.672
11.8	478.472
11.9	480.072
12	481.872
12.1	483.572
12.2	485.272
12.3	486.972
12.4	488.672
12.5	490.372
12.6	491.972
12.7	493.472
12.8	495.072
12.9	496.672
13	498.172
13.1	499.772
13.2	501.072
13.3	502.572
13.4	503.972
13.5	505.272
13.6	506.672
13.7	508.072
13.8	509.472
13.9	510.672
14	511.872
14.1	513.072
14.2	514.372
14.3	515.572
14.4	516.872
14.5	518.072
14.6	519.272
14.7	520.472
14.8	521.672
14.9	522.672
15	523.772
15.1	524.972
15.2	526.072
15.3	527.172
15.4	528.172
15.5	529.172
15.6	530.272
15.7	531.272
15.8	532.372
15.9	533.372
16	534.372
16.1	535.472
16.2	536.472
16.3	537.272
16.4	538.272
16.5	539.172
16.6	540.072
16.7	540.972
16.8	541.772
16.9	542.672
17	543.472
17.1	544.372
17.2	545.272
17.3	546.272
17.4	546.972
17.5	547.772
17.6	548.572
17.7	549.372
17.8	550.172
17.9	550.972
18	551.772
18.1	552.472
18.2	553.272
18.3	554.072
18.4	554.772
18.5	555.472
18.6	556.172
18.7	556.872
18.8	557.472
18.9	558.172
19	558.872
19.1	559.572
19.2	560.272
19.3	561.072
19.4	561.772
19.5	562.372
19.6	563.072
19.7	563.772
19.8	564.372
19.9	565.072
20	565.672
20.1	566.272
20.2	566.872
20.3	567.472
20.4	568.072
20.5	568.772
20.6	569.372
20.7	569.872
20.8	570.472
20.9	571.072
21	571.572
21.1	572.172
21.2	572.772
21.3	573.272
21.4	573.872
21.5	574.372
21.6	574.872
21.7	575.372
21.8	575.872
21.9	576.472
22	576.972
22.1	577.472
22.2	577.972
22.3	578.472
22.4	578.972
22.5	579.472
22.6	579.972
22.7	580.572
22.8	581.072
22.9	581.572
23	582.072
23.1	582.572
23.2	582.872
23.3	583.372
23.4	583.872
23.5	584.372
23.6	584.772
23.7	585.272
23.8	585.772
23.9	586.272
24	586.772
24.1	587.272
24.2	587.672
24.3	588.072
24.4	588.472
24.5	588.972
24.6	589.372
24.7	589.672
24.8	590.072
24.9	590.472
25	590.972
25.1	591.372
25.2	591.772
25.3	592.272
25.4	592.672
25.5	593.072
25.6	593.472
25.7	593.772
25.8	594.172
25.9	594.572
26	594.972
26.1	595.372
26.2	595.672
26.3	596.172
26.4	596.572
26.5	596.972
26.6	597.272
26.7	597.672
26.8	598.072
26.9	598.472
27	598.772
27.1	599.172
27.2	599.472
27.3	599.872
27.4	600.172
27.5	600.572
27.6	600.872
27.7	601.272
27.8	601.572
27.9	601.872
28	602.272
28.1	602.572
28.2	602.872
28.3	603.172
28.4	603.472
28.5	603.772
28.6	604.072
28.7	604.272
28.8	604.672
28.9	604.972
29	605.272
29.1	605.572
29.2	605.972
29.3	606.272
29.4	606.572
29.5	606.872
29.6	607.372
29.7	607.672
29.8	607.972
29.9	608.172
30	608.472
30.1	608.672
30.2	608.872
30.3	609.372
30.4	609.672
30.5	609.972
30.6	610.172
30.7	610.472
30.8	610.772
30.9	610.972
31	611.272
31.1	611.672
31.2	611.972
31.3	612.272
31.4	612.472
31.5	612.772
31.6	612.872
31.7	613.172
31.8	613.372
31.9	613.772
32	614.072
32.1	614.272
32.2	614.572
32.3	614.772
32.4	615.172
32.5	615.372
32.6	615.672
32.7	615.872
32.8	616.172
32.9	616.472
33	616.572
33.1	616.872
33.2	617.172
33.3	617.472
33.4	617.672
33.5	617.972
33.6	618.172
33.7	618.372
33.8	618.572
33.9	618.772
34	618.972
34.1	619.272
34.2	619.372
34.3	619.672
34.4	619.872
34.5	620.072
34.6	620.372
34.7	620.572
34.8	620.772
34.9	621.072
35	621.372
35.1	621.672
35.2	621.672
35.3	621.972
35.4	622.172
35.5	622.372
35.6	622.672
35.7	622.872
35.8	623.072
35.9	623.272
36	623.472
36.1	623.672
36.2	624.072
36.3	624.272
36.4	624.472
36.5	624.672
36.6	624.872
36.7	624.972
36.8	625.172
36.9	625.372
37	625.572
37.1	625.772
37.2	626.072
37.3	626.172
37.4	626.472
37.5	626.672
37.6	626.872
37.7	627.072
37.8	627.172
37.9	627.372
38	627.572
38.1	627.772
38.2	627.972
38.3	628.172
38.4	628.472
38.5	628.672
38.6	628.772
38.7	628.972
38.8	629.172
38.9	629.372
39	629.572
39.1	629.672
39.2	629.872
39.3	630.072
39.4	630.272
39.5	630.472
39.6	630.572
39.7	630.772
39.8	630.972
39.9	631.172
40	631.472
40.1	631.672
40.2	631.772
40.3	631.972
40.4	632.072
40.5	632.372
40.6	632.372
40.7	632.572
40.8	632.872
40.9	632.972
41	633.172
41.1	633.172
41.2	633.372
41.3	633.572
41.4	633.772
41.5	634.072
41.6	634.272
41.7	634.372
41.8	634.572
41.9	634.772
42	634.872
42.1	634.972
42.2	635.072
42.3	635.272
42.4	635.372
42.5	635.672
42.6	635.772
42.7	635.972
42.8	635.972
42.9	636.172
43	636.272
43.1	636.472
43.2	636.572
43.3	636.772
43.4	637.072
43.5	637.172
43.6	637.372
43.7	637.472
43.8	637.572
43.9	637.672
44	637.872
44.1	637.972
44.2	638.172
44.3	638.372
44.4	638.572
44.5	638.672
44.6	638.772
44.7	638.972
44.8	639.172
44.9	639.272
45	639.472
45.1	639.472
45.2	639.572
45.3	639.772
45.4	639.972
45.5	640.072
45.6	640.172
45.7	640.372
45.8	640.472
45.9	640.672
46	640.772
46.1	640.972
46.2	641.272
46.3	641.272
46.4	641.472
46.5	641.672
46.6	641.772
46.7	641.872
46.8	641.972
46.9	642.072
47	642.172
47.1	642.372
47.2	642.372
47.3	642.572
47.4	642.672
47.5	642.772
47.6	642.872
47.7	643.172
47.8	643.272
47.9	643.472
48	643.572
48.1	643.572
48.2	643.772
48.3	643.872
48.4	644.072
48.5	644.272
48.6	644.372
48.7	644.472
48.8	644.572
48.9	644.672
49	644.772
49.1	644.972
49.2	645.172
49.3	645.172
49.4	645.272
49.5	645.472
49.6	645.572
49.7	645.672
49.8	645.772
49.9	645.972
50	646.072
50.1	646.172
50.2	646.372
50.3	646.472
50.4	646.672
50.5	646.772
50.6	646.972
50.7	646.972
50.8	647.172
50.9	647.272
51	647.372
51.1	647.472
51.2	647.572
51.3	647.772
51.4	647.972
51.5	648.072
51.6	648.172
51.7	648.372
51.8	648.472
51.9	648.472
52	648.572
52.1	648.772
52.2	648.872
52.3	648.972
52.4	649.072
52.5	649.172
52.6	649.372
52.7	649.572
52.8	649.672
52.9	649.672
53	649.772
53.1	649.872
53.2	649.972
53.3	650.172
53.4	650.272
53.5	650.372
53.6	650.472
53.7	650.472
53.8	650.572
53.9	650.872
54	651.072
54.1	651.172
54.2	651.272
54.3	651.372
54.4	651.472
54.5	651.472
54.6	651.672
54.7	651.772
54.8	651.872
54.9	651.872
55	651.972
55.1	652.072
55.2	652.072
55.3	652.272
55.4	652.372
55.5	652.472
55.6	652.572
55.7	652.672
55.8	652.672
55.9	652.672
56	652.872
56.1	653.072
56.2	653.172
56.3	653.272
56.4	653.372
56.5	653.472
56.6	653.572
56.7	653.572
56.8	653.572
56.9	653.672
57	653.872
57.1	653.972
57.2	654.072
57.3	653.972
57.4	654.072
57.5	654.172
57.6	654.372
57.7	654.572
57.8	654.672
57.9	654.772
58	654.872
58.1	654.972
58.2	654.972
58.3	655.072
58.4	655.072
58.5	655.172
58.6	655.272
58.7	655.372
58.8	655.472
58.9	655.572
59	655.672
59.1	655.572
59.2	655.772
59.3	655.972
59.4	656.072
59.5	656.072
59.6	656.272
59.7	656.172
59.8	656.272
59.9	656.372
60	656.472
60.1	656.472
60.2	656.672
60.3	656.772
60.4	656.872
60.5	656.972
60.6	656.972
60.7	656.972
60.8	657.172
60.9	657.272
61	657.272
61.1	657.472
61.2	657.572
61.3	657.672
61.4	657.672
61.5	657.772
61.6	657.772
61.7	657.772
61.8	657.872
61.9	658.072
62	658.172
62.1	658.172
62.2	658.272
62.3	658.372
62.4	658.372
62.5	658.572
62.6	658.572
62.7	658.672
62.8	658.772
62.9	658.872
63	658.872
63.1	658.972
63.2	659.072
63.3	659.172
63.4	659.172
63.5	659.272
63.6	659.472
63.7	659.572
63.8	659.472
63.9	659.572
64	659.772
64.1	659.872
64.2	659.972
64.3	660.072
64.4	660.172
64.5	660.272
64.6	660.272
64.7	660.372
64.8	660.472
64.9	660.472
65	660.672
65.1	660.772
65.2	660.872
65.3	660.872
65.4	660.872
65.5	660.972
65.6	661.072
65.7	661.272
65.8	661.272
65.9	661.372
66	661.272
66.1	661.372
66.2	661.372
66.3	661.472
66.4	661.672
66.5	661.672
66.6	661.772
66.7	661.772
66.8	661.772
66.9	661.872
67	661.972
67.1	662.172
67.2	662.272
67.3	662.272
67.4	662.372
67.5	662.372
67.6	662.372
67.7	662.472
67.8	662.572
67.9	662.672
68	662.672
68.1	662.672
68.2	662.772
68.3	662.872
68.4	662.872
68.5	662.972
68.6	663.172
68.7	663.372
68.8	663.372
68.9	663.472
69	663.572
69.1	663.672
69.2	663.572
69.3	663.772
69.4	663.772
69.5	663.872
69.6	663.872
69.7	663.972
69.8	663.972
69.9	664.072
70	664.072
70.1	664.172
70.2	664.272
70.3	664.272
70.4	664.372
70.5	664.572
70.6	664.572
70.7	664.672
70.8	664.772
70.9	664.872
71	664.972
71.1	665.072
71.2	665.072
71.3	664.972
71.4	665.072
71.5	665.172
71.6	665.272
71.7	665.372
71.8	665.372
71.9	665.472
72	665.572
72.1	665.572
72.2	665.472
72.3	665.672
72.4	665.672
72.5	665.772
72.6	665.872
72.7	665.872
72.8	665.972
72.9	666.072
73	666.072
73.1	666.272
73.2	666.172
73.3	666.272
73.4	666.372
73.5	666.472
73.6	666.472
73.7	666.572
73.8	666.572
73.9	666.772
74	666.772
74.1	666.772
74.2	666.772
74.3	666.772
74.4	666.972
74.5	666.972
74.6	667.072
74.7	667.072
74.8	667.172
74.9	667.172
75	667.272
75.1	667.272
75.2	667.372
75.3	667.372
75.4	667.572
75.5	667.472
75.6	667.572
75.7	667.672
75.8	667.672
75.9	667.772
76	667.772
76.1	667.872
76.2	667.772
76.3	667.972
76.4	667.972
76.5	668.072
76.6	668.172
76.7	668.172
76.8	668.272
76.9	668.172
77	668.372
77.1	668.372
77.2	668.472
77.3	668.572
77.4	668.572
77.5	668.672
77.6	668.672
77.7	668.772
77.8	668.872
77.9	669.072
78	669.072
78.1	669.172
78.2	669.172
78.3	669.272
78.4	669.172
78.5	669.172
78.6	669.372
78.7	669.372
78.8	669.472
78.9	669.472
79	669.572
79.1	669.572
79.2	669.672
79.3	669.672
79.4	669.672
79.5	669.772
79.6	669.772
79.7	669.972
79.8	669.972
79.9	670.072
80	670.172
80.1	670.272
80.2	670.272
80.3	670.372
80.4	670.372
80.5	670.472
80.6	670.572
80.7	670.572
80.8	670.672
80.9	670.772
81	670.772
81.1	670.772
81.2	670.972
81.3	670.872
81.4	671.072
81.5	671.072
81.6	671.072
81.7	671.172
81.8	671.172
81.9	671.272
82	671.272
82.1	671.372
82.2	671.372
82.3	671.472
82.4	671.572
82.5	671.572
82.6	671.672
82.7	671.772
82.8	671.872
82.9	671.872
83	671.872
83.1	671.972
83.2	671.972
83.3	672.072
83.4	672.072
83.5	672.272
83.6	672.272
83.7	672.272
83.8	672.272
83.9	672.372
84	672.472
84.1	672.472
84.2	672.472
84.3	672.472
84.4	672.572
84.5	672.472
84.6	672.572
84.7	672.672
84.8	672.672
84.9	672.772
85	672.772
85.1	672.872
85.2	672.972
85.3	672.972
85.4	672.972
85.5	672.972
85.6	672.972
85.7	673.172
85.8	673.272
85.9	673.272
86	673.272
86.1	673.372
86.2	673.372
86.3	673.372
86.4	673.372
86.5	673.472
86.6	673.472
86.7	673.572
86.8	673.772
86.9	673.772
87	673.872
87.1	673.872
87.2	673.872
87.3	673.972
87.4	673.872
87.5	673.872
87.6	673.972
87.7	674.072
87.8	674.072
87.9	674.172
88	674.172
88.1	674.272
88.2	674.272
88.3	674.272
88.4	674.272
88.5	674.372
88.6	674.372
88.7	674.372
88.8	674.472
88.9	674.572
89	674.572
89.1	674.572
89.2	674.572
89.3	674.572
89.4	674.672
89.5	674.772
89.6	674.772
89.7	674.872
89.8	674.972
89.9	674.972
90	674.972
90.1	675.072
90.2	674.972
90.3	674.972
90.4	674.972
90.5	675.072
90.6	675.172
90.7	675.272
90.8	675.272
90.9	675.272
91	675.372
91.1	675.372
91.2	675.372
91.3	675.472
91.4	675.472
91.5	675.672
91.6	675.672
91.7	675.672
91.8	675.672
91.9	675.672
92	675.672
92.1	675.772
92.2	675.872
92.3	675.972
92.4	676.072
92.5	676.072
92.6	676.172
92.7	676.172
92.8	676.172
92.9	676.172
93	676.172
93.1	676.272
93.2	676.272
93.3	676.372
93.4	676.372
93.5	676.472
93.6	676.472
93.7	676.572
93.8	676.772
93.9	676.772
94	676.672
94.1	676.772
94.2	676.772
94.3	676.772
94.4	676.872
94.5	676.872
94.6	676.972
94.7	677.072
94.8	676.972
94.9	677.072
95	677.072
95.1	677.072
95.2	677.172
95.3	677.172
95.4	677.272
95.5	677.272
95.6	677.272
95.7	677.372
95.8	677.372
95.9	677.372
96	677.372
96.1	677.372
96.2	677.472
96.3	677.572
96.4	677.472
96.5	677.472
96.6	677.572
96.7	677.572
96.8	677.672
96.9	677.672
97	677.672
97.1	677.872
97.2	677.872
97.3	677.772
97.4	677.872
97.5	677.872
97.6	677.972
97.7	677.972
97.8	678.172
97.9	678.172
98	678.172
98.1	678.172
98.2	678.272
98.3	678.272
98.4	678.172
98.5	678.272
98.6	678.272
98.7	678.372
98.8	678.372
98.9	678.472
99	678.572
99.1	678.572
99.2	678.672
99.3	678.772
99.4	678.772
99.5	678.872
99.6	678.872
99.7	678.772
99.8	678.772
99.9	678.972
100	678.972
100.1	678.972
100.2	679.172
100.3	679.172
100.4	679.172
100.5	679.172
100.6	679.172
100.7	679.172
100.8	679.272
100.9	679.372
101	679.372
101.1	679.472
101.2	679.472
101.3	679.572
101.4	679.472
101.5	679.472
101.6	679.572
101.7	679.672
101.8	679.672
101.9	679.672
102	679.772
102.1	679.672
102.2	679.672
102.3	679.772
102.4	679.872
102.5	679.872
102.6	679.972
102.7	680.072
102.8	680.072
102.9	680.072
103	680.072
103.1	680.072
103.2	680.072
103.3	680.172
103.4	680.172
103.5	680.172
103.6	680.072
103.7	680.272
103.8	680.372
103.9	680.372
104	680.372
104.1	680.472
104.2	680.472
104.3	680.472
104.4	680.472
104.5	680.472
104.6	680.472
104.7	680.572
104.8	680.572
104.9	680.572
105	680.672
105.1	680.672
105.2	680.672
105.3	680.672
105.4	680.672
105.5	680.672
105.6	680.672
105.7	680.772
105.8	680.872
105.9	680.772
106	680.872
106.1	680.872
106.2	680.972
106.3	680.972
106.4	680.972
106.5	680.972
106.6	680.972
106.7	681.072
106.8	681.072
106.9	681.072
107	681.072
107.1	681.172
107.2	681.172
107.3	681.172
107.4	681.172
107.5	681.272
107.6	681.372
107.7	681.372
107.8	681.372
107.9	681.372
108	681.272
108.1	681.272
108.2	681.372
108.3	681.472
108.4	681.472
108.5	681.472
108.6	681.472
108.7	681.572
108.8	681.672
108.9	681.672
109	681.672
109.1	681.672
109.2	681.672
109.3	681.672
109.4	681.772
109.5	681.772
109.6	681.772
109.7	681.672
109.8	681.872
109.9	681.872
110	681.872
110.1	681.872
110.2	681.972
110.3	682.072
110.4	682.072
110.5	682.172
110.6	682.172
110.7	682.172
110.8	682.272
110.9	682.172
111	682.172
111.1	682.272
111.2	682.272
111.3	682.272
111.4	682.372
111.5	682.472
111.6	682.472
111.7	682.472
111.8	682.572
111.9	682.572
112	682.572
112.1	682.572
112.2	682.672
112.3	682.672
112.4	682.672
112.5	682.672
112.6	682.672
112.7	682.772
112.8	682.872
112.9	682.972
113	682.972
113.1	682.972
113.2	682.972
113.3	683.072
113.4	682.972
113.5	682.972
113.6	683.072
113.7	683.172
113.8	683.172
113.9	683.172
114	683.172
114.1	683.372
114.2	683.372
114.3	683.372
114.4	683.372
114.5	683.272
114.6	683.272
114.7	683.272
114.8	683.372
114.9	683.372
115	683.472
115.1	683.472
115.2	683.572
115.3	683.572
115.4	683.672
115.5	683.672
115.6	683.672
115.7	683.572
115.8	683.672
115.9	683.672
116	683.672
116.1	683.772
116.2	683.772
116.3	683.872
116.4	683.872
116.5	683.872
116.6	683.872
116.7	683.872
116.8	683.872
116.9	683.972
117	683.972
117.1	683.972
117.2	684.072
117.3	684.072
117.4	684.072
117.5	684.172
117.6	684.172
117.7	684.172
117.8	684.172
117.9	684.272
118	684.272
118.1	684.272
118.2	684.372
118.3	684.372
118.4	684.372
118.5	684.372
118.6	684.372
118.7	684.472
118.8	684.472
118.9	684.572
119	684.572
119.1	684.672
119.2	684.672
119.3	684.572
119.4	684.572
119.5	684.672
119.6	684.672
119.7	684.672
119.8	684.772
119.9	684.772
120	684.672
120.1	684.872
120.2	684.872
120.3	684.872
120.4	684.872
120.5	684.872
120.6	684.872
120.7	685.072
120.8	685.072
120.9	684.972
121	685.072
121.1	685.072
121.2	685.072
121.3	685.072
121.4	685.172
121.5	685.272
121.6	685.272
121.7	685.272
121.8	685.272
121.9	685.372
122	685.372
122.1	685.372
122.2	685.472
122.3	685.472
122.4	685.472
122.5	685.472
122.6	685.472
122.7	685.672
122.8	685.672
122.9	685.672
123	685.672
123.1	685.672
123.2	685.672
123.3	685.672
123.4	685.672
123.5	685.772
123.6	685.772
123.7	685.772
123.8	685.772
123.9	685.872
124	685.972
124.1	685.972
124.2	685.972
124.3	685.972
124.4	686.072
124.5	686.072
124.6	686.172
124.7	686.072
124.8	686.072
124.9	686.072
125	686.072
125.1	686.072
125.2	686.272
125.3	686.272
125.4	686.272
125.5	686.272
125.6	686.272
125.7	686.372
125.8	686.272
125.9	686.272
126	686.372
126.1	686.372
126.2	686.372
126.3	686.372
126.4	686.372
126.5	686.372
126.6	686.372
126.7	686.372
126.8	686.572
126.9	686.572
127	686.572
127.1	686.572
127.2	686.672
127.3	686.672
127.4	686.672
127.5	686.672
127.6	686.572
127.7	686.572
127.8	686.572
127.9	686.672
128	686.772
128.1	686.772
128.2	686.772
128.3	686.772
128.4	686.872
128.5	686.772
128.6	686.872
128.7	686.872
128.8	686.872
128.9	686.872
129	686.872
129.1	686.972
129.2	686.972
129.3	686.972
129.4	687.072
129.5	686.972
129.6	686.972
129.7	686.972
129.8	687.072
129.9	687.172
130	687.172
130.1	687.172
130.2	687.272
130.3	687.272
130.4	687.272
130.5	687.272
130.6	687.372
130.7	687.272
130.8	687.272
130.9	687.272
131	687.372
131.1	687.372
131.2	687.472
131.3	687.472
131.4	687.572
131.5	687.572
131.6	687.572
131.7	687.572
131.8	687.572
131.9	687.572
132	687.572
132.1	687.572
132.2	687.672
132.3	687.672
132.4	687.672
132.5	687.772
132.6	687.772
132.7	687.772
132.8	687.772
132.9	687.772
133	687.872
133.1	687.872
133.2	687.972
133.3	687.972
133.4	687.872
133.5	687.872
133.6	687.872
133.7	687.972
133.8	687.972
133.9	688.072
134	688.072
134.1	688.072
134.2	688.072
134.3	687.972
134.4	688.072
134.5	688.072
134.6	688.172
134.7	688.172
134.8	688.172
134.9	688.172
135	688.172
135.1	688.272
135.2	688.272
135.3	688.272
135.4	688.172
135.5	688.172
135.6	688.172
135.7	688.172
135.8	688.372
135.9	688.372
136	688.472
136.1	688.472
136.2	688.472
136.3	688.372
136.4	688.372
136.5	688.372
136.6	688.472
136.7	688.472
136.8	688.472
136.9	688.472
137	688.472
137.1	688.572
137.2	688.672
137.3	688.572
137.4	688.672
137.5	688.672
137.6	688.672
137.7	688.672
137.8	688.672
137.9	688.672
138	688.772
138.1	688.872
138.2	688.872
138.3	688.872
138.4	688.872
138.5	688.872
138.6	688.772
138.7	688.772
138.8	688.872
138.9	688.872
139	688.972
139.1	688.972
139.2	688.972
139.3	689.072
139.4	689.072
139.5	689.072
139.6	689.072
139.7	689.072
139.8	689.072
[truncated: 3,301 more rows]
