# Supplementary material for: Murine T-cell receptor OT-I exhibits imperfect discrimination between foreign and self-antigens
Source: EMBO J. 2025 Nov 26;45(2):394–416. doi: 10.1038/s44318-025-00644-5 (PMC12811252; doi:10.1038/s44318-025-00644-5)
Supplement: Supplementary file 4 — Source data Fig. 2 [file 44318_2025_644_MOESM4_ESM.zip › Figure 2/2a/Denatured N4 10 08 20 Binding Level.csv]

TCR_conc[uM]	Equilibrium Binding RU FC3
1.813888	-0.228
3.627776	0.2
7.255553	0.498
14.511106	1.507
29.022211	4.527
58.044422	11.009
116.088844	25.755
232.177688	57.511
1.813888	0.155
