# Supplementary material for: Murine T-cell receptor OT-I exhibits imperfect discrimination between foreign and self-antigens
Source: EMBO J. 2025 Nov 26;45(2):394–416. doi: 10.1038/s44318-025-00644-5 (PMC12811252; doi:10.1038/s44318-025-00644-5)
Supplement: Supplementary file 4 — Source data Fig. 2 [file 44318_2025_644_MOESM4_ESM.zip › Figure 2/2a/Denatured N4 10 08 20 (AB Binding).csv]

time [s]	Ab binding [RU]
-60.0	-0.71
-59.9	-0.71
-59.8	-0.61
-59.7	-0.71
-59.6	-0.81
-59.5	-0.81
-59.4	-0.81
-59.3	-0.81
-59.2	-0.61
-59.1	-0.61
-59.0	-0.61
-58.9	-0.61
-58.8	-0.61
-58.7	-0.51
-58.6	-0.61
-58.5	-0.61
-58.4	-0.61
-58.3	-0.61
-58.2	-0.61
-58.1	-0.61
-58.0	-0.71
-57.9	-0.81
-57.8	-0.71
-57.7	-0.61
-57.6	-0.61
-57.5	-0.61
-57.4	-0.61
-57.3	-0.51
-57.2	-0.51
-57.1	-0.51
-57.0	-0.51
-56.9	-0.61
-56.8	-0.61
-56.7	-0.61
-56.6	-0.61
-56.5	-0.41
-56.4	-0.51
-56.3	-0.51
-56.2	-0.41
-56.1	-0.41
-56.0	-0.41
-55.9	-0.51
-55.8	-0.41
-55.7	-0.41
-55.6	-0.51
-55.5	-0.51
-55.4	-0.41
-55.3	-0.41
-55.2	-0.41
-55.1	-0.21
-55.0	-0.31
-54.9	-0.31
-54.8	-0.41
-54.7	-0.41
-54.6	-0.41
-54.5	-0.41
-54.4	-0.41
-54.3	-0.41
-54.2	-0.51
-54.1	-0.41
-54.0	-0.41
-53.9	-0.41
-53.8	-0.41
-53.7	-0.51
-53.6	-0.51
-53.5	-0.41
-53.4	-0.41
-53.3	-0.41
-53.2	-0.41
-53.1	-0.51
-53.0	-0.51
-52.9	-0.61
-52.8	-0.61
-52.7	-0.61
-52.6	-0.61
-52.5	-0.51
-52.4	-0.51
-52.3	-0.51
-52.2	-0.61
-52.1	-0.61
-52.0	-0.61
-51.9	-0.61
-51.8	-0.51
-51.7	-0.51
-51.6	-0.51
-51.5	-0.41
-51.4	-0.51
-51.3	-0.51
-51.2	-0.41
-51.1	-0.41
-51.0	-0.41
-50.9	-0.51
-50.8	-0.61
-50.7	-0.61
-50.6	-0.51
-50.5	-0.51
-50.4	-0.41
-50.3	-0.41
-50.2	-0.41
-50.1	-0.41
-50.0	-0.41
-49.9	-0.51
-49.8	-0.31
-49.7	-0.31
-49.6	-0.31
-49.5	-0.31
-49.4	-0.41
-49.3	-0.41
-49.2	-0.41
-49.1	-0.41
-49.0	-0.41
-48.9	-0.41
-48.8	-0.41
-48.7	-0.41
-48.6	-0.41
-48.5	-0.51
-48.4	-0.51
-48.3	-0.41
-48.2	-0.41
-48.1	-0.41
-48.0	-0.41
-47.9	-0.41
-47.8	-0.41
-47.7	-0.41
-47.6	-0.31
-47.5	-0.41
-47.4	-0.41
-47.3	-0.41
-47.2	-0.41
-47.1	-0.31
-47.0	-0.41
-46.9	-0.41
-46.8	-0.51
-46.7	-0.51
-46.6	-0.51
-46.5	-0.51
-46.4	-0.41
-46.3	-0.31
-46.2	-0.41
-46.1	-0.41
-46.0	-0.51
-45.9	-0.41
-45.8	-0.41
-45.7	-0.41
-45.6	-0.41
-45.5	-0.41
-45.4	-0.41
-45.3	-0.41
-45.2	-0.31
-45.1	-0.41
-45.0	-0.41
-44.9	-0.41
-44.8	-0.31
-44.7	-0.31
-44.6	-0.31
-44.5	-0.31
-44.4	-0.21
-44.3	-0.21
-44.2	-0.21
-44.1	-0.21
-44.0	-0.21
-43.9	-0.31
-43.8	-0.31
-43.7	-0.31
-43.6	-0.21
-43.5	-0.21
-43.4	-0.21
-43.3	-0.31
-43.2	-0.41
-43.1	-0.31
-43.0	-0.21
-42.9	-0.21
-42.8	-0.21
-42.7	-0.21
-42.6	-0.31
-42.5	-0.31
-42.4	-0.21
-42.3	-0.21
-42.2	-0.21
-42.1	-0.21
-42.0	-0.31
-41.9	-0.21
-41.8	-0.11
-41.7	-0.21
-41.6	-0.21
-41.5	-0.21
-41.4	-0.21
-41.3	-0.21
-41.2	-0.21
-41.1	-0.21
-41.0	-0.21
-40.9	-0.21
-40.8	-0.21
-40.7	-0.11
-40.6	-0.21
-40.5	-0.31
-40.4	-0.31
-40.3	-0.31
-40.2	-0.31
-40.1	-0.21
-40.0	-0.21
-39.9	-0.11
-39.8	-0.11
-39.7	-0.21
-39.6	-0.21
-39.5	-0.31
-39.4	-0.21
-39.3	-0.21
-39.2	-0.21
-39.1	-0.21
-39.0	-0.21
-38.9	-0.21
-38.8	-0.21
-38.7	-0.21
-38.6	-0.11
-38.5	-0.21
-38.4	-0.21
-38.3	-0.21
-38.2	-0.21
-38.1	-0.21
-38.0	-0.21
-37.9	-0.21
-37.8	-0.11
-37.7	-0.11
-37.6	-0.11
-37.5	-0.01
-37.4	-0.11
-37.3	-0.11
-37.2	-0.21
-37.1	-0.21
-37.0	-0.21
-36.9	-0.21
-36.8	-0.21
-36.7	-0.21
-36.6	-0.11
-36.5	-0.11
-36.4	-0.11
-36.3	-0.11
-36.2	-0.11
-36.1	-0.21
-36.0	-0.21
-35.9	-0.21
-35.8	-0.21
-35.7	-0.21
-35.6	-0.21
-35.5	-0.21
-35.4	-0.11
-35.3	-0.11
-35.2	-0.11
-35.1	-0.11
-35.0	-0.11
-34.9	-0.21
-34.8	-0.31
-34.7	-0.31
-34.6	-0.31
-34.5	-0.21
-34.4	-0.21
-34.3	-0.21
-34.2	-0.21
-34.1	-0.21
-34.0	-0.21
-33.9	-0.21
-33.8	-0.21
-33.7	-0.21
-33.6	-0.21
-33.5	-0.11
-33.4	-0.11
-33.3	-0.11
-33.2	-0.11
-33.1	-0.11
-33.0	-0.11
-32.9	-0.11
-32.8	-0.01
-32.7	-0.01
-32.6	-0.01
-32.5	-0.21
-32.4	-0.21
-32.3	-0.21
-32.2	-0.11
-32.1	-0.21
-32.0	-0.11
-31.9	-0.21
-31.8	-0.21
-31.7	-0.21
-31.6	-0.21
-31.5	-0.21
-31.4	-0.21
-31.3	-0.21
-31.2	-0.21
-31.1	-0.31
-31.0	-0.31
-30.9	-0.31
-30.8	-0.31
-30.7	-0.21
-30.6	-0.11
-30.5	-0.11
-30.4	-0.01
-30.3	0.09
-30.2	-0.01
-30.1	-0.11
-30.0	-0.11
-29.9	-0.11
-29.8	-0.01
-29.7	-0.11
-29.6	-0.11
-29.5	-0.11
-29.4	-0.11
-29.3	-0.11
-29.2	-0.11
-29.1	-0.11
-29.0	-0.11
-28.9	-0.11
-28.8	-0.11
-28.7	-0.11
-28.6	-0.11
-28.5	-0.11
-28.4	-0.11
-28.3	-0.11
-28.2	-0.11
-28.1	-0.01
-28.0	-0.11
-27.9	-0.01
-27.8	-0.01
-27.7	-0.01
-27.6	-0.01
-27.5	-0.11
-27.4	-0.01
-27.3	-0.01
-27.2	-0.01
-27.1	-0.01
-27.0	-0.01
-26.9	-0.01
-26.8	-0.01
-26.7	-0.01
-26.6	-0.01
-26.5	-0.01
-26.4	-0.01
-26.3	0.09
-26.2	-0.01
-26.1	0.09
-26.0	0.09
-25.9	0.09
-25.8	-0.01
-25.7	0.09
-25.6	-0.01
-25.5	-0.01
-25.4	0.09
-25.3	-0.01
-25.2	-0.01
-25.1	-0.01
-25.0	-0.01
-24.9	-0.01
-24.8	-0.01
-24.7	-0.01
-24.6	-0.01
-24.5	-0.01
-24.4	-0.01
-24.3	-0.01
-24.2	-0.01
-24.1	-0.11
-24.0	-0.01
-23.9	-0.11
-23.8	-0.11
-23.7	-0.01
-23.6	-0.01
-23.5	-0.11
-23.4	-0.11
-23.3	-0.11
-23.2	-0.01
-23.1	0.09
-23.0	0.09
-22.9	-0.01
-22.8	-0.01
-22.7	-0.01
-22.6	-0.01
-22.5	-0.01
-22.4	0.09
-22.3	-0.01
-22.2	-0.01
-22.1	-0.01
-22.0	0.09
-21.9	-0.01
-21.8	-0.01
-21.7	-0.01
-21.6	-0.01
-21.5	0.09
-21.4	0.09
-21.3	-0.01
-21.2	-0.01
-21.1	0.09
-21.0	0.09
-20.9	-0.01
-20.8	0.09
-20.7	0.09
-20.6	0.09
-20.5	0.09
-20.4	-0.01
-20.3	0.09
-20.2	0.09
-20.1	0.09
-20.0	0.09
-19.9	0.09
-19.8	0.09
-19.7	0.09
-19.6	0.09
-19.5	-0.01
-19.4	0.09
-19.3	-0.01
-19.2	0.09
-19.1	-0.01
-19.0	-0.01
-18.9	-0.01
-18.8	-0.01
-18.7	-0.01
-18.6	-0.01
-18.5	-0.11
-18.4	-0.11
-18.3	-0.01
-18.2	0.09
-18.1	0.09
-18.0	0.09
-17.9	-0.01
-17.8	-0.01
-17.7	-0.01
-17.6	-0.01
-17.5	-0.01
-17.4	-0.01
-17.3	-0.01
-17.2	-0.01
-17.1	0.09
-17.0	-0.01
-16.9	-0.01
-16.8	-0.01
-16.7	-0.01
-16.6	-0.01
-16.5	0.09
-16.4	-0.01
-16.3	-0.01
-16.2	-0.01
-16.1	-0.01
-16.0	-0.01
-15.9	-0.11
-15.8	-0.01
-15.7	-0.01
-15.6	-0.01
-15.5	-0.11
-15.4	-0.11
-15.3	-0.11
-15.2	-0.01
-15.1	-0.01
-15.0	-0.01
-14.9	-0.11
-14.8	-0.11
-14.7	-0.11
-14.6	-0.11
-14.5	-0.01
-14.4	-0.01
-14.3	-0.01
-14.2	-0.01
-14.1	-0.01
-14.0	0.09
-13.9	-0.01
-13.8	-0.11
-13.7	-0.11
-13.6	-0.11
-13.5	-0.01
-13.4	-0.01
-13.3	-0.01
-13.2	-0.01
-13.1	0.09
-13.0	-0.01
-12.9	-0.01
-12.8	0.09
-12.7	0.09
-12.6	0.09
-12.5	0.09
-12.4	0.09
-12.3	0.09
-12.2	0.09
-12.1	0.09
-12.0	-0.01
-11.9	-0.01
-11.8	0.09
-11.7	0.19
-11.6	0.09
-11.5	0.09
-11.4	0.09
-11.3	0.09
-11.2	0.09
-11.1	0.19
-11.0	0.09
-10.9	0.09
-10.8	-0.01
-10.7	0.09
-10.6	0.19
-10.5	0.19
-10.4	0.09
-10.3	0.09
-10.2	0.09
-10.1	0.09
-10.0	0.09
-9.9	-0.01
-9.8	-0.01
-9.7	-0.01
-9.6	-0.01
-9.5	-0.01
-9.4	-0.11
-9.3	-0.01
-9.2	0.09
-9.1	0.09
-9.0	0.09
-8.9	-0.01
-8.8	-0.01
-8.7	-0.11
-8.6	-0.21
-8.5	-0.01
-8.4	-0.01
-8.3	-0.01
-8.2	-0.01
-8.1	-0.01
-8.0	-0.01
-7.9	-0.01
-7.8	-0.01
-7.7	-0.01
-7.6	-0.01
-7.5	-0.11
-7.4	-0.11
-7.3	-0.11
-7.2	-0.01
-7.1	-0.01
-7.0	-0.01
-6.9	-0.01
-6.8	-0.01
-6.7	-0.01
-6.6	-0.11
-6.5	-0.21
-6.4	-0.11
-6.3	-0.01
-6.2	0.09
-6.1	0.09
-6.0	0.09
-5.9	0.09
-5.8	0.09
-5.7	0.09
-5.6	0.09
-5.5	0.09
-5.4	0.09
-5.3	0.09
-5.2	0.09
-5.1	0.09
-5.0	0.09
-4.9	0.09
-4.8	0.19
-4.7	0.09
-4.6	-0.01
-4.5	0.09
-4.4	0.09
-4.3	0.09
-4.2	0.19
-4.1	0.29
-4.0	0.39
-3.9	0.29
-3.8	0.39
-3.7	0.29
-3.6	0.19
-3.5	0.09
-3.4	0.09
-3.3	-0.01
-3.2	-0.01
-3.1	-0.11
-3.0	-0.11
-2.9	-0.11
-2.8	-0.11
-2.7	-0.01
-2.6	-0.01
-2.5	0.09
-2.4	0.19
-2.3	0.29
-2.2	0.39
-2.1	0.39
-2.0	0.39
-1.9	0.59
-1.8	0.59
-1.7	0.69
-1.6	0.89
-1.5	0.79
-1.4	0.79
-1.3	0.79
-1.2	0.79
-1.1	0.49
-1.0	0.29
-0.9	0.29
-0.8	0.09
-0.7	0.09
-0.6	-0.01
-0.5	-0.31
-0.4	-0.31
-0.3	-0.31
-0.2	-0.51
-0.1	-0.51
0.0	-0.41
0.1	-0.11
0.2	-0.51
0.3	-0.21
0.4	0.09
0.5	0.19
0.6	0.59
0.7	0.99
0.8	0.89
0.9	1.09
1.0	1.19
1.1	1.29
1.2	1.29
1.3	1.39
1.4	1.29
1.5	1.39
1.6	1.49
1.7	1.49
1.8	1.59
1.9	1.59
2.0	1.69
2.1	1.59
2.2	1.69
2.3	1.79
2.4	1.79
2.5	1.79
2.6	1.79
2.7	1.89
2.8	1.99
2.9	1.99
3.0	1.89
3.1	1.99
3.2	2.09
3.3	1.89
3.4	1.99
3.5	2.09
3.6	2.09
3.7	2.09
3.8	2.19
3.9	2.19
4.0	2.19
4.1	2.19
4.2	2.19
4.3	2.29
4.4	2.29
4.5	2.29
4.6	2.49
4.7	2.49
4.8	2.49
4.9	2.49
5.0	2.59
5.1	2.59
5.2	2.49
5.3	2.69
5.4	2.69
5.5	2.69
5.6	2.59
5.7	2.59
5.8	2.59
5.9	2.69
6.0	2.69
6.1	2.69
6.2	2.79
6.3	2.89
6.4	2.89
6.5	2.89
6.6	2.99
6.7	2.99
6.8	3.09
6.9	2.99
7.0	2.99
7.1	3.09
7.2	3.09
7.3	3.09
7.4	3.09
7.5	3.09
7.6	3.09
7.7	3.19
7.8	3.19
7.9	3.19
8.0	3.19
8.1	3.29
8.2	3.39
8.3	3.29
8.4	3.39
8.5	3.39
8.6	3.39
8.7	3.49
8.8	3.39
8.9	3.39
9.0	3.39
9.1	3.49
9.2	3.49
9.3	3.39
9.4	3.39
9.5	3.49
9.6	3.49
9.7	3.49
9.8	3.49
9.9	3.59
10.0	3.59
10.1	3.59
10.2	3.59
10.3	3.59
10.4	3.69
10.5	3.69
10.6	3.69
10.7	3.69
10.8	3.69
10.9	3.69
11.0	3.79
11.1	3.69
11.2	3.69
11.3	3.69
11.4	3.69
11.5	3.69
11.6	3.79
11.7	3.79
11.8	3.79
11.9	3.79
12.0	3.79
12.1	3.79
12.2	3.79
12.3	3.99
12.4	3.99
12.5	3.99
12.6	3.99
12.7	3.99
12.8	3.89
12.9	3.89
13.0	3.89
13.1	3.89
13.2	3.99
13.3	3.99
13.4	3.99
13.5	3.99
13.6	3.99
13.7	4.09
13.8	4.19
13.9	4.19
14.0	4.09
14.1	4.09
14.2	4.09
14.3	4.09
14.4	4.09
14.5	4.09
14.6	4.09
14.7	4.19
14.8	4.29
14.9	4.19
15.0	4.19
15.1	4.29
15.2	4.29
15.3	4.29
15.4	4.29
15.5	4.39
15.6	4.39
15.7	4.39
15.8	4.39
15.9	4.29
16.0	4.29
16.1	4.29
16.2	4.29
16.3	4.29
16.4	4.29
16.5	4.29
16.6	4.39
16.7	4.39
16.8	4.29
16.9	4.29
17.0	4.29
17.1	4.29
17.2	4.29
17.3	4.39
17.4	4.39
17.5	4.39
17.6	4.39
17.7	4.49
17.8	4.49
17.9	4.49
18.0	4.49
18.1	4.49
18.2	4.49
18.3	4.49
18.4	4.49
18.5	4.49
18.6	4.49
18.7	4.49
18.8	4.49
18.9	4.49
19.0	4.49
19.1	4.49
19.2	4.49
19.3	4.59
19.4	4.59
19.5	4.59
19.6	4.59
19.7	4.59
19.8	4.59
19.9	4.59
20.0	4.59
20.1	4.49
20.2	4.49
20.3	4.49
20.4	4.49
20.5	4.59
20.6	4.59
20.7	4.59
20.8	4.69
20.9	4.69
21.0	4.69
21.1	4.69
21.2	4.69
21.3	4.69
21.4	4.69
21.5	4.69
21.6	4.69
21.7	4.69
21.8	4.69
21.9	4.69
22.0	4.69
22.1	4.69
22.2	4.69
22.3	4.69
22.4	4.69
22.5	4.69
22.6	4.69
22.7	4.79
22.8	4.89
22.9	4.89
23.0	4.89
23.1	4.89
23.2	4.79
23.3	4.79
23.4	4.79
23.5	4.79
23.6	4.79
23.7	4.79
23.8	4.79
23.9	4.89
24.0	4.89
24.1	4.89
24.2	4.89
24.3	4.89
24.4	4.89
24.5	4.89
24.6	4.89
24.7	4.79
24.8	4.79
24.9	4.79
25.0	4.89
25.1	4.89
25.2	4.89
25.3	4.89
25.4	4.89
25.5	4.89
25.6	4.89
25.7	4.89
25.8	4.89
25.9	4.89
26.0	4.89
26.1	4.99
26.2	4.89
26.3	4.99
26.4	4.99
26.5	4.99
26.6	4.99
26.7	4.99
26.8	4.99
26.9	4.99
27.0	4.99
27.1	4.99
27.2	4.99
27.3	4.99
27.4	4.99
27.5	4.99
27.6	4.99
27.7	4.99
27.8	4.99
27.9	4.99
28.0	4.99
28.1	4.99
28.2	4.99
28.3	4.99
28.4	4.99
28.5	4.99
28.6	4.99
28.7	4.89
28.8	4.99
28.9	4.99
29.0	4.89
29.1	4.89
29.2	4.89
29.3	4.89
29.4	4.89
29.5	4.89
29.6	4.99
29.7	4.99
29.8	4.99
29.9	4.99
30.0	4.99
30.1	4.99
30.2	4.89
30.3	4.99
30.4	4.99
30.5	4.99
30.6	4.99
30.7	4.99
30.8	4.99
30.9	4.99
31.0	4.99
31.1	5.09
31.2	5.09
31.3	5.09
31.4	5.09
31.5	5.09
31.6	4.99
31.7	4.99
31.8	4.99
31.9	5.09
32.0	5.09
32.1	5.09
32.2	5.09
32.3	5.09
32.4	5.19
32.5	5.19
32.6	5.19
32.7	5.19
32.8	5.19
32.9	5.19
33.0	5.09
33.1	5.09
33.2	5.19
33.3	5.19
33.4	5.19
33.5	5.29
33.6	5.19
33.7	5.09
33.8	5.19
33.9	5.19
34.0	5.09
34.1	5.29
34.2	5.09
34.3	5.19
34.4	5.19
34.5	5.19
34.6	5.19
34.7	5.19
34.8	5.19
34.9	5.19
35.0	5.19
35.1	5.19
35.2	5.09
35.3	5.09
35.4	5.09
35.5	5.09
35.6	5.19
35.7	5.19
35.8	5.19
35.9	5.19
36.0	5.19
36.1	5.19
36.2	5.29
36.3	5.29
36.4	5.29
36.5	5.29
36.6	5.29
36.7	5.19
36.8	5.19
36.9	5.19
37.0	5.19
37.1	5.19
37.2	5.29
37.3	5.29
37.4	5.29
37.5	5.29
37.6	5.29
37.7	5.29
37.8	5.19
37.9	5.19
38.0	5.19
38.1	5.19
38.2	5.19
38.3	5.19
38.4	5.29
38.5	5.29
38.6	5.29
38.7	5.39
38.8	5.39
38.9	5.39
39.0	5.39
39.1	5.29
39.2	5.29
39.3	5.29
39.4	5.29
39.5	5.39
39.6	5.39
39.7	5.39
39.8	5.29
39.9	5.39
40.0	5.39
40.1	5.49
40.2	5.49
40.3	5.49
40.4	5.39
40.5	5.49
40.6	5.39
40.7	5.39
40.8	5.49
40.9	5.49
41.0	5.49
41.1	5.39
41.2	5.39
41.3	5.39
41.4	5.39
41.5	5.49
41.6	5.49
41.7	5.49
41.8	5.49
41.9	5.49
42.0	5.49
42.1	5.39
42.2	5.39
42.3	5.39
42.4	5.49
42.5	5.59
42.6	5.59
42.7	5.59
42.8	5.39
42.9	5.39
43.0	5.39
43.1	5.39
43.2	5.39
43.3	5.39
43.4	5.49
43.5	5.49
43.6	5.49
43.7	5.49
43.8	5.39
43.9	5.39
44.0	5.39
44.1	5.39
44.2	5.49
44.3	5.59
44.4	5.59
44.5	5.49
44.6	5.49
44.7	5.49
44.8	5.49
44.9	5.49
45.0	5.49
45.1	5.39
45.2	5.39
45.3	5.49
45.4	5.49
45.5	5.49
45.6	5.49
45.7	5.49
45.8	5.49
45.9	5.59
46.0	5.59
46.1	5.59
46.2	5.69
46.3	5.59
46.4	5.59
46.5	5.59
46.6	5.59
46.7	5.59
46.8	5.59
46.9	5.59
47.0	5.49
47.1	5.49
47.2	5.39
47.3	5.49
47.4	5.59
47.5	5.59
47.6	5.59
47.7	5.59
47.8	5.59
47.9	5.59
48.0	5.59
48.1	5.49
48.2	5.49
48.3	5.49
48.4	5.59
48.5	5.59
48.6	5.59
48.7	5.59
48.8	5.69
48.9	5.69
49.0	5.69
49.1	5.79
49.2	5.79
49.3	5.69
49.4	5.69
49.5	5.69
49.6	5.59
49.7	5.59
49.8	5.59
49.9	5.69
50.0	5.69
50.1	5.69
50.2	5.69
50.3	5.69
50.4	5.69
50.5	5.69
50.6	5.79
50.7	5.79
50.8	5.79
50.9	5.79
51.0	5.79
51.1	5.79
51.2	5.79
51.3	5.79
51.4	5.89
51.5	5.89
51.6	5.89
51.7	5.79
51.8	5.79
51.9	5.79
52.0	5.79
52.1	5.89
52.2	5.89
52.3	5.89
52.4	5.89
52.5	5.89
52.6	5.89
52.7	5.99
52.8	5.99
52.9	5.89
53.0	5.89
53.1	5.89
53.2	5.99
53.3	6.09
53.4	6.09
53.5	5.99
53.6	5.99
53.7	5.89
53.8	5.89
53.9	5.99
54.0	5.99
54.1	5.99
54.2	5.99
54.3	5.99
54.4	5.99
54.5	5.89
54.6	5.99
54.7	5.99
54.8	5.99
54.9	5.99
55.0	6.09
55.1	6.09
55.2	5.89
55.3	5.99
55.4	5.99
55.5	5.99
55.6	5.99
55.7	5.99
55.8	5.99
55.9	5.89
56.0	5.89
56.1	5.99
56.2	5.99
56.3	5.99
56.4	5.99
56.5	5.99
56.6	5.99
56.7	6.09
56.8	5.99
56.9	5.99
57.0	6.09
57.1	5.99
57.2	5.99
57.3	5.89
57.4	5.89
57.5	5.89
57.6	5.89
57.7	5.99
57.8	5.99
57.9	5.99
58.0	5.99
58.1	5.99
58.2	5.99
58.3	6.09
58.4	5.99
58.5	5.99
58.6	6.09
58.7	5.99
58.8	5.99
58.9	5.99
59.0	5.99
59.1	5.89
59.2	5.89
59.3	5.99
59.4	5.99
59.5	5.99
59.6	5.99
59.7	5.89
59.8	5.89
59.9	5.79
60.0	5.89
60.1	5.89
60.2	5.99
60.3	5.99
60.4	5.99
60.5	5.99
60.6	5.89
60.7	5.89
60.8	5.99
60.9	5.89
61.0	5.89
61.1	5.99
61.2	5.99
61.3	5.99
61.4	5.99
61.5	5.99
61.6	5.79
61.7	5.79
61.8	5.79
61.9	5.89
62.0	5.99
62.1	5.99
62.2	5.99
62.3	5.99
62.4	5.99
62.5	5.99
62.6	5.89
62.7	5.99
62.8	5.99
62.9	5.99
63.0	5.99
63.1	5.89
63.2	5.89
63.3	5.89
63.4	5.89
63.5	5.89
63.6	6.09
63.7	6.09
63.8	5.99
63.9	5.99
64.0	5.99
64.1	5.99
64.2	6.09
64.3	6.09
64.4	6.09
64.5	6.19
64.6	6.09
64.7	6.09
64.8	5.99
64.9	5.99
65.0	6.09
65.1	6.09
65.2	6.09
65.3	6.09
65.4	5.99
65.5	5.99
65.6	6.19
65.7	6.19
65.8	6.19
65.9	6.19
66.0	6.09
66.1	6.09
66.2	5.99
66.3	5.99
66.4	6.09
66.5	6.09
66.6	6.09
66.7	6.19
66.8	6.09
66.9	6.09
67.0	6.09
67.1	6.19
67.2	6.19
67.3	6.19
67.4	6.09
67.5	5.99
67.6	5.99
67.7	5.99
67.8	6.09
67.9	6.09
68.0	6.09
68.1	5.99
68.2	5.99
68.3	6.09
68.4	6.09
68.5	6.09
68.6	6.19
68.7	6.19
68.8	6.09
68.9	6.09
69.0	6.09
69.1	6.09
69.2	5.99
69.3	6.09
69.4	6.09
69.5	6.09
69.6	6.09
69.7	6.09
69.8	5.99
69.9	6.09
70.0	6.09
70.1	6.09
70.2	6.09
70.3	6.09
70.4	6.09
70.5	6.09
70.6	6.09
70.7	6.09
70.8	6.09
70.9	6.19
71.0	6.09
71.1	6.09
71.2	6.09
71.3	5.99
71.4	5.99
71.5	6.09
71.6	6.19
71.7	6.19
71.8	6.19
71.9	6.19
72.0	6.19
72.1	6.19
72.2	5.99
72.3	6.09
72.4	6.09
72.5	6.09
72.6	6.09
72.7	6.09
72.8	6.09
72.9	6.09
73.0	6.09
73.1	6.29
73.2	6.19
73.3	6.19
73.4	6.09
73.5	6.09
73.6	6.09
73.7	6.09
73.8	6.09
73.9	6.19
74.0	6.19
74.1	6.19
74.2	6.09
74.3	6.09
74.4	6.09
74.5	6.09
74.6	6.19
74.7	6.19
74.8	6.19
74.9	6.19
75.0	6.19
75.1	6.19
75.2	6.19
75.3	6.09
75.4	6.19
75.5	6.09
75.6	6.09
75.7	6.09
75.8	6.09
75.9	6.09
76.0	6.19
76.1	6.19
76.2	6.09
76.3	6.19
76.4	6.19
76.5	6.19
76.6	6.09
76.7	6.09
76.8	6.09
76.9	5.99
77.0	6.09
77.1	6.09
77.2	6.09
77.3	6.09
77.4	6.09
77.5	6.09
77.6	6.09
77.7	6.09
77.8	6.29
77.9	6.29
78.0	6.29
78.1	6.29
78.2	6.19
78.3	6.19
78.4	6.09
78.5	6.09
78.6	6.19
78.7	6.19
78.8	6.29
78.9	6.29
79.0	6.29
79.1	6.29
79.2	6.39
79.3	6.19
79.4	6.19
79.5	6.19
79.6	6.19
79.7	6.19
79.8	6.19
79.9	6.19
80.0	6.29
80.1	6.29
80.2	6.29
80.3	6.29
80.4	6.29
80.5	6.29
80.6	6.29
80.7	6.29
80.8	6.29
80.9	6.29
81.0	6.29
81.1	6.39
81.2	6.39
81.3	6.19
81.4	6.29
81.5	6.29
81.6	6.29
81.7	6.29
81.8	6.29
81.9	6.29
82.0	6.19
82.1	6.19
82.2	6.29
82.3	6.39
82.4	6.39
82.5	6.39
82.6	6.29
82.7	6.29
82.8	6.29
82.9	6.29
83.0	6.29
83.1	6.29
83.2	6.29
83.3	6.39
83.4	6.39
83.5	6.39
83.6	6.39
83.7	6.29
83.8	6.29
83.9	6.39
84.0	6.39
84.1	6.39
84.2	6.39
84.3	6.29
84.4	6.29
84.5	6.19
84.6	6.19
84.7	6.29
84.8	6.39
84.9	6.39
85.0	6.39
85.1	6.39
85.2	6.39
85.3	6.39
85.4	6.29
85.5	6.29
85.6	6.29
85.7	6.39
85.8	6.39
85.9	6.39
86.0	6.29
86.1	6.29
86.2	6.39
86.3	6.29
86.4	6.29
86.5	6.29
86.6	6.29
86.7	6.39
86.8	6.39
86.9	6.39
87.0	6.39
87.1	6.29
87.2	6.29
87.3	6.29
87.4	6.19
87.5	6.29
87.6	6.29
87.7	6.39
87.8	6.39
87.9	6.39
88.0	6.39
88.1	6.39
88.2	6.19
88.3	6.19
88.4	6.19
88.5	6.19
88.6	6.19
88.7	6.19
88.8	6.29
88.9	6.39
89.0	6.39
89.1	6.29
89.2	6.19
89.3	6.19
89.4	6.19
89.5	6.19
89.6	6.19
89.7	6.29
89.8	6.29
89.9	6.29
90.0	6.29
90.1	6.29
90.2	6.29
90.3	6.19
90.4	6.19
90.5	6.19
90.6	6.29
90.7	6.29
90.8	6.29
90.9	6.19
91.0	6.19
91.1	6.19
91.2	6.19
91.3	6.29
91.4	6.29
91.5	6.29
91.6	6.29
91.7	6.29
91.8	6.29
91.9	6.19
92.0	6.19
92.1	6.19
92.2	6.19
92.3	6.29
92.4	6.29
92.5	6.29
92.6	6.19
92.7	6.19
92.8	6.29
92.9	6.19
93.0	6.19
93.1	6.29
93.2	6.29
93.3	6.29
93.4	6.29
93.5	6.29
93.6	6.29
93.7	6.29
93.8	6.49
93.9	6.39
94.0	6.29
94.1	6.29
94.2	6.29
94.3	6.29
94.4	6.29
94.5	6.29
94.6	6.39
94.7	6.39
94.8	6.29
94.9	6.29
95.0	6.39
95.1	6.29
95.2	6.29
95.3	6.29
95.4	6.29
95.5	6.29
95.6	6.29
95.7	6.29
95.8	6.29
95.9	6.29
96.0	6.29
96.1	6.29
96.2	6.29
96.3	6.49
96.4	6.29
96.5	6.29
96.6	6.29
96.7	6.29
96.8	6.29
96.9	6.29
97.0	6.29
97.1	6.39
97.2	6.39
97.3	6.29
97.4	6.29
97.5	6.29
97.6	6.39
97.7	6.39
97.8	6.39
97.9	6.39
98.0	6.39
98.1	6.39
98.2	6.39
98.3	6.39
98.4	6.29
98.5	6.29
98.6	6.29
98.7	6.39
98.8	6.39
98.9	6.49
99.0	6.39
99.1	6.39
99.2	6.39
99.3	6.49
99.4	6.49
99.5	6.49
99.6	6.49
99.7	6.49
99.8	6.49
99.9	6.59
100.0	6.59
100.1	6.59
100.2	6.59
100.3	6.59
100.4	6.59
100.5	6.59
100.6	6.49
100.7	6.49
100.8	6.59
100.9	6.49
101.0	6.49
101.1	6.59
101.2	6.59
101.3	6.59
101.4	6.49
101.5	6.49
101.6	6.59
101.7	6.59
101.8	6.59
101.9	6.59
102.0	6.59
102.1	6.49
102.2	6.49
102.3	6.49
102.4	6.39
102.5	6.39
102.6	6.49
102.7	6.59
102.8	6.59
102.9	6.49
103.0	6.49
103.1	6.49
103.2	6.49
103.3	6.49
103.4	6.49
103.5	6.49
103.6	6.39
103.7	6.39
103.8	6.49
103.9	6.49
104.0	6.49
104.1	6.39
104.2	6.39
104.3	6.49
104.4	6.49
104.5	6.39
104.6	6.39
104.7	6.49
104.8	6.49
104.9	6.49
105.0	6.49
105.1	6.49
105.2	6.49
105.3	6.49
105.4	6.49
105.5	6.39
105.6	6.49
105.7	6.49
105.8	6.59
105.9	6.49
106.0	6.49
106.1	6.49
106.2	6.49
106.3	6.49
106.4	6.49
106.5	6.49
106.6	6.29
106.7	6.39
106.8	6.49
106.9	6.49
107.0	6.49
107.1	6.49
107.2	6.49
107.3	6.49
107.4	6.49
107.5	6.59
107.6	6.59
107.7	6.59
107.8	6.59
107.9	6.49
108.0	6.39
108.1	6.39
108.2	6.59
108.3	6.59
108.4	6.59
108.5	6.59
108.6	6.59
108.7	6.59
108.8	6.59
108.9	6.49
109.0	6.49
109.1	6.49
109.2	6.49
109.3	6.49
109.4	6.49
109.5	6.59
109.6	6.59
109.7	6.49
109.8	6.59
109.9	6.59
110.0	6.59
110.1	6.59
110.2	6.59
110.3	6.59
110.4	6.49
110.5	6.59
110.6	6.69
110.7	6.69
110.8	6.69
110.9	6.59
111.0	6.59
111.1	6.59
111.2	6.59
111.3	6.59
111.4	6.69
111.5	6.69
111.6	6.69
111.7	6.69
111.8	6.59
111.9	6.59
112.0	6.59
112.1	6.59
112.2	6.59
112.3	6.59
112.4	6.59
112.5	6.59
112.6	6.49
112.7	6.49
112.8	6.59
112.9	6.59
113.0	6.59
113.1	6.59
113.2	6.69
113.3	6.69
113.4	6.59
113.5	6.49
113.6	6.59
113.7	6.59
113.8	6.59
113.9	6.59
114.0	6.59
114.1	6.59
114.2	6.59
114.3	6.59
114.4	6.59
114.5	6.49
114.6	6.49
114.7	6.49
114.8	6.49
114.9	6.49
115.0	6.69
115.1	6.69
115.2	6.69
115.3	6.69
115.4	6.59
115.5	6.59
115.6	6.59
115.7	6.49
115.8	6.49
115.9	6.49
116.0	6.49
116.1	6.59
116.2	6.59
116.3	6.59
116.4	6.59
116.5	6.49
116.6	6.49
116.7	6.49
116.8	6.59
116.9	6.49
117.0	6.49
117.1	6.49
117.2	6.59
117.3	6.59
117.4	6.59
117.5	6.59
117.6	6.59
117.7	6.59
117.8	6.49
117.9	6.59
118.0	6.59
118.1	6.59
118.2	6.69
118.3	6.69
118.4	6.69
118.5	6.49
118.6	6.49
118.7	6.49
118.8	6.59
118.9	6.59
119.0	6.59
119.1	6.69
119.2	6.69
119.3	6.59
119.4	6.59
119.5	6.59
119.6	6.59
119.7	6.49
119.8	6.49
119.9	6.49
120.0	6.39
120.1	6.59
120.2	6.59
120.3	6.59
120.4	6.59
120.5	6.59
120.6	6.59
120.7	6.59
120.8	6.59
120.9	6.49
121.0	6.49
121.1	6.49
121.2	6.49
121.3	6.49
121.4	6.49
121.5	6.59
121.6	6.59
121.7	6.59
121.8	6.59
121.9	6.59
122.0	6.59
122.1	6.49
122.2	6.59
122.3	6.59
122.4	6.59
122.5	6.59
122.6	6.59
122.7	6.69
122.8	6.69
122.9	6.69
123.0	6.69
123.1	6.59
123.2	6.59
123.3	6.59
123.4	6.59
123.5	6.59
123.6	6.59
123.7	6.59
123.8	6.69
123.9	6.69
124.0	6.69
124.1	6.69
124.2	6.69
124.3	6.69
124.4	6.79
124.5	6.79
124.6	6.79
124.7	6.69
124.8	6.69
124.9	6.69
125.0	6.79
125.1	6.79
125.2	6.79
125.3	6.69
125.4	6.69
125.5	6.69
125.6	6.69
125.7	6.79
125.8	6.69
125.9	6.69
126.0	6.79
126.1	6.79
126.2	6.79
126.3	6.79
126.4	6.79
126.5	6.79
126.6	6.79
126.7	6.69
126.8	6.89
126.9	6.89
127.0	6.89
127.1	6.79
127.2	6.79
127.3	6.79
127.4	6.79
127.5	6.79
127.6	6.69
127.7	6.69
127.8	6.69
127.9	6.79
128.0	6.79
128.1	6.69
128.2	6.69
128.3	6.79
128.4	6.79
128.5	6.69
128.6	6.69
128.7	6.69
128.8	6.69
128.9	6.69
129.0	6.69
129.1	6.69
129.2	6.69
129.3	6.59
129.4	6.69
129.5	6.59
129.6	6.59
129.7	6.59
129.8	6.59
129.9	6.59
130.0	6.59
130.1	6.59
130.2	6.59
130.3	6.59
130.4	6.69
130.5	6.69
130.6	6.69
130.7	6.59
130.8	6.59
130.9	6.59
131.0	6.59
131.1	6.59
131.2	6.69
131.3	6.69
131.4	6.69
131.5	6.69
131.6	6.79
131.7	6.79
131.8	6.79
131.9	6.79
132.0	6.69
132.1	6.69
132.2	6.69
132.3	6.69
132.4	6.69
132.5	6.69
132.6	6.69
132.7	6.69
132.8	6.69
132.9	6.69
133.0	6.79
133.1	6.79
133.2	6.89
133.3	6.89
133.4	6.79
133.5	6.79
133.6	6.79
133.7	6.79
133.8	6.79
133.9	6.79
134.0	6.79
134.1	6.69
134.2	6.79
134.3	6.69
134.4	6.69
134.5	6.69
134.6	6.79
134.7	6.79
134.8	6.79
134.9	6.79
135.0	6.79
135.1	6.79
135.2	6.79
135.3	6.79
135.4	6.69
135.5	6.69
135.6	6.69
135.7	6.69
135.8	6.79
135.9	6.69
136.0	6.79
136.1	6.79
136.2	6.79
136.3	6.69
136.4	6.69
136.5	6.69
136.6	6.69
136.7	6.69
136.8	6.69
136.9	6.79
137.0	6.79
137.1	6.79
137.2	6.79
137.3	6.69
137.4	6.69
137.5	6.69
137.6	6.69
137.7	6.69
137.8	6.69
137.9	6.69
138.0	6.69
138.1	6.79
138.2	6.69
138.3	6.69
138.4	6.69
138.5	6.69
138.6	6.59
138.7	6.59
138.8	6.59
138.9	6.59
139.0	6.69
139.1	6.79
139.2	6.79
139.3	6.79
139.4	6.69
139.5	6.69
139.6	6.59
139.7	6.59
139.8	6.59
[truncated: 3,301 more rows]
