# Supplementary material for: Murine T-cell receptor OT-I exhibits imperfect discrimination between foreign and self-antigens
Source: EMBO J. 2025 Nov 26;45(2):394–416. doi: 10.1038/s44318-025-00644-5 (PMC12811252; doi:10.1038/s44318-025-00644-5)
Supplement: Supplementary file 4 — Source data Fig. 2 [file 44318_2025_644_MOESM4_ESM.zip › Figure 2/2a/N4 10 08 20 Binding Level.csv]

TCR_conc[uM]	N4 Equilibrium binding RU FC2
1.813888	20.78
3.627776	39.928
7.255553	72.97
14.511106	122.58
29.022211	192.048
58.044422	269.305
116.088844	345.767
232.177688	413.018
1.813888	20.212
