# Supplementary material for: Murine T-cell receptor OT-I exhibits imperfect discrimination between foreign and self-antigens
Source: EMBO J. 2025 Nov 26;45(2):394–416. doi: 10.1038/s44318-025-00644-5 (PMC12811252; doi:10.1038/s44318-025-00644-5)
Supplement: Supplementary file 4 — Source data Fig. 2 [file 44318_2025_644_MOESM4_ESM.zip › Figure 2/2a/V-OVA 17-12-20 (AB Binding) 1370 RU.csv]

time [s]	Ab binding [RU]
-60.0	-1.800
-59.9	-1.700
-59.8	-1.700
-59.7	-1.600
-59.6	-1.700
-59.5	-1.600
-59.4	-1.700
-59.3	-1.700
-59.2	-1.600
-59.1	-1.700
-59.0	-1.700
-58.9	-1.700
-58.8	-1.700
-58.7	-1.700
-58.6	-1.500
-58.5	-1.500
-58.4	-1.700
-58.3	-1.700
-58.2	-1.600
-58.1	-1.600
-58.0	-1.500
-57.9	-1.500
-57.8	-1.700
-57.7	-1.600
-57.6	-1.600
-57.5	-1.600
-57.4	-1.600
-57.3	-1.600
-57.2	-1.700
-57.1	-1.600
-57.0	-1.600
-56.9	-1.600
-56.8	-1.600
-56.7	-1.600
-56.6	-1.600
-56.5	-1.500
-56.4	-1.600
-56.3	-1.700
-56.2	-1.500
-56.1	-1.500
-56.0	-1.400
-55.9	-1.400
-55.8	-1.600
-55.7	-1.500
-55.6	-1.500
-55.5	-1.400
-55.4	-1.400
-55.3	-1.600
-55.2	-1.500
-55.1	-1.500
-55.0	-1.400
-54.9	-1.400
-54.8	-1.500
-54.7	-1.500
-54.6	-1.300
-54.5	-1.300
-54.4	-1.300
-54.3	-1.400
-54.2	-1.300
-54.1	-1.400
-54.0	-1.300
-53.9	-1.300
-53.8	-1.300
-53.7	-1.300
-53.6	-1.300
-53.5	-1.300
-53.4	-1.300
-53.3	-1.300
-53.2	-1.400
-53.1	-1.300
-53.0	-1.200
-52.9	-1.200
-52.8	-1.200
-52.7	-1.200
-52.6	-1.100
-52.5	-1.100
-52.4	-1.100
-52.3	-1.200
-52.2	-1.200
-52.1	-1.100
-52.0	-1.100
-51.9	-1.200
-51.8	-1.200
-51.7	-1.100
-51.6	-1.200
-51.5	-1.200
-51.4	-1.100
-51.3	-1.100
-51.2	-1.100
-51.1	-1.100
-51.0	-1.200
-50.9	-1.200
-50.8	-1.100
-50.7	-1.100
-50.6	-1.200
-50.5	-1.200
-50.4	-1.200
-50.3	-1.000
-50.2	-1.000
-50.1	-1.200
-50.0	-1.100
-49.9	-1.100
-49.8	-1.100
-49.7	-1.100
-49.6	-1.200
-49.5	-1.200
-49.4	-1.100
-49.3	-1.000
-49.2	-1.200
-49.1	-1.100
-49.0	-1.100
-48.9	-1.000
-48.8	-1.100
-48.7	-1.100
-48.6	-1.100
-48.5	-1.100
-48.4	-1.100
-48.3	-1.000
-48.2	-1.000
-48.1	-1.100
-48.0	-1.100
-47.9	-1.100
-47.8	-1.100
-47.7	-1.000
-47.6	-1.100
-47.5	-1.100
-47.4	-1.100
-47.3	-1.000
-47.2	-1.100
-47.1	-1.100
-47.0	-1.000
-46.9	-1.000
-46.8	-1.000
-46.7	-1.100
-46.6	-1.000
-46.5	-1.000
-46.4	-0.900
-46.3	-1.000
-46.2	-0.900
-46.1	-1.000
-46.0	-1.000
-45.9	-1.000
-45.8	-1.000
-45.7	-0.900
-45.6	-1.000
-45.5	-0.900
-45.4	-1.000
-45.3	-0.900
-45.2	-0.900
-45.1	-1.000
-45.0	-0.900
-44.9	-0.900
-44.8	-0.900
-44.7	-0.900
-44.6	-0.900
-44.5	-0.900
-44.4	-0.900
-44.3	-0.800
-44.2	-0.900
-44.1	-0.900
-44.0	-0.900
-43.9	-0.900
-43.8	-0.900
-43.7	-0.900
-43.6	-0.900
-43.5	-1.000
-43.4	-0.900
-43.3	-0.900
-43.2	-0.800
-43.1	-0.800
-43.0	-0.900
-42.9	-0.800
-42.8	-0.900
-42.7	-0.800
-42.6	-0.800
-42.5	-0.700
-42.4	-0.900
-42.3	-0.900
-42.2	-0.800
-42.1	-0.800
-42.0	-0.800
-41.9	-0.700
-41.8	-0.800
-41.7	-0.800
-41.6	-0.700
-41.5	-0.800
-41.4	-0.900
-41.3	-0.800
-41.2	-0.800
-41.1	-0.800
-41.0	-0.700
-40.9	-0.700
-40.8	-0.700
-40.7	-0.700
-40.6	-0.700
-40.5	-0.700
-40.4	-0.700
-40.3	-0.700
-40.2	-0.700
-40.1	-0.600
-40.0	-0.600
-39.9	-0.700
-39.8	-0.800
-39.7	-0.700
-39.6	-0.700
-39.5	-0.700
-39.4	-0.600
-39.3	-0.700
-39.2	-0.600
-39.1	-0.600
-39.0	-0.600
-38.9	-0.600
-38.8	-0.600
-38.7	-0.600
-38.6	-0.600
-38.5	-0.700
-38.4	-0.700
-38.3	-0.700
-38.2	-0.600
-38.1	-0.600
-38.0	-0.600
-37.9	-0.700
-37.8	-0.800
-37.7	-0.700
-37.6	-0.700
-37.5	-0.600
-37.4	-0.500
-37.3	-0.600
-37.2	-0.600
-37.1	-0.700
-37.0	-0.600
-36.9	-0.600
-36.8	-0.600
-36.7	-0.600
-36.6	-0.500
-36.5	-0.600
-36.4	-0.600
-36.3	-0.600
-36.2	-0.500
-36.1	-0.500
-36.0	-0.600
-35.9	-0.500
-35.8	-0.600
-35.7	-0.600
-35.6	-0.600
-35.5	-0.500
-35.4	-0.400
-35.3	-0.500
-35.2	-0.500
-35.1	-0.400
-35.0	-0.400
-34.9	-0.500
-34.8	-0.500
-34.7	-0.500
-34.6	-0.500
-34.5	-0.500
-34.4	-0.500
-34.3	-0.500
-34.2	-0.500
-34.1	-0.500
-34.0	-0.400
-33.9	-0.400
-33.8	-0.500
-33.7	-0.400
-33.6	-0.400
-33.5	-0.300
-33.4	-0.300
-33.3	-0.300
-33.2	-0.300
-33.1	-0.400
-33.0	-0.300
-32.9	-0.300
-32.8	-0.300
-32.7	-0.300
-32.6	-0.300
-32.5	-0.300
-32.4	-0.400
-32.3	-0.400
-32.2	-0.500
-32.1	-0.400
-32.0	-0.300
-31.9	-0.400
-31.8	-0.500
-31.7	-0.300
-31.6	-0.300
-31.5	-0.300
-31.4	-0.400
-31.3	-0.300
-31.2	-0.300
-31.1	-0.300
-31.0	-0.400
-30.9	-0.400
-30.8	-0.400
-30.7	-0.300
-30.6	-0.300
-30.5	-0.300
-30.4	-0.300
-30.3	-0.400
-30.2	-0.400
-30.1	-0.400
-30.0	-0.400
-29.9	-0.300
-29.8	-0.300
-29.7	-0.300
-29.6	-0.300
-29.5	-0.300
-29.4	-0.300
-29.3	-0.300
-29.2	-0.200
-29.1	-0.200
-29.0	-0.200
-28.9	-0.200
-28.8	-0.300
-28.7	-0.300
-28.6	-0.200
-28.5	-0.200
-28.4	-0.200
-28.3	-0.200
-28.2	-0.200
-28.1	-0.200
-28.0	-0.200
-27.9	-0.200
-27.8	-0.200
-27.7	-0.200
-27.6	-0.200
-27.5	-0.200
-27.4	-0.200
-27.3	-0.200
-27.2	-0.200
-27.1	-0.300
-27.0	-0.300
-26.9	-0.300
-26.8	-0.300
-26.7	-0.300
-26.6	-0.300
-26.5	-0.200
-26.4	-0.200
-26.3	-0.200
-26.2	-0.200
-26.1	-0.200
-26.0	-0.200
-25.9	-0.200
-25.8	-0.300
-25.7	-0.300
-25.6	-0.300
-25.5	-0.300
-25.4	-0.300
-25.3	-0.300
-25.2	-0.300
-25.1	-0.300
-25.0	-0.300
-24.9	-0.300
-24.8	-0.300
-24.7	-0.300
-24.6	-0.200
-24.5	-0.200
-24.4	-0.300
-24.3	-0.300
-24.2	-0.300
-24.1	-0.300
-24.0	-0.300
-23.9	-0.300
-23.8	-0.300
-23.7	-0.300
-23.6	-0.300
-23.5	-0.200
-23.4	-0.200
-23.3	-0.200
-23.2	-0.200
-23.1	-0.200
-23.0	-0.100
-22.9	-0.100
-22.8	-0.100
-22.7	-0.200
-22.6	-0.300
-22.5	-0.200
-22.4	-0.200
-22.3	-0.200
-22.2	-0.200
-22.1	-0.200
-22.0	-0.100
-21.9	-0.200
-21.8	-0.200
-21.7	-0.200
-21.6	-0.100
-21.5	-0.100
-21.4	-0.100
-21.3	-0.100
-21.2	-0.200
-21.1	-0.200
-21.0	-0.200
-20.9	-0.200
-20.8	-0.200
-20.7	-0.100
-20.6	-0.100
-20.5	-0.200
-20.4	-0.200
-20.3	-0.200
-20.2	-0.200
-20.1	-0.100
-20.0	-0.100
-19.9	-0.200
-19.8	-0.300
-19.7	-0.300
-19.6	-0.200
-19.5	-0.200
-19.4	-0.200
-19.3	-0.200
-19.2	-0.200
-19.1	-0.200
-19.0	-0.300
-18.9	-0.200
-18.8	-0.200
-18.7	-0.200
-18.6	-0.200
-18.5	-0.200
-18.4	-0.300
-18.3	-0.300
-18.2	-0.300
-18.1	-0.200
-18.0	-0.200
-17.9	-0.200
-17.8	-0.200
-17.7	-0.200
-17.6	-0.100
-17.5	-0.100
-17.4	-0.100
-17.3	-0.200
-17.2	-0.300
-17.1	-0.200
-17.0	-0.200
-16.9	-0.200
-16.8	-0.200
-16.7	-0.100
-16.6	-0.100
-16.5	-0.200
-16.4	-0.100
-16.3	-0.100
-16.2	-0.100
-16.1	0.000
-16.0	0.000
-15.9	0.000
-15.8	-0.100
-15.7	0.000
-15.6	-0.100
-15.5	-0.100
-15.4	-0.100
-15.3	0.000
-15.2	0.000
-15.1	-0.100
-15.0	0.000
-14.9	0.000
-14.8	0.000
-14.7	0.000
-14.6	0.100
-14.5	0.100
-14.4	0.000
-14.3	0.000
-14.2	0.000
-14.1	0.100
-14.0	0.100
-13.9	0.100
-13.8	0.000
-13.7	0.000
-13.6	0.000
-13.5	0.000
-13.4	0.000
-13.3	0.000
-13.2	0.000
-13.1	0.000
-13.0	0.100
-12.9	0.100
-12.8	0.100
-12.7	-0.100
-12.6	-0.100
-12.5	-0.100
-12.4	0.000
-12.3	0.000
-12.2	0.000
-12.1	-0.100
-12.0	-0.100
-11.9	-0.200
-11.8	-0.100
-11.7	-0.100
-11.6	-0.100
-11.5	-0.100
-11.4	-0.100
-11.3	-0.100
-11.2	-0.100
-11.1	0.000
-11.0	0.000
-10.9	0.000
-10.8	-0.100
-10.7	-0.100
-10.6	-0.100
-10.5	-0.100
-10.4	-0.100
-10.3	-0.100
-10.2	-0.100
-10.1	-0.100
-10.0	-0.100
-9.9	0.000
-9.8	0.000
-9.7	0.000
-9.6	0.000
-9.5	-0.100
-9.4	-0.100
-9.3	-0.100
-9.2	-0.100
-9.1	0.000
-9.0	0.000
-8.9	-0.100
-8.8	-0.100
-8.7	-0.100
-8.6	-0.100
-8.5	-0.100
-8.4	0.000
-8.3	0.000
-8.2	0.000
-8.1	0.000
-8.0	-0.100
-7.9	-0.100
-7.8	-0.100
-7.7	-0.100
-7.6	0.000
-7.5	0.000
-7.4	0.000
-7.3	0.000
-7.2	0.000
-7.1	0.000
-7.0	0.000
-6.9	0.100
-6.8	0.100
-6.7	0.000
-6.6	0.000
-6.5	-0.100
-6.4	-0.100
-6.3	-0.100
-6.2	-0.100
-6.1	0.000
-6.0	0.100
-5.9	0.000
-5.8	0.100
-5.7	0.200
-5.6	0.100
-5.5	0.200
-5.4	0.300
-5.3	0.200
-5.2	0.200
-5.1	0.200
-5.0	0.200
-4.9	0.200
-4.8	0.200
-4.7	0.200
-4.6	0.300
-4.5	0.300
-4.4	0.300
-4.3	0.400
-4.2	0.400
-4.1	0.500
-4.0	0.400
-3.9	0.300
-3.8	0.200
-3.7	0.000
-3.6	0.000
-3.5	-0.100
-3.4	-0.100
-3.3	0.000
-3.2	0.100
-3.1	0.100
-3.0	0.100
-2.9	0.200
-2.8	0.200
-2.7	0.400
-2.6	0.300
-2.5	0.300
-2.4	0.400
-2.3	0.300
-2.2	0.300
-2.1	0.400
-2.0	0.300
-1.9	0.400
-1.8	0.400
-1.7	0.200
-1.6	0.500
-1.5	0.500
-1.4	0.500
-1.3	0.500
-1.2	0.300
-1.1	0.400
-1.0	0.400
-0.9	0.300
-0.8	0.300
-0.7	0.300
-0.6	0.400
-0.5	1.600
-0.4	2.400
-0.3	3.400
-0.2	4.400
-0.1	6.300
0.0	8.900
0.1	11.700
0.2	13.100
0.3	13.900
0.4	13.800
0.5	14.100
0.6	13.800
0.7	13.900
0.8	14.000
0.9	13.800
1.0	13.900
1.1	13.800
1.2	12.900
1.3	13.100
1.4	12.700
1.5	12.200
1.6	11.900
1.7	11.400
1.8	11.200
1.9	10.800
2.0	10.300
2.1	10.100
2.2	10.200
2.3	10.000
2.4	9.300
2.5	9.500
2.6	9.400
2.7	9.100
2.8	9.100
2.9	9.200
3.0	8.600
3.1	8.700
3.2	8.600
3.3	8.300
3.4	9.000
3.5	8.900
3.6	9.000
3.7	9.200
3.8	9.200
3.9	9.400
4.0	9.700
4.1	9.600
4.2	9.600
4.3	9.800
4.4	9.800
4.5	9.900
4.6	9.900
4.7	10.100
4.8	10.300
4.9	10.400
5.0	10.400
5.1	10.500
5.2	10.800
5.3	11.100
5.4	11.400
5.5	11.400
5.6	11.400
5.7	11.500
5.8	11.500
5.9	11.600
6.0	11.700
6.1	11.800
6.2	11.900
6.3	12.100
6.4	12.300
6.5	12.500
6.6	12.700
6.7	12.700
6.8	12.800
6.9	13.000
7.0	13.000
7.1	13.200
7.2	13.300
7.3	13.400
7.4	13.500
7.5	13.700
7.6	13.800
7.7	13.800
7.8	13.900
7.9	13.900
8.0	14.100
8.1	14.000
8.2	14.100
8.3	14.300
8.4	14.400
8.5	14.500
8.6	14.600
8.7	14.700
8.8	14.800
8.9	15.000
9.0	15.100
9.1	15.200
9.2	15.300
9.3	15.300
9.4	15.500
9.5	15.400
9.6	15.600
9.7	15.700
9.8	15.700
9.9	15.700
10.0	15.800
10.1	15.900
10.2	16.000
10.3	16.200
10.4	16.200
10.5	16.200
10.6	16.300
10.7	16.400
10.8	16.400
10.9	16.500
11.0	16.500
11.1	16.600
11.2	16.600
11.3	16.800
11.4	16.800
11.5	17.100
11.6	17.000
11.7	17.000
11.8	17.200
11.9	17.200
12.0	17.400
12.1	17.400
12.2	17.400
12.3	17.600
12.4	17.600
12.5	17.600
12.6	17.700
12.7	17.700
12.8	17.700
12.9	17.900
13.0	17.900
13.1	17.900
13.2	17.900
13.3	18.000
13.4	18.000
13.5	18.100
13.6	18.100
13.7	18.100
13.8	18.300
13.9	18.300
14.0	18.300
14.1	18.500
14.2	18.500
14.3	18.400
14.4	18.500
14.5	18.600
14.6	18.600
14.7	18.600
14.8	18.800
14.9	18.800
15.0	18.800
15.1	18.800
15.2	19.000
15.3	19.000
15.4	19.000
15.5	19.100
15.6	19.200
15.7	19.200
15.8	19.300
15.9	19.300
16.0	19.400
16.1	19.500
16.2	19.500
16.3	19.600
16.4	19.500
16.5	19.600
16.6	19.600
16.7	19.700
16.8	19.800
16.9	19.900
17.0	19.800
17.1	19.800
17.2	19.900
17.3	20.000
17.4	20.100
17.5	20.000
17.6	20.000
17.7	20.100
17.8	20.100
17.9	20.100
18.0	20.100
18.1	20.200
18.2	20.200
18.3	20.300
18.4	20.300
18.5	20.300
18.6	20.400
18.7	20.400
18.8	20.400
18.9	20.400
19.0	20.400
19.1	20.400
19.2	20.400
19.3	20.500
19.4	20.400
19.5	20.400
19.6	20.600
19.7	20.600
19.8	20.600
19.9	20.700
20.0	20.800
20.1	20.800
20.2	20.900
20.3	20.700
20.4	20.800
20.5	20.900
20.6	20.900
20.7	20.800
20.8	21.000
20.9	21.100
21.0	21.100
21.1	21.000
21.2	21.000
21.3	21.100
21.4	21.200
21.5	21.200
21.6	21.200
21.7	21.200
21.8	21.400
21.9	21.400
22.0	21.500
22.1	21.400
22.2	21.500
22.3	21.500
22.4	21.600
22.5	21.600
22.6	21.600
22.7	21.600
22.8	21.700
22.9	21.600
23.0	21.600
23.1	21.700
23.2	21.700
23.3	21.600
23.4	21.700
23.5	21.800
23.6	21.900
23.7	21.800
23.8	21.900
23.9	21.900
24.0	22.000
24.1	21.900
24.2	22.000
24.3	21.900
24.4	21.900
24.5	22.000
24.6	21.900
24.7	22.000
24.8	22.000
24.9	22.000
25.0	22.000
25.1	22.000
25.2	22.100
25.3	22.200
25.4	22.200
25.5	22.300
25.6	22.200
25.7	22.200
25.8	22.200
25.9	22.300
26.0	22.300
26.1	22.400
26.2	22.300
26.3	22.400
26.4	22.400
26.5	22.500
26.6	22.500
26.7	22.500
26.8	22.600
26.9	22.600
27.0	22.600
27.1	22.600
27.2	22.700
27.3	22.700
27.4	22.700
27.5	22.800
27.6	22.800
27.7	22.800
27.8	22.900
27.9	22.900
28.0	22.800
28.1	22.800
28.2	22.900
28.3	22.900
28.4	22.900
28.5	23.000
28.6	23.000
28.7	23.100
28.8	23.000
28.9	23.000
29.0	23.100
29.1	23.100
29.2	23.100
29.3	23.200
29.4	23.200
29.5	23.200
29.6	23.200
29.7	23.200
29.8	23.200
29.9	23.200
30.0	23.300
30.1	23.300
30.2	23.300
30.3	23.400
30.4	23.400
30.5	23.300
30.6	23.300
30.7	23.400
30.8	23.400
30.9	23.400
31.0	23.500
31.1	23.500
31.2	23.500
31.3	23.400
31.4	23.500
31.5	23.500
31.6	23.500
31.7	23.600
31.8	23.600
31.9	23.600
32.0	23.600
32.1	23.700
32.2	23.700
32.3	23.600
32.4	23.500
32.5	23.600
32.6	23.600
32.7	23.600
32.8	23.600
32.9	23.700
33.0	23.700
33.1	23.700
33.2	23.700
33.3	23.700
33.4	23.800
33.5	23.800
33.6	23.800
33.7	23.800
33.8	23.800
33.9	23.900
34.0	23.900
34.1	23.800
34.2	23.800
34.3	23.800
34.4	23.800
34.5	23.900
34.6	23.900
34.7	23.900
34.8	23.800
34.9	23.700
35.0	23.700
35.1	23.800
35.2	23.900
35.3	23.900
35.4	23.900
35.5	23.900
35.6	23.900
35.7	24.000
35.8	24.000
35.9	24.000
36.0	23.900
36.1	23.900
36.2	23.900
36.3	24.000
36.4	24.000
36.5	24.000
36.6	24.000
36.7	24.000
36.8	24.000
36.9	24.000
37.0	24.000
37.1	24.000
37.2	24.100
37.3	24.100
37.4	24.100
37.5	24.200
37.6	24.100
37.7	24.100
37.8	24.100
37.9	24.100
38.0	24.100
38.1	24.200
38.2	24.200
38.3	24.200
38.4	24.200
38.5	24.300
38.6	24.300
38.7	24.300
38.8	24.300
38.9	24.300
39.0	24.300
39.1	24.300
39.2	24.300
39.3	24.400
39.4	24.400
39.5	24.400
39.6	24.300
39.7	24.300
39.8	24.300
39.9	24.400
40.0	24.500
40.1	24.500
40.2	24.500
40.3	24.500
40.4	24.400
40.5	24.400
40.6	24.500
40.7	24.500
40.8	24.500
40.9	24.600
41.0	24.600
41.1	24.600
41.2	24.600
41.3	24.600
41.4	24.600
41.5	24.600
41.6	24.600
41.7	24.600
41.8	24.600
41.9	24.600
42.0	24.700
42.1	24.600
42.2	24.700
42.3	24.700
42.4	24.700
42.5	24.700
42.6	24.700
42.7	24.700
42.8	24.700
42.9	24.600
43.0	24.600
43.1	24.600
43.2	24.800
43.3	24.800
43.4	24.800
43.5	24.800
43.6	24.800
43.7	24.800
43.8	24.800
43.9	24.800
44.0	24.700
44.1	24.700
44.2	24.900
44.3	24.900
44.4	24.900
44.5	24.900
44.6	24.900
44.7	24.900
44.8	24.900
44.9	24.900
45.0	24.900
45.1	25.000
45.2	25.100
45.3	24.900
45.4	24.900
45.5	24.900
45.6	24.900
45.7	24.900
45.8	24.900
45.9	24.900
46.0	25.100
46.1	25.100
46.2	25.000
46.3	25.000
46.4	25.000
46.5	25.000
46.6	25.000
46.7	25.000
46.8	25.000
46.9	25.100
47.0	25.100
47.1	25.200
47.2	25.200
47.3	25.200
47.4	25.200
47.5	25.200
47.6	25.200
47.7	25.200
47.8	25.200
47.9	25.200
48.0	25.200
48.1	25.200
48.2	25.200
48.3	25.200
48.4	25.200
48.5	25.300
48.6	25.300
48.7	25.300
48.8	25.300
48.9	25.300
49.0	25.300
49.1	25.300
49.2	25.200
49.3	25.200
49.4	25.300
49.5	25.300
49.6	25.300
49.7	25.300
49.8	25.300
49.9	25.300
50.0	25.300
50.1	25.300
50.2	25.400
50.3	25.400
50.4	25.400
50.5	25.400
50.6	25.400
50.7	25.400
50.8	25.400
50.9	25.400
51.0	25.400
51.1	25.500
51.2	25.500
51.3	25.500
51.4	25.500
51.5	25.500
51.6	25.500
51.7	25.500
51.8	25.500
51.9	25.500
52.0	25.500
52.1	25.500
52.2	25.500
52.3	25.500
52.4	25.500
52.5	25.500
52.6	25.500
52.7	25.500
52.8	25.600
52.9	25.600
53.0	25.600
53.1	25.600
53.2	25.600
53.3	25.600
53.4	25.600
53.5	25.600
53.6	25.600
53.7	25.700
53.8	25.700
53.9	25.600
54.0	25.600
54.1	25.600
54.2	25.600
54.3	25.600
54.4	25.600
54.5	25.600
54.6	25.700
54.7	25.700
54.8	25.700
54.9	25.700
55.0	25.700
55.1	25.700
55.2	25.800
55.3	25.700
55.4	25.700
55.5	25.700
55.6	25.700
55.7	25.700
55.8	25.800
55.9	25.800
56.0	25.800
56.1	25.800
56.2	25.800
56.3	25.800
56.4	25.800
56.5	25.800
56.6	25.800
56.7	25.800
56.8	25.800
56.9	25.800
57.0	25.800
57.1	25.800
57.2	25.800
57.3	25.900
57.4	25.900
57.5	25.800
57.6	25.800
57.7	25.800
57.8	25.800
57.9	25.900
58.0	25.900
58.1	25.900
58.2	25.900
58.3	25.900
58.4	25.900
58.5	26.000
58.6	26.000
58.7	26.000
58.8	26.000
58.9	26.100
59.0	26.000
59.1	26.000
59.2	26.000
59.3	26.000
59.4	26.000
59.5	26.100
59.6	26.100
59.7	26.100
59.8	26.100
59.9	26.100
60.0	26.000
60.1	26.000
60.2	26.000
60.3	26.000
60.4	26.100
60.5	26.100
60.6	26.100
60.7	26.100
60.8	26.100
60.9	26.100
61.0	26.100
61.1	26.200
61.2	26.200
61.3	26.200
61.4	26.200
61.5	26.200
61.6	26.200
61.7	26.200
61.8	26.200
61.9	26.200
62.0	26.300
62.1	26.300
62.2	26.300
62.3	26.200
62.4	26.200
62.5	26.200
62.6	26.200
62.7	26.200
62.8	26.300
62.9	26.300
63.0	26.300
63.1	26.200
63.2	26.200
63.3	26.200
63.4	26.200
63.5	26.300
63.6	26.300
63.7	26.300
63.8	26.300
63.9	26.200
64.0	26.200
64.1	26.300
64.2	26.400
64.3	26.400
64.4	26.400
64.5	26.400
64.6	26.400
64.7	26.300
64.8	26.400
64.9	26.400
65.0	26.400
65.1	26.400
65.2	26.400
65.3	26.400
65.4	26.400
65.5	26.300
65.6	26.300
65.7	26.400
65.8	26.400
65.9	26.400
66.0	26.400
66.1	26.300
66.2	26.300
66.3	26.400
66.4	26.400
66.5	26.400
66.6	26.400
66.7	26.400
66.8	26.300
66.9	26.300
67.0	26.400
67.1	26.400
67.2	26.500
67.3	26.500
67.4	26.500
67.5	26.500
67.6	26.400
67.7	26.400
67.8	26.400
67.9	26.500
68.0	26.500
68.1	26.500
68.2	26.500
68.3	26.500
68.4	26.500
68.5	26.500
68.6	26.500
68.7	26.500
68.8	26.500
68.9	26.500
69.0	26.500
69.1	26.500
69.2	26.500
69.3	26.500
69.4	26.600
69.5	26.600
69.6	26.500
69.7	26.500
69.8	26.500
69.9	26.500
70.0	26.600
70.1	26.600
70.2	26.600
70.3	26.600
70.4	26.600
70.5	26.600
70.6	26.600
70.7	26.700
70.8	26.700
70.9	26.600
71.0	26.600
71.1	26.600
71.2	26.600
71.3	26.500
71.4	26.600
71.5	26.600
71.6	26.600
71.7	26.600
71.8	26.600
71.9	26.500
72.0	26.600
72.1	26.600
72.2	26.600
72.3	26.600
72.4	26.600
72.5	26.600
72.6	26.600
72.7	26.700
72.8	26.600
72.9	26.600
73.0	26.600
73.1	26.600
73.2	26.600
73.3	26.600
73.4	26.700
73.5	26.700
73.6	26.700
73.7	26.600
73.8	26.600
73.9	26.600
74.0	26.700
74.1	26.700
74.2	26.700
74.3	26.700
74.4	26.700
74.5	26.700
74.6	26.700
74.7	26.700
74.8	26.700
74.9	26.800
75.0	26.800
75.1	26.700
75.2	26.700
75.3	26.700
75.4	26.700
75.5	26.700
75.6	26.700
75.7	26.800
75.8	26.800
75.9	26.800
76.0	26.800
76.1	26.700
76.2	26.700
76.3	26.600
76.4	26.600
76.5	26.600
76.6	26.600
76.7	26.700
76.8	26.700
76.9	26.700
77.0	26.800
77.1	26.800
77.2	26.800
77.3	26.700
77.4	26.700
77.5	26.800
77.6	26.800
77.7	26.800
77.8	26.800
77.9	26.800
78.0	26.800
78.1	26.800
78.2	26.900
78.3	26.900
78.4	26.800
78.5	26.800
78.6	26.800
78.7	26.800
78.8	26.800
78.9	26.900
79.0	26.800
79.1	26.800
79.2	26.800
79.3	26.800
79.4	26.800
79.5	26.900
79.6	26.900
79.7	26.900
79.8	26.900
79.9	26.900
80.0	26.800
80.1	26.800
80.2	26.800
80.3	26.900
80.4	26.900
80.5	26.900
80.6	27.000
80.7	27.000
80.8	27.000
80.9	26.900
81.0	26.900
81.1	26.900
81.2	26.900
81.3	26.900
81.4	27.000
81.5	27.000
81.6	27.000
81.7	27.000
81.8	27.000
81.9	27.000
82.0	27.000
82.1	26.900
82.2	26.900
82.3	27.000
82.4	27.000
82.5	27.000
82.6	27.000
82.7	27.000
82.8	27.000
82.9	27.000
83.0	27.000
83.1	27.000
83.2	27.000
83.3	27.100
83.4	27.100
83.5	27.100
83.6	27.000
83.7	26.900
83.8	26.900
83.9	26.900
84.0	26.900
84.1	27.000
84.2	27.000
84.3	27.000
84.4	27.000
84.5	27.000
84.6	27.000
84.7	27.000
84.8	27.000
84.9	27.100
85.0	27.000
85.1	27.000
85.2	27.000
85.3	27.000
85.4	27.100
85.5	27.100
85.6	27.200
85.7	27.200
85.8	27.200
85.9	27.200
86.0	27.200
86.1	27.200
86.2	27.200
86.3	27.200
86.4	27.100
86.5	27.200
86.6	27.100
86.7	27.100
86.8	27.100
86.9	27.100
87.0	27.100
87.1	27.100
87.2	27.100
87.3	27.100
87.4	27.100
87.5	27.200
87.6	27.200
87.7	27.200
87.8	27.100
87.9	27.100
88.0	27.100
88.1	27.100
88.2	27.100
88.3	27.100
88.4	27.300
88.5	27.300
88.6	27.300
88.7	27.200
88.8	27.200
88.9	27.200
89.0	27.200
89.1	27.200
89.2	27.200
89.3	27.200
89.4	27.200
89.5	27.100
89.6	27.100
89.7	27.100
89.8	27.100
89.9	27.100
90.0	27.100
90.1	27.000
90.2	27.000
90.3	27.100
90.4	27.100
90.5	27.100
90.6	27.100
90.7	27.100
90.8	27.100
90.9	27.000
91.0	27.000
91.1	27.100
91.2	27.100
91.3	27.100
91.4	27.100
91.5	27.100
91.6	27.100
91.7	27.100
91.8	27.000
91.9	27.000
92.0	27.000
92.1	27.100
92.2	27.100
92.3	27.100
92.4	27.200
92.5	27.200
92.6	27.200
92.7	27.100
92.8	27.100
92.9	27.200
93.0	27.200
93.1	27.200
93.2	27.200
93.3	27.200
93.4	27.200
93.5	27.200
93.6	27.200
93.7	27.100
93.8	27.100
93.9	27.200
94.0	27.200
94.1	27.200
94.2	27.200
94.3	27.200
94.4	27.100
94.5	27.200
94.6	27.200
94.7	27.100
94.8	27.200
94.9	27.200
95.0	27.200
95.1	27.200
95.2	27.200
95.3	27.200
95.4	27.200
95.5	27.200
95.6	27.200
95.7	27.300
95.8	27.300
95.9	27.300
96.0	27.200
96.1	27.200
96.2	27.200
96.3	27.200
96.4	27.200
96.5	27.200
96.6	27.300
96.7	27.300
96.8	27.300
96.9	27.200
97.0	27.200
97.1	27.200
97.2	27.200
97.3	27.200
97.4	27.200
97.5	27.300
97.6	27.300
97.7	27.300
97.8	27.200
97.9	27.200
98.0	27.200
98.1	27.200
98.2	27.100
98.3	27.100
98.4	27.100
98.5	27.200
98.6	27.200
98.7	27.200
98.8	27.200
98.9	27.100
99.0	27.200
99.1	27.200
99.2	27.200
99.3	27.200
99.4	27.200
99.5	27.200
99.6	27.200
99.7	27.300
99.8	27.200
99.9	27.200
100.0	27.200
100.1	27.200
100.2	27.200
100.3	27.200
100.4	27.200
100.5	27.200
100.6	27.300
100.7	27.200
100.8	27.200
100.9	27.200
101.0	27.200
101.1	27.200
101.2	27.200
101.3	27.300
101.4	27.300
101.5	27.300
101.6	27.200
101.7	27.300
101.8	27.300
101.9	27.300
102.0	27.300
102.1	27.300
102.2	27.300
102.3	27.300
102.4	27.200
102.5	27.200
102.6	27.200
102.7	27.200
102.8	27.200
102.9	27.200
103.0	27.200
103.1	27.200
103.2	27.200
103.3	27.200
103.4	27.200
103.5	27.100
103.6	27.200
103.7	27.200
103.8	27.200
103.9	27.200
104.0	27.200
104.1	27.200
104.2	27.200
104.3	27.200
104.4	27.200
104.5	27.200
104.6	27.300
104.7	27.300
104.8	27.300
104.9	27.300
105.0	27.400
105.1	27.400
105.2	27.400
105.3	27.300
105.4	27.300
105.5	27.300
105.6	27.200
105.7	27.200
105.8	27.300
105.9	27.300
106.0	27.300
106.1	27.300
106.2	27.300
106.3	27.300
106.4	27.400
106.5	27.400
106.6	27.400
106.7	27.400
106.8	27.400
106.9	27.400
107.0	27.300
107.1	27.300
107.2	27.400
107.3	27.400
107.4	27.400
107.5	27.400
107.6	27.500
107.7	27.500
107.8	27.500
107.9	27.400
108.0	27.500
108.1	27.500
108.2	27.500
108.3	27.500
108.4	27.500
108.5	27.500
108.6	27.600
108.7	27.600
108.8	27.500
108.9	27.500
109.0	27.500
109.1	27.500
109.2	27.500
109.3	27.600
109.4	27.700
109.5	27.700
109.6	27.600
109.7	27.600
109.8	27.600
109.9	27.600
110.0	27.600
110.1	27.600
110.2	27.600
110.3	27.600
110.4	27.600
110.5	27.600
110.6	27.700
110.7	27.600
110.8	27.600
110.9	27.600
111.0	27.600
111.1	27.600
111.2	27.600
111.3	27.600
111.4	27.500
111.5	27.500
111.6	27.500
111.7	27.500
111.8	27.600
111.9	27.500
112.0	27.500
112.1	27.600
112.2	27.600
112.3	27.600
112.4	27.600
112.5	27.600
112.6	27.600
112.7	27.600
112.8	27.600
112.9	27.600
113.0	27.600
113.1	27.700
113.2	27.700
113.3	27.600
113.4	27.600
113.5	27.600
113.6	27.600
113.7	27.600
113.8	27.500
113.9	27.600
114.0	27.700
114.1	27.700
114.2	27.600
114.3	27.600
114.4	27.600
114.5	27.600
114.6	27.600
114.7	27.600
114.8	27.700
114.9	27.700
115.0	27.700
115.1	27.600
115.2	27.600
115.3	27.600
115.4	27.600
115.5	27.700
115.6	27.700
115.7	27.700
115.8	27.700
115.9	27.700
116.0	27.700
116.1	27.600
116.2	27.600
116.3	27.600
116.4	27.700
116.5	27.700
116.6	27.700
116.7	27.700
116.8	27.700
116.9	27.700
117.0	27.700
117.1	27.700
117.2	27.700
117.3	27.700
117.4	27.700
117.5	27.700
117.6	27.700
117.7	27.700
117.8	27.800
117.9	27.800
118.0	27.800
118.1	27.800
118.2	27.800
118.3	27.800
118.4	28.000
118.5	27.900
118.6	27.900
118.7	27.800
118.8	27.800
118.9	27.800
119.0	27.900
119.1	27.900
119.2	27.900
119.3	27.900
119.4	27.900
119.5	27.900
119.6	27.900
119.7	27.800
119.8	27.800
119.9	27.900
120.0	27.900
120.1	27.900
120.2	27.900
120.3	27.900
120.4	27.900
120.5	27.900
120.6	27.900
120.7	27.800
120.8	27.900
120.9	27.800
121.0	27.800
121.1	27.800
121.2	27.900
121.3	27.900
121.4	27.900
121.5	28.000
121.6	28.000
121.7	28.000
121.8	27.900
121.9	27.900
122.0	27.900
122.1	27.900
122.2	27.900
122.3	27.900
122.4	28.000
122.5	28.000
122.6	28.000
122.7	28.000
122.8	27.900
122.9	27.800
123.0	27.800
123.1	27.900
123.2	27.900
123.3	27.900
123.4	27.900
123.5	27.900
123.6	27.900
123.7	28.000
123.8	28.000
123.9	28.000
124.0	27.900
124.1	27.900
124.2	27.900
124.3	27.900
124.4	28.000
124.5	28.000
124.6	28.000
124.7	28.000
124.8	27.900
124.9	27.900
125.0	27.900
125.1	28.000
125.2	28.000
125.3	28.000
125.4	28.000
125.5	28.000
125.6	28.000
125.7	28.000
125.8	28.000
125.9	28.100
126.0	28.100
126.1	28.100
126.2	28.000
126.3	28.000
126.4	28.000
126.5	27.900
126.6	27.900
126.7	28.000
126.8	28.000
126.9	28.000
127.0	28.000
127.1	28.000
127.2	27.900
127.3	27.900
127.4	27.900
127.5	27.900
127.6	27.900
127.7	28.000
127.8	28.000
127.9	28.000
128.0	28.000
128.1	28.000
128.2	28.000
128.3	28.000
128.4	27.900
128.5	27.900
128.6	28.000
128.7	28.100
128.8	28.100
128.9	28.000
129.0	28.000
129.1	28.000
129.2	28.000
129.3	28.000
129.4	28.100
129.5	28.100
129.6	28.100
129.7	28.100
129.8	28.000
129.9	28.000
130.0	28.000
130.1	28.000
130.2	28.000
130.3	28.100
130.4	28.100
130.5	28.100
130.6	28.100
130.7	28.000
130.8	28.000
130.9	28.000
131.0	28.000
131.1	28.000
131.2	28.100
131.3	28.100
131.4	28.100
131.5	28.100
131.6	28.100
131.7	28.100
131.8	28.100
131.9	28.100
132.0	28.100
132.1	28.100
132.2	28.200
132.3	28.100
132.4	28.100
132.5	28.100
132.6	28.100
132.7	28.100
132.8	28.100
132.9	28.100
133.0	28.100
133.1	28.100
133.2	28.100
133.3	28.100
133.4	28.100
133.5	28.100
133.6	28.100
133.7	28.100
133.8	28.100
133.9	28.100
134.0	28.100
134.1	28.200
134.2	28.200
134.3	28.100
134.4	28.100
134.5	28.100
134.6	28.100
134.7	28.100
134.8	28.100
134.9	28.100
135.0	28.100
135.1	28.100
135.2	28.000
135.3	28.100
135.4	28.200
135.5	28.200
135.6	28.200
135.7	28.100
135.8	28.100
135.9	28.100
136.0	28.100
136.1	28.100
136.2	28.100
136.3	28.000
136.4	28.100
136.5	28.100
136.6	28.100
136.7	28.100
136.8	28.100
136.9	28.100
137.0	28.100
137.1	28.100
137.2	28.100
137.3	28.100
137.4	28.100
137.5	28.100
137.6	28.100
137.7	28.100
137.8	28.000
137.9	28.100
138.0	28.100
138.1	28.100
138.2	28.100
138.3	28.100
138.4	28.100
138.5	28.100
138.6	28.000
138.7	28.000
138.8	28.000
138.9	28.100
139.0	28.100
139.1	28.100
139.2	28.100
139.3	28.100
139.4	28.100
139.5	28.100
139.6	28.100
139.7	28.100
139.8	28.100
[truncated: 3,301 more rows]
