# Supplementary material for: Murine T-cell receptor OT-I exhibits imperfect discrimination between foreign and self-antigens
Source: EMBO J. 2025 Nov 26;45(2):394–416. doi: 10.1038/s44318-025-00644-5 (PMC12811252; doi:10.1038/s44318-025-00644-5)
Supplement: Supplementary file 4 — Source data Fig. 2 [file 44318_2025_644_MOESM4_ESM.zip › Figure 2/2f/BmaxAB:ImmL for all peptides.csv]

A2	CD86	Cappa1	Catnb	E1	E4	G4	HLA Class I	HLA Class II	HLA-9V	K4	Mapk1	Null	OVA	Q4	Q4H7	Q4R7	Q7	R4	Stat3	T4	V4	V-OVA	VSV
													0.793
													0.800
													0.671
																							0.530
													0.831
																				0.703
																					0.735
													0.790
													0.822
													0.764
0.769
													0.746
													0.753
													0.770
													0.681
													0.742
													0.881
													0.743
													0.741
													0.617
													0.752
													0.755
				0.402
0.618
																		0.663
				0.391
																		0.636
																							0.630
																							0.623
				0.449
																		0.654
																				0.655
																					0.645
						0.588
						0.572
				0.419
																						0.053
																							0.605
																						0.038
				0.383
			0.687
		0.593
											0.771
													0.547
														0.921
			0.748
													0.547
														0.921
			0.748
																							0.608
				0.367
				0.411
												0.514
																	0.753
																0.768
															0.795
					0.784
										0.766
																				0.665
											0.750
		0.612
																		0.652
						0.601
														0.793
																					0.692
							0.550
								0.044
													0.751
																	0.792
															0.819
																0.825
																		0.688
					0.842
										0.833
														0.763
												0.551
			0.783
															0.805
																	0.791
0.677
													0.731
																		0.619
						0.510
											0.836
										0.817
																			0.805
			0.700
		0.635
												0.517
0.600
																				0.632
																							0.643
				0.316
				0.361
				0.512
																		0.659
	0.070
																		0.697
				0.333
																			0.686
		0.609
																							0.639
																		0.690
	0.045
																		0.628
													0.711
									0.737
		0.545
		0.572
			0.689
											0.773
																			0.542
																					0.569
					0.639
