# Supplementary material for: Murine T-cell receptor OT-I exhibits imperfect discrimination between foreign and self-antigens
Source: EMBO J. 2025 Nov 26;45(2):394–416. doi: 10.1038/s44318-025-00644-5 (PMC12811252; doi:10.1038/s44318-025-00644-5)
Supplement: Supplementary file 4 — Source data Fig. 2 [file 44318_2025_644_MOESM4_ESM.zip › Figure 2/2d/N4 Immobilisation Level vs TCR Bmax.xlsx]

## Sheet: N4 Immobilisation Level vs TCR 
	Immobilisation RU	TCR bmax
OVA	450	363.6		*excluded
OVA	580	485.2
OVA	443	310
OVA	762	537
A2	308	230
OVA	1100	778
OVA	1230	870
OVA	1270	930
OVA	3000.0*	1621
OVA	1015	707.8
OVA	1055	807.7
OVA	1480	1054
OVA	1465	1076
OVA	1140	887.6
OVA	270	141.9
OVA	280	201.2
OVA	580	371
OVA	270	210
OVA	520	373
OVA	1250	944.9
OVA	1407	1041
