# Supplementary material for: Murine T-cell receptor OT-I exhibits imperfect discrimination between foreign and self-antigens
Source: EMBO J. 2025 Nov 26;45(2):394–416. doi: 10.1038/s44318-025-00644-5 (PMC12811252; doi:10.1038/s44318-025-00644-5)
Supplement: Supplementary file 4 — Source data Fig. 2 [file 44318_2025_644_MOESM4_ESM.zip › Figure 2/2j/KDsactive.csv]

N4	A2	Q4	Q4R7	T4	Q7	Q4H7	V4	G4	E1	VSV	Null	K4	R4	E4	Catnb	Cappa1	Mapk1	Stat3
36.02106560	96.60174800	234.08272800	184.18966800	480.48704400	403.27899800	434.14783300	907.73265300	924.62571200		2644.98018000	4598.99209000	2719.15794000	7636.29826000	3361.44900000	2043.19732000	2479.67289000	1933.24229000	2282.22447000
30.51297020	102.09606600	211.50728200	273.80251800	378.07466600	663.47081200	657.38201400	790.49276200	1101.64595000	2795.41600000	4351.49650000	3520.03147000	3269.74974000	3754.69422000	4005.00076000	1880.50406000	6899.83712000	4232.78907000	4727.96959000
		213.46630300	317.32296300	332.29325200	536.69769500	605.03678800	627.76601100	891.14823200	12333.63500000	2139.58887000	2346.22885000	2199.59307000	4271.99397000	2744.34330000	1897.92164000	9704.80888000	1812.41755000	3754.69422000
30.79558710	105.93147600	135.87299000		378.07466600			882.96999600	866.83799300	3859.99362000	2502.64010000			5043.15949000		2043.19732000	3269.74974000	2005.86778000
28.34343310	85.69055050	192.87915100							3520.03147000	4514.96777000			6409.24402000		1951.14835000	2795.41600000
35.36295500									2179.40698000	3210.01090000			4271.99397000		2367.96007000	2525.82003000
46.20241370									2324.69706000
28.60595540									3037.26358000
30.23294680									7225.34949000
40.98383670									2139.58887000
40.23505550
42.13321740
34.39826490
34.71686820
37.72042490
36.35469960
36.02106560
39.49995460
35.69049350
35.36295500
35.36295500
35.69049350
32.84857370
40.60772030
30.23294680
