# Supplementary material for: Murine T-cell receptor OT-I exhibits imperfect discrimination between foreign and self-antigens
Source: EMBO J. 2025 Nov 26;45(2):394–416. doi: 10.1038/s44318-025-00644-5 (PMC12811252; doi:10.1038/s44318-025-00644-5)
Supplement: Supplementary file 5 — Source data Fig. 3 [file 44318_2025_644_MOESM5_ESM.zip]

Archive with 18 entries (14 files):
- Figure 3/
- __MACOSX/._Figure 3
- Figure 3/3b/
- __MACOSX/Figure 3/._3b
- Figure 3/3c/
- __MACOSX/Figure 3/._3c
- Figure 3/.DS_Store
- __MACOSX/Figure 3/._.DS_Store
- Figure 3/3a/
- __MACOSX/Figure 3/._3a
- Figure 3/3b/Revised KDs vs Stepanek2014.csv
- __MACOSX/Figure 3/3b/._Revised KDs vs Stepanek2014.csv
- Figure 3/3c/Self peptides comparison.csv
- __MACOSX/Figure 3/3c/._Self peptides comparison.csv
- Figure 3/3a/Avg revised KDs vs original for fold change plot.xlsx
- __MACOSX/Figure 3/3a/._Avg revised KDs vs original for fold change plot.xlsx
- Figure 3/3a/KDs - Original vs Revised column.xlsx
- __MACOSX/Figure 3/3a/._KDs - Original vs Revised column.xlsx
