# Supplementary material for: Murine T-cell receptor OT-I exhibits imperfect discrimination between foreign and self-antigens
Source: EMBO J. 2025 Nov 26;45(2):394–416. doi: 10.1038/s44318-025-00644-5 (PMC12811252; doi:10.1038/s44318-025-00644-5)
Supplement: Supplementary file 5 — Source data Fig. 3 [file 44318_2025_644_MOESM5_ESM.zip › Figure 3/3b/Revised KDs vs Stepanek2014.csv]

Peptide Name	Mean Revised KDs (�M)	Stepanek 2014 (25) (�M)
N4	34.46	54
A2	97.5
Q4	194.3
Q4R7	252	288
T4	388.7	444
Q7	523.7	558
Q4H7	556.9	847
V4	794.1	> 1000
G4	941.8	> 1000
E1	3637
VSV	3103
Null	3361
K4	2694
R4	5066
E4	3331	> 1000
Catnb	2024
Cappa1	3956
Mapk1	2335
Stat3	3435
