# Supplementary material for: Murine T-cell receptor OT-I exhibits imperfect discrimination between foreign and self-antigens
Source: EMBO J. 2025 Nov 26;45(2):394–416. doi: 10.1038/s44318-025-00644-5 (PMC12811252; doi:10.1038/s44318-025-00644-5)
Supplement: Supplementary file 5 — Source data Fig. 3 [file 44318_2025_644_MOESM5_ESM.zip › Figure 3/3c/Self peptides comparison.csv]

Peptide Name	KD from Juang 2010 (�M)	Revised KD (this study) (�M)
N4	8.7	34.46
Catnb	136	2024
Cappa1	211	3956
