# Supplementary material for: Murine T-cell receptor OT-I exhibits imperfect discrimination between foreign and self-antigens
Source: EMBO J. 2025 Nov 26;45(2):394–416. doi: 10.1038/s44318-025-00644-5 (PMC12811252; doi:10.1038/s44318-025-00644-5)
Supplement: Supplementary file 5 — Source data Fig. 3 [file 44318_2025_644_MOESM5_ESM.zip › Figure 3/3a/Avg revised KDs vs original for fold change plot.xlsx]

## Sheet: Avg estimated KDs and original 
	Average Revised KD (this study)	Average Original KD	Fold change
N4	34.462	5.87959	5.86125
A2	97.496	4.4	22.1583
G4	941.833	7.28011	129.371
E1	3637.33	23.0806	157.593
R4	5066.46	39.4922	128.29
V-OVA		19.0267
