# Supplementary material for: Murine T-cell receptor OT-I exhibits imperfect discrimination between foreign and self-antigens
Source: EMBO J. 2025 Nov 26;45(2):394–416. doi: 10.1038/s44318-025-00644-5 (PMC12811252; doi:10.1038/s44318-025-00644-5)
Supplement: Supplementary file 5 — Source data Fig. 3 [file 44318_2025_644_MOESM5_ESM.zip › Figure 3/3a/KDs - Original vs Revised column.xlsx]

## Sheet: KDs - Original vs Revised colum
	Revised KDs (This Study) (repeats in columns)																									Original KD from indicated studies in columns
Peptide Name																										Alam 95 25ºC	Alam 99 (25ºC)	Rosette 25ºC	Alam 99 (37ºC)	Rosette 37ºC
N4	36.0211	30.513	19.2435	30.7956	28.3434	35.363	46.2024	28.606	30.2329	40.9838	40.2351	42.1332	34.3983	34.7169	37.7204	36.3547	36.0211	39.5	35.6905	35.363	35.363	35.6905	32.8486	40.6077	30.2329	6.5	5.9	5.3	13.0 (1.90)*	9.7 (2.3)*	* excluded values, because kinetics showed biphasic behaviour.
A2	96.6017	102.096	98.3995	105.931	85.6906																						4.4		14.4 (1.90)*
G4	924.626	1101.65	891.148	866.838																								10		5.3
E1	2795.42	12333.6	3859.99	3520.03	2179.41	2324.7	3037.26	7225.35	2139.59																	22.6	20.3		26.8
R4	7636.3	3754.69	4271.99	5043.16	6409.24	4271.99																				57.1	40.1		26.9
V-OVA																										29.8	18.2		12.7
