# Supplementary material for: Murine T-cell receptor OT-I exhibits imperfect discrimination between foreign and self-antigens
Source: EMBO J. 2025 Nov 26;45(2):394–416. doi: 10.1038/s44318-025-00644-5 (PMC12811252; doi:10.1038/s44318-025-00644-5)
Supplement: Supplementary file 6 — Source data Fig. 4 [file 44318_2025_644_MOESM6_ESM.zip]

Archive with 12 entries (9 files):
- Figure 4/
- __MACOSX/._Figure 4
- Figure 4/.DS_Store
- __MACOSX/Figure 4/._.DS_Store
- Figure 4/4b/
- __MACOSX/Figure 4/._4b
- Figure 4/4a/
- __MACOSX/Figure 4/._4a
- Figure 4/4b/2D affinity vs Revised 3D KD.csv
- __MACOSX/Figure 4/4b/._2D affinity vs Revised 3D KD.csv
- Figure 4/4a/2D affinity vs Original 3D KD.csv
- __MACOSX/Figure 4/4a/._2D affinity vs Original 3D KD.csv
