# Supplementary material for: Murine T-cell receptor OT-I exhibits imperfect discrimination between foreign and self-antigens
Source: EMBO J. 2025 Nov 26;45(2):394–416. doi: 10.1038/s44318-025-00644-5 (PMC12811252; doi:10.1038/s44318-025-00644-5)
Supplement: Supplementary file 6 — Source data Fig. 4 [file 44318_2025_644_MOESM6_ESM.zip › Figure 4/4b/2D affinity vs Revised 3D KD.csv]

Peptide	Revised 3D KD	2D Huang 37�C (AcKa)	log(Revised 3D KD)	log(1/2D Huang 37�C (AcKa))
N4	34.46	0.0011	1.537	2.959
A2	97.5	0.00074	1.989	3.131
E1	3637	0.0000054	3.561	5.268
V-OVA		0.0000029		5.538
R4	5066	0.0000017	3.705	5.77
G4	941.8	0.00002	2.974	4.699
