# Supplementary material for: Murine T-cell receptor OT-I exhibits imperfect discrimination between foreign and self-antigens
Source: EMBO J. 2025 Nov 26;45(2):394–416. doi: 10.1038/s44318-025-00644-5 (PMC12811252; doi:10.1038/s44318-025-00644-5)
Supplement: Supplementary file 6 — Source data Fig. 4 [file 44318_2025_644_MOESM6_ESM.zip › Figure 4/4a/2D affinity vs Original 3D KD.csv]

Peptide Name	AverageÊoriginalÊKDs	2DÊHuangÊ2010 37¼CÊ(AcKa)	log(Average original KDs)	log(1/2D Huang 37¼C (AcKa))
N4	5.879590497	0.0011	0.769	2.959
A2	4.4	0.00074	0.643	3.131
E1	23.08056435	0.0000054	1.363	5.268
V-OVA	19.02671404	0.0000029	1.279	5.538
R4	39.49216295	0.0000017	1.597	5.77
G4	7.280109889	0.00002	0.862	4.699
