# Supplementary material for: Murine T-cell receptor OT-I exhibits imperfect discrimination between foreign and self-antigens
Source: EMBO J. 2025 Nov 26;45(2):394–416. doi: 10.1038/s44318-025-00644-5 (PMC12811252; doi:10.1038/s44318-025-00644-5)
Supplement: Supplementary file 7 — Source data Fig. 5 [file 44318_2025_644_MOESM7_ESM.zip]

Archive with 24 entries (19 files):
- Figure 5/
- __MACOSX/._Figure 5
- Figure 5/5a/
- __MACOSX/Figure 5/._5a
- Figure 5/.DS_Store
- __MACOSX/Figure 5/._.DS_Store
- Figure 5/5c-i/
- __MACOSX/Figure 5/._5c-i
- Figure 5/5j/
- __MACOSX/Figure 5/._5j
- Figure 5/5b/
- __MACOSX/Figure 5/._5b
- Figure 5/5a/FunctionalData_CD69_10-03-22.csv
- __MACOSX/Figure 5/5a/._FunctionalData_CD69_10-03-22.csv
- Figure 5/5c-i/OT1 Discrimination Published Original KD.csv
- __MACOSX/Figure 5/5c-i/._OT1 Discrimination Published Original KD.csv
- Figure 5/5c-i/OT1 Discrimination Published Active KD.csv
- __MACOSX/Figure 5/5c-i/._OT1 Discrimination Published Active KD.csv
- Figure 5/5j/Discriminatory Power Original vs Revised vs other TCRs.csv
- __MACOSX/Figure 5/5j/._Discriminatory Power Original vs Revised vs other TCRs.csv
- Figure 5/5j/Discriminatory Power Original vs Revised vs other TCRs.xlsx
- __MACOSX/Figure 5/5j/._Discriminatory Power Original vs Revised vs other TCRs.xlsx
- Figure 5/5b/OTI Discimination Audrey correctky folded KD.csv
- __MACOSX/Figure 5/5b/._OTI Discimination Audrey correctky folded KD.csv
