# Supplementary material for: Murine T-cell receptor OT-I exhibits imperfect discrimination between foreign and self-antigens
Source: EMBO J. 2025 Nov 26;45(2):394–416. doi: 10.1038/s44318-025-00644-5 (PMC12811252; doi:10.1038/s44318-025-00644-5)
Supplement: Supplementary file 7 — Source data Fig. 5 [file 44318_2025_644_MOESM7_ESM.zip › Figure 5/5a/FunctionalData_CD69_10-03-22.csv]

Peptide concentration (µM)	N4	A2	Q4	T4	Q7	Q4H7	G4	E1
0.000002048	4.45	4.55	3.60	2.45	2.00	2.25	4.52	2.12
0.000010240	10.20	8.25	7.53	2.59	2.98	3.25	3.83	2.49
0.000051200	34.20	34.00	4.23	3.13	2.53	2.67	2.78	3.09
0.000256000	74.10	65.60	58.50	4.03	4.38	4.98	2.43	2.82
0.001280000	69.40	59.70	60.70	14.80	5.71	7.48	2.74	3.50
0.006400000	83.40	70.30	71.10	74.60	26.80	44.10	5.21	4.97
0.032000000	89.40	66.90	56.90	62.10	68.40	71.50	8.78	2.98
0.160000000	95.40	75.40	65.20	62.30	71.70	71.70	24.10	3.45
0.800000000	95.70	84.40	67.90	70.30	66.60	63.70	57.60	4.84
4.000000000	95.40	91.20	65.20	69.10	68.10	66.70	76.10	6.85
20.000000000	96.30	91.80	66.60	63.30	59.10	58.20	70.50	9.35
100.000000000	95.70	93.70	76.40	62.50	62.80	65.90	72.20	15.40
