# Supplementary material for: Murine T-cell receptor OT-I exhibits imperfect discrimination between foreign and self-antigens
Source: EMBO J. 2025 Nov 26;45(2):394–416. doi: 10.1038/s44318-025-00644-5 (PMC12811252; doi:10.1038/s44318-025-00644-5)
Supplement: Supplementary file 7 — Source data Fig. 5 [file 44318_2025_644_MOESM7_ESM.zip › Figure 5/5c-i/OT1 Discrimination Published Original KD.csv]

		Zehn 2009	Daniels 2006	Hogquist 1995	Rosette	Huang 2010	Lo 2019	Lo 2023	This paper
OVA	5.9	1
A2	4.4	2.7
Q4		18.3
T4		70.7
V4		680
Y3		4.1
OVA	5.9		1
Q4			39
Q4R7			81
T4			122
Q4H7			167
Q7			268
G4	10		7515
E1	20.3		56524
OVA	5.9			1
A2	4.4			2
E1	20.3			5010000
R4	40.1
OVA	5.9				1
G4	10				7943
OVA	5.9					1
A2	4.4					31.3
G4						25000
E1	20.3					167000
V-OVA	19.027					417000
R4	40.1					167000
OVA	5.9						1
Q4R7							3.464070654
T4							16.54235246888800
Q4H7							17.52187876354880
G4	10						77.01866720192690
Catnb
OVA	5.9							1
Q4R7								14.78096682678160
T4								18.86175043857750
Q4H7								1112.62985023061000
V4								2015.78483276096000
G4	10							9271.88223321569000
Catnb								4387243.27963975000000*
Cappa1								7389966.62082121000000*
OVA	5.9								0.0000349
A2	4.4								0.000118
G4	10								1.236
E1	20.3
V-OVA	19.027
R4	40.1
