# Supplementary material for: Murine T-cell receptor OT-I exhibits imperfect discrimination between foreign and self-antigens
Source: EMBO J. 2025 Nov 26;45(2):394–416. doi: 10.1038/s44318-025-00644-5 (PMC12811252; doi:10.1038/s44318-025-00644-5)
Supplement: Supplementary file 7 — Source data Fig. 5 [file 44318_2025_644_MOESM7_ESM.zip › Figure 5/5c-i/OT1 Discrimination Published Active KD.csv]

	KD	Zehn 2009	Daniels 2006	Hogquist 1995	Rosette 2001	Huang 2010	Lo 2019	Lo 2023
N4	34.46	1
A2	97.5	2.7
Q4	194.3	18.3
T4	388.7	70.7
V4	794.1	680
Y3		4.1
N4	34.46		1
Q4	194.3		39
Q4R7	252		81
T4	388.7		122
Q4H7	556.9		167
Q7	523.7		268
G4	941.8		7515
E1	3637		56524
N4	34.46			1
A2	97.5			2
E1	3637			5010000
R4	5066
N4	34.46				1
G4	941.8				7943
N4	34.46					1
A2	97.5					31.3
G4	941.8					25000
E1	3637					167000
V-OVA						417000
R4	5066					167000
N4	34.46						1
Q4R7	252						3.464070654
T4	388.7						16.54235246888800
Q4H7	556.9						17.52187876354880
G4	941.8						77.01866720192690
Catnb	2024
N4	34.46							1
Q4R7	252							14.78096682678160
T4	388.7							18.86175043857750
Q4H7	556.9							1112.62985023061000
V4	794.1							2015.78483276096000
G4	941.8							9271.88223321569000
Catnb	2024
Cappa1	3956
