# Supplementary material for: Murine T-cell receptor OT-I exhibits imperfect discrimination between foreign and self-antigens
Source: EMBO J. 2025 Nov 26;45(2):394–416. doi: 10.1038/s44318-025-00644-5 (PMC12811252; doi:10.1038/s44318-025-00644-5)
Supplement: Supplementary file 7 — Source data Fig. 5 [file 44318_2025_644_MOESM7_ESM.zip › Figure 5/5j/Discriminatory Power Original vs Revised vs other TCRs.csv]

	OT-I Original	OT-I Revised	Other mouse TCRs	Other human TCRs
Zehn 2009	-3.426*	2.095
Daniels 2006	5.913	2.408
Hogquist 1995	9.639	3.509
Rosette	42.030	2.715
Huang 2010	4.936	2.458
Lo 2019	20.330	1.234
Lo 2023	42.750	2.623
Audrey	16.320	2.439
			1.3130*
			2.9320
			2.4210
			2.9100
			2.4680
			5.1480
				0.6678
				0.6882
				0.6010*
				1.5660
				0.5481*
				0.9500*
				1.1370
				1.1950
				2.2780
				3.6030
				2.1940
				3.5660*
				2.1860
				3.2410*
				0.7694
				1.0970
				0.8251
				1.8570
				7.7500*
				1.0480
				2.2720
