# Supplementary material for: Murine T-cell receptor OT-I exhibits imperfect discrimination between foreign and self-antigens
Source: EMBO J. 2025 Nov 26;45(2):394–416. doi: 10.1038/s44318-025-00644-5 (PMC12811252; doi:10.1038/s44318-025-00644-5)
Supplement: Supplementary file 7 — Source data Fig. 5 [file 44318_2025_644_MOESM7_ESM.zip › Figure 5/5j/Discriminatory Power Original vs Revised vs other TCRs.xlsx]

## Sheet: Discriminatory Power Original v
Studies	OT-I Original	OT-I Revised	Other mouse TCRs	Other human TCRs		* excluded
Zehn 2009	-3.426*	2.095
Daniels 2006	5.913	2.408
Hogquist 1995	9.639	3.509
Rosette	42.03	2.715
Huang 2010	4.936	2.458
Lo 2019	20.33	1.234
Lo 2023	42.75	2.623
Audrey	16.32	2.439
			2.932	0.6678
			2.421	0.6882
			2.91	1.566
			2.468	1.137
			5.148	1.195
				2.278
				3.603
				2.194
				2.186
				0.7694
				1.097
				0.8251
				1.857
				1.048
				2.272
