# Supplementary material for: Murine T-cell receptor OT-I exhibits imperfect discrimination between foreign and self-antigens
Source: EMBO J. 2025 Nov 26;45(2):394–416. doi: 10.1038/s44318-025-00644-5 (PMC12811252; doi:10.1038/s44318-025-00644-5)
Supplement: Supplementary file 7 — Source data Fig. 5 [file 44318_2025_644_MOESM7_ESM.zip › Figure 5/5b/OTI Discimination Audrey correctky folded KD.csv]

	KD (µM)	CD69	CD69	CD44	CD44
N4	34.4600000	0.0000349	0.00008312	0.0000598	0.0001300
A2	97.5000000	0.0001180	0.00007046	0.0001480	0.0001510
Q4	194.3000000	0.0003330	0.00013080	0.0004940	0.0002460
T4	388.7000000	0.0017080	0.00203100	0.0028940	0.0026790
Q7	523.7000000	0.0059000	0.00791600	0.0161700	0.0125900
Q4H7	556.9000000	0.0027440	0.00458200	0.0059490	0.0074690
G4	941.8000000	1.2360000	0.28330000	2.9020000	0.6592000
E1	3637.0000000	0.0579600*	19.47000000*
