# Supplementary material for: Murine T-cell receptor OT-I exhibits imperfect discrimination between foreign and self-antigens
Source: EMBO J. 2025 Nov 26;45(2):394–416. doi: 10.1038/s44318-025-00644-5 (PMC12811252; doi:10.1038/s44318-025-00644-5)
Supplement: Supplementary file 8 — Source data Fig. 6 [file 44318_2025_644_MOESM8_ESM.zip]

Archive with 18 entries (14 files):
- Figure 6/
- __MACOSX/._Figure 6
- Figure 6/.DS_Store
- __MACOSX/Figure 6/._.DS_Store
- Figure 6/6b/
- __MACOSX/Figure 6/._6b
- Figure 6/6d/
- __MACOSX/Figure 6/._6d
- Figure 6/6c/
- __MACOSX/Figure 6/._6c
- Figure 6/6b/OT1 discrimination with KD folded fraction.csv
- __MACOSX/Figure 6/6b/._OT1 discrimination with KD folded fraction.csv
- Figure 6/6d/Derrivative_KPmodel.csv
- __MACOSX/Figure 6/6d/._Derrivative_KPmodel.csv
- Figure 6/6d/Derrivative_KPmodel.xlsx
- __MACOSX/Figure 6/6d/._Derrivative_KPmodel.xlsx
- Figure 6/6c/Plot_KPRContrains.py
- __MACOSX/Figure 6/6c/._Plot_KPRContrains.py
