# Supplementary material for: Murine T-cell receptor OT-I exhibits imperfect discrimination between foreign and self-antigens
Source: EMBO J. 2025 Nov 26;45(2):394–416. doi: 10.1038/s44318-025-00644-5 (PMC12811252; doi:10.1038/s44318-025-00644-5)
Supplement: Supplementary file 8 — Source data Fig. 6 [file 44318_2025_644_MOESM8_ESM.zip › Figure 6/6b/OT1 discrimination with KD folded fraction.csv]

		f = 0.74	f = 0.74	f = 0.74	f = 0.74	f = 0.74	f = 0.74	f = 0.74	f = 0.74	f = 0.74	f = 0.74	f = BmaxAB/IL	f = BmaxAB/IL	f = BmaxAB/IL	f = BmaxAB/IL	f = BmaxAB/IL	f = BmaxAB/IL	f = BmaxAB/IL	f = BmaxAB/IL	f = BmaxAB/IL	f = BmaxAB/IL
N4	35.1119173		1.00000	1.00000	1.00000	1.00000000000000	1.0000000000000	1.000	1.000
A2	100.0000000	1.59684799		2.00000	31.30000				2.700
Q4	215.4434690	3.92984240	39.00000						18.300
Q4R7	265.6087783		81.00000			3.46407065435568	14.7809668267816
T4	403.7017259	31.68107100	122.00000			16.54235246888800	18.8617504385775		70.700
Q7	572.2367659	117.06490400	268.00000
Q4H7	613.5907273	62.07422470	167.00000			17.52187876354880	1112.6298502306100
V4	811.1308308						2015.7848327609600		680.000
G4	869.7490026	12873.24180000	7515.00000		25000.00000	77.01866720192690	9271.8822332156900	7943.000
E1	1417.4741629*		56524.00000	5010000.00000	167000.00000
VSV	2656.0877829
Null	2154.4346900
K4	4641.5888336
R4	5336.6992312				167000.00000
E4	4977.0235643
Catnb	2310.1297001						4387243.2796397500000*
Cappa1	3053.8555088						7389966.6208212100000*
Mapk1	3511.1917342
Stat3	4037.0172586
N4	34.4600000												1.00000	1.00000	1.00000	1.00000000000000	1.0000000000000	1.000	1.000
A2	97.5000000											1.59684799		2.00000	31.30000				2.700
Q4	194.3000000											3.92984240	39.00000						18.300
Q4R7	252.0000000												81.00000			3.46407065435568	14.7809668267816
T4	388.7000000											31.68107100	122.00000			16.54235246888800	18.8617504385775		70.700
Q7	523.7000000											117.06490400	268.00000
Q4H7	556.9000000											62.07422470	167.00000			17.52187876354880	1112.6298502306100
V4	794.1000000																2015.7848327609600		680.000
G4	941.8000000											12873.24180000	7515.00000		25000.00000	77.01866720192690	9271.8822332156900	7943.000
E1	3637.0000000												56524.00000	5010000.00000	167000.00000
VSV	3103.0000000
Null	3361.0000000
K4	2694.0000000
R4	5066.0000000														167000.00000
E4	3331.0000000
Catnb	2024.0000000*																4387243.2796397500000
Cappa1	3956.0000000*																7389966.6208212100000
Mapk1	2335.0000000
Stat3	3435.0000000
