# Supplementary material for: Murine T-cell receptor OT-I exhibits imperfect discrimination between foreign and self-antigens
Source: EMBO J. 2025 Nov 26;45(2):394–416. doi: 10.1038/s44318-025-00644-5 (PMC12811252; doi:10.1038/s44318-025-00644-5)
Supplement: Supplementary file 8 — Source data Fig. 6 [file 44318_2025_644_MOESM8_ESM.zip › Figure 6/6d/Derrivative_KPmodel.csv]

0.00000000000000	-0.378
0.02666666666667	-0.377
0.05333333333333	-0.376
0.08000000000000	-0.375
0.10666666666667	-0.374
0.13333333333333	-0.373
0.16000000000000	-0.372
0.18666666666667	-0.371
0.21333333333333	-0.370
0.24000000000000	-0.369
0.26666666666667	-0.368
0.29333333333333	-0.366
0.32000000000000	-0.365
0.34666666666667	-0.363
0.37333333333333	-0.362
0.40000000000000	-0.360
0.42666666666667	-0.358
0.45333333333333	-0.356
0.48000000000000	-0.354
0.50666666666667	-0.352
0.53333333333333	-0.350
0.56000000000000	-0.347
0.58666666666667	-0.345
0.61333333333333	-0.342
0.64000000000000	-0.339
0.66666666666667	-0.336
0.69333333333333	-0.332
0.72000000000000	-0.329
0.74666666666667	-0.325
0.77333333333333	-0.321
0.80000000000000	-0.317
0.82666666666667	-0.312
0.85333333333333	-0.308
0.88000000000000	-0.303
0.90666666666667	-0.297
0.93333333333333	-0.292
0.96000000000000	-0.286
0.98666666666667	-0.279
1.01333333333333	-0.272
1.04000000000000	-0.265
1.06666666666667	-0.258
1.09333333333333	-0.250
1.12000000000000	-0.241
1.14666666666667	-0.232
1.17333333333333	-0.223
1.20000000000000	-0.213
1.22666666666667	-0.202
1.25333333333333	-0.191
1.28000000000000	-0.179
1.30666666666667	-0.166
1.33333333333333	-0.153
1.36000000000000	-0.139
1.38666666666667	-0.125
1.41333333333333	-0.109
1.44000000000000	-0.093
1.46666666666667	-0.075
1.49333333333333	-0.057
1.52000000000000	-0.038
1.54666666666667	-0.018
1.57333333333333	0.003
1.60000000000000	0.026
1.62666666666667	0.049
1.65333333333333	0.073
1.68000000000000	0.099
1.70666666666667	0.126
1.73333333333333	0.154
1.76000000000000	0.184
1.78666666666667	0.215
1.81333333333333	0.247
1.84000000000000	0.281
1.86666666666667	0.316
1.89333333333333	0.353
1.92000000000000	0.391
1.94666666666667	0.431
1.97333333333333	0.473
2.00000000000000	0.516
2.02666666666667	0.561
2.05333333333333	0.607
2.08000000000000	0.655
2.10666666666667	0.705
2.13333333333333	0.756
2.16000000000000	0.810
2.18666666666667	0.865
2.21333333333333	0.921
2.24000000000000	0.980
2.26666666666667	1.040
2.29333333333333	1.102
2.32000000000000	1.166
2.34666666666667	1.231
2.37333333333333	1.298
2.40000000000000	1.367
2.42666666666667	1.437
2.45333333333333	1.509
2.48000000000000	1.583
2.50666666666667	1.658
2.53333333333333	1.735
2.56000000000000	1.813
2.58666666666667	1.893
2.61333333333333	1.974
2.64000000000000	2.056
2.66666666666667	2.140
2.69333333333333	2.225
2.72000000000000	2.312
2.74666666666667	2.399
2.77333333333333	2.488
2.80000000000000	2.578
2.82666666666667	2.669
2.85333333333333	2.762
2.88000000000000	2.855
2.90666666666667	2.949
2.93333333333333	3.044
2.96000000000000	3.140
2.98666666666667	3.237
3.01333333333333	3.335
3.04000000000000	3.434
3.06666666666667	3.533
3.09333333333333	3.633
3.12000000000000	3.734
3.14666666666667	3.836
3.17333333333333	3.938
3.20000000000000	4.041
3.22666666666667	4.144
3.25333333333333	4.248
3.28000000000000	4.352
3.30666666666667	4.457
3.33333333333333	4.562
3.36000000000000	4.668
3.38666666666667	4.774
3.41333333333333	4.881
3.44000000000000	4.988
3.46666666666667	5.095
3.49333333333333	5.203
3.52000000000000	5.311
3.54666666666667	5.419
3.57333333333333	5.528
3.60000000000000	5.636
3.62666666666667	5.745
3.65333333333333	5.855
3.68000000000000	5.964
3.70666666666667	6.074
3.73333333333333	6.184
3.76000000000000	6.294
3.78666666666667	6.405
3.81333333333333	6.515
3.84000000000000	6.626
3.86666666666667	6.737
3.89333333333333	6.848
3.92000000000000	6.959
3.94666666666667	7.070
3.97333333333333	7.181
4.00000000000000	7.293
