# Supplementary material for: Murine T-cell receptor OT-I exhibits imperfect discrimination between foreign and self-antigens
Source: EMBO J. 2025 Nov 26;45(2):394–416. doi: 10.1038/s44318-025-00644-5 (PMC12811252; doi:10.1038/s44318-025-00644-5)
Supplement: Supplementary file 8 — Source data Fig. 6 [file 44318_2025_644_MOESM8_ESM.zip › Figure 6/6d/Derrivative_KPmodel.xlsx]

## Sheet: First Derrivative KP model
KD(µM)	Delta Potency
0	0.0267278
0.0266667	0.0284091
0.0533333	0.0301953
0.08	0.032093
0.106667	0.0341091
0.133333	0.0362506
0.16	0.0385255
0.186667	0.0409416
0.213333	0.0435078
0.24	0.046233
0.266667	0.0491269
0.293333	0.0521997
0.32	0.0554622
0.346667	0.0589257
0.373333	0.0626023
0.4	0.0665046
0.426667	0.0706461
0.453333	0.0750408
0.48	0.0797037
0.506667	0.0846505
0.533333	0.0898977
0.56	0.0954627
0.586667	0.101364
0.613333	0.10762
0.64	0.114252
0.666667	0.121281
0.693333	0.128728
0.72	0.136618
0.746667	0.144974
0.773333	0.153823
0.8	0.163189
0.826667	0.173103
0.853333	0.183591
0.88	0.194684
0.906667	0.206414
0.933333	0.218812
0.96	0.231912
0.986667	0.245749
1.01333	0.260358
1.04	0.275775
1.06667	0.292038
1.09333	0.309186
1.12	0.327257
1.14667	0.346292
1.17333	0.36633
1.2	0.387413
1.22667	0.409581
1.25333	0.432876
1.28	0.457337
1.30667	0.483006
1.33333	0.509921
1.36	0.538123
1.38667	0.567646
1.41333	0.598529
1.44	0.630803
1.46667	0.664502
1.49333	0.699652
1.52	0.736279
1.54667	0.774405
1.57333	0.814048
1.6	0.855221
1.62667	0.897932
1.65333	0.942183
1.68	0.987972
1.70667	1.03529
1.73333	1.08412
1.76	1.13444
1.78667	1.18622
1.81333	1.23942
1.84	1.294
1.86667	1.34991
1.89333	1.40708
1.92	1.46545
1.94667	1.52494
1.97333	1.58546
2	1.64694
2.02667	1.70927
2.05333	1.77235
2.08	1.83608
2.10667	1.90034
2.13333	1.96502
2.16	2.02999
2.18667	2.09514
2.21333	2.16035
2.24	2.22549
2.26667	2.29043
2.29333	2.35507
2.32	2.41927
2.34667	2.48293
2.37333	2.54594
2.4	2.60818
2.42667	2.66955
2.45333	2.72997
2.48	2.78933
2.50667	2.84757
2.53333	2.9046
2.56	2.96036
2.58667	3.01478
2.61333	3.06783
2.64	3.11944
2.66667	3.1696
2.69333	3.21826
2.72	3.2654
2.74667	3.31102
2.77333	3.3551
2.8	3.39763
2.82667	3.43863
2.85333	3.4781
2.88	3.51606
2.90667	3.55252
2.93333	3.5875
2.96	3.62104
2.98667	3.65315
3.01333	3.68388
3.04	3.71325
3.06667	3.74131
3.09333	3.76808
3.12	3.79361
3.14667	3.81794
3.17333	3.8411
3.2	3.86315
3.22667	3.88411
3.25333	3.90403
3.28	3.92295
3.30667	3.94092
3.33333	3.95797
3.36	3.97413
3.38667	3.98946
3.41333	4.00397
3.44	4.01773
3.46667	4.03075
3.49333	4.04307
3.52	4.05472
3.54667	4.06575
3.57333	4.07617
3.6	4.08602
3.62667	4.09532
3.65333	4.10412
3.68	4.11242
3.70667	4.12026
3.73333	4.12766
3.76	4.13464
3.78667	4.14123
3.81333	4.14744
3.84	4.1533
3.86667	4.15883
3.89333	4.16404
3.92	4.16896
3.94667	4.17359
3.97333	4.17796
4	4.18207

## Sheet: Function KP model
KD (µM)	Potency
0	-0.377517
0.0266667	-0.376782		Function:	Y=A +N*log(1+(kon*10^X)/kp)
0.0533333	-0.376001
0.08	-0.375171		Parameters	A	-0.3892
0.106667	-0.374288			N	-4.248
0.133333	-0.373351			kon	0.13
0.16	-0.372354			kp	20.53
0.186667	-0.371295
0.213333	-0.370169
0.24	-0.368973
0.266667	-0.367702
0.293333	-0.366351
0.32	-0.364916
0.346667	-0.363391
0.373333	-0.361772
0.4	-0.360051
0.426667	-0.358222
0.453333	-0.356281
0.48	-0.354218
0.506667	-0.352027
0.533333	-0.349701
0.56	-0.34723
0.586667	-0.344606
0.613333	-0.341821
0.64	-0.338863
0.666667	-0.335724
0.693333	-0.332391
0.72	-0.328854
0.746667	-0.325101
0.773333	-0.321118
0.8	-0.316892
0.826667	-0.31241
0.853333	-0.307655
0.88	-0.302613
0.906667	-0.297266
0.933333	-0.291598
0.96	-0.28559
0.986667	-0.279223
1.01333	-0.272476
1.04	-0.26533
1.06667	-0.257761
1.09333	-0.249747
1.12	-0.241263
1.14667	-0.232284
1.17333	-0.222785
1.2	-0.212737
1.22667	-0.202113
1.25333	-0.190883
1.28	-0.179016
1.30667	-0.166481
1.33333	-0.153245
1.36	-0.139274
1.38667	-0.124533
1.41333	-0.108987
1.44	-0.0925993
1.46667	-0.0753318
1.49333	-0.0571463
1.52	-0.0380039
1.54667	-0.0178648
1.57333	0.00331121
1.6	0.0255647
1.62667	0.0489367
1.65333	0.0734681
1.68	0.0992001
1.70667	0.126174
1.73333	0.154429
1.76	0.184007
1.78667	0.214945
1.81333	0.247284
1.84	0.28106
1.86667	0.31631
1.89333	0.353067
1.92	0.391364
1.94667	0.431234
1.97333	0.472704
2	0.5158
2.02667	0.560548
2.05333	0.606968
2.08	0.655079
2.10667	0.704897
2.13333	0.756434
2.16	0.809701
2.18667	0.864702
2.21333	0.921442
2.24	0.97992
2.26667	1.04013
2.29333	1.10207
2.32	1.16573
2.34667	1.2311
2.37333	1.29815
2.4	1.36687
2.42667	1.43725
2.45333	1.50924
2.48	1.58283
2.50667	1.658
2.53333	1.73469
2.56	1.8129
2.58667	1.89257
2.61333	1.97367
2.64	2.05617
2.66667	2.14003
2.69333	2.2252
2.72	2.31166
2.74667	2.39935
2.77333	2.48823
2.8	2.57827
2.82667	2.66942
2.85333	2.76165
2.88	2.85491
2.90667	2.94916
2.93333	3.04436
2.96	3.14048
2.98667	3.23747
3.01333	3.3353
3.04	3.43393
3.06667	3.53333
3.09333	3.63346
3.12	3.73428
3.14667	3.83577
3.17333	3.9379
3.2	4.04062
3.22667	4.14392
3.25333	4.24777
3.28	4.35213
3.30667	4.45698
3.33333	4.5623
3.36	4.66807
3.38667	4.77425
3.41333	4.88083
3.44	4.98779
3.46667	5.0951
3.49333	5.20275
3.52	5.31073
3.54667	5.419
3.57333	5.52756
3.6	5.63639
3.62667	5.74548
3.65333	5.8548
3.68	5.96436
3.70667	6.07413
3.73333	6.1841
3.76	6.29427
3.78667	6.40461
3.81333	6.51513
3.84	6.62581
3.86667	6.73663
3.89333	6.84761
3.92	6.95871
3.94667	7.06995
3.97333	7.1813
4	7.29277
