# Supplementary material for: Murine T-cell receptor OT-I exhibits imperfect discrimination between foreign and self-antigens
Source: EMBO J. 2025 Nov 26;45(2):394–416. doi: 10.1038/s44318-025-00644-5 (PMC12811252; doi:10.1038/s44318-025-00644-5)
Supplement: Supplementary file 8 — Source data Fig. 6 [file 44318_2025_644_MOESM8_ESM.zip › Figure 6/6c/Plot_KPRContrains.py]

import time
import datetime
import sys
import os
import math
import numpy as np
import matplotlib as mpl
from matplotlib import pyplot as plt
from matplotlib import rc
from matplotlib.pyplot import legend
import matplotlib.colors as colors
import matplotlib.cm as cm
from matplotlib import gridspec
from matplotlib import ticker
from scipy import stats
from matplotlib.patches import Circle, Ellipse

mpl.ticker._mathdefault = lambda x: '\\mathdefault{%s}'%x

def ensure_dir(dir):
    if not os.path.exists(dir):
        os.makedirs(dir)

now = datetime.datetime.now()
now = "%s-%s-%s" %(now.year, str(now.month).zfill(2), str(now.day).zfill(2))

BASEDIR = os.path.dirname(os.path.abspath(__file__))
RAWDIR = os.path.join(BASEDIR, 'FigureData')
OUTDIR = os.path.join(BASEDIR, 'Out')

ensure_dir(OUTDIR)


def getFigureProps(fraction_width, rows, calcHeight, cm_width=None, title=False):
    """
    Function defines Figure size such that it fits perfectly to Latex textwidth.
    - fraction_width: If the textwidth should not be maximised
    - rows: number of rows the figure will have. 
    """
    '''
    Specify widht and height in cm
    '''
    # lFrac, rFrac = 0.15, 0.98 # tweek around if legend or axis not included. 
    # bFrac, tFrac = 0.18, 0.98 # make it more adabtive to size changes?

    lLength, rLength = 0.5, 0.06 # absolute distance in inches
    bLength, tLength = 0.33, 0.06 
    if title:
        tLength= 0.28

    if cm_width == None:
        pageWidth_pt = 472.0  # Get this from LaTeX using \the\textwidth
    else:
        pageWidth_pt = cm_width *28.35

    inches_per_pt = 1.0/72.27               # Convert pt to inches
    golden_mean = (np.sqrt(5)-1.0)/2.0         # Aesthetic ratio
    #print('goldenM', golden_mean)
    #Width
    pageWidth = pageWidth_pt * inches_per_pt
    fWidth = pageWidth * fraction_width  # width in inches

    rFrac = 1-rLength/fWidth
    lFrac = lLength/fWidth
   # print('rlFrac', rFrac, lFrac)
    axesWidth = fWidth * (rFrac - lFrac)
    # Height: either fixed to page width or calculated such that axis length are in golden ratio
    if calcHeight == 'golden':
        axesHeight = axesWidth * golden_mean       # height in inches
    #    print('True', axesHeight)
    elif calcHeight =='square':
        axesHeight = axesWidth * 0.9

    #print('axesW', axesWidth, axesHeight)
    fHeight = axesHeight + tLength + bLength
   # fHeight = axesHeight / (tFrac - bFrac) * rows
    tFrac = 1-tLength/fHeight
    bFrac = bLength/fHeight
    #print(fWidth, fHeight, lFrac, rFrac, bFrac, tFrac)
    # Add information about margins. However I just use plt.tight_layout.
    return fWidth, fHeight, lFrac, rFrac, bFrac, tFrac


# Change default font settings
def latexify():
    """Set up matplotlib's RC params for LaTeX plotting.
    Call this before plotting a figure.
    """
    
    ## font style
    mpl.rcParams['text.usetex'] = True
    mpl.rcParams['text.latex.preamble'] = r'\usepackage{cmbright} \usepackage{amsmath}'
    # rc('font', **{'family' : 'sans-serif', 'sans-serif' : ['Computer Modern Sans Serif'],
    #                             'serif':['Computer Modern Roman'], 
    #                             'monospace': ['Computer Modern Typewriter']})
    rc('font',**{'family':'sans-serif','sans-serif':['Helvetica']})
    params = {'backend': 'pdf', # or ps, what does it do?
              'axes.labelsize': 8.0, # fontsize for x and y labels (was 10)
              'axes.titlesize': 7.0,
              'axes.linewidth': .5,
              'font.size': 8.0, # was 10 does this include title?
              'legend.fontsize': 8.0, # was 10
              'xtick.labelsize': 6.0,
              'ytick.labelsize': 6.0,
              #'pdf.fonttype': 42,#
              'font.family': 'sans-serif',
              'lines.linewidth' : .5,
              'lines.markersize' : 1

    }

    mpl.rcParams.update(params)

def format_axes(ax):
    #setup axis and ticks. Run afterwards
    SPINE_COLOR = 'black'
    for spine in ['top', 'right']:
        ax.spines[spine].set_visible(True)

    for spine in ['left', 'bottom', 'top', 'right']:
        ax.spines[spine].set_color(SPINE_COLOR)
       # ax.spines[spine].set_linewidth(0.5)

    ax.xaxis.set_ticks_position('bottom')
    ax.yaxis.set_ticks_position('left')

    for axis in [ax.xaxis, ax.yaxis]:
        axis.set_tick_params(direction='out', color=SPINE_COLOR)

    # tick_fontsize = 10.0 # already included above? or not working because of major?
    # for tick in ax.xaxis.get_major_ticks():
    #     tick.label.set_fontsize(tick_fontsize)
    # for tick in ax.yaxis.get_major_ticks():
    #     tick.label.set_fontsize(tick_fontsize) 

    ax.tick_params('both', length = 3.5, width = 0.5, which = 'major', pad = 3.0)
    ax.tick_params('both', length = 2.0, width = 0.25, which = 'minor', pad = 3.0)
    
    ax.tick_params(axis='x', which='major', pad = 3.0)
    ax.tick_params(axis='y', which='major', pad = 3.0, zorder = 10)

    ax.xaxis.labelpad = 2.5 # how far label away from axis
    ax.yaxis.labelpad = 3.0

    return ax


# plot specific stuff
def formatPlot(ax, titlestr, title=True, grid=False, legend=False):

    #format_axes(ax)
    #latexify() # also outside.

    ##########################################################################################
    # TICKS
    ax.set(xscale="log", yscale="log")
    #major_x_ticks = 10**np.arange(-2, 2, 1.0)
    # minor_x_ticks = np.arange(0.0, 5.1, 0.5)
    # ax1.set_xticks(major_x_ticks)
    # ax1.set_xticks(minor_x_ticks, minor = True)
    
    #major_y_ticks = 10**np.arange(-10.0, 11.0, 1.0)
    # minor_y_ticks = np.arange(-10.0, 11.0, 1.0)
    #ax.set_yticks(major_y_ticks)
    # ax.set_yticks(minor_y_ticks, minor = True)

    format_axes(ax)
    ######################################################################################
    # # SET PLOT RANGE
    ax.set_xlim(0.008, 150)
    ax.set_ylim(0.8, 50.0)
    # ax.set_axisbelow(False)

    #ax.set_xticks([0.01, 0.1, 1.0,10, 100]) # will also limit something?
    # ax.set_yticklabels([-1, 0, 5])


    ##########################################################################################
    # LABELING
    plt.title(titlestr)
    ax.set_ylabel(r'Steps ($N$)')
    ax.set_xlabel(r'Proofreading time ($1/k_p$)')

    
    ######################################################################################
    # LEGEND
    if legend:
        leg = ax.legend(loc = 'upper right',
                         handlelength = 1.85, 
                         scatterpoints = 1,
                         markerscale = 1.0,
                         ncol = 1)
        leg.draw_frame(False)
    
    
    ######################################################################################
    # GRID OPTIONS
    if (grid):
        ax1.grid(color = 'gray', linestyle = '-', alpha = 0.2, which = 'major', linewidth = 0.4)
        ax1.grid('on')
        ax1.grid(color = 'gray', linestyle = '-', alpha = 0.05, which = 'minor', linewidth = 0.2)
        ax1.grid('on', which = 'minor')

    
    #plt.tight_layout() # beim erstellen hinzufuegen
    return ax

def save_file(f, outname, outdir, savePNG=False, savePDF=True, datestamp = True):
    ######################################################################################
    # SAVE TO FILE
    if (datestamp):
        outname += '_' + now
    if (savePDF): # save to file using pdf backend
        f.savefig(os.path.join(outdir, outname) + '.pdf', dpi = 300, transparent = True);
    if (savePNG):
        f.savefig(os.path.join(outdir, outname) + '.png', dpi = 600, transparent = False);
    ######################################################################################
    # close handles
    plt.clf()
    plt.close()
    return None

def KPR_ligand_for_activation(koff, T, kp, N):
    return  T * (1+koff/kp)**N
    
def KPR_sensitivity(beta, T):
    return -(np.log(T)/np.log(1+beta)) # returns N

def KPR_discrimination(beta, alpha, delta_LT,R0):
    delta_a = delta_LT **(1/alpha)
    return -(np.log(T/min(delta_LT, R0))/np.log(1+delta_a* beta)) #returns N
     


if __name__ == '__main__':

    ######################################################################################
    # create  KPR constrain data
    nVisPoints = 1000
    one_over_kp =np.logspace(-2.5, 2.5, nVisPoints)
    
    T=0.1
    koff = 5.7
    kon = 0.13 #1/µM 1/s
    Kd = 34
    koff = kon *Kd
    alpha = 2.4
    delta_LT = 10000
    R0 = 30000
    beta = koff * one_over_kp
    N_sens = KPR_sensitivity(beta, T)
    N_disc = KPR_discrimination(beta, alpha, delta_LT, R0)

    N_exp = 4.248
    N_uperr = 5.658
    N_loerr = 3.225
    kp_exp = 20.53
    kp_uperr = 48.50
    kp_loerr = 6.732


    # critDist = 2.0 ** (1.0 / 6.0) # also normalised by sigma

    # 15 Columns: N = 1, 2, 3, 4, 5, 6, 8, 10, 12, 15, 18, 22, 27, 32, 40
    # 10 rows: 1/kp = 0.0100,   0.0278,    0.0774,    0.2154,    0.5995,    1.6681,    4.6416,   12.9155,   35.9381,  100.0000
    
    # include stochastic data
    # N_val = [1, 2, 3, 4, 5, 6, 8, 10, 12, 15, 18, 22, 27, 32, 40]
    # beta_val = [0.0100,   0.0278,    0.0774,    0.2154,    0.5995,    1.6681,    4.6416,   12.9155,   35.9381,  100.0000]
    
    # data_sens = np.loadtxt(os.path.join(RAWDIR, 'AveragedCN_SingleLigand.txt'),delimiter=',',unpack=True)
    # data_disc = np.loadtxt(os.path.join(RAWDIR, 'AveragedCN_alpha_%sp%s_Ligand_1e4.txt'%(str(alpha).split('.')[0],str(alpha).split('.')[1]) ),delimiter=',', unpack=True)

    
    # success_senspoints = []
    # success_discpoints = []
    
    # for i_n, N in enumerate(N_val):
    #     for i_b, beta in enumerate(beta_val):
    #         if data_sens[i_n, i_b] > T:
    #             success_senspoints.append([beta, N])
    #         if data_disc[i_n, i_b] < T:
    #             success_discpoints.append([beta, N])


   
    ######################################################################################
    # format font style and size
    pColors = ['C3', 'C0']
    latexify() 

    # set up figure
    fWidth, fHeight, lFrac, rFrac, bFrac, tFrac =\
        getFigureProps(fraction_width=1, rows=1, calcHeight='square', cm_width=6, title=True)
    f, ax1 = plt.subplots(1)
    f.set_size_inches(fWidth, fHeight)    
    f.subplots_adjust(left = lFrac, right = rFrac)
    f.subplots_adjust(bottom = bFrac, top = tFrac)
  
    ######################################################################################
    # PLOTTING
    
    ax1.plot(one_over_kp, N_sens, 
            lw = 2.0, 
            color = pColors[0],
            label = r'Sensititvity')

    ax1.plot(one_over_kp, N_disc, 
            lw = 2.0, 
            color = pColors[1],
            label = r'Discrimination')

    # for sp in success_discpoints:
    #     ax1.plot(sp[0], sp[1], "s", color= pColors[1], ms=1.1)

    # for sp in success_senspoints:
    #     ax1.plot(sp[0], sp[1], ".", color= pColors[0], ms=1.0)

    
    # ax1.plot([1.0, 2.67], "k*", ms=5)
    
    ax1.fill_between(one_over_kp, N_sens, min(N_sens), facecolor=pColors[0], alpha=0.1)
    ax1.fill_between(one_over_kp, N_disc, max(max(N_sens), max(N_disc)), facecolor=pColors[1], alpha=0.1)
    # ax1.fill_between(one_over_kp, N_disc, N_sens, where=N_disc <= N_sens, hatch = '||', alpha=0.0)
    # ax1.plot([critDist, critDist], [-3.0, 10.0],
    #          color = pColors[0],
    #          lw = 0.5,
    #          dashes = [2.0, 1.0],
    #          zorder = 1,
    #          label = r'$r_c/\sigma = 2^{1/6}$')

    # ax1.plot([1/kp_exp, 1/kp_exp],[min(N_sens), N_exp], "--", color='black')
    # ax1.plot([min(one_over_kp), 1/kp_exp],[N_exp, N_exp], "--", color='black')

    # ellipse = Ellipse((1/kp_exp, N_exp), width=1/kp_sd, height=N_sd)
    # ax1.add_patch(ellipse)

    # Asymmetrical error for x and y
    xerr = [[(1 / kp_exp) - (1 / kp_loerr)],  # Lower error
            [(1 / kp_uperr) - (1 / kp_exp)]]  # Upper error

    yerr = [[N_exp - N_loerr],  # Lower error
            [N_uperr - N_exp]]  # Upper error
    plt.errorbar([1/kp_exp], [N_exp],  xerr=xerr, yerr=yerr , fmt="o", color="k", capsize=1, capthick=0.5)

    formatPlot(ax1, titlestr = r'$T = %.1f, \alpha = %.1f, k_\mathrm{off} = %.1f, R_0 =30000$'%(T, alpha,koff), legend=True)
    # plt.show()
    save_file(f, "TestingOTI_KPRConstrainsPlot_a%.1f_L%.f_T%.2f"%(alpha, delta_LT,T), OUTDIR)
    
    #save_file
